# Supplementary material for: Comprehensive Identification of Meningococcal Genes and Small Noncoding RNAs Required for Host Cell Colonization
Source: mBio. 2016 Aug 2;7(4):e01173-16. doi: 10.1128/mBio.01173-16 (PMC4981724; doi:10.1128/mBio.01173-16)
Supplement: Table S1 — Tn sequencing raw analysis output obtained from ESSENTIALS tool kit. [file mbo004162920st1.xlsx]

## Sheet: A. essentialgenes_alloutput
	Row.names	InEndo.1_1_control.x	InEndo.2_2_control.x	InEndo.3_3_control.x	InEpi.1A_4_target.x	InEpi.1B_5_target.x	InEpi.2_6_target.x	InEpi.3_7_target.x	unique_flanking_sequences	InEndo.1_1_control.y	InEndo.2_2_control.y	InEndo.3_3_control.y	InEpi.1A_4_target.y	InEpi.1B_5_target.y	InEpi.2_6_target.y	InEpi.3_7_target.y	expected_reads	logConc	log2FC	P.Value	adj.P.Val	Start	Stop	Strand	Length	PID	Gene	Product	Localization	Average mRNA expression RPKM (Replicate 1:3)
1	NMA0001	53	45	105	286	82	31	114	572	101	61	139	168	212	41	147	72	-12.8969	0.781534	0.838992	0.872223	38	358	-	321	218767052		conserved hypothetical protein	1 : Unknown	123.4
2	NMA0002	523	704	565	1781	566	1363	515	3828	976	923	744	1042	1465	1747	660	483	-9.9667	1.16113	0.17251	0.227129	414	2438	-	2025	218767053	nuoL	NADH-quinone oxidoreductase chain L (NADH dehydrogenase I, chain L; NDH-1, chain L)	5 : Inner membrane protein	456.7
3	NMA0003	38	201	356	272	41	295	398	624	74	265	468	159	110	379	510	79	-12.2449	1.83479	0.171587	0.226357	2487	2828	-	342	218767054		conserved hypothetical protein	1 : Unknown	61.36
4	NMA0004	5	2	4	19	0	0	28	1016	11	4	7	12	4	2	36	128	-14.2444	-3.56895	6.92531e-05	0.00018587	2952	3527	-	576	218767055		putative cell filamentation protein Fic	1 : Unknown	157.28
5	NMA0005	20	55	112	175	45	158	88	541	40	74	148	103	119	203	114	68	-12.9958	0.744095	0.861563	0.890592	3561	3866	-	306	218767056	nuoK	NADH-quinone oxidoreductase chain K (NADH dehydrogenase I, chain K; NDH-1, chain K)	5 : Inner membrane protein	69.54
6	NMA0006	258	186	122	852	193	383	251	1228	482	245	162	499	501	492	322	155	-11.5282	1.31715	0.201655	0.262087	3863	4534	-	672	218767057	nuoJ	NADH-quinone oxidoreductase chain J (NADH dehydrogenase I, chain J; NDH-1, chain J)	5 : Inner membrane protein	289.9
7	NMA0007	395	488	198	787	161	468	258	1318	736	640	262	461	420	601	331	166	-11.3009	1.56783	0.0791244	0.115238	4570	5277	-	708	218767058		hypothetical protein	1 : Unknown	121.96
8	NMA0008	217	138	68	617	334	280	196	882	406	182	91	361	861	360	252	111	-11.8196	1.68827	0.170168	0.224777	5308	5787	-	480	218767059	nuoI	NADH-quinone oxidoreductase chain I (NADH dehydrogenase I, chain I; NDH-1, chain I)	2 : Cytoplasmic	405.97
9	NMA0009	74	87	161	125	59	95	134	2026	140	115	212	73	155	123	173	255	-11.8911	-0.852406	0.132725	0.180388	5867	6943	-	1077	218767060	nuoH	NADH-quinone oxidoreductase chain H (NADH dehydrogenase I, chain H; NDH-1, chain H)	5 : Inner membrane protein	324.21
10	NMA0010	418	825	582	1200	439	1080	750	4183	781	1082	766	702	1137	1384	961	527	-9.97753	0.883632	0.302109	0.371162	6946	9207	-	2262	218767061	nuoG	NADH-quinone oxidoreductase chain G (NADH dehydrogenase I, chain G; NDH-1, chain G)	2 : Cytoplasmic	661.41
11	NMA0011	87	153	189	290	32	130	145	473	164	202	249	170	87	168	187	60	-12.7846	1.55345	0.260214	0.326033	9489	9758	-	270	218767062		conserved hypothetical protein	1 : Unknown	19.33
12	NMA0013	265	402	574	756	183	351	660	806	496	528	755	443	476	451	845	102	-11.5497	2.48785	0.0037428	0.00716306	10044	10481	-	438	218767063		hypothetical protein	1 : Unknown	66.6
13	NMA0014	151	309	375	627	220	541	473	2428	284	406	494	367	571	694	606	306	-10.8665	0.674807	0.504682	0.573657	10481	11782	-	1302	218767064	nuoF	NADH-quinone oxidoreductase chain F (NADH dehydrogenase I, chain F; NDH-1, chain F)	2 : Cytoplasmic	941.88
14	NMA0015	107	123	54	167	155	231	76	838	201	162	73	98	399	297	99	106	-12.3163	0.842306	0.70691	0.760895	12172	12645	-	474	218767065	nuoE	NADH-quinone oxidoreductase chain E (NADH dehydrogenase I, chain E; NDH-1, chain E)	2 : Cytoplasmic	177.17
15	NMA0016	156	253	326	472	267	334	241	2340	293	333	430	276	690	429	310	295	-11.0488	0.416673	0.811748	0.848871	12645	13901	-	1257	218767066	nuoD	NADH-quinone oxidoreductase chain D (NADH dehydrogenase I, chain D; NDH-1, chain D)	2 : Cytoplasmic	805.99
16	NMA0017	102	134	140	275	140	263	132	1075	192	177	185	161	363	338	170	136	-12.0091	0.73884	0.633894	0.694931	13891	14484	-	594	218767067	nuoC	NADH-quinone oxidoreductase chain C (NADH dehydrogenase I, chain C; NDH-1, chain C)	2 : Cytoplasmic	265.04
17	NMA0018	68	93	99	195	93	176	175	876	129	123	132	114	242	227	225	110	-12.363	0.621219	0.812704	0.849264	14497	14979	-	483	218767068	nuoB	NADH-quinone oxidoreductase chain B (NADH dehydrogenase I, chain B; NDH-1, chain B)	2 : Cytoplasmic	303.08
18	NMA0019	100	26	54	251	137	54	25	626	187	36	73	147	350	71	34	79	-12.8083	0.698788	0.993874	0.995845	14970	15326	-	357	218767069	nuoA	NADH-quinone oxidoreductase chain A (NADH dehydrogenase I, chain A; NDH-1, chain A)	5 : Inner membrane protein	92.81
19	NMA0020	1154	1118	1146	2896	566	1151	1214	2832	2150	1465	1507	1694	1467	1475	1554	357	-9.89282	2.17817	0.00468795	0.00882156	15777	17261	-	1485	218767070		putative spermidine synthase (putrescine aminopropyltransferase; SPDSY)	11 : Membrane	371.07
20	NMA0021	381	543	566	1096	273	595	779	1127	711	712	745	641	709	763	997	142	-11.1068	2.40734	0.00274293	0.0054508	17251	17871	-	621	218767071		conserved hypothetical integral membrane protein	5 : Inner membrane protein	161.35
21	NMA0022	0	0	0	1	0	0	0	72	2	1	1	1	2	1	1	9	-17.6009	-2.68133	0.00394654	0.00751031	18070	18447	-	378	218767072		truncated IS1016 group transposase (missing an internal 40% of the protein)	2 : Cytoplasmic	4.95
22	NMA0023	0	0	0	5	0	8	0	598	2	1	1	3	3	11	1	75	-15.4545	-4.46185	1.15162e-07	4.58155e-07	18500	18829	+	330	218767073		conserved hypothetical protein	1 : Unknown	1.52
23	NMA0024	0	16	0	15	0	31	11	374	3	22	2	9	4	40	15	47	-14.7961	-1.79375	0.0320935	0.0505936	18983	19198	+	216	218767074		hypothetical protein	1 : Unknown	0.4
24	NMA0025	18	30	49	79	11	46	72	998	36	41	66	47	32	60	93	126	-13.1032	-1.23511	0.07273	0.10659	19388	19927	-	540	218767075		conserved hypothetical protein	1 : Unknown	82.58
25	NMA0027	29	44	109	36	24	25	47	4050	56	59	144	21	65	34	61	511	-11.9787	-3.02554	1.23919e-05	3.78307e-05	20284	22491	-	2208	218767076	uvrD	DNA helicase II	2 : Cytoplasmic	176.91
26	NMA0028	17	27	68	102	12	25	58	1184	34	37	90	60	35	34	75	149	-12.9983	-1.51788	0.0346599	0.0541675	22675	23322	+	648	218767077		putative allophanate hydrolase subunit 1 (AHS1)	2 : Cytoplasmic	131.73
27	NMA0029	49	198	215	301	32	140	211	1712	94	260	283	177	87	181	271	216	-11.7867	-0.157996	0.530953	0.598136	23319	24248	+	930	218767078		putative allophanate hydrolase subunit 2 (AHS2)	2 : Cytoplasmic	162.16
28	NMA0030	207	329	176	679	125	293	225	1342	387	432	233	398	326	377	289	169	-11.5372	1.04312	0.297176	0.365769	24235	24972	+	738	218767079		conserved hypothetical protein	1 : Unknown	69.32
29	NMA0031	21	45	106	97	0	50	13	2210	41	60	139	57	4	65	18	279	-12.5056	-2.33212	0.00350282	0.00675496	25101	26294	+	1194	218767080		putative manganese/divalent cation transporter	11 : Membrane	115.56
30	NMA0032	124	217	130	339	76	200	48	1253	233	285	172	199	199	257	63	158	-11.9838	0.347805	0.968155	0.976711	26402	27094	+	693	218767081		conserved hypothetical protein	1 : Unknown	39.1
31	NMA0033	86	66	48	179	50	86	34	90	161	88	65	105	131	111	45	11	-14.3744	3.1356	0.0832855	0.120401	27359	28324	+	966	218767082		IS1655 transposase	2 : Cytoplasmic	1.86
32	NMA0035	130	340	300	465	72	228	215	4970	244	446	395	272	190	293	276	626	-10.6953	-1.04917	0.0406031	0.0626404	28626	31316	-	2691	218767083	glnE	glutamate-ammonia-ligase adenylyltransferase ([glutamate--ammonia-ligase] adenylyltransferase; glutamine-synthetase adenylyltransferase; ATase)	2 : Cytoplasmic	276.3
33	NMA0036	7	10	1	32	0	4	2	589	14	14	3	20	4	7	4	74	-14.7336	-2.97625	0.000290098	0.000689751	31491	31826	-	336	218767084		hypothetical protein	1 : Unknown	26.69
34	NMA0037	19	0	6	2	0	0	8	879	33	2	9	1	4	2	11	111	-14.4799	-3.62241	0.000144954	0.000364023	32080	32553	-	474	218767085		conserved hypothetical protein	1 : Unknown	17.15
35	NMA0038	10	0	4	49	5	0	0	415	20	2	7	31	15	2	2	52	-14.8837	-2.26823	0.0100741	0.0178281	32606	32887	-	282	218767086		hypothetical protein	1 : Unknown	9.31
36	NMA0039	0	4	2	11	0	14	1	584	2	7	4	7	3	18	3	74	-15.0127	-3.51001	1.42633e-05	4.30884e-05	32974	33297	-	324	218767087		hypothetical protein	1 : Unknown	13.83
37	NMA0042	5	8	33	21	2	17	28	1860	12	12	44	13	9	23	37	234	-13.3161	-3.45581	2.21928e-05	6.50967e-05	33630	34637	-	1008	218767088	pyrD	dihydroorotate dehydrogenase (dihydroorotate oxidase; DHOdehase; DHODase; DHOD)	2 : Cytoplasmic	227.06
38	NMA0043	0	0	0	0	0	0	0	409	2	1	1	0	2	1	1	52	-16.4293	-5.31747	1.15798e-09	6.8399e-09	34869	35105	+	237	218767089	acpP	acyl carrier protein (ACP)	2 : Cytoplasmic	2700.76
39	NMA0044	10	1	0	24	2	3	0	2265	19	3	2	15	8	5	2	286	-13.9227	-5.23718	4.23386e-09	2.20532e-08	35272	36519	+	1248	218767090	fabF1	3-oxoacyl-[acyl-carrier-protein] synthase II (beta-ketoacyl-ACP synthase II; KAS II)	2 : Cytoplasmic	2050.73
40	NMA0046	67	132	186	294	19	121	149	1746	127	174	245	173	54	156	192	220	-11.9082	-0.457692	0.313926	0.38335	36762	37718	-	957	218767091		putative transporter	11 : Membrane	141.67
41	NMA0047	10	85	42	20	8	73	42	2266	21	112	56	12	25	94	55	286	-12.5093	-2.4117	0.00184675	0.00378143	38144	39361	+	1218	218767092		putative transporter	11 : Membrane	9.78
42	NMA0048	26	44	65	104	4	32	29	2093	50	59	86	62	15	42	39	264	-12.6114	-2.38677	0.00134002	0.0028358	39717	40850	+	1134	218767093		pilin glycosyl transferase A	2 : Cytoplasmic	46.16
43	NMA0049	36	40	38	80	5	67	27	1578	68	54	51	47	17	87	36	199	-12.7994	-1.94836	0.00877397	0.0157479	41790	42641	-	852	218767094	rpoN'	truncated RNA polymerase sigma-54 factor	2 : Cytoplasmic	64.28
44	NMA0050	0	7	4	5	0	0	13	2807	2	10	7	3	3	1	17	354	-13.886	-5.78264	1.06126e-11	1.31749e-10	42989	44503	+	1515	218767095	katA	catalase	2 : Cytoplasmic	24.28
45	NMA0052	40	113	157	329	30	99	142	1012	77	149	207	193	82	128	183	128	-12.3697	0.191774	0.80097	0.841352	44988	45554	+	567	218767096		conserved hypothetical integral membrane protein	11 : Membrane	27.12
46	NMA0054	4860	3131	2580	11663	3375	3781	2399	3738	9049	4102	3391	6822	8728	4844	3070	471	-8.78156	3.60005	0.000167888	0.000415811	45987	48023	-	2037	218767097	prlC	oligopeptidase A	2 : Cytoplasmic	271.61
47	NMA0055	63	136	89	276	16	64	43	1796	119	179	118	162	46	83	57	226	-12.164	-1.05067	0.0855084	0.123261	48111	49097	-	987	218767098		putative Sm-like integral membrane protein	11 : Membrane	56.32
48	NMA0056	0	0	0	12	5	2	0	4460	2	1	2	8	12	4	1	562	-13.8239	-6.99411	7.72437e-17	1.41918e-14	49253	51643	+	2391	218767099	gyrB	DNA gyrase subunit B	2 : Cytoplasmic	2090.18
49	NMA0057	272	468	611	715	89	463	648	2332	509	614	804	418	235	594	830	294	-10.7817	0.960644	0.311167	0.380338	51962	53281	+	1320	218767100	sda	L-serine dehydratase (L-serine deaminase; SDH; L-SD)	2 : Cytoplasmic	79.81
50	NMA0059	285	857	506	734	151	1033	502	623	533	1123	666	430	395	1324	643	79	-11.5567	3.21589	0.000631771	0.0014171	53828	54172	-	345	-		truncated modification methylase NlaIII (C-terminal 23% of the protein)	2 : Cytoplasmic	24.55
51	NMA0060	247	382	1296	921	144	497	1260	3710	463	502	1703	539	377	638	1612	468	-10.1756	0.833693	0.488686	0.558301	54687	56663	-	1977	218767101		putative glutathione-regulated potassium-efflux system protein (K(+)/H(+) antiporter)	5 : Inner membrane protein	329.75
52	NMA0061	73	184	232	264	19	108	255	1458	138	242	306	155	54	140	327	184	-11.8979	0.0826426	0.717939	0.769329	56812	57651	+	840	218767102		putative ferredoxin	2 : Cytoplasmic	13.44
53	NMA0062	243	459	440	908	64	324	290	1880	454	602	579	532	170	416	372	237	-11.1152	0.915033	0.359055	0.428872	57851	58882	+	1032	218767103	gapA	glyceraldehyde 3-phosphate dehydrogenase A (GAPDH)	2 : Cytoplasmic	122.01
54	NMA0063	203	278	538	696	98	309	644	1279	380	366	708	407	258	397	824	161	-11.3454	1.56539	0.0896817	0.12809	59138	59863	-	726	218767104	aat	leucyl/phenylalanyl-tRNA--protein transferase (L/F- transferase; leucyltransferase; phenylalanyltransferase)	2 : Cytoplasmic	41.59
55	NMA0064	0	0	0	3	0	0	0	786	2	1	1	2	2	1	1	99	-15.7607	-5.86186	4.50051e-12	6.89055e-11	59933	60367	-	435	218767105	fur	ferric uptake HTH-type transcriptional regulator (ferric uptake regulation protein)	2 : Cytoplasmic	332.69
56	NMA0065	13	103	177	36	20	41	155	667	27	136	233	21	56	54	199	84	-12.9157	0.301309	0.718896	0.769946	60586	60963	+	378	218767106		putative SmpA-like lipoprotein (OmlA)	8 : Outer membrane-associated	33.92
57	NMA0066	2	0	0	0	0	0	1	1435	5	1	1	0	2	1	3	181	-15.2289	-6.53336	1.93882e-12	3.84152e-11	60973	61782	+	810	218767107	dapB	dihydrodipicolinate reductase (DHPR)	2 : Cytoplasmic	159.91
58	NMA0067	2	42	6	20	2	34	9	536	6	55	9	12	9	44	13	68	-14.2107	-1.65885	0.0397424	0.0614532	62042	62341	-	300	218767108		hypothetical protein	1 : Unknown	39.97
59	NMA0069	0	4	0	20	2	0	0	2082	2	6	2	13	7	1	1	262	-14.3132	-5.77526	9.20456e-11	7.75101e-10	62708	63862	-	1155	218767109	lpxB	lipid-A-disaccharide synthase	2 : Cytoplasmic	275.73
60	NMA0070	53	129	149	111	26	97	94	1772	101	170	197	65	71	126	122	223	-12.0971	-0.878194	0.130566	0.178085	63928	64920	-	993	218767110	rluC	ribosomal large subunit pseudouridine synthase C (rRNA-uridine isomerase C; rRNA pseudouridylate synthase C)	2 : Cytoplasmic	295.66
61	NMA0071	1517	794	1546	3887	1230	988	1856	5058	2826	1041	2032	2274	3182	1267	2375	638	-9.27132	1.74812	0.0424293	0.0652585	65414	68173	+	2760	218767111	rne	ribonuclease E (RNase E)	2 : Cytoplasmic	2603.88
62	NMA0072	9	0	0	27	2	6	0	1786	17	2	2	17	8	9	2	225	-14.0559	-4.81839	9.61973e-08	3.88053e-07	68960	69949	-	990	218767112	pdxA	4-hydroxythreonine-4-phosphate dehydrogenase (4-(phosphohydroxy)-L-threonine dehydrogenase)	2 : Cytoplasmic	62.29
63	NMA0073	2916	2258	1792	8263	1936	2277	1627	2636	5430	2958	2356	4834	5008	2918	2082	332	-9.35588	3.45892	0.00018247	0.000450271	70109	71536	+	1428	218767113		putative amino-acid symporter	5 : Inner membrane protein	2285.9
64	NMA0074	0	0	2	20	1	28	6	3466	3	2	4	12	6	36	9	437	-13.3907	-5.40033	2.2374e-10	1.65633e-09	71870	73756	+	1887	218767114	gidA	glucose-inhibited division protein A	1 : Unknown	302.06
65	NMA0075	192	458	429	630	45	348	433	1037	360	601	565	369	121	447	555	131	-11.5697	1.7214	0.0875222	0.12536	73825	74409	+	585	218767115	rnhB	ribonuclease HII (RNase HII)	2 : Cytoplasmic	40.75
66	NMA0076	726	616	615	1544	411	622	662	1420	1353	808	809	904	1065	798	848	179	-10.7811	2.39243	0.0038173	0.00729183	75357	76130	-	774	218767116		putative ATPase	2 : Cytoplasmic	293.17
67	NMA0077	93	149	255	295	50	169	160	1148	175	196	336	173	133	218	206	145	-12.0316	0.504427	0.850957	0.882322	76229	76852	-	624	218767117	gidB	methyltransferase GidB (glucose-inhibited division protein B)	2 : Cytoplasmic	123.29
68	NMA0078	0	37	25	12	0	19	27	872	3	49	34	7	4	26	36	110	-13.8187	-2.27704	0.00925979	0.0165172	76948	77433	-	486	218767118		hypothetical integral membrane protein	11 : Membrane	19.37
69	NMA0079	56	63	30	62	2	39	15	2034	104	83	41	37	10	51	21	256	-12.6441	-2.36983	0.00242346	0.00485894	77843	78970	+	1128	218767119		conserved hypothetical integral membrane protein	11 : Membrane	25.56
70	NMA0080	9	0	0	4	0	0	0	1026	16	1	1	3	3	1	1	129	-14.9694	-5.04725	5.98191e-08	2.48754e-07	79151	79708	+	558	218767120	frr	ribosome recycling factor (ribosome-releasing factor; RRF)	2 : Cytoplasmic	691.58
71	NMA0081	7	0	0	6	0	2	1	1380	13	1	1	4	3	4	3	174	-14.7011	-5.36515	1.76449e-09	1.00736e-08	79764	80510	+	747	218767121	uppS	undecaprenyl pyrophosphate synthetase (UPP synthetase; di-trans,poly-cis-decaprenylcistransferase; undecaprenyl diphosphate synthase; UDS)	2 : Cytoplasmic	441.07
72	NMA0082	0	0	0	12	1	1	0	1454	2	1	1	8	5	3	1	183	-14.8733	-5.8601	3.69806e-11	3.55895e-10	80513	81310	+	798	218767122	cdsA	phosphatidate cytidylyltransferase (CDP-diglyceride synthetase; CDP-diglyceride pyrophosphorylase; CDP-diacylglycerol synthase; CDS; CTP:phosphatidate cytidylyltransferase; CDP-DAG synthase; CDP-DG synthetase)	11 : Membrane	476.03
73	NMA0083	0	6	2	7	0	4	0	2188	2	9	4	5	3	6	1	276	-14.339	-5.97	1.88879e-12	3.77945e-11	81366	82550	+	1185	218767123	dxr	1-deoxy-D-xylulose 5-phosphate reductoisomerase (DXP reductoisomerase; 1-deoxyxylulose-5-phosphate reductoisomerase)	2 : Cytoplasmic	587.74
74	NMA0084	249	717	1104	708	200	615	1040	2416	466	940	1451	414	521	789	1331	305	-10.4752	1.47163	0.121743	0.167604	82585	83925	+	1341	218767124		putative zinc metallopeptidase	11 : Membrane	450.64
75	NMA0085	3	2	4	42	0	3	1	4504	8	4	7	27	4	5	3	568	-13.3707	-6.116	1.34861e-14	9.32864e-13	83982	86375	+	2394	218767125	omp	outer-membrane protein assembly factor Omp85	7 : Outer membrane protein	1174.73
76	NMA0086	0	2	1	8	5	0	2	892	2	4	3	5	12	1	4	112	-14.9603	-4.6255	7.59108e-08	3.10558e-07	86441	86941	+	501	218767126	skp	periplasmic chaperone Skp (OmpH)	9 : Periplasmic	194.73
77	NMA0087	4	0	0	18	0	1	1	1901	9	2	2	12	3	3	3	240	-14.4094	-5.70534	6.0955e-11	5.47511e-10	86974	88017	+	1044	218767127	lpxD	UDP-3-O-[3-hydroxymyristoyl] glucosamine N-acyltransferase	2 : Cytoplasmic	289.12
78	NMA0088	1	0	0	7	0	0	0	777	4	1	1	5	3	1	1	98	-15.5203	-5.34773	8.55723e-11	7.35921e-10	88053	88502	+	450	218767128	fabZ	(3R)-hydroxymyristoyl-[acyl carrier protein] dehydratase ((3R)-hydroxymyristoyl ACP dehydrase)	2 : Cytoplasmic	236.37
79	NMA0089	721	1066	736	1898	323	885	860	1268	1344	1397	968	1111	839	1135	1101	160	-10.7315	2.81804	0.000597002	0.00134509	88813	89493	+	681	218767129		conserved hypothetical protein	1 : Unknown	71.07
80	NMA0090	7	0	0	1	11	8	3	1392	14	2	2	1	26	11	5	175	-14.1644	-4.31665	6.26198e-06	1.98051e-05	89536	90312	+	777	218767130	lpxA	acyl-[acyl-carrier-protein]--UDP-N-acetylglucosamine O-acyltransferase (UDP-N-acetylglucosamine acyltransferase)	2 : Cytoplasmic	199.13
81	NMA0091	9	21	70	56	2	17	60	2596	19	29	92	33	10	23	78	327	-12.6106	-3.00635	0.000130168	0.000330904	90669	92060	+	1392	218767131		putative amino-acid symporter	5 : Inner membrane protein	192.7
82	NMA0092	8	6	56	12	9	0	32	2350	17	9	74	7	26	2	42	296	-13.0258	-3.54961	5.36503e-05	0.00014752	92139	93395	+	1257	218767132	dadA	D-amino acid dehydrogenase small subunit	2 : Cytoplasmic	93.64
83	NMA0093	1	0	0	4	0	0	2	1472	4	1	1	3	3	1	4	186	-15.0582	-6.26542	1.43311e-12	3.017e-11	93576	94385	+	810	218767133	zupT	zinc transporter ZupT	11 : Membrane	1.64
84	NMA0094	7	1	0	21	9	6	12	5318	15	3	2	13	23	9	16	670	-13.0051	-5.86409	1.17934e-14	9.16708e-13	94482	97319	+	2838	218767134	valS	valyl-tRNA synthetase (valine--tRNA ligase; ValRS)	2 : Cytoplasmic	1288.39
85	NMA0095	607	445	185	1533	535	506	337	257	1131	584	245	897	1383	649	433	32	-12.1656	4.54637	3.36871e-05	9.61604e-05	97474	97629	+	156	218767135				1.5
86	NMA0096	737	185	62	2078	729	242	67	669	1372	244	83	1217	1882	312	87	84	-11.494	3.13603	0.0676253	0.0998325	97690	98079	-	390	218767136		hypothetical protein	1 : Unknown	91.9
87	NMA0098	3013	1431	893	7006	2562	1979	1246	1718	5610	1875	1175	4098	6624	2536	1595	217	-9.72548	3.95437	0.000500283	0.00114634	98653	99573	-	921	218767137	oxyR	hydrogen peroxide-inducible genes transcriptional activator	2 : Cytoplasmic	1187.1
88	NMA0099	4	0	0	7	0	0	2	464	8	1	1	5	3	1	4	59	-15.6357	-4.09354	6.82563e-07	2.44152e-06	99577	99840	-	264	218767138	minE	septum formation topological specificity factor MinE	2 : Cytoplasmic	258.8
89	NMA0100	0	2	0	5	3	0	2	1513	2	4	1	3	8	1	4	191	-14.7756	-5.77955	8.87342e-11	7.56675e-10	99844	100659	-	816	218767139	minD	septum site-determining protein MinD	1 : Unknown	1733.66
90	NMA0101	9	2	0	8	0	0	6	1316	17	4	2	5	3	1	9	166	-14.4962	-4.81836	6.34905e-08	2.62939e-07	100688	101401	-	714	218767140	minC	septum site-determining protein MinC	2 : Cytoplasmic	354.37
91	NMA0102	0	0	0	0	1	0	0	677	2	1	1	0	4	1	1	85	-15.9445	-5.79918	1.22768e-10	1.00046e-09	101548	101916	-	369	218767141	rplQ	50S ribosomal protein L17	2 : Cytoplasmic	1898.72
92	NMA0103	0	0	0	10	13	0	0	1888	2	2	2	6	28	1	1	238	-14.179	-5.22477	1.13648e-07	4.53021e-07	101940	102926	-	987	218767142	rpoA	DNA-directed RNA polymerase alpha chain (RNAP alpha subunit; transcriptase alpha chain; RNA polymerase alpha subunit)	2 : Cytoplasmic	9253.63
93	NMA0104	4	0	0	7	0	0	0	1147	8	1	1	5	3	1	1	145	-15.0672	-5.56422	3.25711e-10	2.28563e-09	102952	103572	-	621	218767143	rpsD	30S ribosomal protein S4	2 : Cytoplasmic	4616.43
94	NMA0105	0	0	0	12	0	0	0	730	2	1	1	8	3	1	1	92	-15.4664	-5.06029	9.00597e-10	5.46918e-09	103592	103987	-	396	218767144	rpsK	30S ribosomal protein S11	2 : Cytoplasmic	5358.38
95	NMA0106	0	0	0	0	0	0	0	660	2	1	1	0	2	1	1	83	-16.0827	-6.00241	1.10171e-11	1.31749e-10	104007	104369	-	363	218767145	rpsM	30S ribosomal protein S13	2 : Cytoplasmic	7654.79
96	NMA0107	0	0	0	2	0	0	0	187	2	1	1	2	2	1	1	24	-16.8517	-3.91248	5.15258e-06	1.64768e-05	104435	104548	-	114	218767146	rpmJ	50S ribosomal protein L36	2 : Cytoplasmic	181.53
97	NMA0108	0	0	0	4	0	0	0	388	2	1	1	3	2	1	1	49	-16.2157	-4.73866	7.62064e-09	3.77483e-08	104569	104787	-	219	218767147	infA	translation initiation factor IF-1	2 : Cytoplasmic	307.5
98	NMA0109	19	7	0	8	6	0	0	2526	34	10	2	5	17	2	2	318	-13.6285	-4.96329	8.57711e-08	3.46687e-07	104792	106102	-	1311	218767148	secY	preprotein translocase SecY subunit	5 : Inner membrane protein	2742.31
99	NMA0110	0	4	0	6	0	4	0	800	2	6	1	4	3	6	1	101	-15.2192	-4.82965	2.55964e-09	1.40513e-08	106114	106548	-	435	218767149	rplO	50S ribosomal protein L15	2 : Cytoplasmic	1520.52
100	NMA0111	0	0	0	1	0	0	0	324	2	1	1	1	2	1	1	41	-16.5226	-4.83374	2.82289e-08	1.23486e-07	106550	106735	-	186	218767150	rpmD	50S ribosomal protein L30	2 : Cytoplasmic	536.95
101	NMA0112	0	0	0	0	0	0	0	956	2	1	1	0	2	1	1	121	-15.8138	-6.53224	4.30774e-13	1.33937e-11	106728	107246	-	519	218767151	rpsE	30S ribosomal protein S5	2 : Cytoplasmic	3814.67
102	NMA0113	0	0	0	8	0	0	0	636	2	1	1	6	3	1	1	80	-15.6919	-5.11415	5.71256e-10	3.66696e-09	107265	107618	-	354	218767152	rplR	50S ribosomal protein L18	2 : Cytoplasmic	1738.14
103	NMA0114	0	0	0	1	0	0	0	995	2	1	1	1	2	1	1	125	-15.7123	-6.44465	5.08245e-13	1.41575e-11	107632	108165	-	534	218767153	rplF	50S ribosomal protein L6	2 : Cytoplasmic	2984.21
104	NMA0115	0	0	0	3	0	0	0	724	2	1	1	2	2	1	1	91	-15.8198	-5.74316	8.38243e-12	1.12191e-10	108179	108571	-	393	218767154	rpsH	30S ribosomal protein S8	2 : Cytoplasmic	1456.39
105	NMA0116	0	0	0	2	0	0	0	555	2	1	1	2	2	1	1	70	-16.0693	-5.47645	9.16561e-11	7.7505e-10	108587	108892	-	306	218767155	rpsN	30S ribosomal protein S14	2 : Cytoplasmic	2827.77
106	NMA0117	0	0	0	4	0	0	3	997	2	1	1	3	3	1	5	126	-15.3483	-5.7223	1.45577e-11	1.65288e-10	108895	109434	-	540	218767156	rplE	50S ribosomal protein L5	2 : Cytoplasmic	3422.12
107	NMA0118	0	0	0	0	0	1	0	586	2	1	1	0	2	2	1	74	-16.0688	-5.63209	1.01695e-10	8.45781e-10	109444	109767	-	324	218767157	rplX	50S ribosomal protein L24	2 : Cytoplasmic	820.28
108	NMA0119	1	0	0	1	0	11	0	671	4	1	1	1	3	14	1	85	-15.3014	-4.48736	3.44824e-07	1.27635e-06	109779	110147	-	369	218767158	rplN	50S ribosomal protein L14	2 : Cytoplasmic	2848.84
109	NMA0120	0	1	0	0	0	0	0	464	2	3	1	0	2	1	1	59	-16.2376	-5.29733	7.12863e-10	4.46036e-09	110369	110632	-	264	218767159	rpsQ	30S ribosomal protein S17	2 : Cytoplasmic	1314.03
110	NMA0121	0	0	0	0	0	0	0	332	2	1	1	0	2	1	1	42	-16.5793	-5.01736	1.58465e-08	7.31617e-08	110632	110823	-	192	218767160	rpmC	50S ribosomal protein L29	2 : Cytoplasmic	501.7
111	NMA0122	0	0	0	2	0	0	0	756	2	1	1	2	2	1	1	95	-15.8466	-5.92152	2.49893e-12	4.62503e-11	110823	111239	-	417	218767161	rplP	50S ribosomal protein L16	2 : Cytoplasmic	4087.06
112	NMA0123	0	0	0	1	0	0	0	1264	2	1	1	1	2	1	1	159	-15.5385	-6.78684	1.94602e-13	7.86582e-12	111223	111915	-	693	218767162	rpsC	30S ribosomal protein S3	2 : Cytoplasmic	3884.66
113	NMA0124	0	0	0	6	0	1	0	588	2	1	1	4	3	3	1	74	-15.7656	-5.03532	6.85557e-10	4.30283e-09	111925	112254	-	330	218767163	rplV	50S ribosomal protein L22	2 : Cytoplasmic	909.43
114	NMA0125	0	0	0	0	0	0	0	492	2	1	1	0	2	1	1	62	-16.2956	-5.58207	2.07637e-10	1.5542e-09	112263	112541	-	279	218767164	rpsS	30S ribosomal protein S19	2 : Cytoplasmic	694.19
115	NMA0126	4	4	0	2	2	1	0	1560	8	6	1	1	7	3	1	197	-14.6473	-5.61109	4.9313e-10	3.2532e-09	112548	113381	-	834	218767165	rplB	50S ribosomal protein L2	2 : Cytoplasmic	4187.94
116	NMA0127	1	0	0	0	2	5	0	576	4	1	1	0	6	7	1	73	-15.5717	-4.58826	1.4945e-07	5.87625e-07	113387	113707	-	321	218767166	rplW	50S ribosomal protein L23	2 : Cytoplasmic	966.09
117	NMA0128	0	1	0	5	0	0	0	1155	2	3	1	4	3	1	1	146	-15.3215	-6.09273	2.14592e-12	4.13038e-11	113698	114318	-	621	218767167	rplD	50S ribosomal protein L4	2 : Cytoplasmic	5028.66
118	NMA0129	0	0	0	8	1	0	0	1200	2	1	1	6	5	1	1	151	-15.1695	-5.89894	2.50107e-11	2.59213e-10	114318	114962	-	645	218767168	rplC	50S ribosomal protein L3	2 : Cytoplasmic	4350.33
119	NMA0131	0	0	0	3	6	0	0	1270	2	1	1	2	13	1	1	160	-14.9346	-5.59257	6.66276e-09	3.33303e-08	115181	115864	-	684	218767169		conserved hypothetical protein	1 : Unknown	18.09
120	NMA0132	5	5	0	8	2	0	1	1978	10	8	2	5	7	1	3	249	-14.3029	-5.60693	1.62732e-10	1.27473e-09	115873	116928	-	1056	218767170		conserved hypothetical protein	1 : Unknown	30.63
121	NMA0132A	0	0	0	0	0	0	6	424	2	1	1	0	3	1	8	53	-15.9406	-4.4439	2.8834e-07	1.09127e-06	116903	117163	-	261	218767171				2.12
122	NMA0133	0	0	0	3	0	0	5	556	2	1	1	2	3	1	7	70	-15.6961	-4.73532	1.01551e-08	4.85188e-08	117216	117527	-	312	218767172	rpsJ	30S ribosomal protein S10	2 : Cytoplasmic	2198.36
123	NMA0134	0	0	8	4	0	0	0	359	2	1	11	3	3	1	1	45	-15.8413	-3.76632	8.45575e-06	2.62909e-05	117545	118729	-	1185	218767173	tuf2	elongation factor Tu (EF-Tu)	2 : Cytoplasmic	4010.34
124	NMA0135	1	15	0	28	3	19	9	4064	4	21	2	17	11	25	13	512	-13.0938	-5.26558	2.7309e-11	2.72751e-10	118817	120922	-	2106	218767174	fusA	elongation factor G (EF-G)	2 : Cytoplasmic	12813.1
125	NMA0136	8	0	0	1	0	0	0	854	14	1	1	1	3	1	1	108	-15.221	-5.02147	6.39634e-08	2.64356e-07	120941	121411	-	471	218767175	rpsG	30S ribosomal protein S7	2 : Cytoplasmic	2117.28
126	NMA0137	0	0	0	2	0	0	6	676	2	1	1	2	3	1	8	85	-15.5368	-4.97961	4.99743e-09	2.55046e-08	121529	121900	-	372	218767176	rpsL	30S ribosomal protein S12	2 : Cytoplasmic	1943.54
127	NMA0138	0	2	0	0	0	0	0	256	2	4	1	0	2	1	1	32	-16.5771	-4.26543	8.75216e-07	3.10318e-06	122079	122228	-	150	218767177		conserved hypothetical protein	1 : Unknown	0
128	NMA0139	0	0	1	1	0	0	0	419	2	1	3	1	2	1	1	53	-16.2475	-5.02347	3.18296e-09	1.70179e-08	122225	122482	-	258	218767178		hypothetical periplasmic protein	9 : Periplasmic	0.53
129	NMA0140	2	0	0	0	0	0	0	258	5	1	1	0	2	1	1	33	-16.552	-4.2376	1.70254e-06	5.83192e-06	122531	122680	-	150	218767179		hypothetical protein	1 : Unknown	0.24
130	NMA0141	19	2	4	40	7	21	3	8047	36	4	7	24	20	28	5	1014	-12.3918	-5.83246	6.69754e-17	1.35357e-14	122773	126948	-	4176	218767180	rpoC	DNA-directed RNA polymerase beta' chain (RNAP beta' subunit; transcriptase beta' chain; RNA polymerase beta' subunit)	2 : Cytoplasmic	3811.13
131	NMA0142	6	13	0	42	0	6	13	8056	13	18	2	26	4	9	18	1015	-12.619	-6.29007	2.33838e-19	2.76618e-16	127100	131278	-	4179	218767181	rpoB	DNA-directed RNA polymerase beta chain (RNAP beta subunit; transcriptase beta chain; RNA polymerase beta subunit)	2 : Cytoplasmic	6499.56
132	NMA0143	113	0	0	249	121	5	0	650	210	2	2	147	307	8	2	82	-12.9795	0.247961	0.463812	0.5332	131469	131840	-	372	218767182	rplL	50S ribosomal protein L7/L12	2 : Cytoplasmic	4937.62
133	NMA0144	0	0	11	1	0	0	15	926	2	2	15	1	3	1	20	117	-14.6884	-4.18968	8.00749e-06	2.50513e-05	131898	132398	-	501	218767183	rplJ	50S ribosomal protein L10	2 : Cytoplasmic	6935.34
134	NMA0145	0	2	0	0	0	0	1	1302	2	4	1	0	2	1	3	164	-15.3213	-6.4379	2.24006e-12	4.27091e-11	132628	133323	-	696	218767184	rplA	50S ribosomal protein L1	2 : Cytoplasmic	5979.63
135	NMA0146	0	9	0	2	0	5	0	786	2	12	1	1	3	7	1	99	-15.1035	-4.54734	1.33655e-07	5.29641e-07	133323	133757	-	435	218767185	rplK	50S ribosomal protein L11	2 : Cytoplasmic	4527.4
136	NMA0147	0	17	5	7	0	24	0	1002	3	23	8	4	4	31	2	126	-14.2604	-3.56091	0.000107822	0.000278654	133858	134394	-	537	218767186	nusG	transcription antitermination protein NusG	2 : Cytoplasmic	980.91
137	NMA0148	13	0	0	12	0	0	0	500	23	2	2	8	3	1	1	63	-15.2099	-3.45705	0.000144997	0.000364023	134396	134674	-	279	218767187	secE	preprotein translocase SecE subunit	5 : Inner membrane protein	119.63
138	NMA0149	10	0	4	1	0	0	0	369	17	1	6	1	3	1	1	47	-15.5878	-3.33823	0.000199099	0.000484793	134871	136055	-	1185	218767188	tuf1	elongation factor Tu (EF-Tu)	2 : Cytoplasmic	7843.79
139	NMA0150	35	36	0	82	13	62	0	451	66	48	2	49	37	80	2	57	-13.8762	-0.492778	0.283148	0.351932	136472	136723	-	252	218767189		putative ferredoxin	2 : Cytoplasmic	64.4
140	NMA0151	46	191	125	212	16	177	117	1025	88	251	165	124	46	228	151	129	-12.3368	0.220903	0.799982	0.841231	136846	137415	-	570	218767190		putative methylase	2 : Cytoplasmic	240.37
141	NMA0153	0	48	35	48	2	44	27	662	3	64	47	28	9	57	36	83	-13.7039	-1.25359	0.0929842	0.132153	137504	137884	-	381	218767191		putative DNA-binding protein	2 : Cytoplasmic	34
142	NMA0154	17	41	38	52	3	39	40	1007	34	55	51	31	12	51	52	127	-13.29	-1.6346	0.0294743	0.0468298	138003	138554	+	552	218767192		hypothetical integral membrane protein	11 : Membrane	6.71
143	NMA0155	27	63	40	107	13	71	56	1310	53	84	54	63	38	92	73	165	-12.7652	-1.34326	0.0479604	0.0728782	138574	139269	+	696	218767193		hypothetical protein	1 : Unknown	88.09
144	NMA0156	140	130	163	258	95	126	82	4332	262	172	215	151	247	163	106	546	-11.1389	-1.54013	0.00641204	0.0118237	139342	141648	-	2307	218767194	topA	DNA topoisomerase I (Omega-protein; relaxing enzyme; untwisting enzyme; swivelase)	2 : Cytoplasmic	300.24
145	NMA0157	314	481	383	921	239	420	299	790	586	631	504	539	620	539	384	100	-11.5994	2.44617	0.00330976	0.00642558	141720	142181	-	462	218767195		conserved hypothetical protein	1 : Unknown	133.73
146	NMA0158	161	429	487	619	98	461	620	2104	302	563	641	362	258	592	794	265	-10.9504	0.920014	0.353253	0.424449	142207	143394	-	1188	218767196	smf	Smf protein (DNA processing chain A)	1 : Unknown	271.97
147	NMA0159	7	0	2	17	0	9	7	2348	14	2	4	11	4	13	10	296	-13.8427	-5.18109	7.72972e-10	4.80669e-09	143485	144762	-	1278	218767197		putative two-component system transcriptional regulator protein	2 : Cytoplasmic	540.13
148	NMA0160	53	43	54	166	35	74	60	3967	100	58	72	98	93	96	78	500	-11.7743	-2.55701	4.94844e-05	0.000137155	144755	146875	-	2121	218767198		putative two-component system sensor protein	11 : Membrane	498.46
149	NMA0161	64	98	86	95	17	102	39	1092	121	129	114	56	48	132	51	138	-12.6392	-0.566573	0.267077	0.333805	146875	147474	-	600	218767199		conserved hypothetical protein	1 : Unknown	180.69
150	NMA0162	644	905	1289	2330	323	998	1328	2294	1201	1186	1694	1363	839	1279	1700	289	-10.1887	2.19414	0.00742439	0.0134934	147440	148699	-	1260	218767200	rmsB	ribosomal RNA small subunit methyltransferase B (rRNA (cytosine-C(5)-)-methyltransferase; 16S rRNA m5C967 methyltransferase)	2 : Cytoplasmic	411.71
151	NMA0163	0	1	1	0	13	2	5	1643	2	3	3	0	28	4	8	207	-14.1972	-4.86036	6.15796e-07	2.21446e-06	148778	149704	-	927	218767201	fmt	methionyl-tRNA formyltransferase	2 : Cytoplasmic	264.22
152	NMA0164	2	12	6	39	1	7	5	919	6	17	9	24	6	10	8	116	-14.2662	-3.32343	3.98533e-05	0.000111711	149791	150294	-	504	218767202	def	peptide deformylase (PDF; polypeptide deformylase)	2 : Cytoplasmic	478.16
153	NMA0165	4014	5200	2980	13167	4060	6456	3506	2304	7475	6811	3916	7702	10500	8270	4486	290	-8.98186	4.59522	1.64633e-06	5.64896e-06	150478	151695	+	1218	218767203		putative peptidoglycan-binding periplasmic protein	9 : Periplasmic	2075.94
154	NMA0166	329	842	764	1271	240	809	687	1222	615	1104	1005	744	624	1037	880	154	-10.9549	2.47776	0.00285725	0.00564467	151758	152423	-	666	218767204		hypothetical integral membrane protein	11 : Membrane	114.82
155	NMA0167	70	53	114	214	29	61	74	813	132	71	151	126	78	80	96	103	-12.7658	0.0305999	0.651485	0.710168	152488	152946	-	459	218767205	pyrI	aspartate carbamoyltransferase regulatory chain	2 : Cytoplasmic	63.07
156	NMA0168	43	12	45	49	27	0	36	1686	80	17	60	29	70	2	47	213	-12.8686	-2.27772	0.00614009	0.0113741	152956	153876	-	921	218767206	pyrB	aspartate carbamoyltransferase (aspartate transcarbamylase; ATCase)	2 : Cytoplasmic	378.8
157	NMA0169	1435	1470	1152	3838	1113	2009	1587	1510	2673	1926	1515	2245	2880	2574	2031	190	-10.1033	3.57092	3.02179e-05	8.69948e-05	154112	154954	+	843	218767207		putative N-acetyltransferase	1 : Unknown	555.6
158	NMA0170	69	64	111	136	46	103	86	248	130	85	147	80	121	133	111	31	-13.5509	1.87821	0.24824	0.312192	154951	155109	+	159	218767208		hypothetical lipoprotein	11 : Membrane	5.49
159	NMA0171	308	418	373	1163	161	398	258	1346	575	549	491	681	420	511	331	170	-11.2631	1.58273	0.0587065	0.0875615	155236	155955	+	720	218767209		hypothetical protein	5 : Inner membrane protein	58.1
160	NMA0171A	32	67	60	51	5	35	28	416	61	89	80	30	17	46	37	52	-13.7606	-0.028975	0.533805	0.600271	156030	156266	+	237	218767210		hypothetical integral membrane protein	11 : Membrane	6.95
161	NMA0173	45	197	186	199	6	145	163	1219	86	259	245	117	20	187	210	154	-12.165	0.0646435	0.647656	0.706375	156247	156905	+	659	-		putative peptidase	6 : Inner membrane-associated	21.43
162	NMA0174	192	346	533	646	121	368	448	938	360	454	701	378	317	473	574	118	-11.5872	1.97567	0.0231519	0.0377338	157181	157732	-	552	218767212		hypothetical integral membrane protein	11 : Membrane	91.4
163	NMA0175	1	28	16	30	2	30	14	0	5	38	22	18	9	39	19	0	-18.7412	7.41758	0.0650041	0.0963261	157815	158457	-	643	-		IS1016 group transposase (pseudogene part 2)	2 : Cytoplasmic	0
164	NMA0177	328	275	227	1067	272	407	255	2665	612	362	300	625	705	523	328	336	-10.793	0.553078	0.637793	0.697878	158717	160189	+	1473	218767213	pykA	pyruvate kinase II (PK-2)	2 : Cytoplasmic	1999.13
165	NMA0178	1250	1681	1204	3667	812	2059	1116	2588	2329	2203	1583	2145	2102	2638	1429	326	-9.78225	2.65917	0.00105942	0.00229483	160499	161893	+	1395	218767214		conserved hypothetical protein	1 : Unknown	551.74
166	NMA0179	0	0	2	9	0	2	2	772	2	1	4	6	3	4	4	97	-15.2512	-4.79111	1.38154e-09	8.04637e-09	162205	162627	-	423	-		hypothetical protein	1 : Unknown	20.08
167	NMA0181	83	209	4	238	38	315	33	335	157	275	7	140	102	404	44	42	-13.0939	1.92753	0.460811	0.530655	163021	163218	-	198	218767215		hypothetical protein	1 : Unknown	18.44
168	NMA0182	82	443	432	246	39	358	300	1828	155	581	568	144	105	460	385	230	-11.3267	0.572963	0.80643	0.846044	163229	164245	-	1017	218767216		hypothetical lipoprotein	11 : Membrane	267.21
169	NMA0183	2542	2808	1613	8171	2056	3125	1918	2267	4734	3678	2120	4780	5318	4004	2455	286	-9.42341	3.7588	3.93246e-05	0.000110535	164344	165558	-	1215	218767217	gltS	sodium/glutamate symport carrier protein (glutamate permease)	11 : Membrane	1992.29
170	NMA0184	44	164	186	207	21	115	136	2672	85	216	245	121	59	149	175	337	-11.6489	-1.16617	0.0528407	0.0798139	165776	167182	-	1407	218767218		conserved hypothetical TPR-containing protein	2 : Cytoplasmic	145.29
171	NMA0185	5	11	9	9	5	0	14	2382	11	16	13	6	15	2	19	300	-13.584	-4.70515	1.22579e-08	5.77465e-08	167551	168810	-	1260	218767219	lipB	polysialic acid capsule modification protein LipB	1 : Unknown	55.21
172	NMA0186	15	16	4	57	3	20	18	3972	29	22	7	34	12	27	24	501	-12.7391	-4.49024	6.02373e-10	3.81629e-09	168947	171061	-	2115	218767220	lipA	polysialic acid capsule modification protein LipA	1 : Unknown	118.94
173	NMA0187	1	12	14	21	0	26	17	38	5	17	20	13	4	34	23	5	-16.2896	1.75004	0.56238	0.627939	171085	171639	-	555	218767221	rfbC1	dTDP-4-dehydrorhamnose 3,5-epimerase (dTDP-4-keto-6-deoxyglucose 3,5-epimerase; dTDP-L-rhamnose synthetase)	2 : Cytoplasmic	9.3
174	NMA0188	11	17	14	40	2	10	13	0	22	23	20	24	9	14	18	0	-18.8424	7.21524	0.0277668	0.0444664	171678	172544	-	867	218767222	rfbA1	glucose-1-phosphate thymidylyltransferase (dTDP-glucose synthase; dTDP-glucose pyrophosphorylase)	2 : Cytoplasmic	0
175	NMA0189	12	48	20	90	3	31	28	0	25	64	28	54	12	41	37	0	-18.348	8.20412	0.0467129	0.0713042	172650	173675	-	1026	218767223	rfbB1	dTDP-glucose 4,6-dehydratase	2 : Cytoplasmic	0
176	NMA0190	93	153	73	356	57	194	58	240	175	202	97	209	150	249	76	30	-13.314	2.44621	0.0858428	0.123655	173791	174408	-	618	218767224	galE'	truncated UDP-glucose 4-epimerase (missing the N-terminal third of the protein)	2 : Cytoplasmic	70.46
177	NMA0191	136	280	252	372	70	256	205	612	255	368	332	218	185	329	264	77	-12.2647	1.85117	0.0733162	0.107371	174490	174834	-	345	-	damH'	truncated adenine-specific methyltransferase (N-terminal third of the protein)	2 : Cytoplasmic	39.18
178	NMA0193	237	601	324	1135	103	584	354	1890	444	788	427	665	271	749	454	238	-10.9712	1.18769	0.192862	0.252117	174830	175829	-	1000	-	dcmH	cytosine-specific methyltransferase (pseudogene part 2)	2 : Cytoplasmic	0
179	NMA0194	159	445	390	817	51	304	519	4215	299	584	514	478	136	391	665	531	-10.5468	-0.276893	0.439472	0.50934	175860	178133	-	2274	218767225		putative RNA-binding protein	2 : Cytoplasmic	166.83
180	NMA0195	8	0	1	17	5	6	1	1211	16	2	3	11	14	9	3	153	-14.3281	-4.24258	1.54337e-06	5.32279e-06	178197	178847	-	651	218767226	ctrD	capsule export ATP-binding protein CtrD	9 : Periplasmic	151.55
181	NMA0196	7	5	10	48	0	0	7	1487	15	8	14	30	4	2	10	187	-13.9056	-3.9894	3.91351e-06	1.27363e-05	178844	179641	-	798	218767227	ctrC	capsule export inner-membrane protein CtrC	5 : Inner membrane protein	332.12
182	NMA0197	0	1	1	22	9	2	1	2198	2	3	3	14	21	4	3	277	-13.9763	-5.25779	4.90357e-09	2.52166e-08	179641	180804	-	1164	218767228	ctrB	capsule export inner-membrane protein CtrB	5 : Inner membrane protein	308.2
183	NMA0198	6	1	0	7	1	4	4	2210	12	3	2	5	5	6	6	279	-14.1686	-5.6581	2.02835e-11	2.16894e-10	180819	181982	-	1164	218767229	ctrA	capsule export outer-membrane lipoprotein CtrA	7 : Outer membrane protein	251.86
184	NMA0199	458	242	310	1361	363	404	305	2144	854	319	409	797	939	519	392	270	-10.8039	1.15866	0.205225	0.265531	182201	183319	+	1119	218767230	sacA	UDP-N-acetylglucosamine 2-epimerase (UDP-GlcNAc-2-epimerase)	2 : Cytoplasmic	1049.3
185	NMA0200	464	369	179	1120	203	610	142	3150	865	485	237	656	528	782	183	397	-10.6155	0.425776	0.82112	0.857171	183321	184958	+	1638	218767231	sacB	capsular polysaccharide phosphotransferase SacB (stealth protein SacB)	2 : Cytoplasmic	976.87
186	NMA0201	243	206	244	500	105	275	344	1400	454	271	322	293	275	353	441	177	-11.5165	0.962635	0.348439	0.419413	185031	185774	+	744	218767232	sacC	capsule biosynthesis protein SacC	2 : Cytoplasmic	171.77
187	NMA0202	19	18	44	76	6	25	54	1620	37	25	59	45	20	33	70	204	-12.939	-2.30332	0.00241264	0.00484206	185776	186639	+	864	218767233	sacD	capsule biosynthesis protein SacD	2 : Cytoplasmic	58.38
188	NMA0203	144	166	151	392	56	211	191	1024	270	219	200	230	149	271	246	129	-12.0442	0.808813	0.5614	0.627192	186684	187703	+	1020	218767234	galE	UDP-glucose 4-epimerase (galactowaldenase; UDP-galactose 4-epimerase)	2 : Cytoplasmic	421.25
189	NMA0204	6	20	5	44	1	13	5	0	13	27	8	27	6	18	8	0	-18.9806	6.93893	0.068014	0.100187	187819	188844	+	1026	218767235	rfbB2	dTDP-glucose 4,6-dehydratase	2 : Cytoplasmic	0
190	NMA0205	14	15	56	49	4	18	35	0	28	21	74	29	14	24	46	0	-18.4133	8.07346	0.0493685	0.0749052	188950	189816	+	867	218767236	rfbA2	glucose-1-phosphate thymidylyltransferase (dTDP-glucose synthase; dTDP-glucose pyrophosphorylase)	2 : Cytoplasmic	0
191	NMA0206	2	15	7	11	2	15	11	70	6	21	11	7	9	20	15	9	-16.052	0.496634	0.884349	0.908627	189855	190427	+	573	218767237	rfbC2	dTDP-4-dehydrorhamnose 3,5-epimerase (dTDP-4-keto-6-deoxyglucose 3,5-epimerase; dTDP-L-rhamnose synthetase)	2 : Cytoplasmic	7.97
192	NMA0207	347	1034	824	1308	155	855	547	3780	648	1355	1084	765	405	1096	701	476	-10.1351	0.860705	0.355845	0.42655	190470	192488	-	2019	218767238		putative oligopeptide transporter	5 : Inner membrane protein	861.1
193	NMA0209	8	5	1	19	7	19	20	2108	17	8	3	11	20	25	27	266	-13.44	-4.06468	9.58337e-07	3.37421e-06	192683	193804	-	1122	218767239	dnaJ	chaperone protein DnaJ	2 : Cytoplasmic	267.55
194	NMA0210	0	0	0	9	0	0	0	253	2	1	1	6	3	1	1	32	-16.3169	-3.71113	4.28219e-06	1.38248e-05	193851	194012	+	162	218767240				0.11
195	NMA0211	12	18	7	20	19	0	22	13	24	25	11	12	48	2	29	2	-16.8378	3.60974	0.203082	0.263603	194074	194538	-	465	218767241	comE1	DNA-binding competence protein ComE1	11 : Membrane	25.4
196	NMA0213	81	89	75	110	25	170	107	762	152	118	100	65	69	219	138	96	-12.6978	0.353307	0.897465	0.918833	200338	200754	-	417	218767242	dksA	DnaK suppressor protein	2 : Cytoplasmic	193.89
197	NMA0215	33	46	124	160	42	95	74	1458	64	62	164	94	111	123	96	184	-12.365	-0.851512	0.144894	0.195481	200901	201692	-	792	218767243	proC	pyrroline-5-carboxylate reductase (P5CR; P5C reductase)	2 : Cytoplasmic	145.08
198	NMA0216	40	194	114	274	72	192	59	722	77	255	151	161	188	247	77	91	-12.5229	0.858514	0.687353	0.744448	201741	202148	-	408	218767244		hypothetical lipoprotein	11 : Membrane	54.38
199	NMA0217	61	89	277	270	24	98	244	1248	116	118	364	158	67	127	313	157	-12.0641	0.198752	0.794087	0.836731	202148	202834	-	687	218767245		conserved hypothetical protein	1 : Unknown	269.9
200	NMA0218	2673	1876	1496	7545	3032	3192	3028	1898	4978	2458	1967	4413	7840	4089	3874	239	-9.48712	4.14375	2.67286e-05	7.80613e-05	202954	203997	+	1044	218767246	pilT	type IV pilus retraction ATPase PilT	2 : Cytoplasmic	998.61
201	NMA0219	2025	1170	887	5323	1899	1639	916	2221	3771	1534	1167	3114	4910	2101	1173	280	-9.74246	3.17982	0.00170995	0.00353354	204160	205386	+	1227	218767247	pilU	PilT-like protein PilU	2 : Cytoplasmic	843.78
202	NMA0220	57	170	190	201	55	117	106	4036	109	224	251	118	145	151	137	509	-11.2964	-1.65096	0.00500666	0.00940377	205672	207822	+	2151	218767248		conserved hypothetical integral membrane protein	11 : Membrane	44.84
203	NMA0221	0	0	2	6	8	8	14	116	3	2	4	4	20	11	19	15	-15.9407	-0.722024	0.246671	0.3108	209578	210585	-	1008	218767249		ISNme1 transposase	2 : Cytoplasmic	31.09
204	NMA0222	152	247	407	394	34	202	357	2713	285	325	535	231	93	260	458	342	-11.1087	-0.129843	0.571693	0.637233	211062	212519	+	1458	218767250		putative peptide transporter	5 : Inner membrane protein	132.57
205	NMA0222.1	0	0	0	2	0	0	4	562	2	1	1	2	3	1	6	71	-15.7789	-4.93181	2.56552e-09	1.40513e-08	213006	213318	-	313	-
206	NMA0224	0	0	1	20	0	0	4	1959	2	2	3	13	3	1	6	247	-14.4143	-5.80176	3.65146e-11	3.5309e-10	213431	214534	-	1104	218767251	prfB	peptide chain release factor II (RF-2)	2 : Cytoplasmic	994.68
207	NMA0225	236	632	431	1071	187	640	537	1658	442	829	568	627	487	821	688	209	-10.9497	1.60839	0.0468734	0.0714952	214637	215539	-	903	218767252		conserved hypothetical lipoprotein	11 : Membrane	236.08
208	NMA0226	452	516	461	1167	181	574	547	822	843	677	607	683	472	736	701	104	-11.415	2.70058	0.000965908	0.00211038	215872	216321	+	450	218767253		conserved hypothetical integral membrane protein	11 : Membrane	187
209	NMA0227	439	429	406	1207	372	426	559	526	819	563	535	706	963	547	716	66	-11.7174	3.38194	0.000114163	0.000293541	216395	216703	+	309	218767254		conserved hypothetical periplasmic protein	9 : Periplasmic	1152.11
210	NMA0228	311	581	880	1014	116	717	751	1556	581	762	1157	593	304	919	962	196	-10.8739	1.94309	0.0295075	0.0468457	216819	217661	+	843	218767255		conserved hypothetical protein	1 : Unknown	111.82
211	NMA0229	299	281	484	1111	149	319	469	1366	558	369	637	651	389	410	601	172	-11.241	1.58452	0.05906	0.0880238	217651	218397	+	747	218767256		conserved hypothetical protein	1 : Unknown	29.44
212	NMA0230	179	219	547	698	82	279	542	1082	336	288	719	409	216	359	694	136	-11.5383	1.66187	0.088744	0.12684	218419	219006	+	588	218767257		putative ECF-family RNA polymerase sigma factor	2 : Cytoplasmic	32.5
213	NMA0233	10	100	209	47	2	68	103	761	22	132	275	28	10	88	133	96	-12.8599	0.0329601	0.53328	0.600261	219450	219872	+	423	218767258		conserved hypothetical lipoprotein	11 : Membrane	19.14
214	NMA0235	36	3	82	71	9	5	111	58	69	6	108	42	27	8	142	7	-15.0917	2.95144	0.500699	0.570414	220348	221310	+	963	-		IS1655 transposase (pseudogene part 1)	2 : Cytoplasmic	1.06
215	NMA0237	0	5	2	17	0	7	5	1094	2	8	4	11	3	10	8	138	-14.536	-4.36548	1.08828e-07	4.35528e-07	222047	222649	-	603	218767259		putative RNA-binding protein	2 : Cytoplasmic	46.65
216	NMA0238	112	168	325	399	86	272	244	2408	211	221	428	234	226	350	313	304	-11.2657	-0.0998766	0.60892	0.673578	222683	223954	-	1272	218767260	purD	phosphoribosylamine--glycine ligase (GARS; glycinamide ribonucleotide synthetase; phosphoribosylglycinamide synthetase)	2 : Cytoplasmic	502.09
217	NMA0239	71	111	47	283	25	167	41	576	134	147	63	166	69	215	54	73	-12.9094	0.736461	0.862257	0.890592	224111	224428	+	318	218767261		hypothetical protein	1 : Unknown	5.13
218	NMA0240	390	334	431	1097	281	547	513	1133	728	439	568	642	729	702	657	143	-11.2242	2.15729	0.0067072	0.012323	224480	225091	-	612	218767262		conserved hypothetical protein	1 : Unknown	240.97
219	NMA0241	0	1	2	27	4	1	0	1747	2	3	4	17	11	3	1	220	-14.272	-5.18698	6.20186e-09	3.1179e-08	225154	226089	-	936	218767263	etfA	electron transfer flavoprotein alpha-subunit (alpha-ETF; electron transfer flavoprotein large subunit; ETFLS)	2 : Cytoplasmic	1216.84
220	NMA0242	1	2	0	4	2	0	0	1390	4	4	1	3	6	1	1	175	-14.9589	-5.9015	3.78759e-11	3.62783e-10	226100	226849	-	750	218767264	etfB	electron transfer flavoprotein beta-subunit (beta-ETF; electron transfer flavoprotein small subunit; ETFSS)	2 : Cytoplasmic	1270.98
221	NMA0243	339	175	242	675	117	201	346	1808	632	231	319	395	306	259	444	228	-11.2812	0.695696	0.54383	0.609923	227075	228043	-	969	218767265	rfaC	lipooligosaccharide alpha-1,5 heptosyltransferase I	2 : Cytoplasmic	653.54
222	NMA0244	1421	1476	1044	4530	1474	2249	1504	1166	2648	1934	1373	2650	3812	2882	1925	147	-10.2295	4.06396	1.2647e-05	3.83777e-05	228080	228715	-	636	218767266		putative nicotinamidase (nicotine deamidase; NAMase)	2 : Cytoplasmic	375.5
223	NMA0245	0	0	0	4	3	1	0	1238	2	1	1	3	8	3	1	156	-15.0839	-5.81762	1.38414e-10	1.10132e-09	228830	229510	+	681	218767267		conserved hypothetical protein	1 : Unknown	10.73
224	NMA0246	22	4	0	39	4	1	13	1826	40	7	2	24	13	3	18	230	-13.5717	-3.91397	1.21093e-05	3.7024e-05	229768	230772	-	1005	218767268	gapB	glyceraldehyde-3-phosphate dehydrogenase B (GAPDH)	2 : Cytoplasmic	2967.77
225	NMA0247	142	514	454	708	51	486	400	4775	267	674	597	415	136	624	513	602	-10.4203	-0.383714	0.347913	0.41928	231216	233810	+	2595	218767269	mutS	DNA mismatch repair protein MutS	2 : Cytoplasmic	233.98
226	NMA0248	523	1009	675	1785	322	1113	850	904	976	1322	888	1044	836	1427	1088	114	-11.0045	3.24757	0.00011211	0.00028863	233934	234425	-	492	218767270		putative acetyltransferase	2 : Cytoplasmic	106.62
227	NMA0249	212	514	551	730	128	694	654	618	397	674	725	427	335	890	838	78	-11.6896	2.97319	0.000999765	0.00217261	234429	234770	-	342	218767271		conserved hypothetical periplasmic protein	9 : Periplasmic	141.29
228	NMA0250	1	0	4	7	0	0	0	2531	4	1	6	5	3	1	1	319	-14.4776	-6.66737	1.14782e-14	9.16708e-13	234845	236239	-	1395	218767272	gltX	glutamyl-tRNA synthetase (Glutamate--tRNA ligase; GluRS)	2 : Cytoplasmic	577.21
229	NMA0251	96	159	370	182	31	112	328	1182	181	210	487	107	85	145	420	149	-11.9182	0.647253	0.810298	0.848064	236355	237011	-	657	218767273		conserved hypothetical periplasmic protein	9 : Periplasmic	133.06
230	NMA0252	22	176	164	117	6	108	155	632	44	231	216	69	20	140	199	80	-12.7836	0.720655	0.945032	0.956868	237008	237361	-	354	218767274		putative arsenate reductase	2 : Cytoplasmic	60.53
231	NMA0253	231	201	303	583	52	217	354	864	431	265	399	342	139	279	454	109	-11.8944	1.59818	0.125703	0.172468	237485	237967	+	483	218767275		putative periplasmic thioredoxin	9 : Periplasmic	96.11
232	NMA0254	659	875	408	1380	297	989	410	1173	1228	1147	538	808	771	1268	526	148	-10.9523	2.60106	0.00329621	0.00640542	238162	238812	+	651	218767276	ftsE	cell division ATP-binding protein FtsE	2 : Cytoplasmic	121.97
233	NMA0255	867	1354	670	2826	460	1178	697	1696	1616	1774	882	1654	1193	1510	893	214	-10.3868	2.6689	0.0014516	0.00304325	238809	239726	+	918	218767277	ftsX	cell division protein FtsX	5 : Inner membrane protein	173.46
234	NMA0256	271	239	307	740	186	257	286	425	506	314	405	433	483	331	367	54	-12.2571	2.91651	0.0016887	0.00349679	239818	240066	+	249	218767278		putative BolA-like protein	2 : Cytoplasmic	159.33
235	NMA0257	54	84	98	56	29	88	88	2120	102	111	130	33	78	114	114	267	-12.1279	-1.45682	0.0253276	0.0409497	240133	241311	-	1179	218767279	pgk	phosphoglycerate kinase	2 : Cytoplasmic	1321.03
236	NMA0258	0	0	1	5	0	3	0	2322	2	1	3	4	3	5	1	293	-14.6528	-6.76905	8.58157e-15	7.2264e-13	241392	242645	-	1254	218767280	murA	UDP-N-acetylglucosamine 1-carboxyvinyltransferase (Enoylpyruvate transferase; UDP-N-acetylglucosamine enolpyruvyl transferase; EPT)	2 : Cytoplasmic	1187.6
237	NMA0259	114	201	473	307	54	93	290	1802	215	265	622	180	144	121	372	227	-11.4989	0.269943	0.921502	0.937742	243161	244135	-	975	218767281	alx	Alx protein	5 : Inner membrane protein	126.55
238	NMA0260	83	269	319	305	83	282	335	812	157	353	420	179	218	362	429	102	-12.0011	1.56358	0.156338	0.209064	244168	244617	-	450	218767282		conserved hypothetical integral membrane protein	5 : Inner membrane protein	109.94
239	NMA0261	4	9	9	33	1	14	9	2358	10	13	13	20	6	19	13	297	-13.4741	-4.45618	1.20394e-08	5.68498e-08	244658	245929	-	1272	218767283	kdtA	3-deoxy-D-manno-octulosonic-acid transferase (KDO transferase)	2 : Cytoplasmic	199.04
240	NMA0262	2314	1205	952	4679	1432	1398	885	2711	4309	1579	1252	2737	3704	1792	1133	342	-9.65188	2.78599	0.00400712	0.00760412	245992	247440	-	1449	218767284	gnd	6-phosphogluconate dehydrogenase, decarboxylating	2 : Cytoplasmic	1644.82
241	NMA0263	0	2	6	14	2	10	12	1711	3	4	9	9	8	14	16	216	-13.9992	-4.58124	3.77764e-08	1.6175e-07	248626	249549	-	924	218767285	lpxC	UDP-3-O-[3-hydroxymyristoyl] N-acetylglucosamine deacetylase (UDP-3-O-acyl-GlcNAc deacetylase)	2 : Cytoplasmic	199.92
242	NMA0264	675	340	116	2397	721	302	198	286	1258	447	154	1403	1862	388	255	36	-12.0306	4.50903	0.00112337	0.00242039	250476	250988	-	513	218767286	pilE	major pilin PilE	3 : Fimbrial	2967.24
243	NMA0265	0	0	6	2	3	0	0	30	2	1	9	2	8	1	1	4	-17.576	-0.160261	0.552765	0.618228	252156	252542	-	387	-	pilS1	pilS1 cassette	1 : Unknown	97.53
244	NMA0266	17	23	15	76	38	21	37	292	34	32	21	45	97	28	49	37	-14.134	0.242554	0.666616	0.724329	252682	253107	-	426	-	pilS2	pilS2 cassette	1 : Unknown	1025.32
245	NMA0267	2	1	0	16	1	0	0	140	5	3	1	11	5	1	1	18	-16.3759	-2.13086	0.00719472	0.0131114	253273	253647	-	375	-	pilS3	pilS3 cassette	1 : Unknown	114.02
246	NMA0268	296	673	328	1126	261	619	302	248	553	882	432	659	677	794	388	31	-12.3303	4.31937	6.17557e-06	1.95624e-05	254404	254811	-	408	-	pilS4	pilS4 cassette	1 : Unknown	4475.54
247	NMA0269	14	45	64	179	12	30	29	309	29	60	85	106	35	40	39	39	-13.9117	0.524313	0.841603	0.874039	255227	255643	-	417	-	pilS5	pilS5 cassette	1 : Unknown	391.45
248	NMA0270	6	27	6	25	0	10	33	160	14	36	9	15	4	14	43	20	-15.1501	-0.0619008	0.508644	0.577187	255766	256107	-	342	-	pilS6	pilS6 cassette	1 : Unknown	56.26
249	NMA0271	42	3	7	134	45	4	23	106	79	6	11	80	114	7	31	13	-14.8096	1.79788	0.890588	0.91318	256171	256470	-	300	-	pilS7	pilS7 cassette	1 : Unknown	42.71
250	NMA0272	47	108	24	267	59	117	23	257	90	143	33	157	154	151	31	32	-13.5707	1.73623	0.423565	0.493755	256488	256850	-	363	218767287	pilS8	pilS8 cassette	1 : Unknown	286.39
251	NMA0273	87	450	80	312	32	401	112	567	165	590	107	183	87	514	145	72	-12.3813	1.83785	0.211091	0.271383	256879	257208	-	330	218767288	fkbP	FK506-binding protein (peptidyl-prolyl cis-trans isomerase; PPIase; rotamase)	2 : Cytoplasmic	284.87
252	NMA0273A	1	2	6	3	0	0	13	376	4	4	9	2	3	1	17	47	-15.3965	-3.00986	0.000279947	0.000667184	257289	257657	-	369	-				0.38
253	NMA0274	40	343	193	263	45	189	154	1752	77	450	255	154	120	243	198	221	-11.6969	-0.0449229	0.621172	0.68339	257779	258732	+	954	218767289		putative D-3-phosphoglycerate dehydrogenase (PGDH)	2 : Cytoplasmic	137.32
254	NMA0275	118	24	101	297	48	77	126	3800	220	33	134	175	127	100	162	479	-11.4666	-1.81751	0.00421534	0.00797243	258807	260864	-	2058	218767290	metG	methionyl-tRNA synthetase (methionine--tRNA ligase; MetRS)	2 : Cytoplasmic	471.94
255	NMA0276	0	0	0	8	0	2	5	3436	2	1	1	5	3	4	7	433	-14.164	-6.92176	9.97736e-17	1.68035e-14	260980	262818	-	1839	218767291	glmS	glucosamine--fructose-6-phosphate aminotransferase [isomerizing] (hexosephosphate aminotransferase; D-fructose-6- phosphate amidotransferase; GFAT; L-glutamine-D-fructose-6-phosphate amidotransferase; glucosamine-6-phosphate synthase)	2 : Cytoplasmic	704.78
256	NMA0277	2808	1319	806	9606	3213	1605	1041	915	5229	1729	1060	5619	8306	2057	1333	115	-10.1257	4.97014	0.000160089	0.000397469	263100	263618	+	519	218767292		hypothetical lipoprotein	11 : Membrane	9797.07
257	NMA0279	84	79	244	292	39	67	358	2420	159	105	321	171	105	87	458	305	-11.5092	-0.601122	0.236336	0.300211	264036	265361	-	1326	218767293	mltA	membrane-bound lytic murein transglycosylase A (murein hydrolase A; GNA33)	8 : Outer membrane-associated	174.3
258	NMA0280	1399	1233	904	4029	774	1726	896	1536	2606	1616	1189	2357	2004	2212	1147	194	-10.2264	3.27545	0.000155159	0.000386178	265572	266411	+	840	218767294		conserved hypothetical integral membrane protein	11 : Membrane	131.15
259	NMA0281	2639	2424	1449	5870	2029	3492	1314	2149	4915	3176	1905	3434	5248	4473	1682	271	-9.52474	3.71031	0.000115553	0.000296738	266408	267574	+	1167	218767295		conserved hypothetical lipoprotein	11 : Membrane	1203.89
260	NMA0282	2969	1995	2107	7952	2208	2524	2650	2323	5529	2614	2769	4652	5711	3234	3391	293	-9.38458	3.76609	3.81745e-05	0.000107752	267838	269103	+	1266	218767296		putative Tat-translocated enzyme	9 : Periplasmic	286.07
261	NMA0283	62	170	180	330	16	140	155	596	118	224	238	194	46	181	199	75	-12.6341	1.18867	0.482643	0.552334	269175	269504	-	330	218767297		putative PhnA-like protein	1 : Unknown	90.4
262	NMA0284	1	6	0	9	0	14	2	2475	4	9	2	6	3	19	4	312	-13.9495	-5.54647	1.28392e-10	1.04209e-09	269581	270951	-	1371	218767298	glmU	bifunctional GlmU protein [includes: UDP-N-acetylglucosamine pyrophosphorylase (N-acetylglucosamine-1-phosphate uridyltransferase) and glucosamine-1-phosphate N-acetyltransferase]	2 : Cytoplasmic	117.8
263	NMA0285	23	84	132	88	9	81	104	1778	46	111	174	52	28	105	134	224	-12.2889	-1.27154	0.0574493	0.0860038	271006	271985	-	980	-		putative HAD-superfamily hydrolase (pseudogene part 2)	2 : Cytoplasmic	47.3
264	NMA0287	199	222	305	232	136	91	233	1814	372	292	402	136	354	118	299	229	-11.4748	0.298957	0.989586	0.992533	272044	273045	+	1002	218767299	thiB	thiamine-binding periplasmic protein	9 : Periplasmic	779.93
265	NMA0288	22	14	6	55	23	12	8	1527	42	20	10	33	58	17	12	193	-13.2799	-2.81453	0.000665358	0.00148749	273139	273987	+	849	218767300		putative small-conductance mechanosensitive channel protein (MscS)	11 : Membrane	323.17
266	NMA0289	155	75	118	506	68	68	109	850	289	100	156	297	179	89	141	107	-12.3489	0.736248	0.743445	0.792041	274013	274498	+	486	218767301		conserved hypothetical protein	2 : Cytoplasmic	314.05
267	NMA0290	38	62	39	98	3	39	68	2936	72	82	53	58	12	51	88	370	-12.2466	-2.63332	0.000195963	0.000478312	274600	276168	-	1569	218767302	msrAB	peptide methionine sulfoxide reductase MsrA/MsrB [includes: thioredoxin, peptide methionine sulfoxide reductase MsrA (protein-methionine-S-oxide reductase; peptide Met(O) reductase) and peptide methionine sulfoxide reductase MsrB]	1 : Unknown	115.81
268	NMA0291	0	5	0	5	9	2	0	2257	2	8	2	3	20	4	1	285	-14.1065	-5.59462	1.0862e-09	6.45648e-09	276314	277579	+	1266	218767303	ftsY	cell division protein FtsY	1 : Unknown	453.6
269	NMA0292	36	128	55	95	0	97	54	506	69	168	74	56	4	125	70	64	-13.2918	0.344708	0.701962	0.757834	278168	278452	+	285	218767304		conserved hypothetical protein	2 : Cytoplasmic	44.03
270	NMA0293	3058	2031	1111	8624	2827	2700	1452	2026	5695	2661	1461	5045	7310	3459	1859	255	-9.4939	3.94197	0.000184146	0.000453056	279084	282250	+	3167	-	pilC2	type IV pilus-associated protein PilC2	8 : Outer membrane-associated	490.94
271	NMA0295	1	4	0	48	2	2	11	7553	4	7	2	30	8	4	15	952	-12.8405	-6.54698	2.73743e-19	2.76618e-16	283684	287799	-	4116	218767306		conserved hypothetical periplasmic protein	9 : Periplasmic	824.9
272	NMA0296	1	15	2	36	5	1	18	3426	4	21	4	22	15	3	24	432	-13.2124	-5.01014	5.65359e-10	3.65045e-09	287908	289755	-	1848	218767307		conserved hypothetical outer-membrane protein	8 : Outer membrane-associated	353.31
273	NMA0298	1341	748	885	3340	893	1038	1055	2177	2498	981	1164	1954	2310	1331	1351	274	-10.0652	2.59201	0.00257107	0.00513453	290320	291549	+	1230	218767308		putative transporter	5 : Inner membrane protein	1146.12
274	NMA0299	443	910	933	1656	159	733	862	2831	827	1193	1227	969	416	940	1104	357	-10.2732	1.41839	0.0905072	0.128904	291661	293154	+	1494	218767309		transferrin-binding protein-like lipoprotein (lipoprotein GNA2132)	11 : Membrane	1219.08
275	NMA0300	36	126	124	146	3	99	133	366	70	166	164	86	12	128	171	46	-13.2797	1.30135	0.634069	0.694931	293229	293444	-	216	218767310		hypothetical integral membrane protein	11 : Membrane	34.93
276	NMA0301	6	81	96	39	3	72	77	358	14	107	127	23	12	93	100	45	-13.6674	0.58962	0.789673	0.833819	293437	293652	-	216	218767311		conserved hypothetical protein	1 : Unknown	35.44
277	NMA0303	640	1326	1100	2122	315	1425	1051	2495	1194	1738	1446	1242	819	1826	1346	315	-10.1017	2.12586	0.00940484	0.0167464	293859	295202	-	1344	218767312	argG	argininosuccinate synthase (citrulline--aspartate ligase)	2 : Cytoplasmic	437.52
278	NMA0304	125	242	285	400	59	221	247	1430	235	318	375	234	157	284	317	180	-11.664	0.60645	0.682114	0.73917	295327	296127	+	801	218767313		putative CinA-like protein	1 : Unknown	62.53
279	NMA0305	204	323	394	782	73	335	420	1818	382	424	519	458	193	430	538	229	-11.1825	0.877151	0.364767	0.434667	296167	297153	+	987	218767314		putative peptidase	5 : Inner membrane protein	188.06
280	NMA0306	224	326	297	786	54	257	208	586	419	428	391	461	144	330	267	74	-12.1338	2.23803	0.0269744	0.0433694	297515	298043	+	529	-		truncated IS1016 group transposase (C-terminal 40% of the protein)	2 : Cytoplasmic	25.2
281	NMA0307	77	67	79	272	24	122	66	684	145	89	105	160	66	157	86	86	-12.8198	0.420609	0.942046	0.954323	298110	298484	-	375	218767315		conserved hypothetical protein	1 : Unknown	40
282	NMA0307A	5	28	55	31	5	40	9	218	12	38	73	18	17	52	13	28	-14.5708	0.208897	0.605459	0.670117	298481	298609	-	129	218767316				4.14
283	NMA0308	107	156	22	266	44	150	17	650	200	205	31	156	117	193	23	82	-12.7591	0.688733	0.957344	0.967495	298657	299013	-	357	218767317		hypothetical protein	1 : Unknown	47.98
284	NMA0309	74	106	17	319	34	61	60	184	139	140	24	188	91	80	78	23	-13.8284	2.18051	0.267778	0.334268	299018	299155	-	138	-	mafS1	putative short MafS1 cassette	1 : Unknown	4.11
285	NMA0310	20	11	22	70	2	7	23	626	38	16	30	42	9	11	31	79	-13.9797	-1.64401	0.0344105	0.0538264	299156	299500	-	345	218767318		hypothetical protein	1 : Unknown	9.27
286	NMA0311	87	234	90	310	33	215	64	714	164	307	120	182	89	276	83	90	-12.4907	0.955081	0.61257	0.676501	299659	300060	-	402	218767319		hypothetical protein	1 : Unknown	20.27
287	NMA0312	96	196	265	379	61	218	369	997	181	258	349	222	162	280	473	126	-11.9222	1.12991	0.338223	0.410047	300064	300787	-	724	-	mafS2	putative MafS2 cassette (pseudogene part 2)	1 : Unknown	0
288	NMA0314	203	109	226	399	72	93	215	567	379	144	298	234	190	121	276	72	-12.4446	1.7113	0.169126	0.223693	300863	301180	-	318	218767320		hypothetical protein	1 : Unknown	30.98
289	NMA0315	79	49	199	684	62	128	188	769	150	66	263	402	164	165	242	97	-12.3136	1.09534	0.491163	0.560497	301177	301773	-	597	-	mafS3	putative MafS3 cassette	1 : Unknown	244.04
290	NMA0316	64	64	126	169	15	80	95	546	121	85	166	99	43	104	123	69	-13.0442	0.620763	0.928777	0.943245	301872	302174	-	303	218767321		hypothetical protein	1 : Unknown	31.02
291	NMA0317	98	49	102	318	48	64	117	484	184	66	135	187	127	83	151	61	-12.9659	1.12457	0.541495	0.607979	302197	302466	-	270	218767322		hypothetical protein	1 : Unknown	9.27
292	NMA0318	36	158	139	195	13	77	80	366	70	208	184	115	38	100	104	46	-13.2617	1.3374	0.533434	0.600261	302487	302693	-	207	218767323		conserved hypothetical protein	1 : Unknown	21.24
293	NMA0319	96	206	210	335	37	170	99	1019	181	271	277	196	100	219	128	128	-12.1509	0.609514	0.790863	0.834639	302659	303414	-	756	-	mafS4	putative MafS4 cassette	1 : Unknown	98.36
294	NMA0320	24	165	134	134	24	147	75	672	48	217	177	79	66	189	97	85	-12.7771	0.556917	0.986687	0.990116	303514	303885	-	372	218767324		conserved hypothetical protein	1 : Unknown	22.34
295	NMA0321	37	62	40	105	12	70	24	366	71	82	54	62	35	91	32	46	-13.7314	0.398029	0.803687	0.843767	303882	304088	-	207	218767325		conserved hypothetical protein	1 : Unknown	52.06
296	NMA0322	145	155	103	361	118	243	149	282	272	204	137	212	307	312	192	36	-12.9502	2.71039	0.0196957	0.032547	304091	304252	-	162	218767326				19.38
297	NMA0323	0	0	0	1	0	0	0	366	2	1	1	1	2	1	1	46	-16.4349	-5.00908	6.29644e-09	3.15759e-08	304265	304471	-	207	218767327		hypothetical protein	1 : Unknown	22.85
298	NMA0324	1043	1152	1170	3316	711	1302	1208	2385	1944	1510	1538	1940	1841	1669	1546	301	-9.97486	2.50956	0.0013441	0.00284145	304481	305929	-	1449	218767328	mafB1	MafB1 protein	8 : Outer membrane-associated	621.88
299	NMA0325	644	940	813	2045	362	1062	858	1818	1201	1232	1069	1197	939	1361	1099	229	-10.4534	2.33539	0.00351129	0.00676484	305969	306931	-	963	218767329	mafA1	MafA1 lipoprotein	8 : Outer membrane-associated	716.11
300	NMA0326	0	0	0	5	0	0	4	1307	2	1	1	4	3	1	6	165	-15.0681	-5.94251	1.44207e-11	1.64656e-10	307114	307833	-	720	218767330	pyrH	uridylate kinase (UK; uridine monophosphate kinase; UMP kinase)	2 : Cytoplasmic	550.46
301	NMA0327	2	2	27	3	11	3	6	1568	6	4	36	2	28	5	9	198	-13.7976	-3.9264	1.70719e-05	5.11146e-05	308156	309010	-	855	218767331	tsf	elongation factor Ts (EF-Ts)	2 : Cytoplasmic	4206.23
302	NMA0328	0	0	11	2	2	1	3	1341	2	2	15	1	7	3	5	169	-14.5972	-5.07462	1.93985e-08	8.79024e-08	309139	309867	-	729	218767332	rpsB	30S ribosomal protein S2	2 : Cytoplasmic	3230.34
303	NMA0329	2	9	13	4	0	10	14	342	6	13	18	2	4	14	19	43	-15.018	-1.98013	0.0112833	0.0197093	310068	310277	-	210	218767333		conserved hypothetical integral membrane protein	11 : Membrane	3.98
304	NMA0330	9	45	27	45	1	27	51	1026	19	60	37	27	7	36	66	129	-13.3686	-1.84569	0.0195912	0.0324008	310355	310936	+	582	218767334		putative 5-formyltetrahydrofolate cyclo-ligase (methenyl-THF synthetase)	2 : Cytoplasmic	77.12
305	NMA0331	36	134	130	109	12	128	109	1082	70	176	172	64	36	165	141	136	-12.4762	-0.213923	0.459443	0.529381	310997	311587	+	591	218767335		putative acetyltransferase	1 : Unknown	56.76
306	NMA0333	638	1198	1316	2077	363	1493	1288	2742	1190	1570	1730	1215	943	1913	1649	346	-9.98994	2.07708	0.00875544	0.0157287	312124	313590	+	1467	218767336	mqo	malate:quinone oxidoreductase (malate dehydrogenase [acceptor]; MQO)	6 : Inner membrane-associated	622.11
307	NMA0335	2814	1410	1507	7734	2741	1847	1802	998	5240	1848	1981	4524	7087	2367	2306	126	-10.0627	4.84605	1.24143e-05	3.78422e-05	313778	314338	-	561	218767337		conserved hypothetical protein	1 : Unknown	3901.94
308	NMA0336	538	1005	435	1227	540	1319	652	521	1004	1317	573	718	1398	1690	835	66	-11.4062	4.03179	2.55315e-05	7.46731e-05	314390	314689	-	300	218767338		conserved hypothetical protein	1 : Unknown	245.63
309	NMA0337	0	6	0	10	3	0	2	1425	2	9	2	7	9	1	4	180	-14.5861	-5.22763	3.49694e-09	1.85494e-08	314844	315623	-	780	218767339	map	methionine aminopeptidase (MAP; peptidase M)	2 : Cytoplasmic	125.43
310	NMA0338	188	363	342	439	94	346	365	1073	352	477	450	257	247	444	468	135	-11.6269	1.50861	0.102753	0.144513	315663	316256	-	594	218767340		conserved hypothetical membrane-associated protein	6 : Inner membrane-associated	20.51
311	NMA0339	294	205	237	659	228	217	265	1072	549	270	313	386	590	279	340	135	-11.6201	1.52493	0.109402	0.152694	316321	316929	-	609	218767341		conserved hypothetical lipoprotein	11 : Membrane	532.85
312	NMA0340	0	1	2	8	0	0	0	1072	2	3	4	6	3	1	1	135	-15.1661	-5.56713	4.01868e-11	3.81302e-10	316993	317586	-	594	218767342	gmhA	phosphoheptose isomerase (sedoheptulose 7-phosphate isomerase)	2 : Cytoplasmic	266.57
313	NMA0341	198	280	305	512	92	347	236	615	370	368	402	300	242	446	303	78	-12.1026	2.16134	0.0230799	0.0376468	317591	317938	-	348	218767343		conserved hypothetical protein	1 : Unknown	71.27
314	NMA0342	29	34	86	113	20	48	34	1578	56	46	114	67	55	63	45	199	-12.6482	-1.64596	0.0186015	0.0309159	317991	318866	+	876	218767344		putative methyltransferase	6 : Inner membrane-associated	182.76
315	NMA0343	42	85	57	163	7	52	52	713	80	112	76	96	23	68	68	90	-13.1036	-0.266797	0.413498	0.484452	318901	319305	-	405	218767345		truncated putative cytochrome b561 (missing the N-terminal 30% of the protein)	5 : Inner membrane protein	28.21
316	NMA0344A	77	88	98	254	16	105	91	84	145	117	130	149	46	136	118	11	-14.2971	3.48702	0.0330876	0.0519177	319596	320238	+	643	-		IS1016 group transposase (pseudogene part 2)	2 : Cytoplasmic	5.52
317	NMA0345	43	57	37	179	18	89	90	2088	82	76	50	105	50	115	116	263	-12.2358	-1.62874	0.014464	0.0247157	320559	321713	+	1155	218767346		putative GTP-binding protein	1 : Unknown	254.41
318	NMA0346	42	22	52	186	40	27	35	1990	80	30	70	110	104	36	46	251	-12.4323	-1.88318	0.00723829	0.0131789	321796	322845	+	1050	218767347		putative ATP-binding protein	1 : Unknown	289.84
319	NMA0347	535	855	421	1778	285	751	521	3994	998	1121	555	1041	740	963	668	503	-10.0921	0.787926	0.37027	0.438638	322855	324954	+	2100	218767348	cysS	cysteinyl-tRNA synthetase (cysteine--tRNA ligase; CysRS)	2 : Cytoplasmic	644.47
320	NMA0348	811	1084	726	2306	447	1161	956	1439	1512	1421	955	1349	1159	1488	1224	181	-10.5373	2.84179	0.000549173	0.00124705	325037	325816	+	780	218767349		putative exodeoxyribonuclease	2 : Cytoplasmic	313.62
321	NMA0349	382	528	629	1102	191	692	655	610	713	693	827	645	498	887	839	77	-11.5735	3.24307	0.000118273	0.000302952	325803	326147	+	345	218767350		hypothetical integral membrane protein	11 : Membrane	103.41
322	NMA0350	416	507	587	1089	161	485	488	930	776	665	772	637	420	622	625	117	-11.3572	2.46032	0.00318196	0.00619532	326157	326687	+	531	218767351		conserved hypothetical protein	1 : Unknown	400.3
323	NMA0351	0	2	0	21	0	9	9	2058	2	4	2	13	4	13	13	259	-14.026	-5.16739	1.61051e-09	9.22052e-09	326780	327895	-	1116	218767352	asd	aspartate-semialdehyde dehydrogenase (ASA dehydrogenase; ASADH)	2 : Cytoplasmic	1001.99
324	NMA0353	453	788	624	1514	273	860	805	1052	846	1033	821	886	709	1103	1031	133	-11.0142	2.79099	0.000670563	0.00149747	328071	328652	+	582	218767353		conserved hypothetical integral membrane protein	5 : Inner membrane protein	162.7
325	NMA0354	0	0	5	15	0	0	0	1552	2	1	8	10	3	1	1	196	-14.6676	-5.63677	2.54049e-10	1.86703e-09	328714	329568	-	855	218767354	folD	FolD bifunctional protein (PPDC) [includes: methylenetetrahydrofolate dehydrogenase and methenyltetrahydrofolate cyclohydrolase]	2 : Cytoplasmic	337.85
326	NMA0356	0	0	0	1	0	0	0	888	2	1	1	1	2	1	1	112	-15.795	-6.28205	7.70475e-13	1.87606e-11	330283	330789	+	507	218767355	rfaE2	D-beta-D-heptose 1-phosphate adenosyltransferase	2 : Cytoplasmic	129.64
327	NMA0357	3	4	0	3	1	14	2	3222	7	7	2	2	6	18	4	406	-13.7812	-5.97075	1.98487e-12	3.89459e-11	330786	332564	+	1779	218767356		putative BirA-like multifunctional protein [includes: biotin--[acetyl-CoA-carboxylase] synthetase (biotin--protein ligase), biotin operon repressor and Baf-like domain]	5 : Inner membrane protein	678.09
328	NMA0358	357	703	981	972	201	715	938	1460	667	922	1290	569	524	917	1201	184	-10.8172	2.24024	0.0101727	0.0179367	332677	333501	+	825	218767357		conserved hypothetical periplasmic protein	9 : Periplasmic	431.27
329	NMA0361	4	3	6	27	6	0	0	1424	9	5	9	17	16	2	2	180	-14.1671	-4.38772	8.02237e-07	2.85947e-06	334264	335052	-	789	218767358	thiG	thiazole biosynthesis protein ThiG	2 : Cytoplasmic	119.89
330	NMA0362	0	1	1	0	0	0	1	336	2	3	3	0	2	1	3	42	-16.3041	-4.50128	1.08106e-07	4.33496e-07	335266	335460	-	195	218767359		putative ThiS-like protein	2 : Cytoplasmic	19.08
331	NMA0363	5	0	14	23	3	4	10	1102	11	2	19	14	11	7	14	139	-14.1683	-3.65097	1.50307e-05	4.52423e-05	335882	336499	-	618	218767360	thiE	thiamine-phosphate pyrophosphorylase (TMP pyrophosphorylase; TMP-PPase; thiamine-phosphate synthase)	2 : Cytoplasmic	76.26
332	NMA0364	26	11	11	25	11	4	23	2025	48	16	16	15	30	7	31	255	-13.1943	-3.45743	2.04443e-05	6.04062e-05	336520	337620	-	1101	218767361		putative FAD-dependent oxidoreductase	2 : Cytoplasmic	113.34
333	NMA0365	125	143	109	477	91	154	124	2410	234	189	145	280	238	199	160	304	-11.4943	-0.5594	0.239144	0.302636	337526	338839	-	1314	218767362		putative transporter	5 : Inner membrane protein	332.25
334	NMA0367	732	807	1054	2252	338	842	988	2628	1365	1058	1386	1318	878	1080	1265	331	-10.1657	1.84795	0.0189256	0.0313746	339126	340568	+	1443	218767363		putative TldD-like peptidase	1 : Unknown	578.92
335	NMA0368	156	137	224	566	49	157	132	2354	292	181	295	332	131	202	170	297	-11.4347	-0.3723	0.365917	0.435267	340819	342091	+	1273	-		putative protein methyltransferase HemK (protein-glutamine N-methyltransferase HemK; protein-(glutamine-N5) MTase HemK; M.StyLTHemKP) (pseudogene part 1)	5 : Inner membrane protein	149.63
336	NMA0370	961	908	736	2154	367	672	639	2542	1790	1190	968	1260	952	862	819	320	-10.235	1.80532	0.0261626	0.0422659	342177	343565	+	1389	218767364		putative Na+/H+ antiporter	5 : Inner membrane protein	1402.67
337	NMA0371	391	348	443	1057	168	396	441	392	729	457	583	619	438	509	565	49	-12.0857	3.4919	7.78208e-05	0.000206128	343566	343790	+	225	218767365		putative SlyX-like protein	1 : Unknown	216.93
338	NMA0373	22	9	34	43	15	45	52	1339	43	13	46	25	42	59	67	169	-13.0629	-2.00189	0.00841195	0.0151791	344185	344955	-	771	218767366		putative NAD/FAD-binding protein	2 : Cytoplasmic	75.56
339	NMA0374	2040	2068	2427	5930	1184	2576	2760	5019	3800	2709	3189	3469	3065	3300	3531	633	-8.96626	2.38058	0.00296306	0.00583659	345121	347823	+	2703	218767367	ppc	phosphoenolpyruvate carboxylase (PEPCase; PEPC)	2 : Cytoplasmic	942.73
340	NMA0375	0	11	0	8	0	0	0	1850	2	15	2	5	3	1	1	233	-14.4739	-5.7559	2.02334e-10	1.53728e-09	347946	348935	+	990	218767368	gpsA	glycerol-3-phosphate dehydrogenase [NAD(P)+] ((NAD(P)H-dependent glycerol-3-phosphate dehydrogenase)	2 : Cytoplasmic	361.63
341	NMA0376	557	320	237	1465	355	326	257	560	1038	421	313	858	919	419	330	71	-11.7596	3.11713	0.00159098	0.00330799	348990	349319	+	330	218767369		conserved hypothetical protein	1 : Unknown	75.4
342	NMA0377	454	272	260	1160	354	322	308	538	846	358	343	679	916	414	395	68	-11.8491	3.05347	0.00142228	0.00298797	349330	349635	+	306	218767370		conserved hypothetical protein	1 : Unknown	168.05
343	NMA0378	0	0	0	2	0	2	0	791	2	1	1	2	3	4	1	100	-15.6601	-5.6788	1.49402e-11	1.67745e-10	349998	350429	+	432	218767371	rplM	50S ribosomal protein L13	2 : Cytoplasmic	3510.17
344	NMA0379	0	0	0	3	0	3	3	692	2	1	1	2	3	5	5	87	-15.4889	-4.95127	1.49315e-09	8.6466e-09	350439	350831	+	393	218767372	rpsI	30S ribosomal protein S9	2 : Cytoplasmic	2026.99
345	NMA0381	155	186	175	561	86	102	199	1727	290	245	231	329	225	132	256	218	-11.6128	0.164758	0.866126	0.893082	351086	352015	-	930	218767373		putative HTH-type transcriptional regulator MetR	2 : Cytoplasmic	43.04
346	NMA0382	32	120	67	212	10	124	109	1386	62	158	89	125	30	160	141	175	-12.3496	-0.674741	0.218184	0.279791	352146	352895	+	750	218767374		conserved hypothetical protein	1 : Unknown	130.79
347	NMA0383	0	0	1	8	0	2	0	1064	2	1	3	6	3	4	1	134	-15.1727	-5.55855	4.38595e-11	4.10371e-10	353018	353599	+	582	218767375	petA	ubiquinol-cytochrome c reductase iron-sulfur subunit (Rieske iron-sulfur protein; RISP)	5 : Inner membrane protein	1398.96
348	NMA0384	0	0	0	5	5	9	4	2550	2	2	2	3	13	12	6	321	-14.0292	-5.79196	7.71309e-11	6.71903e-10	353618	354967	+	1350	218767376	petB	cytochrome b	5 : Inner membrane protein	2147.4
349	NMA0385	2	3	4	6	0	5	3	1470	6	5	7	4	3	8	5	185	-14.4888	-5.1227	5.85384e-10	3.73403e-09	354982	355770	+	789	218767377	petC	cytochrome c1	6 : Inner membrane-associated	2156.21
350	NMA0386	258	618	722	908	121	616	557	3018	483	810	949	531	317	790	714	380	-10.4964	0.787599	0.390503	0.45991	356109	357893	+	1785	218767378		putative RmuC-like protein	9 : Periplasmic	577.47
351	NMA0387	93	311	492	535	63	274	391	1158	176	409	647	313	167	352	501	146	-11.6072	1.3284	0.225416	0.287423	358099	358731	-	633	218767379		putative metallo-dependent hydrolase	1 : Unknown	24.7
352	NMA0388	97	240	179	518	35	189	128	1524	183	315	236	304	95	243	165	192	-11.7762	0.198499	0.863851	0.891635	358822	359646	+	825	218767380		putative periplasmic DNA ligase (polydeoxyribonucleotide synthase [ATP])	9 : Periplasmic	102.5
353	NMA0389	358	618	626	1040	209	527	582	989	669	810	824	609	544	676	746	125	-11.258	2.48144	0.00214848	0.00435077	359715	360278	+	564	218767381	hpt	hypoxanthine-guanine-xanthine phosphoribosyltransferase (HGXPRT; HGXPRTase; HGPRT)	2 : Cytoplasmic	182.04
354	NMA0390	212	144	107	512	83	79	142	739	395	190	142	300	217	103	183	93	-12.3042	1.22884	0.365622	0.435172	360359	360796	+	438	218767382	ptsIIA	phosphotransferase system, enzyme IIA (protein IIA)	1 : Unknown	141.24
355	NMA0391	60	91	97	176	18	103	119	461	114	120	129	103	51	133	153	58	-13.1082	0.980067	0.678126	0.735637	360865	361134	+	270	218767383	ptsH	phosphocarrier protein HPr (phosphotransferase system, histidine-containing protein)	1 : Unknown	93.68
356	NMA0392	281	613	816	857	165	851	898	3250	526	804	1073	501	431	1091	1150	410	-10.3036	0.959428	0.311271	0.380338	361134	362909	+	1776	218767384	ptsI	phosphoenolpyruvate-protein phosphotransferase (phosphotransferase system, enzyme I; protein I)	1 : Unknown	476.24
357	NMA0393	47	112	217	211	26	87	109	1700	90	148	286	124	71	113	141	214	-12.0303	-0.624831	0.230467	0.293308	363353	364291	-	939	218767385		putative ABC transporter ATP-binding protein	1 : Unknown	83.32
358	NMA0394	85	283	201	287	44	299	243	1592	161	372	265	168	118	384	312	201	-11.6415	0.341914	0.973031	0.979818	364300	365175	-	876	218767386		putative NUDIX hydrolase	2 : Cytoplasmic	150.86
359	NMA0397	1865	1176	792	5550	1371	1529	926	3608	3473	1542	1042	3247	3546	1960	1186	455	-9.46841	2.32844	0.0118133	0.0204933	365773	367674	+	1902	218767387	thiC	thiamine biosynthesis protein ThiC	2 : Cytoplasmic	238.06
360	NMA0398	16	9	27	18	6	0	9	1847	31	13	36	11	18	2	13	233	-13.4593	-3.72199	1.26301e-05	3.83777e-05	369454	370443	-	990	218767388	porB	major outer-membrane protein P.IB (protein IB; PIB; porin)	7 : Outer membrane protein	26233.2
361	NMA0400	310	484	170	965	275	444	123	569	579	635	225	565	712	570	159	72	-11.9075	2.77535	0.00666	0.0122585	371688	372005	-	318	218767389		putative PemK-like protein	1 : Unknown	68.67
362	NMA0401	639	235	319	1563	560	285	400	423	1190	309	421	915	1447	367	513	53	-11.8294	3.78546	0.000437389	0.00101372	371999	372238	-	240	218767390		putative PemI-like protein	1 : Unknown	15.57
363	NMA0402	2	25	74	25	18	20	31	1449	7	34	97	15	48	27	41	183	-13.0711	-2.24592	0.00586662	0.0108975	372361	373158	-	798	218767391	truA	tRNA pseudouridine synthase A (tRNA-uridine isomerase I; tRNA pseudouridylate synthase I)	2 : Cytoplasmic	44.73
364	NMA0403	2	9	11	27	0	31	30	1204	6	13	16	16	4	40	39	152	-13.6977	-2.96498	0.000479764	0.00110559	374566	375258	-	693	218767392		conserved hypothetical protein	1 : Unknown	58.53
365	NMA0404	199	567	541	588	113	731	534	1359	373	744	712	344	296	937	684	171	-11.1556	1.77	0.0538773	0.081094	375255	375998	-	744	218767393	nlaB	1-acyl-sn-glycerol-3-phosphate acyltransferase NlaB (1-AGP acyltransferase; 1-AGPAT; lysophosphatidic acid acyltransferase; LPAAT)	9 : Periplasmic	120.59
366	NMA0405	160	93	157	343	52	35	177	1014	298	123	207	201	138	46	228	128	-12.2266	0.47233	0.980172	0.984592	376027	376590	-	564	218767394	gmhB	D,D-heptose 1,7-bisphosphate phosphatase (D-glycero-D-manno-heptose 1,7-bisphosphate phosphatase)	2 : Cytoplasmic	173.35
367	NMA0407	1014	1888	736	2746	515	2319	938	1066	1890	2473	968	1606	1335	2971	1201	134	-10.5283	3.72477	7.38266e-05	0.000196838	376590	377158	-	569	-		hypothetical protein	1 : Unknown	141.42
368	NMA0408	293	600	719	1382	87	497	771	3052	548	787	946	809	230	638	987	385	-10.4353	0.877416	0.365065	0.434765	377328	378980	+	1653	218767395		conserved hypothetical membrane protein	11 : Membrane	294.07
369	NMA0409	99	162	282	274	71	126	245	2302	187	214	371	161	187	163	314	290	-11.4548	-0.348179	0.384549	0.453162	379050	380291	-	1242	218767396		putative aromatic amino acid transporter	5 : Inner membrane protein	81.45
370	NMA0410	1	0	2	4	0	0	0	1312	4	1	4	3	3	1	1	165	-15.1397	-6.09662	3.42339e-12	5.62494e-11	380455	381171	+	717	218767397	ubiG	3-demethylubiquinone-9 3-methyltransferase (3,4-dihydroxy-5-hexaprenylbenzoate methyltransferase; DHHB methyltransferase)	2 : Cytoplasmic	310.24
371	NMA0411	213	78	365	280	52	54	297	1706	397	104	480	164	139	71	381	215	-11.6105	0.204622	0.826253	0.861195	381201	382124	+	924	218767398	thrB	homoserine kinase (HSK; HK)	2 : Cytoplasmic	518.07
372	NMA0412	0	21	11	16	0	7	34	937	3	28	16	10	4	10	44	118	-13.996	-2.83877	0.00126073	0.00268486	382463	382981	-	519	218767399		putative gluconokinase (gluconate kinase)	2 : Cytoplasmic	51.92
373	NMA0413	2	16	20	21	0	21	37	2525	6	22	27	13	4	28	48	318	-13.0955	-3.89626	1.89367e-06	6.4538e-06	383001	384386	-	1386	218767400		putative gluconate permease	5 : Inner membrane protein	65.16
374	NMA0414	50	115	165	209	21	125	177	2842	96	152	218	123	59	161	227	358	-11.6142	-1.27481	0.0360606	0.0560558	384727	386319	+	1593	218767401		putative transporter	5 : Inner membrane protein	92.21
375	NMA0415	5	25	21	35	6	5	21	1102	12	34	29	21	19	8	28	139	-13.6924	-2.69925	0.000838433	0.00185188	386348	386947	+	600	218767402		putative carbonic anhydrase	2 : Cytoplasmic	187.32
376	NMA0416	0	7	0	3	0	0	0	1057	2	10	1	2	3	1	1	133	-15.1333	-5.46088	5.21369e-10	3.40513e-09	386944	387537	+	594	218767403		putative nicotinate-nucleotide adenylyltransferase (deamido-NAD(+) pyrophosphorylase; deamido-NAD(+) diphosphorylase; nicotinate mononucleotide adenylyltransferase; NaMN adenylyltransferase)	2 : Cytoplasmic	74.73
377	NMA0417	668	525	633	1677	421	620	822	690	1245	689	833	981	1091	795	1053	87	-11.29	3.45498	8.03237e-05	0.000211925	387596	387982	+	387	218767404		conserved hypothetical protein	1 : Unknown	903.69
378	NMA0418	197	266	272	467	67	389	336	795	369	350	359	273	177	499	431	100	-11.9093	1.80814	0.0640659	0.0952037	388036	388506	+	471	218767405		conserved hypothetical protein	2 : Cytoplasmic	306.5
379	NMA0419	350	297	407	984	234	293	499	457	653	390	536	576	607	377	639	58	-11.9984	3.2249	0.000305539	0.000723061	388579	388845	+	267	218767406		putative Fe(2+) trafficking protein	2 : Cytoplasmic	340.11
380	NMA0420	1742	1342	1396	4299	1400	1703	1724	1228	3245	1759	1835	2515	3621	2182	2206	155	-10.1863	4.00092	9.26739e-06	2.86382e-05	389002	389685	+	684	218767407		conserved hypothetical integral membrane protein	11 : Membrane	546.84
381	NMA0421	0	7	0	2	0	0	0	914	2	10	1	2	3	1	1	115	-15.2662	-5.30754	1.16085e-09	6.8399e-09	389809	390321	+	513	218767408	coaD	phosphopantetheine adenylyltransferase (pantetheine-phosphate adenylyltransferase; PPAT; dephospho-CoA pyrophosphorylase)	2 : Cytoplasmic	88.59
382	NMA0422	28	146	74	106	10	60	29	1222	55	191	98	62	30	78	39	154	-12.6742	-0.960701	0.128407	0.175821	390347	391009	+	663	218767409		putative RNA pseudouridine synthase (RNA-uridine isomerase; RNA pseudouridylate synthase)	2 : Cytoplasmic	54.07
383	NMA0423	10	20	16	18	3	15	11	10	20	27	22	11	11	20	15	1	-17.1309	3.71941	0.0859243	0.123684	396694	397158	+	465	218767410	comE2	DNA-binding competence protein ComE2	11 : Membrane	7.24
384	NMA0424	80	122	256	166	20	114	221	832	151	161	337	97	56	147	284	105	-12.3736	0.748454	0.772084	0.817811	397246	397695	+	450	218767411	comP	minor pilin ComP	3 : Fimbrial	81.04
385	NMA0425	17	19	90	149	18	47	64	481	34	27	119	88	50	62	83	61	-13.4766	0.121113	0.615648	0.678421	397856	398125	-	270	218767412		conserved hypothetical protein	1 : Unknown	3.98
386	NMA0427	0	2	0	14	10	3	6	2004	2	4	2	9	24	5	9	253	-13.9805	-4.99964	1.55323e-08	7.1997e-08	398752	399807	+	1056	218767413		putative cytosine-specific methyltransferase	2 : Cytoplasmic	104.5
387	NMA0428	51	77	187	273	24	84	167	3186	97	102	246	160	66	109	215	402	-11.5593	-1.49459	0.0158605	0.026775	399821	401467	+	1647	218767414		conserved hypothetical protein	1 : Unknown	264.85
388	NMA0429	0	9	0	39	0	3	7	746	3	13	2	25	4	5	10	94	-14.619	-3.42796	4.97208e-05	0.000137463	401471	401893	+	423	218767415		putative very-short-patch-repair endonuclease	2 : Cytoplasmic	9.75
389	NMA0430	8	68	126	105	11	64	91	5540	18	90	166	62	33	83	117	698	-11.5632	-3.09829	3.91303e-06	1.27363e-05	401916	405041	-	3126	218767416		truncated ATP-dependent DNA helicase HrpA (C-terminal 62% of the protein)	2 : Cytoplasmic	148.51
390	NMA0431	41	99	157	182	15	62	113	2405	79	131	207	107	43	81	146	303	-11.9266	-1.41798	0.0268106	0.0431747	405107	406381	-	1275	218767417		conserved hypothetical integral membrane protein	11 : Membrane	114.93
391	NMA0432	18	39	103	36	3	34	76	2139	36	52	136	21	12	45	98	270	-12.5038	-2.23437	0.0037007	0.00710267	406562	407689	-	1128	218767418		conserved hypothetical protein	1 : Unknown	24.07
392	NMA0433	38	83	137	67	18	98	80	2602	73	110	181	39	51	127	104	328	-11.9776	-1.74717	0.00899941	0.0160812	407790	409181	-	1392	218767419		truncated ATP-dependent DNA helicase HrpA (C-terminal 38% of the protein)	2 : Cytoplasmic	88.02
393	NMA0434	51	62	113	150	9	82	128	2560	97	83	149	88	28	106	165	323	-11.9554	-1.65569	0.0117858	0.0204632	409371	410780	-	1410	218767420		putative H(+)/Cl(-) exchange transporter ClcA	5 : Inner membrane protein	118.85
394	NMA0435	134	291	310	444	49	275	240	2226	252	382	408	260	131	353	308	281	-11.2822	0.0939162	0.80678	0.846044	410943	412163	-	1221	218767421	argJ	arginine biosynthesis bifunctional protein ArgJ [includes: glutamate N-acetyltransferase (ornithine acetyltransferase; ornithine transacetylase; OATase) and amino acid acetyltransferase (N-acetylglutamate synthase; AGS)]	2 : Cytoplasmic	99.03
395	NMA0436	60	92	78	265	38	47	94	1248	114	122	104	156	101	62	121	157	-12.413	-0.499006	0.296079	0.365086	412230	412922	-	693	218767422		conserved hypothetical membrane protein	11 : Membrane	50.83
396	NMA0437	29	89	86	142	20	48	108	608	57	118	114	84	56	63	139	77	-13.0851	0.229173	0.748631	0.796727	412922	413266	-	345	218767423		conserved hypothetical integral membrane protein	11 : Membrane	14.82
397	NMA0439	0	2	0	7	0	0	0	376	2	4	1	5	3	1	1	47	-15.9954	-4.20759	1.34897e-07	5.33518e-07	413411	413629	-	219	218767424		conserved hypothetical protein	1 : Unknown	56.28
398	NMA0440	0	2	3	10	0	0	0	972	2	4	5	7	3	1	1	123	-15.1015	-5.1556	4.37602e-10	2.93818e-09	413648	414490	-	843	218767425		conserved hypothetical membrane-associated protein	11 : Membrane	98.9
399	NMA0441	2595	1598	1703	6822	1589	1840	1567	1665	4832	2094	2239	3991	4110	2358	2006	210	-9.80829	3.87911	4.13002e-05	0.000115606	414735	415643	+	909	218767426	hslO	33 kDa chaperonin (heat shock protein 33 homolog; HSP33)	2 : Cytoplasmic	105.29
400	NMA0442	0	0	13	15	2	0	5	2638	2	2	18	10	8	2	8	333	-13.8794	-5.59025	9.84318e-11	8.22028e-10	415729	417183	-	1455	218767427		putative divalent cation transporter	5 : Inner membrane protein	228.45
401	NMA0444	203	442	434	911	130	448	471	1341	380	580	571	533	340	575	604	169	-11.2605	1.59875	0.0571925	0.0856828	417417	418169	-	753	218767428		putative hydroxyacylglutathione hydrolase (glyoxalase II; Glx II)	2 : Cytoplasmic	155.22
402	NMA0445	2122	1498	1946	4905	814	1599	2342	7451	3952	1963	2558	2869	2108	2049	2997	939	-8.84049	1.49223	0.0653018	0.096685	418264	422226	-	3963	218767429	purL	phosphoribosylformylglycinamidine synthase (FGAM synthase; FGAMS; formylglycinamide ribotide amidotransferase; FGARAT; formylglycinamide ribotide synthetase)	2 : Cytoplasmic	2077.13
403	NMA0447	3	40	42	8	0	45	76	584	8	54	56	5	4	59	98	74	-13.6879	-0.860448	0.183813	0.240756	422690	423028	+	339	218767430	glnB	nitrogen regulatory protein P-II	2 : Cytoplasmic	505.37
404	NMA0448	0	5	11	9	0	0	3	1364	2	8	15	6	3	1	5	172	-14.466	-4.86138	2.07874e-08	9.33585e-08	423084	423842	-	759	218767431		putative ferric enterobactin uptake system ATP-binding protein FetE	1 : Unknown	1.08
405	NMA0449	0	0	1	5	0	0	0	1038	2	1	3	4	3	1	1	131	-15.3971	-5.93621	1.77261e-12	3.61864e-11	423973	424554	-	582	218767432		conserved hypothetical protein (pseudogene part 1)	1 : Unknown	6.09
406	NMA0450	0	4	23	15	0	0	5	1720	3	7	30	9	4	2	8	217	-14.0036	-4.60524	2.6804e-07	1.02212e-06	424599	425546	-	948	218767433		putative feric enterobactin uptake system permease FetC	5 : Inner membrane protein	12.53
407	NMA0451	0	7	4	5	2	3	5	1777	2	10	7	3	7	5	8	224	-14.2562	-5.20445	4.14899e-10	2.80439e-09	425563	426531	-	969	218767434		putative ferric enterobactin uptake system permease FetD	5 : Inner membrane protein	8.39
408	NMA0452	0	28	36	80	16	44	35	1766	3	38	49	47	44	57	46	223	-12.8899	-2.454	0.00212108	0.00430392	426802	427767	-	966	218767435	fetB	enterobactin uptake system binding lipoprotein FetB	11 : Membrane	80.55
409	NMA0453	0	11	17	32	2	52	14	4039	3	16	24	19	9	67	19	509	-12.7195	-4.49927	8.92074e-09	4.32346e-08	428465	430609	-	2145	218767436	fetA	TonB-dependent enterobactin receptor FetA (FrpB)	8 : Outer membrane-associated	22.71
410	NMA0454	0	1	7	2	0	0	10	2480	2	3	10	1	3	1	13	313	-14.1574	-5.96822	1.58879e-11	1.77401e-10	432471	433817	-	1347	218767437	trmE	tRNA modification GTPase TrmE	2 : Cytoplasmic	190.48
411	NMA0455	229	122	187	650	234	163	197	257	428	161	247	381	605	210	253	32	-12.7758	3.326	0.00340306	0.00658772	433948	434103	+	156	218767438		hypothetical membrane-associated protein	6 : Inner membrane-associated	156.87
412	NMA0456	832	1139	616	2334	724	1596	649	772	1551	1493	811	1366	1874	2045	832	97	-10.9209	3.86949	2.78376e-05	8.11828e-05	434100	434531	+	432	218767439		conserved hypothetical integral membrane protein	11 : Membrane	497.04
413	NMA0457	9653	8112	6741	25202	8016	9751	8003	8216	17974	10624	8856	14740	20729	12490	10237	1036	-7.58475	3.72174	4.44112e-05	0.0001238	434665	439014	+	4350	218767440	app	autotransporter App	10 : Secreted	3544.34
414	NMA0458	44	86	85	119	13	79	101	304	84	114	113	70	38	102	130	38	-13.5594	1.27595	0.597913	0.66249	439330	440442	-	1113	218767441		ISNme1 transposase (contains a 35 aa insertion)	2 : Cytoplasmic	69.69
415	NMA0459	807	525	548	1989	405	606	737	1243	1503	689	721	1164	1050	778	944	157	-10.8486	2.64133	0.00219106	0.00441929	440504	441175	-	672	218767442		conserved hypothetical protein	1 : Unknown	497.82
416	NMA0462	5	235	10	42	3	257	2	5250	12	308	15	25	12	329	4	662	-11.4486	-2.71397	0.00237056	0.00476233	441995	444811	-	2817	218767443	polA	DNA polymerase I (POL I)	2 : Cytoplasmic	532.41
417	NMA0463	206	209	165	746	117	304	230	904	385	275	218	437	306	391	296	114	-11.8626	1.53125	0.119417	0.164626	444957	445463	-	507	218767444	luxS	S-ribosylhomocysteine lyase (autoinducer-2 production protein LuxS; AI-2 synthesis protein)	1 : Unknown	230.55
418	NMA0464	165	440	238	686	94	465	267	748	310	577	314	402	247	597	343	94	-11.862	2.07843	0.0287656	0.0459204	445485	445904	-	420	218767445		conserved hypothetical protein	1 : Unknown	71.33
419	NMA0465	520	582	763	1727	192	637	873	1935	970	764	1004	1011	501	817	1118	244	-10.6029	1.85659	0.0221934	0.0363475	445930	446946	-	1017	218767446		conserved hypothetical integral membrane protein	5 : Inner membrane protein	74.52
420	NMA0466	8	50	29	56	8	94	48	562	18	67	40	33	25	121	63	71	-13.5344	-0.442691	0.317628	0.387017	446973	447296	-	324	218767447		putative CyA-like protein	2 : Cytoplasmic	53.09
421	NMA0467	18	15	0	11	13	5	0	284	33	21	2	7	33	8	2	36	-14.9193	-1.2481	0.100381	0.141768	447367	447537	+	171	218767448		conserved hypothetical lipoprotein	11 : Membrane	6.68
422	NMA0468	203	590	482	670	100	557	510	2205	380	774	634	392	263	714	653	278	-10.8576	0.970494	0.304644	0.373823	447548	448768	+	1221	218767449	lysA	diaminopimelate decarboxylase (DAP decarboxylase)	2 : Cytoplasmic	145.55
423	NMA0470	576	1257	758	2011	279	1420	723	2797	1075	1647	997	1177	725	1820	926	353	-10.1192	1.76135	0.0351755	0.0548108	448917	450452	-	1536	218767450		putative sodium-dependent transporter	5 : Inner membrane protein	379.52
424	NMA0471	0	0	0	1	0	3	0	62	2	1	1	1	3	5	1	8	-17.4661	-1.9868	0.0239832	0.0389318	450665	451318	-	654	218767451		IS1016 group transposase	2 : Cytoplasmic	7.65
425	NMA0472	0	0	1	0	0	0	0	473	2	1	3	0	2	1	1	60	-16.2237	-5.32481	5.85695e-10	3.73403e-09	451547	451837	+	291	218767452	groS	10 kDa chaperonin (protein Cpn10; GroES protein)	2 : Cytoplasmic	268.33
426	NMA0473	2	14	1	12	10	32	4	3028	6	20	3	7	27	41	7	382	-13.18	-4.58928	3.91994e-08	1.66783e-07	451930	453564	+	1635	218767453	groL	60 kDa chaperonin (protein Cpn60; GroEL protein; 63 kDa stress protein; GSP63; HSP60)	2 : Cytoplasmic	4626.22
427	NMA0474	6	39	24	96	5	53	12	4520	14	52	33	57	17	69	17	570	-12.2778	-3.94039	2.57e-08	1.14153e-07	454152	456584	-	2433	218767454	hpuB	hemoglobin-haptoglobin utilization protein B	7 : Outer membrane protein	9.62
428	NMA0475	170	99	60	737	89	119	51	1987	317	131	80	433	232	154	67	250	-11.6478	-0.309789	0.409487	0.480684	456615	457688	-	1074	218767455	hpuA	haemoglobin-haptoglobin utilization lipoprotein A	11 : Membrane	0.53
429	NMA0476	29	49	35	96	8	59	38	2832	56	65	47	57	25	77	50	357	-12.3458	-2.72777	6.92237e-05	0.00018587	458956	460473	+	1518	218767456		conserved hypothetical TPR-containing membrane-associated protein	11 : Membrane	57.23
430	NMA0477	2	90	58	75	12	48	65	3292	7	119	77	44	35	63	84	415	-12.1438	-2.75802	0.000184166	0.000453056	460532	462328	-	1797	218767457		putative para-aminobenzoate synthase component I (ADC synthase)	2 : Cytoplasmic	233.54
431	NMA0478	199	322	538	725	58	331	386	6150	373	423	708	425	154	425	495	775	-10.2896	-0.85241	0.0832333	0.120401	463713	466919	-	3207	218767458	nalP	autotransported serine protease NalP	10 : Secreted	715.59
432	NMA0480	125	443	401	629	40	518	349	2667	235	581	528	368	108	664	448	336	-10.909	0.318975	0.963266	0.972488	468118	469560	-	1443	218767459	aldA	aldehyde dehydrogenase A (lactaldehyde dehydrogenase)	2 : Cytoplasmic	303.04
433	NMA0481	14	139	56	123	5	78	108	352	29	183	75	72	18	101	139	44	-13.4928	0.987467	0.88609	0.909953	469595	469795	-	201	218767460		hypothetical protein	1 : Unknown	3.77
434	NMA0482	68	47	93	113	5	33	86	712	127	63	123	67	17	44	111	90	-13.0652	-0.185947	0.449002	0.51883	469804	470193	-	390	218767461		conserved hypothetical protein	1 : Unknown	3.78
435	NMA0483	12	14	23	22	0	16	11	1628	24	20	31	13	4	22	15	205	-13.5159	-3.47125	2.10902e-05	6.22238e-05	470401	471318	-	918	218767462		putative HTH-type transcriptional regulator	2 : Cytoplasmic	35.05
436	NMA0485	327	398	632	747	127	405	524	1574	611	523	831	437	332	520	671	198	-11.0796	1.49863	0.0740071	0.108226	471431	472291	+	861	218767463		putative ABC transporter ATP-binding protein	2 : Cytoplasmic	638.54
437	NMA0486	489	594	675	1051	231	535	729	1423	912	779	888	615	601	687	934	179	-10.9204	2.10772	0.0101681	0.0179367	472339	473115	+	777	218767464		conserved hypothetical membrane protein	5 : Inner membrane protein	332.43
438	NMA0487	358	219	444	586	122	192	552	856	668	288	584	343	319	247	707	108	-11.676	2.06167	0.030225	0.047872	473166	473660	+	495	218767465		conserved hypothetical integral membrane protein	11 : Membrane	228.23
439	NMA0488	451	750	386	893	185	689	319	1060	841	983	509	523	482	884	410	134	-11.2456	2.30642	0.00671392	0.0123241	473697	474287	+	591	218767466		conserved hypothetical periplasmic protein	9 : Periplasmic	321.66
440	NMA0489	326	314	215	580	64	344	136	510	607	412	284	340	170	442	176	64	-12.2374	2.43087	0.0229733	0.0375032	474320	474622	+	303	218767467		conserved hypothetical protein	1 : Unknown	144.22
441	NMA0490	1772	1472	931	4145	1222	2069	1172	1533	3300	1929	1225	2425	3161	2651	1500	193	-10.0768	3.5803	7.80418e-05	0.000206443	474619	475458	+	840	218767468		putative VacJ-like protein	9 : Periplasmic	313.05
442	NMA0491	574	769	377	1695	400	1060	522	829	1070	1008	497	992	1037	1359	669	105	-11.1637	3.17876	0.000346661	0.000812763	475463	475945	+	483	218767469		conserved hypothetical protein	1 : Unknown	544.45
443	NMA0492	656	564	666	1412	324	663	807	672	1223	740	876	826	841	850	1033	85	-11.3418	3.42757	5.6568e-05	0.000154911	475945	476328	+	384	218767470		conserved hypothetical protein	1 : Unknown	94.75
444	NMA0493	0	1	1	5	0	0	0	862	2	3	3	4	3	1	1	109	-15.4702	-5.54685	1.48453e-11	1.67611e-10	476325	476813	+	489	218767471		putative ResA-like thiol-disulfide oxidoreductase	9 : Periplasmic	85.21
445	NMA0494	79	139	113	314	34	111	90	930	149	183	150	184	92	143	117	117	-12.432	0.310792	0.914644	0.932171	476895	477407	-	513	218767472		putative acetyltransferase	1 : Unknown	68.57
446	NMA0495	0	0	0	1	0	0	4	376	2	1	1	1	3	1	6	47	-16.1089	-4.43451	1.80694e-07	7.00926e-07	477642	477857	+	216	218767473	rpmE	50S ribosomal protein L31	2 : Cytoplasmic	700.4
447	NMA0496	682	763	688	2150	330	812	670	1200	1271	1000	905	1258	857	1041	858	151	-10.8385	2.76291	0.00072724	0.00161867	478160	478801	+	642	218767474		putative transporter	5 : Inner membrane protein	41
448	NMA0497	18	74	73	41	5	44	44	3066	36	98	97	24	17	58	58	386	-12.2691	-2.8033	0.000107716	0.000278654	478957	480633	+	1677	218767475		conserved hypothetical integral membrane protein	5 : Inner membrane protein	119.04
449	NMA0498	0	0	8	5	0	0	0	1088	2	1	11	3	3	1	1	137	-15.0198	-5.3171	1.59463e-09	9.15551e-09	480735	481340	+	606	218767476		putative SspA-like protein	2 : Cytoplasmic	140.22
450	NMA0499	55	376	115	259	30	280	124	710	105	493	153	152	82	359	160	90	-12.3449	1.26273	0.437166	0.507183	481412	481804	+	393	218767477		putative SspB-like protein	1 : Unknown	93.65
451	NMA0501	18	18	83	111	2	28	77	768	36	25	110	66	10	37	99	97	-13.2749	-0.823475	0.180555	0.236795	482129	482575	-	447	218767478		conserved hypothetical protein	1 : Unknown	454.08
452	NMA0502	36	16	40	88	20	24	41	369	68	23	54	52	54	32	54	47	-13.897	0.0433588	0.573677	0.638437	482707	482919	-	213	218767479	rpsU	30S ribosomal protein S21	2 : Cytoplasmic	1195.43
453	NMA0503	132	192	232	441	42	182	163	3474	248	253	306	259	113	234	210	438	-11.1458	-0.917102	0.0793118	0.115399	483208	485058	-	1851	218767480		putative lytic murein transglycosylase	11 : Membrane	170.95
454	NMA0504	170	335	265	477	80	355	260	1316	319	440	349	279	211	456	334	166	-11.5672	1.03964	0.317812	0.387017	485588	486325	+	738	218767481		putative D-methionine transport system ATP-binding protein MetN	1 : Unknown	66.37
455	NMA0505	116	202	202	366	29	247	190	1235	218	266	267	215	79	317	244	156	-11.8985	0.560131	0.800023	0.841231	486327	487013	+	687	218767482		putative D-methionine transport system permease protein MetI	5 : Inner membrane protein	82.9
456	NMA0506	153	277	269	767	10	268	309	1546	287	364	355	450	31	344	396	195	-11.5006	0.708226	0.71038	0.763223	487103	487966	+	864	218767483		putative D-methionine-binding lipoprotein MetQ	8 : Outer membrane-associated	199.06
457	NMA0507	119	192	167	375	37	127	177	1041	223	253	221	220	100	164	228	131	-12.1168	0.616184	0.770564	0.816628	488028	488597	-	570	218767484		putative aromatic acid decarboxylase	9 : Periplasmic	120.52
458	NMA0508	24	8	74	85	5	10	42	1553	46	12	98	50	17	14	55	196	-12.9606	-2.22469	0.0053125	0.00991373	488755	489615	+	861	218767485		putative chromosome partitioning protein ParB	1 : Unknown	325.18
459	NMA0510	227	205	629	488	85	247	509	610	425	270	827	286	224	318	652	77	-11.9563	2.47735	0.0176816	0.0295816	489750	490088	+	339	218767486		hypothetical lipoprotein	11 : Membrane	77.55
460	NMA0511	75	56	20	186	30	104	38	28	140	75	28	110	81	134	50	4	-15.2955	4.59311	0.0360413	0.0560558	490197	490961	+	765	218767487		IS1655 transposase (pseudogene part 1)	2 : Cytoplasmic	1.71
461	NMA0512	26	21	49	40	14	22	73	636	50	29	65	24	39	30	94	80	-13.5161	-0.762502	0.200581	0.261194	491540	491893	+	354	218767488		putative ATP synthase protein I	11 : Membrane	233.01
462	NMA0513	2	6	0	8	2	0	0	1604	5	9	2	5	7	1	1	202	-14.5632	-5.52304	4.74573e-10	3.16538e-09	491883	492749	+	867	218767489	atpB	ATP synthase A chain (ATPase protein 6)	11 : Membrane	2866.39
463	NMA0514	0	2	0	0	0	0	0	414	2	4	1	0	2	1	1	52	-16.2314	-4.95677	9.34337e-09	4.50667e-08	492806	493042	+	237	218767490	atpE	ATP synthase C chain (lipid-binding protein; dicyclohexylcarbodiimide-binding protein)	11 : Membrane	2198.23
464	NMA0515	0	0	2	9	0	0	0	840	2	1	4	6	3	1	1	106	-15.3582	-5.24835	1.94169e-10	1.48642e-09	493113	493583	+	471	218767491	atpF	ATP synthase B chain	11 : Membrane	6433.63
465	NMA0516	2	0	0	17	10	0	0	960	6	2	2	11	23	1	1	121	-14.639	-4.19479	1.02815e-05	3.16271e-05	493588	494121	+	534	218767492	atpH	ATP synthase delta chain	1 : Unknown	7269.82
466	NMA0517	0	5	5	5	0	14	1	2962	2	8	8	3	3	18	3	373	-13.8266	-5.81884	4.31898e-12	6.6631e-11	494132	495679	+	1548	218767493	atpA	ATP synthase alpha chain	1 : Unknown	15773.9
467	NMA0518	0	0	0	7	0	0	0	1652	2	1	1	5	3	1	1	208	-15.0483	-6.57829	2.1826e-13	8.39931e-12	495704	496579	+	876	218767494	atpG	ATP synthase gamma chain	1 : Unknown	5718.42
468	NMA0519	0	2	0	1	0	0	5	2661	2	4	1	1	3	1	7	335	-14.528	-6.91246	1.35093e-14	9.32864e-13	496617	498014	+	1398	218767495	atpD	ATP synthase beta chain	1 : Unknown	9245.42
469	NMA0520	256	371	83	702	267	559	146	765	478	487	111	411	691	717	188	96	-11.7743	2.18897	0.0443607	0.068022	498025	498447	+	423	218767496	atpC	ATP synthase epsilon chain (ATP synthase F1 sector epsilon subunit)	1 : Unknown	2435.18
470	NMA0521	23	10	28	32	7	7	2	1684	43	15	38	19	21	10	4	212	-13.3853	-3.30755	8.46161e-05	0.000222379	498802	499707	+	906	218767497	glyQ	glycyl-tRNA synthetase alpha chain (glycine--tRNA ligase alpha chain; GlyRS)	2 : Cytoplasmic	171.31
471	NMA0522	12	139	64	82	5	46	68	745	25	182	85	48	17	60	88	94	-13.0943	-0.374711	0.346258	0.418033	499784	500194	+	411	218767498		conserved hypothetical protein	1 : Unknown	91.47
472	NMA0523	0	0	9	21	3	14	2	3685	3	2	13	13	10	19	4	465	-13.4407	-5.67712	2.26195e-12	4.27234e-11	500215	502278	+	2064	218767499	glyS	glycyl-tRNA synthetase beta chain (glycine--tRNA ligase beta chain; GlyRS)	2 : Cytoplasmic	741.01
473	NMA0524	484	997	983	1105	198	894	1021	1906	903	1307	1292	647	516	1146	1307	240	-10.5123	2.08127	0.0165896	0.0278931	502343	503383	+	1041	218767500	lgtA	lacto-N-neotetraose biosynthesis glycosyl tranferase LgtA	2 : Cytoplasmic	391.76
474	NMA0525	168	284	354	408	128	355	385	594	315	373	466	239	334	456	494	75	-12.0582	2.35013	0.0144674	0.0247157	503383	504222	+	840	218767501	lgtB1	lacto-N-neotetraose biosynthesis glycosyl transferase LgtB1	2 : Cytoplasmic	97.4
475	NMA0526	46	79	18	80	9	129	86	108	87	105	25	47	28	166	111	14	-14.399	2.56567	0.292616	0.361699	504246	504368	+	123	-				57.49
476	NMA0527	109	146	272	264	59	226	328	531	205	193	358	155	156	291	420	67	-12.4336	1.92224	0.0973402	0.137666	504371	505177	+	807	218767502	lgtB2	lacto-N-neotetraose biosynthesis glycosyl transferase LgtB2	2 : Cytoplasmic	104.95
477	NMA0528	41	56	77	133	6	33	63	1278	78	75	102	78	20	44	82	161	-12.7468	-1.23513	0.0688659	0.10122	507126	507851	-	726	218767503		conserved hypothetical protein	1 : Unknown	39.64
478	NMA0529	48	120	237	166	28	121	212	1470	92	159	312	97	77	156	272	185	-12.0048	-0.154805	0.524053	0.592013	508060	508854	+	795	218767504		putative inositol-1-monophosphatase (IMPase; inositol-1-phosphatase; I-1-Pase)	2 : Cytoplasmic	69.6
479	NMA0530	2	3	0	6	0	2	0	577	5	5	1	4	3	4	1	73	-15.4776	-4.40499	3.97606e-08	1.68815e-07	509074	509403	-	330	-		conserved hypothetical integral membrane protein	6 : Inner membrane-associated	6.21
480	NMA0531	0	2	18	7	0	0	17	104	3	4	24	4	4	2	22	13	-16.0088	-0.546043	0.310894	0.380337	509817	510664	-	848	-		ISNme1 transposase (pseudogene part 2)	2 : Cytoplasmic	5.07
481	NMA0532	0	0	0	5	0	3	5	250	2	1	1	3	3	5	7	32	-16.0808	-3.20458	6.97827e-05	0.000187043	511314	512104	+	791	-		conserved hypothetical protein	1 : Unknown	10.24
482	NMA0533	3	0	0	3	0	0	0	1348	6	1	1	2	3	1	1	170	-15.1369	-6.1692	1.02489e-11	1.30271e-10	512369	513115	-	747	218767505	fabG	3-oxoacyl-[acyl-carrier-protein] reductase (3-ketoacyl-acyl carrier protein reductase)	2 : Cytoplasmic	900.76
483	NMA0534	2	0	0	24	0	1	7	2944	6	2	2	16	3	3	10	371	-13.924	-5.99601	2.4828e-12	4.62503e-11	513177	514742	-	1566	218767506	guaA	GMP synthase [glutamine-hydrolyzing] (glutamine amidotransferase; GMP synthetase)	2 : Cytoplasmic	806.93
484	NMA0535	1	0	0	8	0	12	0	3452	4	2	2	5	3	16	1	435	-13.9609	-6.52898	4.21831e-14	2.36811e-12	514842	516707	-	1866	218767507	msbA	lipid A export ATP-binding/permease protein MsbA	5 : Inner membrane protein	274.19
485	NMA0536	0	0	0	7	2	0	11	1629	2	2	2	5	7	1	15	205	-14.4974	-5.436	2.02582e-09	1.13728e-08	516845	517771	-	927	218767508	fabD	malonyl CoA-acyl carrier protein transacylase (MCT)	2 : Cytoplasmic	170.29
486	NMA0537	169	381	322	717	121	388	327	620	317	500	424	420	316	498	420	78	-11.9703	2.40249	0.00825216	0.0149174	517957	518322	-	366	218767509		conserved hypothetical integral membrane protein	11 : Membrane	137.46
487	NMA0538	1	0	5	1	0	0	0	1740	4	1	7	1	3	1	1	219	-14.872	-6.37544	3.62605e-12	5.86259e-11	518369	519331	-	963	218767510	fabH	3-oxoacyl-[acyl-carrier-protein] synthase III (beta-ketoacyl-ACP synthase III; KAS III)	2 : Cytoplasmic	729.76
488	NMA0540	103	142	148	393	49	158	226	765	194	187	196	231	131	204	290	96	-12.3268	1.08407	0.418474	0.489997	519581	520006	-	426	218767511		hypothetical protein	1 : Unknown	20.35
489	NMA0541	123	193	141	318	61	162	122	440	231	254	187	186	161	209	157	56	-12.7496	1.83153	0.138728	0.188042	520024	520275	-	252	218767512		hypothetical protein	1 : Unknown	22.22
490	NMA0542	18	45	32	19	18	44	30	1934	36	60	43	11	49	57	40	244	-12.7967	-2.52967	0.00084056	0.00185455	520411	521466	-	1056	218767513	plsX	fatty acid/phospholipid synthesis protein PlsX	2 : Cytoplasmic	240.12
491	NMA0543	1062	747	698	1623	313	688	734	932	1977	980	918	950	813	883	940	118	-10.9944	3.17982	0.00034219	0.000804145	521554	522081	-	528	218767514		putative phosphoribosyltransferase	2 : Cytoplasmic	107.91
492	NMA0544	0	0	0	2	0	3	0	312	2	1	1	2	3	5	1	39	-16.2637	-4.20743	4.47992e-07	1.6402e-06	522409	522588	-	180	218767515	rpmF	50S ribosomal protein L32	2 : Cytoplasmic	874.39
493	NMA0545	0	0	0	2	0	9	11	912	2	2	2	1	3	12	15	115	-14.8298	-4.4286	6.45869e-07	2.31436e-06	522622	523125	-	504	218767516		conserved hypothetical protein	1 : Unknown	2521.6
494	NMA0546	369	700	696	1374	187	869	768	1054	689	918	916	804	488	1114	983	133	-11.0731	2.66777	0.00147587	0.00309091	523273	523863	+	591	218767517		putative Maf-like protein	1 : Unknown	262.49
495	NMA0547	163	274	443	684	99	257	361	1330	306	360	583	401	260	331	463	168	-11.4699	1.20355	0.204261	0.264963	523910	524635	+	726	218767518		putative methyltransferase	2 : Cytoplasmic	353.09
496	NMA0548	10	27	3	50	7	68	17	3108	21	37	6	30	22	87	23	392	-12.65	-3.60449	4.51616e-06	1.45337e-05	524716	526353	-	1638	218767519	oxaA	inner-membrane protein OxaA	5 : Inner membrane protein	464.28
497	NMA0549	206	340	326	645	124	397	408	499	386	447	430	378	324	510	523	63	-12.1021	2.76426	0.0026345	0.00525599	526525	526815	-	291	218767520		conserved hypothetical protein	1 : Unknown	67.8
498	NMA0550	26	2	16	109	27	0	13	631	49	4	23	65	69	2	18	80	-13.782	-1.27152	0.10088	0.142296	526812	527177	-	366	218767521	rnpA	ribonuclease P protein component (RNaseP protein; RNase P protein; Protein C5)	2 : Cytoplasmic	125.57
499	NMA0551	0	0	0	1	0	0	0	230	2	1	1	1	2	1	1	29	-16.7689	-4.34119	5.00944e-07	1.81761e-06	527180	527314	-	135	218767522	rpmH	50S ribosomal protein L34	2 : Cytoplasmic	192.75
500	NMA0552	0	0	0	2	5	4	0	2918	2	1	1	2	12	6	1	368	-14.2584	-6.63924	2.20269e-13	8.39931e-12	527602	529158	+	1557	218767523	dnaA	chromosomal replication initiator protein DnaA	2 : Cytoplasmic	836.66
501	NMA0553	0	0	2	8	1	7	0	2054	2	1	4	5	5	10	1	259	-14.4175	-5.94475	7.66629e-12	1.04686e-10	529238	530341	+	1104	218767524	dnaN	DNA polymerase III beta subunit	2 : Cytoplasmic	1006.82
502	NMA0554	7	4	3	3	2	4	0	185	14	7	5	2	7	6	1	23	-15.894	-1.96622	0.0150833	0.0256378	530526	531119	-	594	218767525		IS1016 group transposase	2 : Cytoplasmic	7.07
503	NMA0555	11	13	16	104	17	8	32	3796	23	19	23	62	45	12	42	478	-12.5059	-3.89313	6.28444e-08	2.60798e-07	531352	533409	-	2058	218767526	ppk	polyphosphate kinase (polyphosphoric acid kinase; ATP-polyphosphate phosphotransferase)	2 : Cytoplasmic	257.91
504	NMA0556	141	270	243	443	50	311	224	804	265	355	320	260	134	399	288	101	-12.0425	1.50929	0.160527	0.21386	533578	534021	-	444	218767527		hypothetical periplasmic protein	9 : Periplasmic	75.16
505	NMA0557	134	362	334	433	74	331	343	936	252	475	440	254	195	425	440	118	-11.785	1.58631	0.117269	0.16244	534028	534543	-	516	218767528		conserved hypothetical lipoprotein	8 : Outer membrane-associated	68.04
506	NMA0559	6	4	0	41	7	0	13	5116	13	7	2	25	19	2	18	645	-12.9911	-5.72431	1.88339e-13	7.86582e-12	534813	537545	+	2733	218767529	leuS	leucyl-tRNA synthetase (leucine--tRNA ligase; LeuRS)	2 : Cytoplasmic	972.9
507	NMA0560	1	0	7	22	0	0	10	1490	4	2	10	14	4	2	14	188	-14.2799	-4.74388	6.70808e-08	2.7611e-07	537775	538566	+	792	218767530	drg	Dam-replacing protein (DRP)	2 : Cytoplasmic	14.19
508	NMA0561	0	0	0	0	0	2	0	232	2	1	1	0	2	4	1	29	-16.6491	-4.12648	2.06684e-06	7.00852e-06	538563	538700	+	138	-				2.26
509	NMA0562	893	934	1099	2733	501	1073	1082	1632	1664	1224	1445	1599	1299	1376	1385	206	-10.3797	2.79401	0.00044072	0.00102027	538898	539779	+	882	218767531		putative peptidase	1 : Unknown	629.44
510	NMA0564	344	337	443	645	220	372	431	549	642	443	583	378	571	478	553	69	-11.8922	2.90903	0.000944173	0.0020696	540161	540472	-	312	218767532		putative DNA-binding protein	1 : Unknown	73.12
511	NMA0565	269	246	529	864	163	430	533	653	503	324	696	506	425	552	683	82	-11.7586	2.67654	0.00205859	0.00418131	540469	540837	-	369	218767533		conserved hypothetical protein	1 : Unknown	84.17
512	NMA0569	239	259	108	682	253	147	130	626	446	340	144	400	653	190	168	79	-12.1179	2.07967	0.0715452	0.10493	541736	542086	-	351	218767534	secG	preprotein translocase SecG subunit	5 : Inner membrane protein	571.87
513	NMA0570	0	1	3	5	0	0	0	1402	2	3	5	4	3	1	1	177	-15.0147	-6.03789	4.08461e-12	6.34999e-11	542093	542848	-	756	218767535	tpiA	triosephosphate isomerase (TIM; triose-phosphate isomerase)	2 : Cytoplasmic	586.81
514	NMA0571	61	101	201	339	39	150	199	932	116	134	265	199	105	193	256	118	-12.2721	0.624298	0.796537	0.838875	543026	543553	+	528	218767536		conserved hypothetical protein	1 : Unknown	75.56
515	NMA0572	300	295	294	865	265	570	255	1191	560	388	388	506	687	731	328	150	-11.3461	1.76951	0.0410064	0.0632142	543655	544311	+	657	218767537	pcm	protein-L-isoaspartate O-methyltransferase (protein-beta-aspartate methyltransferase; PIMT; protein L-isoaspartyl methyltransferase; L-isoaspartyl protein carboxyl methyltransferase)	2 : Cytoplasmic	307.39
516	NMA0573	120	284	239	427	57	233	179	568	226	373	315	250	151	300	230	72	-12.3582	1.87908	0.0875115	0.12536	544391	544714	+	324	218767538		putative thiosulfate sulfurtransferase	2 : Cytoplasmic	99.72
517	NMA0575	153	351	506	699	61	250	335	4052	287	461	665	409	162	322	430	511	-10.6574	-0.384314	0.34758	0.419218	545129	547306	-	2178	218767539		putative tonB-dependent ferric siderophore receptor protein	7 : Outer membrane protein	1.06
518	NMA0576	0	12	4	17	0	33	1	562	3	17	7	10	4	42	3	71	-14.5742	-2.52227	0.00384904	0.00734552	547420	547743	-	324	218767540		conserved hypothetical protein	1 : Unknown	0.43
519	NMA0577	0	12	1	7	7	0	0	1725	2	16	3	4	17	1	1	217	-14.2079	-5.02215	7.11858e-08	2.91818e-07	548781	549746	-	966	218767541		putative ferric enterobactin uptake system-binding lipoprotein FetB2	11 : Membrane	1.17
520	NMA0578	0	0	0	13	0	4	6	1703	2	2	2	9	3	6	9	215	-14.4837	-5.53673	1.31998e-10	1.06708e-09	549982	550938	+	957	218767542		putative HTH-type transcriptional regulator	2 : Cytoplasmic	12.79
521	NMA0579	61	167	272	214	29	160	223	3780	116	220	358	125	79	206	286	476	-11.1954	-1.25992	0.0305271	0.0482372	551052	553067	-	2016	218767543		putative prolyl endopeptidase (post-proline cleaving enzyme; PE)	2 : Cytoplasmic	189.13
522	NMA0580	168	670	586	666	77	474	582	2336	315	878	771	390	204	608	745	294	-10.7971	0.924988	0.370903	0.438873	553268	554578	-	1311	218767544	argA	amino-acid acetyltransferase (N-acetylglutamate synthase; AGS; NAGS)	2 : Cytoplasmic	247.71
523	NMA0581	155	241	308	608	112	243	273	764	291	317	406	356	293	313	350	96	-11.9782	1.78506	0.0596522	0.0888409	554575	555009	-	435	218767545		conserved hypothetical protein	1 : Unknown	12.28
524	NMA0582	50	10	28	49	37	0	5	1162	92	15	38	29	94	2	8	147	-13.2037	-1.87456	0.0290056	0.0462306	555083	555724	-	642	218767546	pyrE	orotate phosphoribosyltransferase (OPRT; OPRTase)	2 : Cytoplasmic	278.2
525	NMA0583	0	0	0	12	0	0	0	1287	2	1	1	8	3	1	1	162	-15.0654	-5.89258	2.68834e-11	2.71656e-10	555786	556523	-	738	218767547		putative DNA glycosylase	1 : Unknown	64.96
526	NMA0584	28	101	75	73	0	64	78	718	55	133	100	43	4	83	101	91	-13.1041	-0.287948	0.383911	0.452675	556517	556957	-	441	218767548		putative acetyltransferase	1 : Unknown	37.43
527	NMA0585	0	4	9	2	0	2	2	1169	2	6	13	1	3	4	4	147	-14.725	-4.93451	1.00702e-08	4.82271e-08	556954	557631	-	678	218767549		putative peptidase	1 : Unknown	145.09
528	NMA0586	712	747	876	1795	295	973	741	1534	1327	980	1152	1050	766	1247	949	193	-10.6339	2.46412	0.00225673	0.00454721	557771	558613	-	843	218767550		factor H-binding lipoprotein (lipoprotein GNA1870)	8 : Outer membrane-associated	565.47
529	NMA0587	2920	1734	1297	4105	685	606	1210	1968	5436	2272	1705	2401	1775	778	1549	248	-9.90901	3.19552	0.00163887	0.00340056	558939	560003	-	1065	218767551	fba	fructose-bisphosphate aldolase	2 : Cytoplasmic	1248.43
530	NMA0588	0	1	0	0	2	1	2	1650	2	3	1	0	6	3	4	208	-14.919	-6.31616	6.09271e-12	8.73288e-11	560197	561114	+	918	218767552	xerC	tyrosine recombinase XerC	2 : Cytoplasmic	52.49
531	NMA0589	5	3	0	12	0	5	0	3535	10	5	2	8	3	8	1	446	-13.8542	-6.3841	6.26573e-15	6.03002e-13	561199	563112	+	1914	218767553	dxs	1-deoxy-D-xylulose-5-phosphate synthase (1-deoxyxylulose-5-phosphate synthase; DXP synthase; DXPS)	2 : Cytoplasmic	757.73
532	NMA0590	452	1013	1323	1601	154	915	1231	2450	844	1328	1739	937	403	1173	1575	309	-10.247	1.88772	0.0338086	0.0529668	563197	564525	-	1329	218767554		putative MiaB-like tRNA modification enzyme	2 : Cytoplasmic	87.87
533	NMA0592	0	5	0	9	0	0	2	2334	2	8	1	6	3	1	4	294	-14.4207	-6.3198	1.83783e-13	7.86582e-12	565358	566641	+	1284	218767555	hemL	glutamate-1-semialdehyde 2,1-aminomutase (GSA; glutamate-1-semialdehyde aminotransferase; GSA-AT)	2 : Cytoplasmic	422.66
534	NMA0594	0	0	1	6	0	0	0	1040	2	1	3	4	3	1	1	131	-15.3569	-5.86125	4.9259e-12	7.32004e-11	567140	567703	-	564	218767556	orn	oligoribonuclease	2 : Cytoplasmic	88
535	NMA0595	230	308	188	450	77	272	127	1588	429	404	248	264	203	350	164	200	-11.5378	0.556695	0.726587	0.776948	567721	568608	-	888	218767557	prmA	ribosomal protein L11 methyltransferase (L11 Mtase)	2 : Cytoplasmic	72.28
536	NMA0596	2	10	0	10	1	0	0	2514	6	14	2	7	5	1	1	317	-14.134	-5.96068	1.09632e-11	1.31749e-10	568869	570230	-	1362	218767558	accC	biotin carboxylase (A subunit of acetyl-CoA carboxylase; ACC)	2 : Cytoplasmic	1128.99
537	NMA0597	0	0	0	1	0	0	1	752	2	1	1	1	2	1	2	95	-15.826	-5.86503	8.68453e-12	1.14715e-10	570343	570798	-	456	218767559	accB	biotin carboxyl carrier protein of acetyl-CoA carboxylase (BCCP)	2 : Cytoplasmic	132.91
538	NMA0599	150	181	467	436	63	149	414	1865	281	239	614	255	167	192	530	235	-11.3492	0.470201	0.840639	0.873487	571154	572194	+	1041	218767560	queA	S-adenosylmethionine:tRNA ribosyltransferase-isomerase (queuosine biosynthesis protein QueA)	2 : Cytoplasmic	470.23
539	NMA0600	78	123	241	169	25	116	220	330	147	162	317	99	69	150	282	42	-13.0431	2.07245	0.164529	0.218042	572565	573143	-	579	218767561		putative NADPH-quinone dehydrogenase (modulator of drug activity B)	1 : Unknown	1385.82
540	NMA0601	211	694	467	856	110	658	293	1678	395	910	615	501	289	844	376	212	-11.0325	1.40833	0.128189	0.17564	573382	574281	+	900	218767562	crgA	HTH-type transcriptional regulator CrgA	2 : Cytoplasmic	31.24
541	NMA0602	307	68	122	339	115	44	72	6041	570	91	162	199	299	58	94	761	-10.8185	-1.85867	0.00346887	0.00669588	574508	577723	-	3216	218767563	carB	carbamoyl-phosphate synthase large chain (carbamoyl-phosphate synthetase ammonia chain)	2 : Cytoplasmic	2480.57
542	NMA0603	0	0	0	1	0	0	1	1020	2	1	1	1	2	1	2	129	-15.6053	-6.30215	7.18481e-13	1.81506e-11	577730	578278	-	549	218767564		conserved hypothetical protein	1 : Unknown	117.2
543	NMA0604	541	993	512	1044	259	1108	386	1042	1009	1301	674	611	673	1420	495	131	-11.0493	2.74838	0.00276962	0.00549304	578281	578844	-	564	218767565		putative phosphoribosyltransferase	1 : Unknown	151.07
544	NMA0605	232	249	188	523	104	210	225	700	433	327	248	306	272	270	289	88	-12.0992	1.79505	0.0742986	0.108495	579695	580084	-	390	218767566		conserved hypothetical protein	1 : Unknown	71.81
545	NMA0606	88	280	271	204	68	292	424	282	167	368	357	119	180	375	543	36	-12.766	3.07876	0.0116878	0.0203105	580081	580260	-	180	218767567				21.96
546	NMA0607	221	60	105	367	120	74	79	234	411	80	139	215	311	96	103	30	-13.2196	2.70785	0.0670779	0.0990968	580363	580500	-	138	218767568		truncated putative dioxygenase (N-terminal third of the protein)	1 : Unknown	5.11
547	NMA0608	35	9	18	88	13	3	20	2082	65	13	25	53	36	5	27	262	-12.9413	-3.03141	0.000196956	0.000480156	580546	581679	-	1134	218767569	carA	carbamoyl-phosphate synthase small chain (carbamoyl-phosphate synthetase glutamine chain)	2 : Cytoplasmic	260.18
548	NMA0609	1454	2166	1255	3957	948	2449	1479	1907	2709	2838	1650	2315	2454	3138	1893	240	-9.88432	3.33571	7.74722e-05	0.000205474	583916	587029	-	3114	218767570	pilC	type IV pilus-associated protein PilC1	8 : Outer membrane-associated	428.77
549	NMA0611	0	9	0	12	0	26	0	1929	3	13	2	7	4	33	2	243	-13.9056	-4.73992	2.84502e-07	1.08282e-06	587959	589038	-	1080	218767571		putative ATP-binding protein	1 : Unknown	97.41
550	NMA0612	134	527	385	404	79	629	385	904	252	691	507	236	209	806	494	114	-11.6275	2.00152	0.0464271	0.0709215	589403	589912	+	510	218767572		putative membrane-associated thioredoxin	11 : Membrane	25.78
551	NMA0613	1738	551	647	4845	1498	702	703	798	3236	723	852	2835	3872	901	901	101	-10.6882	4.23959	0.000334584	0.000788105	590256	590696	+	441	218767573		putative HTH-type transcriptional regulator	2 : Cytoplasmic	615.25
552	NMA0614	60	163	232	269	30	223	250	897	114	215	306	158	82	287	321	113	-12.1869	0.905043	0.578852	0.643487	590811	591311	+	501	218767574		putative 4-hydroxyphenylacetate 3-monooxygenase, reductase component (4-HPA 3-monooxygenase small component; flavin:NADH reductase)	2 : Cytoplasmic	141.79
553	NMA0615	35	91	238	112	31	86	205	1209	68	121	313	66	84	112	263	152	-12.2375	-0.0566095	0.57416	0.638623	591329	592024	+	696	218767575		putative sugar-phosphate nucleotidyl transferase	2 : Cytoplasmic	206.49
554	NMA0616	11	113	145	104	8	119	230	729	23	149	191	61	25	154	295	92	-12.697	0.482476	0.862389	0.890592	592270	592701	-	432	218767576		conserved hypothetical integral membrane protein	11 : Membrane	27.7
555	NMA0617	1300	1797	1598	4229	623	2061	1979	3102	2422	2354	2101	2474	1615	2641	2532	391	-9.57072	2.55969	0.00153808	0.0032046	592876	594552	+	1677	218767577	fhs	formate--tetrahydrofolate ligase (formyltetrahydrofolate synthetase; FHS; FTHFS)	2 : Cytoplasmic	1505.61
556	NMA0618	486	541	783	1147	286	459	771	1946	907	710	1030	671	743	589	987	245	-10.666	1.71406	0.0346822	0.0541675	594667	595758	+	1092	218767578		putative GTP-dependent nucleic acid-binding protein EngD	2 : Cytoplasmic	979.04
557	NMA0619	101	276	280	651	77	213	271	3510	191	363	369	382	203	274	348	442	-10.9422	-0.539631	0.23906	0.302636	596020	597888	+	1869	218767579		putative inner-membrane acyltransferase	5 : Inner membrane protein	92.73
558	NMA0620	0	0	0	8	0	7	3	2368	2	1	1	5	3	10	5	299	-14.3309	-6.18187	7.68395e-13	1.87606e-11	597950	599245	+	1296	218767580	tyrS	tyrosyl-tRNA synthetase (tyrosine--tRNA ligase; TyrRS)	2 : Cytoplasmic	346.6
559	NMA0621	0	0	0	18	0	0	0	1762	2	1	1	12	3	1	1	222	-14.6945	-6.05659	1.7927e-11	1.95841e-10	599508	600464	+	957	218767581	ribF	riboflavin biosynthesis protein RibF [includes: riboflavin kinase (flavokinase) and FMN adenylyltransferase (FAD pyrophosphorylase; FAD synthetase)]	2 : Cytoplasmic	272.39
560	NMA0622	2	8	0	27	7	18	0	5200	6	12	2	17	19	24	2	655	-13.0179	-5.82498	5.17717e-14	2.61577e-12	600606	603395	+	2790	218767582	ileS	isoleucyl-tRNA synthetase (isoleucine--tRNA ligase; IleRS)	2 : Cytoplasmic	2062.01
561	NMA0623	0	1	0	1	0	0	0	891	2	3	1	1	2	1	1	112	-15.7028	-6.10732	1.4837e-12	3.0913e-11	604582	605079	+	498	218767583	lspA	lipoprotein signal peptidase (prolipoprotein signal peptidase; signal peptidase II; SPase II)	5 : Inner membrane protein	161.37
562	NMA0624	1	7	1	3	0	0	0	1796	4	10	3	2	3	1	1	226	-14.6571	-6.03687	1.08714e-11	1.31749e-10	605108	606076	+	969	218767584	ispH	4-hydroxy-3-methylbut-2-enyl diphosphate reductase	2 : Cytoplasmic	513.74
563	NMA0625	0	0	0	0	0	0	0	850	2	1	1	0	2	1	1	107	-15.8998	-6.36557	6.95959e-13	1.78042e-11	606164	606643	-	480	218767585		truncated phosphoglycolate phosphatase 3 (PGPase 3; PGP 3)	1 : Unknown	5.56
564	NMA0626	0	1	1	1	0	0	0	280	2	3	3	1	2	1	1	35	-16.4577	-4.28427	4.02543e-07	1.48186e-06	606828	607611	-	784	-		ISNme1 transposase (pseudogene part 2)	2 : Cytoplasmic	10.31
565	NMA0627	0	0	0	9	0	0	0	30	2	1	1	6	3	1	1	4	-17.8321	-0.672591	0.289655	0.358477	607686	607973	-	288	-		ISNme1 transposase (pseudogene part 1)	2 : Cytoplasmic	0.96
566	NMA0629	7	0	22	12	0	0	5	582	14	2	29	7	4	2	8	73	-14.7442	-2.96307	0.000748652	0.00166084	609568	609894	-	327	218767586		conserved hypothetical protein	1 : Unknown	7.79
567	NMA0630	0	0	17	3	0	4	0	1678	2	2	22	2	3	6	1	212	-14.345	-5.21679	2.14642e-08	9.61842e-08	609887	610801	-	915	218767587		conserved hypothetical protein	1 : Unknown	8.44
568	NMA0631	18	5	4	13	2	8	14	6170	33	8	7	8	9	12	19	778	-12.7792	-5.84091	2.44192e-16	3.79625e-14	610868	614116	-	3249	218767588		conserved hypothetical protein	1 : Unknown	174.74
569	NMA0632	5	1	2	30	5	19	8	6483	11	3	4	18	15	25	12	817	-12.7908	-6.00699	2.99388e-17	8.6695e-15	614394	617828	-	3435	218767589	dnaE	DNA polymerase III alpha subunit	2 : Cytoplasmic	641.47
570	NMA0633	261	278	148	579	122	318	115	395	487	365	196	339	318	408	149	50	-12.4733	2.69472	0.0129463	0.0223574	618360	618593	+	234	218767590		conserved hypothetical protein	1 : Unknown	137.16
571	NMA0634	233	316	179	602	149	372	169	375	435	415	237	353	388	478	218	47	-12.4323	2.92631	0.00375554	0.00718066	618565	618780	+	216	218767591		hypothetical protein	1 : Unknown	40.58
572	NMA0635	79	236	340	358	17	188	293	1487	150	310	447	210	49	242	376	187	-11.6888	0.444126	0.949291	0.960219	619076	619912	+	837	218767592		conserved hypothetical protein	1 : Unknown	187.6
573	NMA0636	76	258	244	482	38	204	262	2349	144	339	322	283	103	263	336	296	-11.357	-0.21076	0.499356	0.569203	619964	621256	-	1293	218767593	avtA	valine--pyruvate aminotransferase (transaminase C; alanine--valine transaminase)	2 : Cytoplasmic	285.9
574	NMA0637	31	122	124	108	13	86	126	3592	60	161	164	63	38	111	162	453	-11.6683	-2.05841	0.00180041	0.00370156	621312	623222	-	1911	218767594	pglD	pilin glycosylation protein PglD	5 : Inner membrane protein	132.07
575	NMA0638	202	649	982	917	81	620	824	2187	379	851	1291	537	214	795	1055	276	-10.6503	1.4086	0.167126	0.221193	623270	624445	-	1176	218767595	pglC	pilin glycosyl transferase PglC	2 : Cytoplasmic	210.15
576	NMA0639	52	191	273	222	10	93	260	2234	100	251	359	130	31	121	333	282	-11.6099	-0.571962	0.25746	0.323184	624523	625764	-	1242	218767596	pglB1	pilin glycosyl transferase B1	5 : Inner membrane protein	134.77
577	NMA0640	97	48	152	361	9	56	122	2178	182	64	201	212	28	73	157	275	-11.8929	-1.06476	0.0874851	0.12536	625757	626920	-	1164	218767597		putative pilin glycosyltransferase	1 : Unknown	61.57
578	NMA0641	124	391	447	468	40	319	320	2007	233	513	588	274	108	410	410	253	-11.2187	0.519529	0.774266	0.819263	626940	628021	-	1082	-		putative pilin glycosyltransferase (pseudogene part 2)	1 : Unknown	0
579	NMA0643	11	20	99	93	14	40	35	2536	23	28	130	55	40	53	46	320	-12.4297	-2.57724	0.000484013	0.00111158	628018	629439	-	1422	218767599		putative polysaccharide biosynthesis protein	5 : Inner membrane protein	192.59
580	NMA0644	0	7	1	1	4	1	0	1997	2	10	3	1	11	3	1	252	-14.4181	-5.86475	1.43367e-10	1.13181e-09	629634	630743	-	1110	218767600	ribD	riboflavin biosynthesis protein RibD [includes: diaminohydroxyphosphoribosylaminopyrimidine deaminase (riboflavin-specific deaminase) and 5-amino-6-(5-phosphoribosylamino)uracil reductase (HTP reductase)]	2 : Cytoplasmic	66.83
581	NMA0645	0	0	0	0	0	1	0	806	2	1	1	0	2	2	1	102	-15.8386	-6.08998	2.89641e-12	5.07826e-11	630775	631239	-	465	218767601		conserved hypothetical protein	1 : Unknown	10.56
582	NMA0646	28	33	38	18	2	10	40	1542	53	44	51	11	9	14	52	194	-13.1247	-2.53246	0.00190197	0.00388663	631269	632111	-	843	218767602		putative class-II glutamine amidotransferase	2 : Cytoplasmic	121.73
583	NMA0647	44	167	307	86	25	72	123	1951	85	220	403	50	69	94	159	246	-11.856	-0.67342	0.213297	0.274045	632755	633834	-	1080	218767603	aroB	3-dehydroquinate synthase	2 : Cytoplasmic	84.59
584	NMA0648	34	30	41	68	8	8	83	888	65	41	55	40	25	12	107	112	-13.2481	-1.18828	0.09045	0.128904	633914	634426	-	513	218767604	aroK	shikimate kinase (SK)	2 : Cytoplasmic	47.67
585	NMA0650	5372	4542	2285	20632	11337	8294	5682	4232	10004	5949	3003	12068	29312	10624	7269	533	-8.20827	4.38857	0.000158184	0.000393222	635588	637873	-	2286	218767605	pilQ	type IV pilus secretin PilQ	7 : Outer membrane protein	5419.72
586	NMA0651	1977	1077	646	5897	2847	1590	822	1010	3682	1412	850	3450	7358	2038	1053	127	-10.2308	4.47523	0.000361179	0.000843864	637892	638437	-	546	218767606	pilP	type IV pilus biogenesis lipoprotein PilP	11 : Membrane	1023.14
587	NMA0652	3523	1515	857	9693	4445	2503	1096	1200	6560	1986	1127	5670	11491	3207	1403	151	-9.77447	4.89106	0.000266926	0.000641448	638455	639102	-	648	218767607	pilO	type IV pilus biogenesis protein PilO	5 : Inner membrane protein	742.7
588	NMA0653	4511	2120	1335	12159	5950	3346	2148	1106	8400	2778	1755	7112	15383	4287	2749	139	-9.61655	5.44206	2.36674e-05	6.93213e-05	639103	639702	-	600	218767608	pilN	type IV pilus biogenesis protein PilN	6 : Inner membrane-associated	873.44
589	NMA0654	6756	5130	2330	17920	7402	7133	3069	2104	12580	6719	3062	10481	19139	9137	3927	265	-8.84532	5.13018	8.40788e-06	2.62515e-05	639705	640820	-	1116	218767609	pilM	type IV pilus biogenesis protein PilM	2 : Cytoplasmic	2948.88
590	NMA0655	233	229	213	570	116	192	253	4554	435	301	281	334	303	247	325	574	-10.723	-0.852387	0.0798197	0.115971	640972	643368	+	2397	218767610	ponA	penicillin-binding protein 1A (PBP-1a; PBP1a) [includes: penicillin-insensitive transglycosylase (peptidoglycan TGase) and penicillin-sensitive transpeptidase (DD-transpeptidase)]	5 : Inner membrane protein	362.88
591	NMA0656	11	26	38	37	3	11	58	1161	23	35	51	22	12	16	75	146	-13.3342	-2.13316	0.00859335	0.0154926	643489	644118	-	630	218767611		putative GTP-binding protein EngB	2 : Cytoplasmic	53.84
592	NMA0658	5	0	11	13	5	0	0	1138	11	2	15	8	14	2	2	143	-14.4221	-4.25123	2.85464e-06	9.53592e-06	644324	644947	+	624	218767612	cyc	cytochrome c4	9 : Periplasmic	1162.64
593	NMA0659	0	5	0	26	2	4	0	3688	2	8	2	17	8	6	1	465	-13.7008	-6.19956	4.8717e-14	2.61577e-12	645224	647176	+	1953	218767613		putative cytochrome c biogenesis protein	5 : Inner membrane protein	629.88
594	NMA0660	5	0	0	3	0	1	0	2202	9	1	1	2	3	3	1	278	-14.6058	-6.52209	4.98668e-13	1.41575e-11	647169	648356	+	1188	218767614	ccsA	cytochrome c biogenesis protein CcsA	5 : Inner membrane protein	409.67
595	NMA0661	1	0	0	1	0	0	6	1993	4	1	1	1	3	1	8	251	-14.7271	-6.47697	1.19641e-12	2.6282e-11	648473	649537	+	1065	218767615		putative O-sialoglycoprotein endopeptidase (glycoprotease)	1 : Unknown	431.63
596	NMA0662	0	2	0	2	0	0	1	1650	2	4	1	2	3	1	3	208	-15.0612	-6.60055	2.32905e-13	8.69398e-12	649581	650477	-	897	218767616		putative lipid A biosynthesis lauroyl acyltransferase (heat shock protein B)	6 : Inner membrane-associated	142.25
597	NMA0663	8	0	4	14	0	0	6	2195	15	2	7	9	3	2	9	277	-14.0415	-5.3842	5.71546e-10	3.66696e-09	650823	651992	+	1170	218767617	metK	S-adenosylmethionine synthetase (methionine adenosyltransferase; AdoMet synthetase; MAT)	2 : Cytoplasmic	242.44
598	NMA0664	3	17	40	29	0	36	22	0	8	24	53	17	4	47	29	0	-18.5983	7.70347	0.0911949	0.129701	652241	652883	+	643	-		IS1016 group transposase (pseudogene part 1)	2 : Cytoplasmic	0
599	NMA0665	484	800	655	1525	392	833	866	2592	903	1049	862	892	1016	1068	1109	327	-10.3134	1.59246	0.0421238	0.0648379	652959	654368	-	1410	218767619	dacB	D-alanyl-D-alanine carboxypeptidase (DD-peptidase; DD-carboxypeptidase)	11 : Membrane	370.4
600	NMA0666	1717	773	614	4265	1314	707	760	998	3197	1014	808	2495	3397	907	974	126	-10.5562	3.85901	0.000483459	0.00111157	654533	655099	+	567	218767620		putative oxidoreductase	2 : Cytoplasmic	3059.13
601	NMA0668	232	580	767	919	140	740	807	2448	435	761	1009	538	366	949	1033	309	-10.5736	1.23693	0.171991	0.226741	655668	656981	+	1314	218767621		putative transporter	5 : Inner membrane protein	211.26
602	NMA0669	21	6	43	24	3	16	30	188	40	9	57	14	12	22	39	24	-14.7766	0.222395	0.614715	0.677763	657199	657327	+	129	-		truncated two-component system transcriptional regulator protein (N-terminal 20% of the protein)	1 : Unknown	15.13
603	NMA0670	19	69	156	86	10	63	111	2208	38	92	205	50	30	82	143	278	-12.142	-1.60233	0.0208684	0.0343166	657370	658620	+	1251	218767622		putative two-component system sensor protein (pseudogene part 1)	11 : Membrane	280.74
604	NMA0672	87	148	277	383	33	101	157	2745	164	195	365	225	90	131	202	346	-11.4366	-0.819489	0.13096	0.178469	658879	660372	-	1494	218767623	cafA	ribonuclease G (RNase G; cytoplasmic axial filament protein)	2 : Cytoplasmic	179.49
605	NMA0673	659	645	593	1347	398	749	613	444	1228	846	780	788	1031	961	785	56	-11.6369	4.03091	4.88715e-06	1.57026e-05	660586	660843	+	258	218767624	grX	glutaredoxin	2 : Cytoplasmic	430.45
606	NMA0674	31	70	0	69	8	92	4	785	59	92	2	41	25	118	7	99	-13.3369	-1.01055	0.146484	0.197455	660864	661307	+	444	218767625	secB	preprotein translocase SecB subunit	2 : Cytoplasmic	1722.58
607	NMA0675	0	7	2	20	1	1	10	3704	2	10	4	13	6	3	14	467	-13.5772	-5.96478	5.06274e-14	2.61577e-12	661393	663435	+	2043	218767626	recG	ATP-dependent DNA helicase RecG	2 : Cytoplasmic	288.09
608	NMA0676	56	177	244	127	20	107	205	1875	107	233	321	74	56	138	263	236	-11.8121	-0.471031	0.310372	0.380159	664694	665737	-	1044	218767627	argC	N-acetyl-gamma-glutamyl-phosphate reductase (AGPR; N-acetyl-glutamate semialdehyde dehydrogenase; NAGSA dehydrogenase)	2 : Cytoplasmic	169.16
609	NMA0677	0	7	30	0	0	0	7	502	3	10	39	0	4	2	10	63	-14.8258	-2.70032	0.00408413	0.007743	665734	666027	-	294	218767628		hypothetical periplasmic protein	9 : Periplasmic	21.02
610	NMA0679	10	55	64	104	2	18	66	2112	21	73	85	62	10	25	85	266	-12.5883	-2.36669	0.00235911	0.00474404	666395	667543	+	1149	-		conserved hypothetical protein (pseudogene part 2)	1 : Unknown	24.08
611	NMA0680	0	0	2	2	2	0	0	394	2	1	4	2	6	1	1	50	-16.0013	-4.35402	2.22502e-07	8.58163e-07	667552	667779	+	228	218767629		hypothetical lipoprotein	11 : Membrane	3.75
612	NMA0681	21	18	27	37	0	6	2	642	39	25	36	22	4	9	4	81	-14.1255	-2.00831	0.0164054	0.0276064	667772	668125	+	354	218767630		hypothetical protein	1 : Unknown	34.25
613	NMA0683	0	83	44	12	6	36	52	2346	3	109	59	7	20	47	68	296	-12.6165	-2.72624	0.00138844	0.00292601	668186	669419	+	1234	-		putative bacteriocin/pheromone secretion membrane fusion protein (pseudogene part 1)	5 : Inner membrane protein	95.84
614	NMA0684	0	0	0	2	0	0	0	546	2	1	1	2	2	1	1	69	-16.0811	-5.4529	1.09411e-10	9.06225e-10	670145	670447	+	303	218767631		hypothetical protein	1 : Unknown	12.74
615	NMA0685	0	0	0	0	0	0	0	288	2	1	1	0	2	1	1	36	-16.6815	-4.81291	7.85432e-08	3.20032e-07	670462	670632	+	171	218767632		hypothetical integral membrane protein	11 : Membrane	1.27
616	NMA0687	7	5	0	29	1	2	3	3315	14	8	2	18	6	4	5	418	-13.5938	-5.678	3.95718e-12	6.19959e-11	671031	672773	+	1743	218767633	tpsB	TpsA activation/secretion protein TpsB	7 : Outer membrane protein	54.59
617	NMA0688	23	15	53	52	8	21	7	10330	44	21	70	31	24	28	11	1302	-11.7713	-5.31189	4.77561e-18	2.41287e-15	672883	678930	+	6048	218767634	tpsA	haemagglutinin/hemolysin-related protein TpsA	10 : Secreted	224.94
618	NMA0689	5	0	0	1	0	6	0	684	10	1	1	1	3	9	1	86	-15.2914	-4.52264	2.23881e-07	8.61834e-07	678935	679318	+	384	218767635		hypothetical protein	1 : Unknown	5.06
619	NMA0690	1	17	7	22	3	13	12	3070	5	23	11	13	11	18	17	387	-13.2648	-4.79858	5.47851e-10	3.56015e-09	679568	682249	+	2682	218767636	tpsS1	putative TpsS1 cassette	1 : Unknown	25.02
620	NMA0691	20	15	13	69	0	6	2	776	38	21	18	42	4	9	4	98	-14.0113	-2.32612	0.00677536	0.0124256	682265	682696	+	432	218767637		hypothetical protein	1 : Unknown	17.29
621	NMA0692	0	35	45	26	2	86	47	3531	3	47	60	15	10	110	61	445	-12.3335	-3.33945	3.53402e-05	0.000100622	682841	685342	+	2502	218767638	tpsS2	putative TpsS2 cassette	1 : Unknown	51.06
622	NMA0693	10	33	13	48	8	11	3	900	21	44	19	29	23	16	5	113	-13.8087	-2.34811	0.00398485	0.00756897	685339	685827	+	489	218767639		conserved hypothetical protein	1 : Unknown	47.82
623	NMA0694	0	11	0	10	0	6	0	490	2	15	2	6	3	9	1	62	-15.2379	-3.45487	3.88017e-05	0.00010937	686015	686287	+	273	218767640		conserved hypothetical protein	1 : Unknown	11.92
624	NMA0695	56	166	204	202	5	156	134	1798	107	218	269	118	18	201	173	227	-11.898	-0.521989	0.28453	0.352998	686491	687459	+	969	218767641	tpsS3	putative TpsS3 cassette	1 : Unknown	113.57
625	NMA0696	7	23	47	50	2	31	11	1774	16	31	62	30	9	41	16	224	-13.1216	-2.93039	0.000261803	0.000630636	687462	688397	+	936	218767642		hypothetical protein	1 : Unknown	324.83
626	NMA0696A	0	57	54	2	5	4	68	408	3	75	72	1	17	7	87	51	-14.0032	-0.458273	0.283601	0.352279	688810	689160	+	351	218767643				6.54
627	NMA0697	0	6	15	16	0	18	0	296	3	9	21	10	4	24	2	37	-15.1671	-1.86284	0.0201911	0.0333111	689167	689346	+	180	218767644		hypothetical integral membrane protein	11 : Membrane	0.11
628	NMA0698	2	15	0	22	0	12	23	848	6	21	2	13	4	17	30	107	-14.2245	-3.00829	0.000562407	0.0012747	689728	690186	+	459	218767645		hypothetical periplasmic protein	9 : Periplasmic	24.17
629	NMA0700	56	156	210	195	19	109	179	2268	107	205	277	114	54	141	230	286	-11.7152	-0.826125	0.141319	0.191041	690700	691926	-	1227	218767646	rbn	tRNA-processing ribonuclease BN (RNase BN)	5 : Inner membrane protein	117.51
630	NMA0702	47	280	321	299	39	289	224	1225	90	368	423	175	105	371	288	154	-11.8142	0.752135	0.676041	0.73377	692470	693129	+	660	218767647		conserved hypothetical protein	1 : Unknown	108.63
631	NMA0703	111	132	198	401	42	170	145	911	209	174	261	235	113	219	187	115	-12.2183	0.797739	0.623382	0.685449	693157	693675	+	519	218767648		conserved hypothetical protein	1 : Unknown	48.6
632	NMA0704	59	159	82	216	30	201	72	724	112	209	109	127	82	258	94	91	-12.6322	0.632058	0.864281	0.891635	693682	694104	+	423	218767649		putative 6-pyruvoyl tetrahydrobiopterin synthase (PTPS; PTP synthase)	2 : Cytoplasmic	37.9
633	NMA0706	52	63	74	321	18	93	87	653	99	84	99	189	51	120	113	82	-12.9029	0.387998	0.900411	0.92045	694373	694744	+	372	218767650		conserved hypothetical integral membrane protein	11 : Membrane	26.78
634	NMA0707	32	70	241	176	22	98	284	1110	62	93	317	103	61	127	364	140	-12.2304	0.204042	0.752417	0.799913	694741	695379	+	639	218767651		conserved hypothetical protein	1 : Unknown	44.6
635	NMA0708	99	277	344	370	43	226	188	2014	187	364	453	217	116	291	242	254	-11.437	0.0728843	0.759092	0.805738	696057	697142	-	1086	218767652	nagZ	beta-hexosaminidase (N-acetyl-beta-glucosaminidase; beta-N-acetylhexosaminidase)	2 : Cytoplasmic	162.79
636	NMA0709	1626	1714	2640	4808	1127	1824	2656	2840	3029	2246	3469	2813	2917	2337	3398	358	-9.47223	3.01122	0.000274157	0.000654931	697199	698719	-	1521	218767653		putative Na+/H+ antiporter	5 : Inner membrane protein	511.68
637	NMA0710	132	209	388	539	46	145	307	2791	248	275	510	316	123	187	394	352	-11.1334	-0.260854	0.454541	0.52463	698921	700420	-	1500	218767654		putative Do-like serine protease	11 : Membrane	433.71
638	NMA0711	122	95	56	567	41	89	30	1154	228	126	75	333	110	115	40	146	-12.2701	0.0125286	0.618502	0.680824	700558	701187	-	630	218767655	nth	endonuclease III (DNA-(apurinic or apyrimidinic site) lyase)	2 : Cytoplasmic	65.79
639	NMA0712	0	0	0	4	0	0	2	714	2	1	1	3	3	1	4	90	-15.6462	-5.35591	9.60045e-11	8.05084e-10	701233	701646	-	414	218767656		conserved hypothetical integral membrane protein	11 : Membrane	5.82
640	NMA0714	833	416	790	3550	896	686	767	2302	1553	546	1039	2077	2317	880	982	290	-10.1764	2.20873	0.0167321	0.028086	702236	703459	+	1224	218767657		putative glucose/galactose transporter	5 : Inner membrane protein	2651.88
641	NMA0715	655	1082	1370	2047	305	1416	1231	2575	1222	1418	1801	1198	793	1815	1576	325	-10.0632	2.11183	0.00983067	0.0174432	703750	705129	+	1380	218767658		putative Na(+)/H(+) antiporter	5 : Inner membrane protein	752.17
642	NMA0716	353	443	532	1208	222	514	686	1492	659	582	700	707	577	660	878	188	-10.9786	1.85478	0.0183716	0.0305589	705258	706082	-	825	218767659	corC	magnesium and cobalt efflux protein CorC	2 : Cytoplasmic	179.09
643	NMA0717	0	0	0	4	0	2	6	874	2	1	1	3	3	4	9	110	-15.2055	-5.05715	1.99003e-09	1.12029e-08	706084	706599	-	516	218767660		conserved hypothetical protein	1 : Unknown	87.79
644	NMA0718	0	0	1	3	0	6	0	1728	2	1	3	2	3	8	1	218	-14.7822	-6.17584	5.35992e-12	7.84957e-11	706718	707653	+	936	218767661	hemC	porphobilinogen deaminase (PBG; hydroxymethylbilane synthase; HMBS; pre-uroporphyrinogen synthase)	2 : Cytoplasmic	377.26
645	NMA0719	2381	2356	1672	6048	1221	2033	1436	2207	4434	3086	2198	3538	3160	2605	1838	278	-9.63124	3.42051	0.000138688	0.000351238	708160	709353	-	1194	218767662	aspC	aspartate aminotransferase (transaminase A; ASPAT)	2 : Cytoplasmic	377.23
646	NMA0720	0	1	6	10	6	11	7	895	3	3	9	6	16	15	10	113	-14.4735	-3.66174	1.50435e-05	4.52423e-05	709435	709932	-	498	218767663		conserved hypothetical protein	1 : Unknown	10.63
647	NMA0721	3	19	11	1	0	15	8	338	8	26	16	1	4	20	12	43	-14.9462	-1.80272	0.0252288	0.0408323	710048	710251	+	204	218767664		conserved hypothetical protein	1 : Unknown	40.61
648	NMA0722	1749	1347	1295	3839	811	1012	1197	2972	3257	1765	1703	2246	2100	1298	1532	375	-9.70948	2.40566	0.00363168	0.00698347	710419	712005	-	1587	218767665		putative L-lactate permease	5 : Inner membrane protein	3670.89
649	NMA0723	0	0	2	3	0	2	0	1274	2	1	4	2	3	4	1	161	-15.1505	-6.03346	4.91909e-12	7.32004e-11	712274	712996	-	723	218767666	lpxH	UDP-2,3-diacylglucosamine hydrolase	2 : Cytoplasmic	39.84
650	NMA0724	69	240	325	328	58	135	209	6367	131	315	428	192	154	174	269	803	-10.6909	-1.75508	0.00163531	0.00339666	713245	716730	+	3486	218767667	smc	SMC protein	2 : Cytoplasmic	424.07
651	NMA0725	3970	2025	1571	11616	4172	2602	2078	1906	7393	2653	2065	6795	10787	3334	2659	240	-9.34966	4.40653	0.000104393	0.000271182	717081	718121	-	1041	218767668		putative alcohol dehydrogenase (ADH-HT)	2 : Cytoplasmic	9703.05
652	NMA0726	127	390	340	505	87	391	306	661	239	512	448	296	229	502	393	83	-11.9968	2.16501	0.0270851	0.0435126	718410	718799	-	390	218767669	pilV	minor pilin PilV	3 : Fimbrial	100.47
653	NMA0728	623	1332	1402	1848	342	1721	1231	2166	1162	1745	1843	1081	888	2205	1576	273	-10.1397	2.45772	0.00302915	0.00593784	719025	720203	+	1179	218767670		putative membrane fusion protein	9 : Periplasmic	352.3
654	NMA0729	204	756	892	660	104	649	695	3583	383	991	1173	386	273	832	890	452	-10.3222	0.640877	0.611221	0.675385	720269	722203	+	1935	218767671		putative ABC transporter ATP-binding protein	5 : Inner membrane protein	276.01
655	NMA0730	770	1676	859	2135	594	2012	1185	1392	1436	2196	1130	1249	1539	2578	1517	175	-10.384	3.24403	0.000176855	0.00043695	722619	723401	-	783	218767672	dsbC	thiol:disulfide interchange lipoprotein DsbC	11 : Membrane	493.6
656	NMA0731	5	6	1	15	2	0	0	4000	10	9	3	10	7	1	1	504	-13.6758	-6.38391	6.16208e-15	6.03002e-13	723540	725729	+	2190	218767673	priA	primosomal protein N' (replication factor Y)	2 : Cytoplasmic	302.45
657	NMA0732	0	0	0	12	0	0	0	1939	2	1	1	8	3	1	1	244	-14.7699	-6.4835	2.58354e-13	9.3238e-12	725776	726849	-	1074	218767674		conserved hypothetical integral membrane protein	11 : Membrane	12.65
658	NMA0733	0	0	2	2	0	1	16	444	2	2	4	1	3	3	21	56	-15.3732	-3.4416	8.71955e-05	0.0002286	726897	727772	-	876	218767675		truncated IS110 family transposase (part 2)	2 : Cytoplasmic	11.27
659	NMA0734	NA	NA	NA	NA	NA	NA	NA	NA	NA	NA	NA	NA	NA	NA	NA	NA	NA	NA	NA	NA	727827	728777	-	951	218767676		ISNme1 transposase	2 : Cytoplasmic	2.94
660	NMA0736	107	72	142	270	87	137	73	3614	201	96	188	158	226	177	95	456	-11.3728	-1.48515	0.0113787	0.0198416	729844	731772	-	1929	218767677	dnaK	chaperone protein DnaK (heat shock protein 70; heat shock 70 kDa protein; HSP70)	2 : Cytoplasmic	2100.48
661	NMA0737	3	20	15	12	0	23	13	479	8	27	21	7	4	30	18	60	-14.4758	-1.86533	0.0190265	0.0314927	731980	732252	-	273	218767678		hypothetical membrane-associated protein	6 : Inner membrane-associated	12.17
662	NMA0738	412	564	512	1394	350	633	849	1246	769	740	674	816	907	812	1087	157	-10.966	2.39947	0.00282343	0.00559312	732438	733124	+	687	218767679		putative transcriptional regulator	2 : Cytoplasmic	95.06
663	NMA0739	1	0	0	0	0	1	0	576	3	1	1	0	2	3	1	73	-15.9835	-5.41174	3.9509e-10	2.68847e-09	733256	733594	+	339	218767680		conserved hypothetical protein	1 : Unknown	396.25
664	NMA0740	116	237	113	598	106	219	119	854	218	312	150	351	276	282	154	108	-12.1063	1.20785	0.315207	0.384682	733754	734218	+	465	218767681		hypothetical protein	1 : Unknown	165.61
665	NMA0741	1	0	2	19	6	1	3	2769	4	2	4	12	15	3	5	349	-13.8932	-5.75768	1.91748e-11	2.07231e-10	734253	735764	+	1512	218767682		putative ubiquinone biosynthesis protein UbiB	1 : Unknown	382.17
666	NMA0742	2	8	21	8	0	10	4	1509	6	12	28	5	4	14	7	190	-13.9596	-4.13975	1.21927e-06	4.25585e-06	736121	736939	-	819	218767683	cysE	serine acetyltransferase (SAT)	2 : Cytoplasmic	152.77
667	NMA0744	0	0	0	2	0	2	0	1048	2	1	1	2	3	4	1	132	-15.4568	-6.08318	2.60222e-12	4.73791e-11	737123	737701	+	579	218767684	grpE	protein GrpE (HSP-70 cofactor)	2 : Cytoplasmic	459.59
668	NMA0745	115	66	133	226	33	47	91	362	215	88	176	133	89	62	118	46	-13.2174	1.45753	0.413042	0.484452	737825	738040	-	216	218767685		conserved hypothetical membrane-associated protein	6 : Inner membrane-associated	19.59
669	NMA0746	118	247	287	356	44	332	238	1959	222	325	378	209	118	426	306	247	-11.4139	0.199022	0.892606	0.914322	738066	739121	-	1056	218767686	apbE	thiamine biosynthesis lipoprotein ApbE	11 : Membrane	127.2
670	NMA0747	916	934	441	1414	417	1217	385	2266	1706	1224	581	827	1081	1560	494	286	-10.3528	1.90128	0.0325725	0.0512073	739274	740491	-	1218	218767687	nqrF	Na(+)-translocating NADH-quinone reductase subunit F (Na(+)-translocating NQR subunit F; Na(+)-NQR subunit F; NQR complex subunit F; NQR-1 subunit F)	9 : Periplasmic	1099.63
671	NMA0748	445	458	303	867	302	594	279	1070	830	601	400	507	783	762	358	135	-11.3028	2.16498	0.010403	0.0182821	740505	741098	-	594	218767688	nqrE	Na(+)-translocating NADH-quinone reductase subunit E (Na(+)-translocating NQR subunit E; Na(+)-NQR subunit E; NQR complex subunit E; NQR-1 subunit E)	11 : Membrane	276.44
672	NMA0749	741	300	310	1557	488	530	192	1133	1380	394	409	911	1262	680	247	143	-11.1028	2.40008	0.0207932	0.0342207	741102	741728	-	627	218767689	nqrD	Na(+)-translocating NADH-quinone reductase subunit D (Na(+)-translocating NQR subunit D; Na(+)-NQR subunit D; NQR complex subunit D; NQR-1 subunit D)	11 : Membrane	565.37
673	NMA0750	680	259	570	1376	477	418	423	1408	1267	341	750	805	1234	537	542	178	-10.9204	2.13825	0.0202886	0.0334448	741728	742504	-	777	218767690	nqrC	Na(+)-translocating NADH-quinone reductase subunit C (Na(+)-translocating NQR subunit C; Na(+)-NQR subunit C; NQR complex subunit C; NQR-1 subunit C)	11 : Membrane	754.92
674	NMA0751	1177	1134	687	2479	808	1789	504	2292	2193	1486	904	1450	2091	2292	646	289	-10.0616	2.45074	0.00668944	0.0123015	742497	743729	-	1233	218767691	nqrB	Na(+)-translocating NADH-quinone reductase subunit B (Na(+)-translocating NQR subunit B; Na(+)-NQR subunit B; NQR complex subunit B; NQR-1 subunit B)	1 : Unknown	1061.51
675	NMA0752	1325	1324	699	3368	891	1657	539	2486	2468	1735	920	1970	2306	2123	691	313	-9.93161	2.47643	0.00622538	0.0115215	743732	745075	-	1344	218767692	nqrA	Na(+)-translocating NADH-quinone reductase subunit A (Na(+)-translocating NQR subunit A; Na(+)-NQR subunit A; NQR complex subunit A; NQR-1 subunit A)	2 : Cytoplasmic	1749.92
676	NMA0753	362	828	1174	972	170	735	1112	2674	676	1086	1543	569	444	943	1423	337	-10.3136	1.5022	0.103156	0.144978	745423	746844	-	1422	218767693		conserved hypothetical integral membrane protein	11 : Membrane	198.04
677	NMA0754	35	156	73	334	17	130	128	632	68	205	97	196	48	168	165	80	-12.7613	0.765378	0.811909	0.848871	747202	747561	-	360	218767694		conserved hypothetical integral membrane protein	11 : Membrane	21.53
678	NMA0755	124	422	247	465	77	341	312	1106	233	554	326	272	203	438	400	139	-11.6807	1.31372	0.201318	0.261986	747558	748163	-	606	218767695		conserved hypothetical protein	1 : Unknown	44.01
679	NMA0756	298	411	110	967	210	563	166	865	556	539	146	566	545	722	214	109	-11.6389	2.10588	0.0361131	0.0560558	748210	748692	-	483	218767696		putative HTH-type transcriptional regulator	2 : Cytoplasmic	140.17
680	NMA0758	248	423	506	1016	136	466	622	2008	464	555	666	595	356	598	797	253	-10.8847	1.1861	0.14989	0.201817	749198	750304	+	1107	218767697	gcvT	glycine cleavage system T protein (aminomethyltransferase)	2 : Cytoplasmic	1300.76
681	NMA0759	197	217	116	716	121	301	127	681	368	286	154	420	315	387	164	86	-12.137	1.79881	0.101288	0.14275	750467	750853	+	387	218767698	gcvH	glycine cleavage system H protein	2 : Cytoplasmic	560.14
682	NMA0760	0	0	0	5	4	6	0	2312	2	1	1	3	10	9	1	291	-14.3426	-6.13628	9.52484e-12	1.2261e-10	751005	752252	+	1248	218767699	hemA	glutamyl-tRNA reductase (GluTR)	2 : Cytoplasmic	997.5
683	NMA0761	1	6	0	2	0	0	6	942	4	9	1	1	3	1	9	119	-14.9996	-4.86133	1.27168e-08	5.9355e-08	752579	753100	+	522	218767700		truncated NosR-like protein (N-terminal 20% of the protein)	1 : Unknown	59.72
684	NMA0762	0	0	0	1	2	2	0	1908	2	1	1	1	6	4	1	241	-14.8946	-6.6864	4.92373e-13	1.41575e-11	753154	754188	+	1035	218767701		truncated NosD-like protein (C-terminal 80% of the protein)	1 : Unknown	43.17
685	NMA0763	0	0	0	0	4	0	0	1158	2	1	1	0	9	1	1	146	-15.2474	-5.95213	9.01157e-10	5.46918e-09	754216	754866	+	651	218767702		putative ABC transporter ATP-binding protein	1 : Unknown	42.35
686	NMA0765	67	135	125	282	43	113	94	888	127	178	165	166	115	146	122	112	-12.4655	0.376948	0.969332	0.977067	755084	755578	+	495	218767703		putative NosL-like lipoprotein	11 : Membrane	182.99
687	NMA0766	3	0	0	9	7	4	0	3111	7	2	2	6	17	6	1	392	-13.8843	-6.07589	3.28394e-12	5.4862e-11	755666	757327	-	1662	218767704		putative electron transfer flavoprotein-ubiquinone oxidoreductase (ETF-QO; ETF-ubiquinone oxidoreductase; ETF dehydrogenase; electron-transferring-flavoprotein dehydrogenase)	9 : Periplasmic	370.93
688	NMA0767	0	1	6	7	0	5	0	350	2	3	9	5	3	7	1	44	-15.6572	-3.32504	2.88627e-05	8.36893e-05	757457	757873	-	417	218767705		putative peptidase	2 : Cytoplasmic	10.32
689	NMA0768	2	11	0	20	0	0	14	30	6	15	2	13	4	2	19	4	-16.9298	1.13207	0.835903	0.869907	758873	759838	+	966	218767706		IS1655 transposase	2 : Cytoplasmic	0.21
690	NMA0769	3	10	21	17	0	0	33	98	8	14	28	10	4	2	43	12	-15.6532	0.33502	0.662201	0.720295	760370	761023	-	654	218767707		IS1016 group transposase	2 : Cytoplasmic	70.21
691	NMA0772	28	32	44	21	3	13	31	1816	53	43	59	12	12	18	41	229	-12.9972	-2.74908	0.000562607	0.0012747	761709	762674	-	966	218767708		putative pilin gene-inverting protein (PIVML)	1 : Unknown	11.19
692	NMA0773	0	0	0	0	0	0	0	356	2	1	1	0	2	1	1	45	-16.5291	-5.11777	5.85944e-09	2.96048e-08	762890	763138	+	249	218767709				0.47
693	NMA0774	9	45	35	56	6	26	31	2022	19	60	47	33	19	35	41	255	-12.8718	-2.80822	0.00020851	0.000505881	763535	764593	-	1059	218767710		putative zonular occludens toxin-like protein	11 : Membrane	70.19
694	NMA0775	0	0	16	4	0	0	7	515	2	2	21	3	3	1	10	65	-15.1387	-3.39986	0.000120674	0.000308321	764596	764883	-	288	218767711		conserved hypothetical integral membrane protein	11 : Membrane	4.84
695	NMA0776	14	36	39	71	9	41	37	2473	29	48	52	42	27	54	49	312	-12.6068	-2.85892	7.8821e-05	0.000208232	764885	766399	-	1515	218767712		putative TspB protein	1 : Unknown	180.49
696	NMA0777	25	5	4	23	2	37	4	516	46	8	7	14	9	48	7	65	-14.2916	-1.71119	0.0381493	0.0591506	766341	766646	-	306	218767713		conserved hypothetical protein	1 : Unknown	9.16
697	NMA0778	0	0	0	0	0	0	0	478	2	1	1	0	2	1	1	60	-16.3164	-5.5405	3.07129e-10	2.18559e-09	766775	767050	-	276	218767714		conserved hypothetical protein	1 : Unknown	0.6
698	NMA0779	0	1	0	2	0	0	0	372	2	3	1	2	2	1	1	47	-16.2761	-4.73819	8.90327e-09	4.32346e-08	767061	767279	-	219	218767715		hypothetical integral membrane protein	11 : Membrane	9.07
699	NMA0780	2	0	1	0	0	0	0	354	5	1	3	0	2	1	1	45	-16.2463	-4.53591	1.79282e-07	6.97719e-07	767362	767565	-	204	218767716		hypothetical protein	1 : Unknown	0.47
700	NMA0781	2	0	0	4	0	0	0	560	5	1	1	3	3	1	1	71	-15.803	-4.96973	3.00769e-09	1.62094e-08	767583	767894	-	312	218767717		conserved hypothetical protein	1 : Unknown	0.72
701	NMA0782	0	0	0	4	0	0	0	2540	2	1	1	3	2	1	1	320	-14.8653	-7.45298	5.21223e-17	1.17044e-14	767915	769264	-	1350	218767718		putative phage replication initiation factor	1 : Unknown	0.86
702	NMA0783	0	0	1	0	0	2	4	384	2	1	3	0	3	4	6	48	-15.9593	-4.19593	4.83896e-07	1.75891e-06	769261	769476	-	216	218767719		hypothetical protein	1 : Unknown	0
703	NMA0784	0	1	0	0	0	0	0	632	2	3	1	0	2	1	1	80	-16.0138	-5.7396	3.94443e-11	3.76023e-10	769762	770283	+	522	218767720		hypothetical integral membrane protein	11 : Membrane	1.72
704	NMA0785	0	0	0	0	2	0	3	756	2	1	1	0	6	1	5	95	-15.5459	-5.3201	2.11895e-09	1.18626e-08	770333	770782	+	450	218767721		hypothetical protein	1 : Unknown	4.5
705	NMA0786	0	0	0	1	0	0	0	906	2	1	1	1	2	1	1	114	-15.7805	-6.31097	6.12282e-13	1.62807e-11	770816	771322	+	507	218767722		hypothetical integral membrane protein	11 : Membrane	0.85
706	NMA0787	0	8	10	4	1	3	5	1484	2	12	14	3	6	5	8	187	-14.2817	-4.7358	2.73394e-08	1.19855e-07	771339	774551	+	3213	-		FrpA/C protein (pseudogene part 1)	10 : Secreted	50.25
707	NMA0789	4	0	18	15	8	0	12	1713	10	2	24	9	21	2	16	216	-13.7873	-4.16094	3.06399e-06	1.0168e-05	774834	775760	-	927	218767723		putative ABC transporter substrate-binding protein	9 : Periplasmic	115.79
708	NMA0790	0	1	6	6	0	2	0	1638	2	3	9	4	3	4	1	207	-14.6661	-5.78933	2.76197e-11	2.73218e-10	775837	776712	-	876	218767724		putative ABC transporter permease protein	5 : Inner membrane protein	29.45
709	NMA0791	0	0	0	8	3	2	1	1398	2	1	1	5	8	4	3	176	-14.8038	-5.60798	2.1546e-10	1.60681e-09	776748	777503	-	756	218767725		putative ABC transporter ATP-binding protein	1 : Unknown	58.55
710	NMA0792	0	0	0	0	0	0	0	661	2	1	1	0	2	1	1	83	-16.0816	-6.00459	1.10171e-11	1.31749e-10	777791	778156	-	366	218767726	rplS	50S ribosomal protein L19	2 : Cytoplasmic	1957.86
711	NMA0793	0	4	0	2	0	0	0	1392	2	6	1	2	3	1	1	175	-15.1215	-6.23089	2.7343e-12	4.84739e-11	778172	778921	-	750	218767727	trmD	tRNA (guanine-N(1)-)-methyltransferase (M1G-methyltransferase; tRNA [GM37] methyltransferase)	2 : Cytoplasmic	1917.97
712	NMA0794	0	0	0	0	2	4	0	926	2	1	1	0	6	6	1	117	-15.3388	-5.49048	1.05931e-09	6.35273e-09	778921	779430	-	510	218767728		putative 16S rRNA processing protein RimM	2 : Cytoplasmic	2383.98
713	NMA0795	0	14	0	0	0	0	0	434	2	18	1	0	3	1	1	55	-15.5655	-3.76068	4.82404e-05	0.00013392	779446	779691	-	246	218767729	rpsP	30S ribosomal protein S16	2 : Cytoplasmic	454.51
714	NMA0796	0	45	91	43	15	55	50	4557	3	60	120	25	42	72	65	574	-11.9826	-3.37353	5.8255e-06	1.84825e-05	779736	782162	-	2427	218767730		conserved hypothetical protein	1 : Unknown	50.12
715	NMA0797	0	0	14	12	6	0	0	2647	2	2	19	8	16	2	2	334	-13.859	-5.55925	9.58538e-10	5.7827e-09	782280	783686	-	1407	218767731		putative two-component system sensor protein	11 : Membrane	136.81
716	NMA0798	3	1	0	4	0	0	0	1240	6	3	1	3	3	1	1	156	-15.1079	-5.87027	2.71917e-11	2.72751e-10	783700	784377	-	678	218767732		putative two-component system transcriptional regulator protein	2 : Cytoplasmic	579.78
717	NMA0800	1	42	50	42	2	25	17	3396	5	56	66	25	9	33	23	428	-12.6085	-3.77705	1.42023e-06	4.9233e-06	784567	786381	-	1815	218767733		conserved hypothetical integral membrane protein	5 : Inner membrane protein	70.39
718	NMA0801	0	16	0	7	0	0	0	625	2	21	2	5	3	1	1	79	-15.1278	-3.93553	8.91985e-06	2.76488e-05	786371	786724	-	354	218767734		conserved hypothetical integral membrane protein	11 : Membrane	12.75
719	NMA0802	0	91	46	33	9	108	24	1102	3	120	62	19	27	139	32	139	-12.9794	-1.2732	0.0864562	0.124362	786740	787345	-	606	218767735		putative Maf-like protein	1 : Unknown	125.31
720	NMA0803	0	14	52	8	3	6	20	1413	3	20	68	5	12	9	27	178	-13.5457	-3.12254	0.000533382	0.00121256	787398	788168	-	771	218767736	tatC	sec-independent protein translocase TatC component	5 : Inner membrane protein	78.97
721	NMA0804	34	16	17	63	2	2	31	1224	63	22	24	38	9	4	41	154	-13.4023	-2.42173	0.00396909	0.00754613	788182	788868	-	687	218767737	tatB	sec-independent protein translocase TatB component	1 : Unknown	300.94
722	NMA0806	26	128	72	123	51	192	63	574	51	169	96	72	134	247	82	72	-12.9096	0.746064	0.856057	0.886317	789122	789445	-	324	218767738		putative HitA-like protein	2 : Cytoplasmic	121.24
723	NMA0807	38	94	125	170	16	46	64	564	73	124	165	100	46	60	83	71	-13.1142	0.387358	0.878658	0.903698	789517	789840	-	324	218767739	hisE	phosphoribosyl-ATP pyrophosphatase (PRA-PH)	2 : Cytoplasmic	164.66
724	NMA0808	1654	1726	1467	4420	1139	1914	1741	1946	3081	2262	1929	2586	2947	2453	2228	245	-9.84932	3.34733	7.21594e-05	0.000192648	789981	791045	-	1065	218767740		putative zinc-type alcohol dehydrogenase	2 : Cytoplasmic	8306.53
725	NMA0810	2	4	31	17	0	2	16	2088	6	7	41	10	4	4	21	263	-13.5651	-4.28745	8.63997e-07	3.07419e-06	791408	792565	-	1158	218767741		putative deacetylase	2 : Cytoplasmic	61.38
726	NMA0811	0	0	1	0	0	0	0	462	2	1	3	0	2	1	1	58	-16.2406	-5.29093	8.69534e-10	5.35771e-09	792645	792911	+	267	218767742		conserved hypothetical periplasmic protein	9 : Periplasmic	268.21
727	NMA0812	0	0	2	1	0	6	4	3540	2	1	4	1	3	9	6	446	-14.1107	-6.90128	3.02969e-16	4.37358e-14	793120	794976	+	1857	218767743	secD	preprotein translocase SecD subunit	5 : Inner membrane protein	2305.13
728	NMA0813	19	0	16	64	26	3	34	1740	37	2	23	38	66	5	45	219	-13.0983	-2.82806	0.00123864	0.0026406	794980	795915	+	936	218767744	secF	preprotein translocase SecF subunit	5 : Inner membrane protein	758.05
729	NMA0815	0	0	0	0	0	0	0	452	2	1	1	0	2	1	1	57	-16.3566	-5.45999	5.61724e-10	3.6386e-09	796138	796407	+	270	218767745	rpsO	30S ribosomal protein S15	2 : Cytoplasmic	1720.9
730	NMA0816	535	712	412	1009	313	576	387	2073	997	934	543	591	812	739	496	261	-10.6912	1.48124	0.0679072	0.100102	796788	797912	+	1125	218767746		putative spermidine/putrescine transport system ATP-binding protein	1 : Unknown	721.36
731	NMA0817	492	394	248	1055	264	410	303	1800	917	517	327	618	685	526	389	227	-10.9737	1.32355	0.129358	0.176883	797928	798893	+	966	218767747		putative spermidine/putrescine transport system permease protein	5 : Inner membrane protein	430.11
732	NMA0818	683	523	616	1492	303	422	568	1670	1272	686	811	873	786	542	728	211	-10.7684	1.9503	0.016686	0.0280319	798893	799780	+	888	218767748		putative spermidine/putrescine transport system permease protein	5 : Inner membrane protein	388.71
733	NMA0819	7	0	0	4	0	11	14	2408	14	2	2	3	4	15	19	304	-13.8213	-5.21094	6.12121e-09	3.08503e-08	799906	801201	+	1296	218767749		putative oxidoreductase OrdL	1 : Unknown	358.19
734	NMA0820	0	9	10	6	1	0	18	2475	3	13	14	4	6	2	24	312	-13.7128	-5.07314	4.71178e-09	2.44167e-08	801446	802750	-	1305	218767750		putative ammonium transporter	5 : Inner membrane protein	637.04
735	NMA0822	0	0	0	5	0	0	0	166	2	1	1	4	3	1	1	21	-16.7764	-3.42025	3.53498e-05	0.000100622	803971	804363	-	393	-		truncated ISNme1 transposase (C-terminal third of the protein)	1 : Unknown	9.94
736	NMA0823	0	0	0	1	0	0	0	73	2	1	1	1	2	1	1	9	-17.591	-2.70096	0.00394654	0.00751031	804532	804933	-	402	-		truncated IS1016 group transposase (missing an internal 40% of the protein)	1 : Unknown	2.07
737	NMA0825	76	101	314	318	88	44	328	2326	144	134	413	186	230	58	420	293	-11.4519	-0.372346	0.368711	0.437047	805239	806498	-	1260	218767751	rho	transcription termination factor Rho	2 : Cytoplasmic	464.39
738	NMA0826	5613	4300	3645	11602	3723	5050	3952	4479	10452	5632	4790	6786	9629	6469	5056	565	-8.50759	3.62629	6.37248e-05	0.000172638	806718	809102	-	2385	218767752	ppsA	phosphoenolpyruvate synthase (pyruvate, water dikinase; PEP synthase)	2 : Cytoplasmic	3843.99
739	NMA0827	34	123	80	175	8	129	91	1520	66	162	106	103	25	166	118	192	-12.3013	-0.844163	0.154164	0.206883	809514	810335	+	822	218767753		conserved hypothetical protein	1 : Unknown	238.5
740	NMA0828	0	19	13	2	0	8	10	1224	3	26	18	1	4	12	14	154	-14.0949	-3.80699	2.1714e-05	6.3785e-05	810575	811237	-	663	218767754	gph2	phosphoglycolate phosphatase 2 (PGPase 2; PGP 2)	2 : Cytoplasmic	15.06
741	NMA0829	3	33	10	30	0	2	8	1515	8	43	15	18	4	4	12	191	-13.7228	-3.67763	2.01431e-05	5.96035e-05	811250	812077	-	828	218767755		conserved hypothetical protein	1 : Unknown	27.56
742	NMA0830	0	1	1	2	0	0	0	1128	2	3	3	2	3	1	1	142	-15.4024	-6.18651	1.05319e-12	2.41876e-11	812507	813130	+	624	218767756	lolA	outer-membrane lipoprotein carrier protein	9 : Periplasmic	93.97
743	NMA0831	385	590	674	1237	235	618	614	2038	719	774	887	724	611	793	787	257	-10.6777	1.55738	0.0469915	0.0716213	813403	814542	+	1140	218767757		putative spermidine/putrescine-binding lipoprotein	11 : Membrane	712.28
744	NMA0832	543	773	884	1853	221	766	857	1837	1013	1014	1162	1084	575	982	1097	232	-10.5583	2.09564	0.0104482	0.0183457	814675	815826	+	1152	218767758	pglE	pilin glycosyl transferase E	5 : Inner membrane protein	82.76
745	NMA0833	266	432	337	1125	140	483	340	961	497	567	444	659	366	620	436	121	-11.4996	2.08103	0.0139625	0.023934	815867	816397	+	531	218767759		conserved hypothetical protein	1 : Unknown	914.04
746	NMA0836	312	325	510	1021	131	548	623	2975	583	427	671	598	343	703	798	375	-10.585	0.65166	0.505755	0.574231	816773	818368	-	1596	218767760	prfC	peptide chain release factor 3 (RF-3)	2 : Cytoplasmic	187.23
747	NMA0837	323	49	95	1013	123	112	124	690	601	66	126	594	320	145	160	87	-12.1558	1.72339	0.242015	0.306077	818475	818870	-	396	218767761	hisI	phosphoribosyl-AMP cyclohydrolase (PRA-CH)	2 : Cytoplasmic	69.59
748	NMA0838	238	250	349	734	137	181	520	1310	445	329	460	430	357	233	666	165	-11.4254	1.33629	0.151689	0.203967	818901	819668	-	768	218767762	hisF	imidazole glycerol phosphate synthase subunit HisF (IGP synthase cyclase subunit; IGP synthase subunit HisF; ImGP synthase subunit HisF; IGPS subunit HisF)	2 : Cytoplasmic	277.8
749	NMA0839	391	518	433	1236	177	460	478	1312	730	680	570	724	461	590	613	165	-11.1338	1.9151	0.0154202	0.0261721	819681	820418	-	738	218767763	hisA	1-(5-phosphoribosyl)-5-[(5-phosphoribosylamino)methylideneamino] imidazole-4-carboxamide isomerase (phosphoribosylformimino-5-aminoimidazole carboxamide ribotide isomerase)	2 : Cytoplasmic	200.92
750	NMA0840	386	128	435	786	119	150	535	1137	719	169	573	460	311	194	685	143	-11.4817	1.63205	0.114872	0.159533	820451	821089	-	639	218767764	hisH	imidazole glycerol phosphate synthase subunit HisH (IGP synthase glutamine amidotransferase subunit; IGP synthase subunit HisH; ImGP synthase subunit HisH; IGPS subunit HisH)	2 : Cytoplasmic	144.8
751	NMA0841	54	47	76	34	17	69	91	2736	102	63	101	20	48	90	117	345	-12.1119	-2.16047	0.00198254	0.0040431	821220	822722	-	1503	218767765		putative phosphate acetyltransferase (phosphotransacetylase)	2 : Cytoplasmic	1960.46
752	NMA0842	561	297	239	1729	291	409	333	1877	1045	390	316	1012	755	525	427	237	-10.8591	1.4318	0.121058	0.166775	822907	823965	-	1059	218767766	fbpC	iron(III)-transport system ATP-binding protein FbpC (ferric cations import ATP-binding protein FbpC)	1 : Unknown	118.3
753	NMA0843	1153	668	593	3659	661	940	591	2815	2148	876	781	2141	1711	1205	757	355	-10.0142	1.95283	0.0282178	0.0450815	823986	825515	-	1530	218767767	fbpB	iron(III)-transport system permease protein FbpB	5 : Inner membrane protein	118.19
754	NMA0844	3265	1739	1757	8340	3137	2065	2162	1848	6080	2279	2310	4878	8111	2646	2767	233	-9.51987	4.15523	6.47663e-05	0.000175225	825571	826566	-	996	218767768	fbpA	iron(III)-transport system iron-binding protein FbpB (major ferric iron-binding protein; FBP; major iron-regulated protein; MIRP; Iron(III) periplasmic binding protein)	9 : Periplasmic	740.58
755	NMA0846	0	21	35	29	0	10	6	831	3	28	46	17	4	14	9	105	-14.0368	-2.57453	0.00321483	0.0062533	826817	827286	-	470	-		hypothetical protein (pseudogene part 1)	1 : Unknown	84.55
756	NMA0847	700	1190	1314	1746	318	1165	1107	2496	1305	1560	1727	1022	826	1493	1417	315	-10.1212	2.0857	0.0107237	0.0188131	827343	828719	-	1377	218767770	argH	argininosuccinate lyase (arginosuccinase; ASAL)	2 : Cytoplasmic	558.03
757	NMA0848	108	165	533	379	43	152	435	1603	204	218	701	222	116	196	557	202	-11.4795	0.646048	0.746117	0.794469	828738	829607	-	870	218767771	galU	UTP--glucose-1-phosphate uridylyltransferase (UDP-glucose pyrophosphorylase; UDPGP; alpha-D-glucosyl-1-phosphate uridylyltransferase; uridine diphosphoglucose pyrophosphorylase)	2 : Cytoplasmic	205.15
758	NMA0849	115	274	323	639	46	351	320	1088	217	360	425	374	123	451	410	137	-11.7117	1.2991	0.223004	0.284887	829635	830234	-	600	218767772		putative HAM1-like protein	1 : Unknown	80.32
759	NMA0850	113	121	214	453	43	148	167	387	212	160	282	266	115	191	215	49	-12.8126	2.07507	0.0906082	0.128957	830227	830460	-	234	218767773		hypothetical membrane-associated protein	11 : Membrane	30.32
760	NMA0851	1	0	0	0	1	0	3	956	3	1	1	0	4	1	5	121	-15.3841	-5.67284	1.38248e-10	1.10132e-09	830568	831101	-	534	218767774	ppa	inorganic pyrophosphatase (pyrophosphate phospho-hydrolase; PPase)	2 : Cytoplasmic	1774.34
761	NMA0852	5	10	18	18	0	0	16	812	11	14	24	11	4	2	21	102	-14.2921	-3.01839	0.000466483	0.00107744	831203	831661	-	459	218767775	ntpA	dATP pyrophosphohydrolase	2 : Cytoplasmic	69.56
762	NMA0853	20	272	123	169	16	180	44	3155	40	356	163	99	46	231	58	398	-11.5684	-1.48452	0.027622	0.0443048	832260	833930	+	1671	218767776		putative MafB-related protein	9 : Periplasmic	107.41
763	NMA0854	0	0	0	0	0	0	4	429	2	1	1	0	3	1	6	54	-16.0573	-4.71087	3.68433e-08	1.5809e-07	833927	834169	+	243	218767777		hypothetical protein	1 : Unknown	16.79
764	NMA0855	26	28	65	119	14	62	65	378	51	38	86	70	40	81	84	48	-13.6688	0.430234	0.846672	0.8784	834247	834492	+	246	218767778		conserved hypothetical protein	1 : Unknown	109.67
765	NMA0856	3	49	55	64	3	4	49	543	8	65	73	38	12	7	64	68	-13.7848	-0.844551	0.18247	0.239152	834495	834884	+	390	218767779		conserved hypothetical protein	1 : Unknown	105.75
766	NMA0857	12	5	20	73	0	10	24	632	24	8	27	44	4	14	32	80	-14.0715	-1.85513	0.0224053	0.0366352	835000	835449	+	450	218767780		conserved hypothetical protein	1 : Unknown	23.72
767	NMA0858	0	4	0	6	0	0	0	571	2	6	1	4	3	1	1	72	-15.6293	-4.67824	8.30692e-09	4.08474e-08	835597	835986	+	390	218767781		conserved hypothetical protein	1 : Unknown	35.48
768	NMA0859	1	0	0	9	0	4	0	2714	4	1	1	6	3	6	1	342	-14.381	-6.67538	1.33853e-14	9.32864e-13	836027	837484	-	1458	218767782		putative Trk system potassium uptake protein	5 : Inner membrane protein	95.13
769	NMA0860	58	45	81	100	3	55	24	1500	109	60	107	59	12	72	32	189	-12.6735	-1.55029	0.0321759	0.0506839	837499	838329	-	831	218767783	apaH	bis(5'-nucleosyl)-tetraphosphatase, symmetrical (diadenosine tetraphosphatase; Ap4A hydrolase; diadenosine 5',5'''- P1,P4-tetraphosphate pyrophosphohydrolase)	2 : Cytoplasmic	102.23
770	NMA0861	244	55	295	469	96	81	234	668	455	74	389	275	251	105	300	84	-12.2407	1.6469	0.209821	0.269972	838407	838796	-	390	218767784		putative endoribonuclease	9 : Periplasmic	45.07
771	NMA0862	691	824	1021	1515	479	828	997	951	1288	1080	1342	886	1241	1062	1276	120	-10.9138	3.28289	9.7558e-05	0.000255064	838932	839456	-	525	218767785	nspA	outer-membrane associated protein NspA	8 : Outer membrane-associated	3979.68
772	NMA0864	23	53	142	65	20	32	75	2196	45	71	187	38	55	43	97	277	-12.2758	-1.85418	0.00869533	0.0156624	840042	841241	-	1200	218767786		putative oxygen-independent coproporphyrinogen III oxidase	2 : Cytoplasmic	57.62
773	NMA0865	3	5	0	27	3	5	11	4620	8	8	2	17	10	8	15	582	-13.2338	-5.91561	5.75847e-15	6.03002e-13	841274	843799	-	2526	218767787	ligA	DNA ligase (polydeoxyribonucleotide synthase [NAD+])	2 : Cytoplasmic	248.35
774	NMA0866	5	1	0	4	0	0	0	2377	10	3	1	3	3	1	1	300	-14.5229	-6.57677	3.02374e-13	1.05362e-11	843947	845233	-	1287	218767788		conserved hypothetical periplasmic protein	9 : Periplasmic	636.34
775	NMA0867	1	17	4	24	0	15	26	1044	5	23	7	15	4	20	34	132	-13.9663	-3.09108	0.000283134	0.000673985	845427	845999	-	573	218767789	ampD	AmpD protein	2 : Cytoplasmic	55.97
776	NMA0868	19	2	14	24	5	0	14	1821	35	4	20	15	16	2	19	230	-13.5515	-3.86555	8.98594e-06	2.7811e-05	846083	847078	+	996	218767790		putative aminodeoxychorismate lyase	9 : Periplasmic	158.32
777	NMA0869	0	1	0	6	1	1	0	1104	2	3	1	4	5	3	1	139	-15.1901	-5.69983	4.36541e-11	4.10349e-10	847138	847758	+	621	218767791	tmk	thymidylate kinase (dTMP kinase)	2 : Cytoplasmic	99.55
778	NMA0870	2356	1387	932	5785	2005	2359	1261	2378	4388	1818	1226	3384	5185	3023	1614	300	-9.58526	3.29723	0.000893925	0.00196586	847980	849260	+	1281	218767792		putative NADP-dependent malic enzyme (NADP-ME)	2 : Cytoplasmic	2213.29
779	NMA0872	4	2	0	8	3	1	4	1834	9	4	2	5	9	3	6	231	-14.3267	-5.43644	1.75587e-10	1.35962e-09	849807	850841	+	1035	218767793	lpxK	tetraacyldisaccharide 4'-kinase (lipid A 4'-kinase)	2 : Cytoplasmic	136.3
780	NMA0873	85	130	246	167	14	41	268	1076	160	172	324	98	41	54	343	136	-12.2131	0.328239	0.851698	0.882322	851041	851628	+	588	218767794		conserved hypothetical periplasmic protein	9 : Periplasmic	105.01
781	NMA0874	0	0	0	0	0	0	0	305	2	1	1	0	2	1	1	38	-16.6403	-4.89537	3.46735e-08	1.49733e-07	851697	851879	+	183	218767795		conserved hypothetical protein	1 : Unknown	51.08
782	NMA0875	0	0	0	8	6	0	0	1340	2	1	1	5	14	1	1	169	-14.7803	-5.43876	8.81423e-09	4.30279e-08	851876	852637	+	762	218767796	kdsB	3-deoxy-manno-octulosonate cytidylyltransferase (CMP-KDO synthetase; CMP-2-keto-3-deoxyoctulosonic acid synthetase; CKS)	2 : Cytoplasmic	105.67
783	NMA0876	128	241	261	567	57	171	278	637	241	317	344	332	151	220	357	80	-12.2311	1.80309	0.0897522	0.1281	852660	853061	+	402	218767797		hypothetical protein	1 : Unknown	60.14
784	NMA0877	41	24	22	193	28	16	34	272	78	33	30	114	74	22	45	34	-13.9979	0.718672	0.934264	0.947865	853115	853279	+	165	218767798		hypothetical protein	1 : Unknown	10.92
785	NMA0878	19	4	12	13	0	1	0	194	34	7	17	8	4	3	2	25	-15.4469	-1.20852	0.106231	0.148989	853257	853373	+	117	218767799				0.88
786	NMA0879	1666	1075	841	4077	1165	1354	1043	1468	3103	1409	1106	2385	3013	1735	1335	185	-10.2084	3.44191	0.000193478	0.000473962	853953	854738	+	786	218767800	trpA	tryptophan synthase alpha chain	2 : Cytoplasmic	611.27
787	NMA0880	0	0	0	9	1	0	7	1634	2	1	1	6	5	1	10	206	-14.6313	-5.71265	1.81824e-10	1.39721e-09	854775	855647	+	873	218767801	accD	acetyl-coenzyme A carboxylase carboxyl transferase subunit beta (ACCase beta chain)	2 : Cytoplasmic	1580.24
788	NMA0881	64	169	191	219	7	124	122	1106	121	222	252	129	23	160	157	139	-12.2746	0.125875	0.707056	0.760895	855707	856318	-	612	218767802		conserved hypothetical periplasmic protein	9 : Periplasmic	31.58
789	NMA0882	0	3	0	0	3	0	0	390	2	5	1	0	8	1	1	49	-15.9474	-4.2169	1.90548e-06	6.48311e-06	856427	856651	+	225	218767803		putative SirA-like protein	2 : Cytoplasmic	72.13
790	NMA0883	45	198	124	172	14	150	106	1068	86	260	164	101	41	193	137	135	-12.3579	0.060235	0.661654	0.720088	856664	857257	+	594	218767804		hypothetical lipoprotein	11 : Membrane	98.72
791	NMA0884	7	0	7	28	0	0	2	1857	14	2	10	18	4	2	4	234	-14.0665	-4.9521	2.06462e-08	9.31381e-08	857317	858351	+	1035	218767805	pyrC	dihydroorotase (DHOase)	2 : Cytoplasmic	93.22
792	NMA0885	19	4	16	19	2	0	12	715	35	7	22	12	9	2	17	90	-14.276	-2.61961	0.00253913	0.00508581	858717	859142	-	426	218767806	nusB	N utilization substance protein B (NusB protein)	2 : Cytoplasmic	82.6
793	NMA0886	0	4	0	4	0	0	0	852	2	6	1	3	3	1	1	107	-15.405	-5.38278	1.56015e-10	1.22687e-09	859220	859696	-	477	218767807	ribH	6,7-dimethyl-8-ribityllumazine synthase (DMRL synthase; lumazine synthase; riboflavin synthase beta chain)	2 : Cytoplasmic	281.93
794	NMA0887	51	58	6	181	31	103	13	572	96	77	10	107	83	133	18	72	-13.2623	0.0506684	0.552552	0.618228	859743	860066	-	324	218767808		conserved hypothetical protein	1 : Unknown	106.66
795	NMA0888	55	80	114	206	68	16	64	1278	104	106	151	121	176	22	83	161	-12.4107	-0.562952	0.267608	0.334262	860233	860952	+	720	218767809	rnc	ribonuclease III (RNase III)	2 : Cytoplasmic	89.43
796	NMA0889	0	4	0	5	0	0	18	1681	2	7	2	3	3	1	23	212	-14.3027	-5.13736	2.99858e-08	1.30888e-07	860999	861922	+	924	218767810		putative Era-like GTP-binding protein	2 : Cytoplasmic	255.37
797	NMA0890	0	3	8	0	4	10	8	1117	3	5	12	0	12	14	11	141	-14.3836	-4.12062	3.28921e-06	1.08442e-05	863413	864039	-	627	218767811	trpF	N-(5'-phosphoribosyl)anthranilate isomerase (PRAI)	5 : Inner membrane protein	155.44
798	NMA0891	4	11	0	19	0	0	6	858	9	15	2	12	4	2	9	108	-14.632	-3.85693	4.94097e-06	1.58503e-05	864098	864589	-	492	218767812	greB	transcription elongation factor GreB (transcript cleavage factor GreB)	2 : Cytoplasmic	105.08
799	NMA0892	310	479	297	1183	154	447	412	2858	579	628	392	693	402	574	528	360	-10.6736	0.590311	0.544516	0.610353	864689	866233	-	1545	218767813	purF	amidophosphoribosyltransferase (glutamine phosphoribosylpyrophosphate amidotransferase; ATASE; GPATase)	2 : Cytoplasmic	1880.41
800	NMA0894	91	275	182	409	54	238	170	873	172	361	240	240	144	306	219	110	-12.1156	1.12591	0.355156	0.425976	866442	866939	-	498	218767814		putative colicin V production protein (DedE protein)	5 : Inner membrane protein	48.16
801	NMA0895	68	40	42	119	22	66	24	1764	127	54	57	70	60	86	32	222	-12.5055	-1.68192	0.0155831	0.0264208	866932	867930	-	999	218767815	tpc	tetrapac protein	5 : Inner membrane protein	268.21
802	NMA0896	2	1	0	3	0	0	3	2356	5	3	1	2	3	1	5	297	-14.5866	-6.67861	2.79536e-14	1.66616e-12	867943	869217	-	1275	218767816	folC	FolC bifunctional protein [includes: folylpolyglutamate synthase (folylpoly-gamma-glutamate synthetase; FPGS; tetrahydrofolate synthase; tetrahydrofolylpolyglutamate synthase) and dihydrofolate synthase]	2 : Cytoplasmic	382.43
803	NMA0897	144	225	468	471	120	300	433	755	271	296	616	276	314	386	555	95	-11.8758	2.02395	0.0333179	0.0522385	869249	869689	-	441	218767817		hypothetical integral membrane protein	11 : Membrane	108.24
804	NMA0899	182	544	171	493	117	389	176	676	341	713	226	289	306	499	227	85	-11.9858	2.12242	0.0401129	0.0619314	869694	870068	-	375	218767818		conserved hypothetical protein	1 : Unknown	179.49
805	NMA0900	99	105	112	193	19	43	106	1280	185	139	148	113	53	57	137	161	-12.3472	-0.440425	0.32885	0.399163	870126	870854	-	729	218767819		putative ABC transporter ATP-binding protein	1 : Unknown	351.68
806	NMA0902	56	174	177	114	35	77	191	1399	107	229	233	67	94	100	245	176	-12.0985	-0.199414	0.484758	0.55444	871027	871806	-	780	218767820	ksgA	dimethyladenosine transferase (S-adenosylmethionine-6-N', N'-adenosyl(rRNA) dimethyltransferase; 16S rRNA dimethylase; high level kasugamycin resistance protein KsgA; kasugamycin dimethyltransferase)	2 : Cytoplasmic	373.47
807	NMA0903	58	112	102	313	9	107	106	1216	110	148	135	184	28	138	137	153	-12.3428	-0.283713	0.421655	0.492865	871997	872692	+	696	218767821		putative DNA glycosylase	2 : Cytoplasmic	81.87
808	NMA0904	904	1137	804	2951	524	1129	898	2258	1685	1490	1058	1727	1358	1447	1150	285	-10.1513	2.31456	0.00285098	0.00563779	872877	874079	+	1203	218767822	trpB	tryptophan synthase beta chain	2 : Cytoplasmic	726.36
809	NMA0905	9774	10278	7430	24982	6673	12863	8229	9853	18199	13460	9761	14612	17258	16475	10526	1242	-7.41951	3.52802	5.67694e-05	0.000155252	874258	879579	-	5322	218767823	iga	IgA-specific serine endopeptidase (IgA protease)	10 : Secreted	9652.37
810	NMA0906	18	50	37	79	10	19	48	3871	36	67	50	47	30	26	62	488	-12.2456	-3.42898	4.57071e-07	1.6674e-06	881651	883726	+	2076	218767824	comA	competence protein ComA	5 : Inner membrane protein	174.21
811	NMA0907	38	4	18	125	2	3	23	1500	71	7	25	75	9	5	31	189	-13.1825	-2.56847	0.00301928	0.00592424	883784	884587	-	804	218767825	comL	competence lipoprotein ComL	11 : Membrane	360.67
812	NMA0908	13	15	4	21	4	6	4	2072	25	21	7	13	13	9	7	261	-13.5745	-4.28406	1.37888e-07	5.44279e-07	884586	885710	+	1125	218767826	rluD	ribosomal large subunit pseudouridine synthase D (rRNA-uridine isomerase D; rRNA pseudouridylate synthase D)	2 : Cytoplasmic	220.01
813	NMA0909	70	252	323	484	47	237	241	1720	133	331	425	284	126	305	309	217	-11.5334	0.335255	0.982071	0.985974	885863	886810	-	948	218767827		putative transporter	5 : Inner membrane protein	74.12
814	NMA0911	23	47	39	99	3	33	25	1411	45	63	52	59	12	44	33	178	-12.9942	-2.01536	0.00764822	0.0138877	887369	888148	+	780	218767828		conserved hypothetical protein	1 : Unknown	105.22
815	NMA0912	0	0	0	0	11	0	2	857	2	1	2	0	23	1	4	108	-14.9214	-4.43243	7.51442e-06	2.36184e-05	888200	888679	+	480	218767829		conserved hypothetical lipoprotein	11 : Membrane	195.74
816	NMA0913	0	2	0	0	1	6	0	1820	2	4	1	0	5	8	1	229	-14.7165	-6.19408	1.6176e-11	1.79624e-10	888681	889679	+	999	218767830	holA	DNA polymerase III delta subunit	2 : Cytoplasmic	291.88
817	NMA0914	31	46	52	70	20	26	33	744	59	61	69	41	54	35	44	94	-13.3353	-0.852715	0.163511	0.216977	889800	890219	+	420	218767831		hypothetical integral membrane protein	11 : Membrane	279.3
818	NMA0915	224	286	213	569	75	281	230	922	418	376	281	333	198	361	296	116	-11.8622	1.47531	0.134454	0.182615	890297	890809	+	513	218767832		conserved hypothetical integral membrane protein	11 : Membrane	136.99
819	NMA0916	227	352	440	1051	78	311	323	1650	425	462	579	616	206	400	414	208	-11.2148	1.09215	0.238895	0.302636	890893	891777	-	885	218767833		conserved hypothetical protein	1 : Unknown	369.48
820	NMA0917	0	0	0	2	0	0	0	1602	2	1	1	2	2	1	1	202	-15.3047	-7.00258	1.78989e-14	1.16689e-12	892264	893136	-	873	218767834	rpoH	RNA polymerase sigma factor RpoH (Sigma-32)	2 : Cytoplasmic	825.72
821	NMA0918	0	10	8	40	8	13	24	2872	3	15	12	24	23	18	32	362	-13.1267	-4.32997	3.9123e-08	1.66783e-07	893391	894929	-	1539	218767835	lnt	apolipoprotein N-acyltransferase (ALP N-acyltransferase)	5 : Inner membrane protein	39.55
822	NMA0919	75	259	338	519	62	316	310	1338	142	340	445	304	164	406	398	169	-11.6138	0.89856	0.463184	0.53278	894969	895724	-	756	218767836		conserved hypothetical integral membrane protein (pseudogene part 1)	11 : Membrane	132.28
823	NMA0921	0	0	0	0	0	0	0	498	2	1	1	0	2	1	1	63	-16.2869	-5.59952	1.71266e-10	1.33126e-09	895920	896201	+	282	218767837		cell volume regulation protein A homolog (pseudogene part 1)	5 : Inner membrane protein	1.26
824	NMA0924	0	0	0	0	0	0	0	506	2	1	1	0	2	1	1	64	-16.2747	-5.6211	2.05704e-10	1.55122e-09	896747	897037	+	291	218767838				3.36
825	NMA0925	2	24	29	10	0	0	18	814	6	32	39	6	4	2	24	103	-14.1112	-2.66372	0.0030859	0.00603738	897012	897503	-	492	218767839		putative cytochrome c552	9 : Periplasmic	61.64
826	NMA0927	0	8	4	13	1	0	14	1878	3	12	7	8	6	2	19	237	-14.029	-4.90951	1.14998e-08	5.45566e-08	897694	898704	-	1011	218767840	hemH	ferrochelatase (protoheme ferro-lyase; heme synthetase)	2 : Cytoplasmic	204.68
827	NMA0928	54	112	164	311	34	104	151	2070	103	148	216	183	92	135	194	261	-11.8185	-0.769226	0.154927	0.207631	898786	899901	-	1116	218767841	tgt	queuine tRNA-ribosyltransferase (tRNA-guanine transglycosylase; guanine insertion enzyme)	2 : Cytoplasmic	210.65
828	NMA0929	5	0	1	12	7	5	0	3664	11	2	3	8	17	8	1	462	-13.6312	-6.04151	5.1138e-13	1.41575e-11	900210	902123	+	1914	218767842	thrS	threonyl-tRNA synthetase (threonine--tRNA ligase; ThrRS)	2 : Cytoplasmic	1479.35
829	NMA0930	1	3	0	4	0	0	6	952	4	5	1	3	3	1	9	120	-15.0574	-5.00747	2.1412e-09	1.1954e-08	902141	902662	+	522	218767843	infC	translation initiation factor IF-3	2 : Cytoplasmic	1582.69
830	NMA0931	0	0	0	0	0	0	0	344	2	1	1	0	2	1	1	43	-16.5538	-5.06844	9.57151e-09	4.60572e-08	902809	903006	+	198	218767844	rpmI	50S ribosomal protein L35	2 : Cytoplasmic	1523.17
831	NMA0932	0	0	0	8	0	0	1	618	2	1	1	6	3	1	3	78	-15.6584	-4.96442	8.76948e-10	5.38697e-09	903019	903378	+	360	218767845	rplT	50S ribosomal protein L20	2 : Cytoplasmic	1367.46
832	NMA0933	0	1	0	2	9	5	0	1839	2	3	2	1	20	8	1	232	-14.3198	-5.43047	1.197e-08	5.66545e-08	903724	904716	+	993	218767846	pheS	phenylalanyl-tRNA synthetase alpha chain (phenylalanine--tRNA ligase alpha chain; PheRS)	2 : Cytoplasmic	491.02
833	NMA0935	23	42	31	53	23	79	60	2034	45	56	42	31	62	102	78	256	-12.5131	-2.10777	0.00316644	0.00617699	904893	905957	+	1065	218767847		putative ATPase	2 : Cytoplasmic	376.08
834	NMA0936	543	651	771	1578	295	800	874	950	1013	854	1014	923	766	1026	1119	120	-11.0563	3.0008	0.000300475	0.000712746	905964	906482	+	519	218767848		hypothetical protein	1 : Unknown	126.77
835	NMA0937	0	0	0	12	5	6	8	4343	2	2	2	8	14	9	11	547	-13.542	-6.35349	7.07075e-15	6.34793e-13	906518	908881	+	2364	218767849	pheT	phenylalanyl-tRNA synthetase beta chain (phenylalanine-- tRNA ligase beta chain; PheRS)	2 : Cytoplasmic	1577.39
836	NMA0938	17	0	0	15	12	0	0	522	31	2	2	9	29	2	2	66	-14.7073	-2.57592	0.00687268	0.0125926	908955	909257	+	303	218767850	ihfA	integration host factor alpha-subunit (IHF-alpha)	2 : Cytoplasmic	321.61
837	NMA0939	1108	954	765	2502	835	1335	891	506	2064	1251	1006	1464	2160	1711	1141	64	-11.1678	4.59282	9.2524e-07	3.26907e-06	909259	909549	+	291	218767851		hypothetical protein	1 : Unknown	310.35
838	NMA0940	28	99	141	207	27	148	135	861	55	131	186	122	74	191	174	109	-12.5511	0.294801	0.866795	0.893316	909879	910364	+	486	218767852		putative FxsA-like protein	11 : Membrane	219.04
839	NMA0941	0	6	23	20	0	23	19	420	3	9	31	12	4	30	25	53	-14.5733	-1.68193	0.034919	0.0544532	910624	910863	+	240	218767853		hypothetical protein	1 : Unknown	49.4
840	NMA0942	161	436	409	843	70	308	242	2407	302	572	538	494	185	396	311	303	-11.0168	0.399101	0.835814	0.869907	911076	912377	+	1302	218767854	bioA	adenosylmethionine-8-amino-7-oxononanoate aminotransferase (7,8-diamino-pelargonic acid aminotransferase; DAPA aminotransferase)	2 : Cytoplasmic	462.58
841	NMA0943	20	114	182	111	11	97	177	1130	40	150	240	65	33	126	227	142	-12.3954	-0.177493	0.475671	0.546211	912374	913021	+	648	218767855	bioD	dethiobiotin synthetase (dethiobiotin synthase; DTB synthetase; DTBS)	2 : Cytoplasmic	232.01
842	NMA0944	54	108	56	313	12	55	41	836	102	142	75	185	35	72	54	105	-12.815	-0.148154	0.488289	0.558163	913036	913512	+	477	218767856		conserved hypothetical protein	1 : Unknown	112.11
843	NMA0945	0	0	0	11	3	4	2	1586	2	2	2	7	9	6	4	200	-14.5536	-5.47142	4.71038e-10	3.15221e-09	913542	914432	+	891	218767857	ubiA	4-hydroxybenzoate octaprenyltransferase (4-HB polyprenyltransferase)	11 : Membrane	255.75
844	NMA0946	0	0	0	0	0	0	10	819	2	1	1	0	3	1	13	103	-15.2683	-4.99545	3.79158e-08	1.62004e-07	914617	915066	+	450	218767858		putative phosphotransferase enzyme IIA component (PTS system EIIA component)	1 : Unknown	285.09
845	NMA0947	211	136	208	610	92	144	112	1782	394	180	275	358	241	186	145	225	-11.562	0.175764	0.876689	0.902133	915070	916032	+	963	218767859	hprK	HPr kinase/phosphorylase (HPrK/P; HPr(Ser) kinase/phosphorylase)	2 : Cytoplasmic	434.69
846	NMA0948	431	824	707	1503	297	757	953	1590	805	1080	930	880	771	971	1220	200	-10.6914	2.24582	0.00493302	0.00927408	916013	916867	+	855	218767860		conserved hypothetical membrane-associated protein	11 : Membrane	448.55
847	NMA0950	0	0	38	7	1	0	11	1714	3	2	49	4	6	2	15	216	-13.8127	-4.21341	1.1486e-05	3.51717e-05	916948	917889	+	942	218767861		putative GTP-binding protein	1 : Unknown	90.69
848	NMA0951	5	45	10	49	9	25	32	1082	12	60	15	29	26	33	42	136	-13.437	-2.13569	0.00688818	0.0126096	917990	918592	+	603	218767862	scpB	segregation and condensation protein B	2 : Cytoplasmic	109.63
849	NMA0952	88	304	251	560	33	189	331	3130	166	399	331	328	90	243	424	395	-11.0758	-0.476432	0.29418	0.362966	918776	920449	+	1674	218767863	recN	DNA repair protein RecN (recombination protein N)	2 : Cytoplasmic	322.72
850	NMA0954	0	0	2	8	0	0	0	3009	2	1	4	6	3	1	1	379	-14.4705	-7.152	4.76084e-17	1.17044e-14	921567	923186	-	1620	218767864		putative oxidoreductase	1 : Unknown	3.35
851	NMA0955	480	431	534	1227	297	469	744	710	895	566	703	718	771	602	953	90	-11.4498	3.05305	0.000253907	0.000612346	923282	923674	+	393	218767865		conserved hypothetical protein	1 : Unknown	171.81
852	NMA0956	0	0	0	27	0	5	0	1354	2	2	2	18	3	8	1	171	-14.5815	-5.07109	1.8399e-08	8.37486e-08	923717	924454	+	738	218767866	ubiE	ubiquinone/menaquinone biosynthesis methyltransferase UbiE	2 : Cytoplasmic	358.13
853	NMA0957	1042	973	475	3238	570	1319	614	878	1941	1276	626	1895	1476	1690	787	111	-10.8486	3.64332	9.81931e-05	0.000256393	924674	925153	+	480	218767867		hypothetical protein	1 : Unknown	161.75
854	NMA0958	0	2	0	1	3	0	0	890	2	4	1	1	8	1	1	112	-15.3704	-5.43937	1.11366e-09	6.60033e-09	925280	925774	-	495	218767868	folK	2-amino-4-hydroxy-6-hydroxymethyldihydropteridine pyrophosphokinase (7,8-dihydro-6-hydroxymethylpterin-pyrophosphokinase; HPPK; 6-hydroxymethyl-7,8-dihydropterin pyrophosphokinase; PPPK)	2 : Cytoplasmic	29.18
855	NMA0959	29	55	69	97	28	44	95	667	56	73	92	57	75	58	122	84	-13.1377	-0.14274	0.503652	0.572808	925784	926158	-	375	218767869		putative SirB-like protein	11 : Membrane	7.53
856	NMA0960	0	10	6	17	1	7	13	1002	3	14	9	11	6	10	18	126	-14.3008	-3.6418	1.0141e-05	3.12423e-05	926212	926778	-	567	218767870		putative rRNA methyltransferase	2 : Cytoplasmic	34.8
857	NMA0961	63	113	37	280	42	196	26	532	119	149	50	165	112	252	35	67	-12.9385	0.907059	0.791508	0.834884	926863	927156	-	294	218767871	hfq	Hfq protein	2 : Cytoplasmic	672.46
858	NMA0962	396	481	645	1263	235	416	737	1741	739	631	848	739	611	534	944	219	-10.8257	1.71562	0.0291559	0.0463604	927285	928223	-	939	218767872	pbpG	penicillin-binding protein (D-alanyl-D-alanine carboxypeptidase; DD-peptidase; DD-carboxypeptidase)	9 : Periplasmic	30.14
859	NMA0963	163	322	373	732	150	516	303	921	306	423	491	429	391	662	389	116	-11.6383	1.92621	0.0268739	0.0432422	928481	928984	+	504	218767873		putative peroxiredoxin Bcp (thioredoxin reductase; bacterioferritin comigratory protein homolog)	2 : Cytoplasmic	249.76
860	NMA0964	0	4	0	12	3	4	4	1617	2	7	2	8	9	6	6	204	-14.3642	-5.14841	1.27386e-09	7.46221e-09	929036	929911	+	876	218767874	xerD	tyrosine recombinase XerD	2 : Cytoplasmic	192.34
861	NMA0965	1137	317	172	2835	1103	383	334	350	2117	417	228	1659	2849	492	429	44	-11.6323	4.72484	0.0012216	0.00261255	930083	930283	+	201	218767875		putative bacterioferritin-associated ferredoxin	1 : Unknown	68.6
862	NMA0966	26	25	75	189	4	35	56	415	51	34	99	112	15	46	73	52	-13.6344	0.23033	0.666626	0.724329	930449	930682	+	234	218767876		putative thioredoxin	1 : Unknown	20.43
863	NMA0967	0	5	19	27	0	2	0	1612	3	8	25	17	4	4	2	203	-14.0495	-4.51002	4.51985e-07	1.65183e-06	931156	932019	-	864	218767877	rfbD	dTDP-4-dehydrorhamnose reductase (dTDP-4-keto- L-rhamnose reductase; dTDP-6-deoxy-L-mannose dehydrogenase; dTDP-L-rhamnose synthetase)	2 : Cytoplasmic	87.59
864	NMA0968	192	156	187	308	100	167	206	1594	359	206	247	180	261	215	265	201	-11.6612	0.298966	0.995937	0.997417	932217	933080	+	864	218767878	purC	phosphoribosylaminoimidazole-succinocarboxamide synthase (SAICAR synthetase)	2 : Cytoplasmic	610.04
865	NMA0969	300	235	163	1182	296	114	243	3972	560	309	216	692	765	148	312	501	-10.6062	-0.224329	0.48935	0.558743	933317	935437	+	2121	218767879	pnp	polyribonucleotide nucleotidyltransferase (polynucleotide phosphorylase; PNPase; CAP87K)	2 : Cytoplasmic	3707.79
866	NMA0970	0	0	5	1	0	0	0	1241	2	1	7	1	3	1	1	156	-15.1817	-6.02024	2.66287e-11	2.70435e-10	935510	936178	-	669	218767880		conserved hypothetical integral membrane protein	11 : Membrane	18.26
867	NMA0971	6	80	54	72	6	72	38	516	14	106	72	42	20	93	50	65	-13.5351	-0.198158	0.426813	0.497169	936192	936488	-	297	218767881		hypothetical lipoprotein	11 : Membrane	1.62
868	NMA0972	0	1	0	3	0	0	0	1551	2	3	1	2	2	1	1	196	-15.1968	-6.69331	9.38234e-14	4.30948e-12	936625	937476	+	852	218767882	dapF	diaminopimelate epimerase (DAP epimerase)	2 : Cytoplasmic	288.44
869	NMA0973	559	789	505	1803	350	1074	760	1098	1043	1035	665	1055	908	1377	973	138	-10.9164	2.8633	0.000740153	0.00164379	937473	938078	+	606	218767883		hypothetical integral membrane protein	11 : Membrane	161.29
870	NMA0974	63	183	50	188	67	134	42	1728	119	240	67	110	175	173	55	218	-12.0436	-0.698605	0.198526	0.258686	938272	939204	+	933	218767884	cysK	cysteine synthase A (O-acetylserine sulfhydrylase A; O-acetylserine (thiol)-lyase A; CSase A)	2 : Cytoplasmic	4179.61
871	NMA0975	23	33	36	31	0	32	27	1615	44	44	48	18	4	42	36	204	-13.0822	-2.58081	0.00139935	0.00294592	939791	940669	+	879	218767885		putative amino acid metabolite efflux pump	5 : Inner membrane protein	69.05
872	NMA0976	0	0	4	1	0	1	1	1869	2	1	6	1	3	3	3	236	-14.8322	-6.50197	3.76149e-13	1.24622e-11	940934	941953	-	1020	218767886	lepB	signal peptidase I (SPase I; leader peptidase I)	5 : Inner membrane protein	479.42
873	NMA0977	839	972	991	1984	385	810	1062	3322	1564	1274	1303	1161	999	1039	1360	419	-9.96722	1.56905	0.0451128	0.0690704	942096	943889	-	1794	218767887		putative GTP-binding protein LepA	2 : Cytoplasmic	958.46
874	NMA0978	46	32	46	80	35	21	59	1244	87	43	62	47	92	28	77	157	-12.8355	-1.33486	0.0537798	0.0810507	944034	944735	-	702	218767888	pfs	MTA/SAH nucleosidase (5'-methylthioadenosine nucleosidase; S-adenosylhomocysteine nucleosidase)	2 : Cytoplasmic	130.92
875	NMA0979	42	52	37	123	9	39	20	2084	79	69	50	73	27	51	27	263	-12.5669	-2.28552	0.0017136	0.00353608	944921	946033	+	1113	218767889	pilT2	PilT-like protein PilT2	2 : Cytoplasmic	994.56
876	NMA0980	2	0	0	7	0	0	0	1813	5	1	1	5	3	1	1	229	-14.8513	-6.4525	5.34674e-13	1.46024e-11	946067	947044	+	978	218767890	holB	DNA polymerase III delta' subunit	2 : Cytoplasmic	677.39
877	NMA0981	254	640	546	1127	209	692	523	632	475	839	719	660	544	887	670	80	-11.5928	3.10229	0.000209269	0.000507114	947048	947398	+	351	218767891	pilZ	PilZ-like protein	2 : Cytoplasmic	423.51
878	NMA0982	463	713	755	1284	194	913	874	1465	864	935	993	751	506	1170	1119	185	-10.7856	2.29343	0.00693053	0.0126757	947403	948182	+	780	218767892		putative deoxyribonuclease	2 : Cytoplasmic	351.44
879	NMA0984	492	514	551	1406	356	500	624	540	918	675	725	823	923	642	799	68	-11.607	3.52707	3.77035e-05	0.00010673	948538	948849	+	312	218767893		putative monothiol glutaredoxin	2 : Cytoplasmic	761.5
880	NMA0985	1234	1267	1083	2790	833	1455	1608	1154	2299	1661	1424	1632	2156	1865	2058	146	-10.4346	3.68347	1.9282e-05	5.71393e-05	948955	949581	+	627	218767894	upp	uracil phosphoribosyltransferase (UMP pyrophosphorylase; UPRTase)	2 : Cytoplasmic	542.41
881	NMA0986	339	726	281	845	254	1032	345	546	633	952	371	495	660	1322	443	69	-11.6864	3.33641	0.000420046	0.000975762	949604	949924	+	321	218767895		conserved hypothetical ANK repeat-containing protein	1 : Unknown	259.69
882	NMA0987	84	51	109	117	25	41	52	769	157	68	144	69	68	54	68	97	-12.9181	-0.113672	0.525298	0.593088	950175	950597	+	423	218767896		outer-membrane associated protein	8 : Outer membrane-associated	77.93
883	NMA0988	2	11	30	38	0	5	24	1325	6	16	40	23	4	8	32	167	-13.6649	-3.17551	0.000226995	0.000548753	950636	951376	+	741	218767897	hemD	uroporphyrinogen-III synthase (UROS; uroporphyrinogen-III cosynthetase; hydroxymethylbilane hydrolyase [cyclizing])	2 : Cytoplasmic	79.65
884	NMA0989	1075	569	657	3288	628	967	667	2343	2002	747	865	1924	1626	1240	855	295	-10.1741	2.16223	0.0129543	0.0223574	951451	952725	+	1275	218767898		putative heme biosynthesis protein HemX	1 : Unknown	471.88
885	NMA0990	719	736	602	2098	346	763	856	2265	1340	965	792	1228	898	979	1096	286	-10.37	1.86811	0.0177148	0.0295881	952722	953939	+	1218	218767899		putative heme biosynthesis protein HemY	11 : Membrane	403.21
886	NMA0991	0	3	0	8	7	24	3	1966	3	5	2	5	19	31	5	248	-13.8237	-4.63092	3.15172e-07	1.18395e-06	954014	955078	+	1065	218767900	hemE	uroporphyrinogen decarboxylase (URO-D; UPD)	2 : Cytoplasmic	399.43
887	NMA0992	37	144	108	197	15	134	125	2534	72	190	143	116	43	173	161	319	-11.8002	-1.31597	0.0361055	0.0560558	955264	956643	+	1380	218767901	radA	DNA repair protein RadA (DNA repair protein Sms)	2 : Cytoplasmic	329.17
888	NMA0993	4	70	145	24	13	49	212	855	10	93	191	14	38	64	271	108	-12.7814	-0.145766	0.439782	0.50934	956919	957398	-	480	218767902		conserved hypothetical periplasmic protein	9 : Periplasmic	53.43
889	NMA0994	0	16	17	36	0	30	40	628	3	22	24	22	4	39	52	79	-14.0217	-1.73725	0.0352325	0.0548573	957530	957889	-	360	218767903		putative phage shock protein E	9 : Periplasmic	61.53
890	NMA0995	7	2	17	17	0	0	0	6673	14	4	23	11	4	2	2	841	-13.0665	-6.64161	3.37162e-18	2.27135e-15	957928	961542	-	3615	218767904	recB	exodeoxyribonuclease V beta chain	2 : Cytoplasmic	202.78
891	NMA0996	246	298	576	795	89	433	442	1658	460	392	758	465	234	556	567	209	-11.1388	1.23029	0.176218	0.231709	961775	962683	-	909	218767905		putative peroxidase	2 : Cytoplasmic	140.89
892	NMA0997	3237	1990	1137	8844	3095	3032	1523	1505	6028	2607	1495	5173	8002	3885	1949	190	-9.66614	4.45475	6.05043e-05	0.000164797	962968	963795	+	828	218767906		putative amino acid ABC transporter binding lipoprotein	11 : Membrane	743.65
893	NMA0999	836	1327	1238	2705	816	1701	1554	1326	1559	1739	1628	1582	2112	2180	1989	167	-10.3515	3.44917	2.87898e-05	8.35981e-05	963785	964501	+	717	218767907		putative amino acid ABC transporter permease protein	5 : Inner membrane protein	232.59
894	NMA1000	917	776	492	2750	792	1224	665	1358	1709	1018	648	1609	2049	1569	852	171	-10.5524	2.97852	0.00096988	0.00211449	964511	965266	+	756	218767908		putative amino acid ABC transporter ATP-binding protein	1 : Unknown	208.31
895	NMA1001	95	218	334	335	33	206	364	2489	179	287	440	196	90	265	466	314	-11.2632	-0.190154	0.512979	0.581126	965286	966668	-	1383	218767909	pgm	phosphoglucomutase (glucose phosphomutase; PGM)	2 : Cytoplasmic	145.03
896	NMA1002	916	1244	542	2779	750	1557	775	912	1707	1630	714	1626	1941	1995	993	115	-10.7563	3.71859	4.67262e-05	0.000130074	966831	967340	-	510	218767910	ppiB	peptidyl-prolyl cis-trans isomerase B (PPIase B; rotamase B)	1 : Unknown	611.67
897	NMA1003	0	31	33	15	3	8	33	2614	3	41	44	9	12	12	43	330	-13.0032	-3.81157	5.14636e-06	1.64768e-05	967459	968874	-	1416	218767911		putative transporter	5 : Inner membrane protein	300.04
898	NMA1003A	0	16	43	18	8	2	4	444	3	22	56	11	23	4	7	56	-14.4708	-1.63692	0.0478646	0.0727874	969207	969467	-	261	218767912				13.52
899	NMA1004	16	0	4	1	0	12	0	1016	28	2	7	1	4	16	2	128	-14.4156	-3.91144	4.72544e-05	0.000131363	969731	970309	-	579	218767913	pth	peptidyl-tRNA hydrolase (PTH)	2 : Cytoplasmic	287.74
900	NMA1005	42	130	139	334	40	91	159	468	81	171	184	196	107	118	204	59	-12.8961	1.36093	0.368626	0.437047	970362	970640	-	279	218767914		conserved hypothetical protein	1 : Unknown	28.79
901	NMA1006	1	0	0	0	0	0	2	806	3	1	1	0	2	1	4	102	-15.6622	-5.73712	4.75854e-11	4.39133e-10	970633	971076	-	444	218767915		conserved hypothetical protein	1 : Unknown	76.58
902	NMA1007	267	120	235	622	248	116	282	3680	498	159	310	364	641	150	362	464	-10.7982	-0.388134	0.354589	0.425549	971286	973253	-	1968	218767916	ftsH	cell division protease FtsH	11 : Membrane	2214.41
903	NMA1008	322	327	380	963	192	346	324	1146	601	430	500	564	499	444	416	144	-11.4008	1.77114	0.0348609	0.0544046	973317	973937	-	621	218767917	rrmJ	ribosomal RNA large subunit methyltransferase J (rRNA (uridine-2'-O-)-methyltransferase; 23S rRNA m2U2552 methyltransferase; cell division protein FtsJ)	2 : Cytoplasmic	92.8
904	NMA1009	221	231	383	763	139	239	389	496	413	304	504	447	363	308	499	63	-12.1459	2.69411	0.00433155	0.00817372	974047	974331	+	285	218767918		conserved hypothetical protein	1 : Unknown	448.33
905	NMA1011	0	1	20	8	4	16	11	1892	3	3	27	5	13	21	15	239	-13.6922	-4.25738	1.02149e-06	3.58409e-06	974499	975515	+	1017	218767919	hemB	delta-aminolevulinic acid dehydratase (porphobilinogen synthase; ALAD; ALADH)	2 : Cytoplasmic	932.15
906	NMA1012	183	557	530	736	99	495	451	2146	343	730	697	431	260	635	578	271	-10.9033	0.957296	0.310706	0.380337	975578	976735	-	1158	218767920	metC	cystathionine beta-lyase (CBL; beta-cystathionase; cysteine lyase)	2 : Cytoplasmic	194.54
907	NMA1013	5	0	0	4	0	16	0	1440	10	2	2	3	3	21	1	182	-14.4154	-4.91645	1.79522e-07	6.97719e-07	976927	977700	+	774	218767921		conserved hypothetical protein	1 : Unknown	250.84
908	NMA1015	696	712	527	1746	358	800	668	1217	1297	934	694	1022	929	1026	856	153	-10.8736	2.65232	0.00113512	0.00244312	977900	978565	+	666	218767922		putative NAD(P)H nitroreductase	2 : Cytoplasmic	906.09
909	NMA1016	44	279	187	188	24	308	247	1371	85	366	247	110	67	395	317	173	-11.8319	0.39218	0.972626	0.979818	978620	979378	-	759	218767923	rluF	ribosomal large subunit pseudouridine synthase F (rRNA-uridine isomerase F; rRNA pseudouridylate synthase F)	2 : Cytoplasmic	156.02
910	NMA1017	0	0	0	26	0	0	6	1660	2	2	2	17	3	1	9	209	-14.4234	-5.34249	3.4827e-09	1.85225e-08	979403	980293	-	891	218767924		putative inorganic polyphosphate/ATP-NAD kinase (poly(P)/ATP NAD kinase)	2 : Cytoplasmic	80.72
911	NMA1018	87	114	163	429	44	105	164	1016	164	151	215	252	118	136	211	128	-12.2222	0.475413	0.911029	0.929425	980313	980879	-	567	218767925		conserved hypothetical protein	1 : Unknown	146.53
912	NMA1019	98	168	65	480	68	140	134	1378	184	221	87	282	179	181	173	174	-11.9689	0.103324	0.75542	0.802684	980930	981706	-	777	218767926		conserved hypothetical protein	1 : Unknown	64.57
913	NMA1020	297	543	606	559	109	986	550	1210	555	712	797	327	286	1263	705	153	-11.1475	2.12112	0.0213292	0.0349888	981761	982411	-	651	218767927		putative HTH-type transcriptional regulator	2 : Cytoplasmic	144.63
914	NMA1021	6	1	0	12	5	1	5	1910	12	3	2	8	14	3	8	241	-14.1161	-5.1323	4.98183e-09	2.54893e-08	982423	983463	-	1041	218767928	murB	UDP-N-acetylenolpyruvoylglucosamine reductase (UDP-N-acetylmuramate dehydrogenase)	2 : Cytoplasmic	84.86
915	NMA1022	97	115	90	463	6	93	170	2580	182	152	120	272	20	121	218	325	-11.6496	-1.06656	0.0827034	0.119816	983641	985020	-	1380	218767929		putative multidrug resistance protein NorM (multidrug-efflux transporter)	5 : Inner membrane protein	260.15
916	NMA1023	1221	1459	1368	3224	902	1530	1208	2100	2275	1912	1798	1886	2335	1961	1546	265	-9.96972	2.88688	0.000300118	0.000712736	985355	986506	+	1152	218767930	hisZ	ATP phosphoribosyltransferase regulatory subunit	2 : Cytoplasmic	1911.01
917	NMA1024	42	18	24	10	14	7	13	2377	77	25	33	6	38	11	18	300	-12.9026	-3.33633	5.40906e-05	0.000148529	986609	987907	+	1299	218767931	purA	adenylosuccinate synthetase (IMP--aspartate ligase; AdSS; AMPSase)	2 : Cytoplasmic	1820.37
918	NMA1025	80	200	630	200	37	396	564	376	152	263	828	117	100	508	722	47	-12.3831	3.01708	0.0279119	0.0446634	988026	988286	+	261	218767932		hypothetical protein	1 : Unknown	32.39
919	NMA1026	22	48	51	93	32	42	47	809	43	64	68	55	84	55	61	102	-13.1528	-0.729094	0.202851	0.263471	988319	988756	+	438	218767933		hypothetical protein	1 : Unknown	86.19
920	NMA1027	140	108	160	517	104	151	168	758	262	143	212	303	271	195	216	96	-12.253	1.25813	0.306449	0.375581	988770	989180	+	411	218767934		hypothetical protein	1 : Unknown	52.33
921	NMA1028	794	790	349	1988	637	997	400	692	1480	1036	460	1163	1648	1278	513	87	-11.1978	3.63104	0.000237479	0.000573411	989297	989689	+	393	218767935		hypothetical protein	1 : Unknown	47.8
922	NMA1030	253	792	292	931	154	760	265	914	473	1038	385	545	402	974	340	115	-11.4297	2.36533	0.0110831	0.0193902	989952	990455	+	504	218767936		conserved hypothetical protein	1 : Unknown	259.83
923	NMA1031	14	11	40	22	0	0	24	1536	28	16	53	13	4	2	32	194	-13.4639	-3.19948	0.000336102	0.000790758	990756	991595	-	840	218767937	HptX	putative HtpX-like protease	5 : Inner membrane protein	514.35
924	NMA1032	0	1	1	2	0	0	0	1176	2	3	3	2	3	1	1	148	-15.3721	-6.24598	1.67784e-12	3.46011e-11	991810	992457	+	648	218767938	adk	adenylate kinase (ATP-AMP transphosphorylase)	2 : Cytoplasmic	377.88
925	NMA1033	6	18	0	26	0	0	5	1358	13	24	2	16	4	2	8	171	-14.1114	-4.13932	3.77644e-06	1.23498e-05	992983	993723	+	741	218767939	pyrF	orotidine 5'-phosphate decarboxylase (OMP decarboxylase; OMPDCase; OMPdecase)	2 : Cytoplasmic	114.8
926	NMA1034	59	164	68	105	36	106	157	1788	112	216	91	62	97	137	202	225	-12.0381	-0.78607	0.163279	0.216811	993778	994749	+	972	218767940	rfaE1	D-beta-D-heptose 7-phosphate kinase (D-beta-D-heptose 7-phosphotransferase)	2 : Cytoplasmic	166.74
927	NMA1035	112	148	367	373	9	103	292	2348	211	195	483	219	28	133	374	296	-11.4187	-0.333084	0.395024	0.464694	994786	996021	+	1236	218767941		putative type II restriction-modification system enzyme Mod	2 : Cytoplasmic	73.13
928	NMA1036	107	116	194	374	27	94	170	2129	201	153	256	220	74	122	219	268	-11.69	-0.593246	0.23692	0.300763	996023	997141	+	1119	218767942		putative type II restriction-modification system enzyme Res	2 : Cytoplasmic	65.17
929	NMA1037	27	67	81	142	7	50	78	1836	53	89	107	84	23	65	101	231	-12.4233	-1.63278	0.0169074	0.0283332	997182	998186	+	1005	218767943	rfaD	ADP-L-glycero-D-manno-heptose-6-epimerase (ADP-L-glycero-beta-D-manno-heptose-6-epimerase; ADP-glyceromanno-heptose 6-epimerase; ADP-hep 6-epimerase; AGME)	2 : Cytoplasmic	169.01
930	NMA1038	10	74	44	105	2	39	30	2872	21	98	59	62	10	51	40	362	-12.4068	-2.8902	0.000103614	0.000269849	998259	999803	+	1545	218767944		putative type I restriction-modification system M protein	2 : Cytoplasmic	56.08
931	NMA1039	18	25	61	35	8	12	32	1877	35	34	81	21	24	17	42	237	-12.9271	-2.70406	0.000523054	0.00119176	999800	1000810	+	1011	218767945		conserved hypothetical protein	1 : Unknown	57.25
932	NMA1040	44	49	41	121	1	53	40	2292	83	65	55	72	7	69	53	289	-12.4474	-2.32073	0.00176031	0.00362279	1000976	1002192	+	1217	-		putative type I restriction-modification system S protein (pseudogene part 1)	2 : Cytoplasmic	51.77
933	NMA1042	32	110	111	150	28	137	60	5770	62	145	147	88	76	176	78	727	-11.3145	-2.71811	8.50866e-06	2.64147e-05	1002274	1005368	+	3095	-		putative type I restriction-modification system R protein (pseudogene part 1)	2 : Cytoplasmic	365.51
934	NMA1045	625	1557	1627	2287	265	1696	1688	4253	1166	2040	2138	1338	690	2173	2160	536	-9.57471	1.6414	0.0570708	0.0855639	1005418	1007697	-	2280	218767946	clpA	ATP-dependent Clp protease ATP-binding subunit ClpA	2 : Cytoplasmic	534.7
935	NMA1046	48	139	228	297	41	198	118	562	92	183	300	174	110	255	152	71	-12.637	1.352	0.35762	0.427916	1007701	1008012	-	312	218767947	clpS	ATP-dependent Clp protease adaptor protein ClpS	2 : Cytoplasmic	49.1
936	NMA1047	892	302	291	2652	1218	260	228	356	1662	397	384	1552	3145	335	293	45	-11.6583	4.62382	0.00190524	0.00388939	1008270	1008473	+	204	218767948		putative cold shock protein	2 : Cytoplasmic	756.09
937	NMA1048	256	292	357	788	93	281	365	2382	478	384	470	462	244	361	468	300	-11.0071	0.448678	0.733303	0.782531	1008771	1010102	-	1332	218767949		putative PmbA-like protein	2 : Cytoplasmic	158.3
938	NMA1049	32	91	131	174	11	52	83	981	62	120	173	102	33	68	107	124	-12.6993	-0.377682	0.362102	0.432256	1010193	1010768	+	576	218767950		conserved hypothetical protein	1 : Unknown	251.13
939	NMA1051	220	334	362	999	61	460	593	1318	412	439	477	585	162	590	759	166	-11.3054	1.55878	0.100895	0.142296	1010815	1011528	+	714	218767951		hypothetical integral membrane protein	11 : Membrane	230.56
940	NMA1052	50	297	294	591	42	206	281	3096	96	390	387	346	113	265	361	390	-11.0925	-0.478257	0.293435	0.362489	1011597	1013297	+	1701	218767952	recJ	single-stranded-DNA-specific exonuclease RecJ	2 : Cytoplasmic	418.43
941	NMA1053	801	1264	1285	3614	415	1141	1152	2488	1493	1656	1689	2115	1077	1463	1475	314	-10.0083	2.32077	0.00372876	0.00714974	1013598	1014959	+	1362	218767953	pcnB	poly(A) polymerase (PAP; plasmid copy number protein)	2 : Cytoplasmic	657.8
942	NMA1054	188	424	489	969	77	378	430	580	352	556	643	567	203	485	551	73	-11.9106	2.71407	0.00414169	0.00784475	1015129	1015455	+	327	218767954		hypothetical periplasmic protein	9 : Periplasmic	149.14
943	NMA1056	1127	666	1044	2921	633	896	1000	1725	2099	874	1373	1709	1639	1149	1280	217	-10.3305	2.73266	0.00116314	0.0024981	1015560	1016513	-	954	218767955		putative PhoH-like protein	2 : Cytoplasmic	274.65
944	NMA1058	0	0	11	8	0	0	16	2218	2	2	15	5	4	2	21	280	-13.9672	-5.26569	5.26865e-09	2.6821e-08	1016652	1017853	-	1202	-		putative glycosyl transferase (pseudogene part 2)	2 : Cytoplasmic	22.89
945	NMA1059	0	21	36	30	0	51	70	1312	3	29	48	18	4	66	90	165	-13.1709	-2.15901	0.0127365	0.0220381	1018045	1018749	+	705	218767956		conserved hypothetical periplasmic protein	9 : Periplasmic	125.79
946	NMA1060	8	0	0	6	0	0	0	1022	14	1	1	4	3	1	1	129	-14.9772	-5.05159	2.62049e-08	1.16134e-07	1018813	1019379	-	567	218767957	dcd	deoxycytidine triphosphate deaminase (dCTP deaminase)	2 : Cytoplasmic	124.31
947	NMA1061	68	140	57	210	24	191	78	738	129	184	76	123	66	245	101	93	-12.6674	0.506408	0.993558	0.995845	1019445	1019861	-	417	218767958		hypothetical periplasmic protein	9 : Periplasmic	57.16
948	NMA1062	139	130	125	511	63	132	107	1668	260	172	166	300	166	170	138	210	-11.7959	-0.101235	0.589136	0.6542	1019913	1020812	-	900	218767959	rdgC	recombination associated protein RdgC	2 : Cytoplasmic	271.3
949	NMA1063	66	210	112	168	21	208	116	2702	125	276	149	98	59	267	150	341	-11.5918	-1.08422	0.0700273	0.102778	1020843	1022300	-	1458	218767960		putative GTP-binding protein EngA	2 : Cytoplasmic	575.05
950	NMA1064	35	84	56	207	36	188	35	1114	68	111	75	122	96	241	46	140	-12.5134	-0.372458	0.366424	0.435613	1022454	1023083	-	630	218767961		conserved hypothetical TPR-containing membrane protein	11 : Membrane	258
951	NMA1065	2	0	0	12	0	0	0	2397	5	1	1	8	3	1	1	302	-14.5117	-6.57851	1.23678e-13	5.55454e-12	1023084	1024379	-	1296	218767962	hisS	histidyl-tRNA synthetase (histidine--tRNA ligase; HisRS)	2 : Cytoplasmic	1023.49
952	NMA1066	2	0	0	2	0	0	0	674	5	1	1	2	3	1	1	85	-15.7558	-5.409	2.8179e-10	2.03584e-09	1024473	1025129	-	657	218767963		putative peptidase	6 : Inner membrane-associated	13.74
953	NMA1068	0	0	7	2	0	2	0	1004	2	1	10	2	3	4	1	127	-15.1097	-5.26534	1.32867e-09	7.76083e-09	1025411	1025947	-	537	218767964		hypothetical protein	1 : Unknown	8.09
954	NMA1070	2	19	3	5	3	0	52	338	6	26	6	3	11	2	66	43	-14.7018	-1.31381	0.0979056	0.138369	1026115	1026315	-	201	218767965		hypothetical protein	1 : Unknown	10.08
955	NMA1071	0	0	0	0	0	0	0	754	2	1	1	0	2	1	1	95	-15.9861	-6.19289	3.17438e-12	5.39111e-11	1026430	1026849	-	420	218767966		hypothetical protein	1 : Unknown	3.5
956	NMA1072	0	0	1	6	0	0	0	664	2	1	3	4	3	1	1	84	-15.678	-5.21033	2.21227e-10	1.64375e-09	1026907	1027272	-	366	218767967		hypothetical protein	1 : Unknown	6.17
957	NMA1073	0	0	0	2	0	0	0	776	2	1	1	2	2	1	1	98	-15.8278	-5.95901	2.67075e-12	4.77663e-11	1027254	1027799	-	546	218767968		hypothetical integral membrane protein	11 : Membrane	32.61
958	NMA1074	30	23	23	30	5	5	21	474	56	31	31	18	17	8	28	60	-14.1308	-1.14514	0.103599	0.1455	1027962	1028234	-	273	218767969		hypothetical integral membrane protein	11 : Membrane	0.19
959	NMA1075	0	0	0	0	0	0	2	510	2	1	1	0	2	1	4	64	-16.0814	-5.25706	1.78527e-09	1.01635e-08	1028500	1028790	-	291	218767970		hypothetical protein	1 : Unknown	1.13
960	NMA1077	0	0	0	7	0	0	0	437	2	1	1	5	3	1	1	55	-15.9975	-4.64458	8.55139e-09	4.18459e-08	1029110	1029358	-	249	218767971		hypothetical protein	1 : Unknown	0.11
961	NMA1078	0	0	0	2	0	0	5	491	2	1	1	2	3	1	7	62	-15.8197	-4.62447	4.27708e-08	1.80459e-07	1029404	1029772	-	369	218767972		hypothetical protein	1 : Unknown	1.63
962	NMA1079	6	0	0	1	0	0	0	429	11	1	1	1	3	1	1	54	-15.8384	-4.27306	1.79938e-06	6.15322e-06	1029914	1030159	-	246	218767973		hypothetical integral membrane protein	11 : Membrane	0.98
963	NMA1080	0	0	0	0	0	0	0	194	2	1	1	0	2	1	1	25	-16.966	-4.24668	2.62703e-06	8.83399e-06	1030388	1030504	-	117	218767974				0
964	NMA1081	0	5	0	0	0	0	5	514	2	7	1	0	3	1	7	65	-15.6032	-4.32319	4.44249e-07	1.62945e-06	1030563	1030850	-	288	218767975		hypothetical integral membrane protein	11 : Membrane	0.11
965	NMA1082	0	0	0	7	1	1	0	672	2	1	1	5	5	3	1	85	-15.5655	-5.01984	1.18099e-09	6.93831e-09	1031157	1031528	-	372	218767976		conserved hypothetical protein	1 : Unknown	3.71
966	NMA1083	0	0	0	0	0	2	0	634	2	1	1	0	2	4	1	80	-15.9246	-5.57033	1.33196e-10	1.07247e-09	1031662	1032105	-	444	218767977		hypothetical periplasmic protein	9 : Periplasmic	251.57
967	NMA1084	8	0	11	2	0	0	6	1618	15	2	15	1	3	1	9	204	-14.2443	-4.91037	1.03721e-07	4.1757e-07	1032148	1033017	-	870	218767978		conserved hypothetical outer-membrane protein	8 : Outer membrane-associated	34.27
968	NMA1085	0	29	25	7	1	0	0	1698	3	38	33	4	6	2	2	214	-13.7614	-4.08376	2.13191e-05	6.28075e-05	1033181	1034104	+	924	218767979		putative RNA pseudouridine synthase (RNA-uridine isomerase; RNA pseudouridylate synthase)	2 : Cytoplasmic	53.94
969	NMA1086	195	296	357	879	96	376	347	1142	365	389	470	515	252	483	445	144	-11.524	1.53482	0.0869283	0.124774	1034182	1034823	-	642	218767980		putative hydrolase	1 : Unknown	56.85
970	NMA1087	306	276	239	1275	114	281	198	1446	571	363	315	747	298	361	255	182	-11.3561	1.19009	0.22263	0.284769	1034878	1035669	-	792	218767981	speE	spermidine synthase (putrescine aminopropyltransferase; SPDSY)	2 : Cytoplasmic	130.54
971	NMA1088	781	863	680	1941	376	991	686	1408	1455	1131	895	1136	975	1270	879	178	-10.6702	2.63868	0.00118528	0.00254025	1036052	1036843	+	792	218767982	panB	3-methyl-2-oxobutanoate hydroxymethyltransferase (ketopantoate hydroxymethyltransferase)	2 : Cytoplasmic	257.79
972	NMA1089	0	0	0	0	0	0	0	1532	2	1	1	0	2	1	1	193	-15.4699	-7.20404	2.80305e-14	1.66616e-12	1036966	1037802	+	837	218767983	panC	pantoate--beta-alanine ligase (pantothenate synthetase; pantoate activating enzyme)	2 : Cytoplasmic	182.14
973	NMA1090	433	1798	983	1396	196	1547	814	3465	809	2355	1293	817	511	1982	1042	437	-9.92753	1.52686	0.107923	0.150942	1037967	1039805	+	1839	218767984		conserved hypothetical TPR-containing periplasmic protein	9 : Periplasmic	274.58
974	NMA1091	0	0	5	0	0	15	0	1061	2	2	8	0	3	19	1	134	-14.746	-4.69709	6.04411e-07	2.17739e-06	1039945	1040526	+	582	218767985	lolB	outer-membrane lipoprotein LolB	8 : Outer membrane-associated	89.47
975	NMA1092	13	0	5	13	2	0	0	1558	23	2	8	8	8	2	2	196	-14.204	-4.72084	3.05923e-07	1.15349e-06	1040536	1041381	+	846	218767986	ispE	4-diphosphocytidyl-2-C-methyl-D-erythritol kinase (CMK; 4-(cytidine-5'-diphospho)-2-C-methyl-D-erythritol kinase)	2 : Cytoplasmic	586.64
976	NMA1093	0	0	0	5	0	0	6	1830	2	1	1	4	3	1	8	231	-14.7327	-6.24219	1.87311e-12	3.77945e-11	1041803	1042786	+	984	218767987	prs	ribose-phosphate pyrophosphokinase (RPPK; phosphoribosyl pyrophosphate synthetase; P-Rib-PP synthetase; PRPP synthetase)	2 : Cytoplasmic	1878.38
977	NMA1094	0	0	0	3	0	3	0	1056	2	1	1	2	3	5	1	133	-15.3444	-5.88022	1.08228e-11	1.31749e-10	1042853	1043425	+	573	218767988	rplY	50S ribosomal protein L25	2 : Cytoplasmic	3982.72
978	NMA1095	0	0	0	19	4	9	12	2192	3	2	2	12	12	13	16	276	-13.8712	-5.03981	9.25047e-09	4.47254e-08	1043550	1044719	-	1170	218767989	dacC	D-alanyl-D-alanine carboxypeptidase (DD-peptidase; DD-carboxypeptidase; CPase; PBP5)	9 : Periplasmic	76.82
979	NMA1096	110	64	140	188	29	26	96	2846	205	85	185	110	79	35	124	359	-11.7792	-1.60875	0.0145492	0.0248344	1044867	1046393	+	1527	218767990	ilvA	threonine dehydratase biosynthetic (threonine deaminase)	2 : Cytoplasmic	428.81
980	NMA1097	42	112	129	148	1	71	88	1888	80	148	170	87	7	92	114	238	-12.1923	-1.25146	0.064698	0.096002	1046450	1047523	-	1074	218767991	cysA	sulfate/thiosulfate import ATP-binding protein CysA (sulfate-transporting ATPase)	2 : Cytoplasmic	2.39
981	NMA1098	12	190	60	41	9	214	42	1576	25	249	80	24	28	274	55	199	-12.2855	-0.916893	0.151888	0.2041	1047520	1048380	-	861	218767992	cysW	sulfate transport system permease protein CysW	5 : Inner membrane protein	1.1
982	NMA1100	32	209	98	87	22	232	111	1547	62	274	130	51	61	298	143	195	-12.0638	-0.420012	0.342979	0.414569	1048758	1049594	-	837	218767993	cysT	sulfate transport system permease protein CysT	5 : Inner membrane protein	7.59
983	NMA1101	8	35	57	44	16	66	19	588	18	47	76	26	44	85	26	74	-13.5933	-0.690878	0.223562	0.28542	1049885	1050217	+	333	218767994		hypothetical protein	1 : Unknown	68.96
984	NMA1102	376	534	254	923	194	477	229	938	701	700	335	540	505	612	294	118	-11.4979	2.15425	0.013626	0.0234367	1050549	1051058	+	510	218767995		conserved hypothetical integral membrane protein	11 : Membrane	162.67
985	NMA1104	31	130	295	178	37	181	269	1086	61	172	388	104	100	233	345	137	-12.0892	0.549449	0.930173	0.944188	1052308	1052895	-	588	218767996	sodB	superoxide dismutase [Fe]	2 : Cytoplasmic	581.59
986	NMA1105	0	1	9	8	9	8	5	2619	3	3	13	5	22	11	8	330	-13.6689	-5.14856	1.53132e-09	8.84227e-09	1053058	1054464	+	1407	218767997	dnaB	replicative DNA helicase	2 : Cytoplasmic	330.38
987	NMA1106	1531	762	563	4030	1752	1169	753	1242	2852	999	741	2358	4528	1499	965	157	-10.3365	3.66773	0.000789353	0.0017473	1054773	1055438	+	666	218767998	pilH	type IV pilus biogenesis protein PilH	1 : Unknown	726.97
988	NMA1107	1205	773	427	3851	1252	685	801	1129	2245	1014	563	2253	3236	879	1026	142	-10.5622	3.49136	0.000955875	0.00209072	1055468	1056082	+	615	218767999	pilI	type IV pilus biogenesis protein PilI	1 : Unknown	696.73
989	NMA1108	2650	2058	1123	6824	2447	2437	1520	1894	4935	2696	1477	3992	6327	3123	1946	239	-9.62567	3.87272	0.000154149	0.000384136	1056079	1057077	+	999	218768000	pilJ	type IV pilus biogenesis protein PilJ	1 : Unknown	667.42
990	NMA1109	1423	1324	819	4562	1691	1642	1111	1098	2651	1735	1077	2669	4372	2104	1422	138	-10.3246	4.04696	3.78964e-05	0.000107117	1057056	1057649	+	594	218768001	pilK	type IV pilus biogenesis protein PilK	1 : Unknown	542.52
991	NMA1110	1386	748	528	3814	1293	804	518	894	2581	981	695	2232	3342	1031	664	113	-10.7107	3.86723	0.000460583	0.00106503	1057639	1058127	+	489	218768002	pilX	minor pilin PilX	3 : Fimbrial	1474.5
992	NMA1111	0	0	2	1	0	0	7	826	2	1	4	1	3	1	10	104	-15.2795	-5.04253	3.56895e-09	1.88818e-08	1059437	1059919	-	483	218768003		truncated putative AzlC-like protein (N-terminal half of the protein)	5 : Inner membrane protein	19.65
993	NMA1112	0	0	0	9	0	0	0	818	2	1	1	6	3	1	1	103	-15.4772	-5.40984	6.39433e-11	5.71811e-10	1060062	1060514	+	453	218768004	dut	deoxyuridine 5'-triphosphate nucleotidohydrolase (dUTPase; dUTP pyrophosphatase)	2 : Cytoplasmic	212.72
994	NMA1113	226	187	490	780	89	227	426	2215	423	246	645	457	234	292	546	279	-11.0657	0.541052	0.690311	0.747251	1060590	1061777	+	1188	218768005		putative aminotransferase	2 : Cytoplasmic	360.29
995	NMA1114	580	908	899	1757	296	1303	959	1448	1082	1190	1182	1028	769	1670	1228	183	-10.6129	2.67264	0.00144988	0.0030428	1062039	1062818	+	780	218768006		conserved hypothetical protein	1 : Unknown	165.5
996	NMA1115	18	0	0	9	2	3	0	0	31	2	2	6	8	5	2	0	-19.465	5.97	0.321159	0.390296	1063489	1064496	-	1008	218768007		ISNme1 transposase	2 : Cytoplasmic	1.22
997	NMA1116	82	27	71	159	18	14	45	4134	152	37	94	94	50	20	59	521	-11.8607	-2.84872	3.77068e-05	0.00010673	1065658	1067883	-	2226	218768008	icd	isocitrate dehydrogenase [NADP] (oxalosuccinate decarboxylase; IDH)	2 : Cytoplasmic	1584.21
998	NMA1118	227	442	624	1031	126	437	677	2076	425	580	821	604	330	561	867	262	-10.8331	1.19334	0.159965	0.213252	1068316	1069431	+	1116	218768009	lst	CMP-N-acetylneuraminate-beta-galactosamide-alpha-2,3-sialyltransferase (beta-galactoside alpha-2,3-sialyltransferase; alpha 2,3-ST: lipooligosaccharide sialyltransferase)	5 : Inner membrane protein	472.46
999	NMA1119	234	331	174	339	77	433	188	746	437	435	230	198	203	555	242	94	-12.0033	1.80341	0.0903855	0.128904	1069595	1070053	-	459	218768010	cytC	cytochrome c'	11 : Membrane	277.04
1000	NMA1120	25	74	175	244	32	52	122	1515	49	98	231	143	86	68	157	191	-12.2247	-0.681373	0.209019	0.269497	1070172	1070993	+	822	218768011		putative oxidoreductase	2 : Cytoplasmic	145.54
1001	NMA1121	0	0	0	5	0	0	0	794	2	1	1	4	3	1	1	100	-15.6535	-5.67666	7.33793e-12	1.02276e-10	1071044	1071490	-	447	218768012		putative acyl-CoA thioester hydrolase	2 : Cytoplasmic	22.31
1002	NMA1122	0	0	5	1	0	0	2	1736	2	1	7	1	3	1	4	219	-14.8334	-6.29147	3.42057e-12	5.62494e-11	1071772	1072704	+	933	218768013	pip	proline iminopeptidase (PIP; prolyl aminopeptidase; PAP)	2 : Cytoplasmic	35.53
1003	NMA1123	1698	1563	1469	4445	1063	1703	1360	2064	3163	2048	1931	2600	2751	2182	1741	260	-9.85236	3.17147	0.000146144	0.000366449	1072761	1073888	-	1128	218768014		conserved hypothetical lipoprotein	11 : Membrane	732.88
1004	NMA1124	0	0	0	16	1	1	0	1553	2	1	1	11	5	3	1	196	-14.7366	-5.77675	8.86558e-11	7.56675e-10	1073966	1074841	-	876	218768015	dapA	dihydrodipicolinate synthase (DHDPS)	2 : Cytoplasmic	156.82
1005	NMA1126	457	669	510	1395	206	874	532	2550	853	877	671	816	536	1120	682	321	-10.481	1.30424	0.109691	0.152992	1075149	1076540	+	1392	218768016		putative transporter	5 : Inner membrane protein	201.43
1006	NMA1127	187	211	320	539	57	114	256	1390	350	278	421	316	152	148	329	175	-11.6582	0.699909	0.634711	0.695258	1076602	1077354	-	753	218768017	rlmB	23S rRNA (guanosine-2'-O-)-methyltransferase RlmB (23S rRNA Gm2251 2'-O-methyltransferase)	2 : Cytoplasmic	238.15
1007	NMA1128	11	116	45	145	0	61	43	872	23	152	61	86	4	79	56	110	-13.0475	-0.734587	0.209644	0.269972	1077421	1077909	-	489	218768018		conserved hypothetical integral membrane protein	11 : Membrane	57.41
1008	NMA1129	0	0	0	20	3	0	0	1276	2	2	2	13	9	1	1	161	-14.7404	-5.21785	1.07035e-08	5.08983e-08	1077914	1078633	-	720	218768019	tadA	tRNA-specific adenosine deaminase (pseudogene part 2)	2 : Cytoplasmic	25.81
1009	NMA1130	9	5	0	10	5	1	9	1670	17	8	2	6	14	3	13	211	-14.0196	-4.55224	1.75569e-07	6.84989e-07	1078637	1079578	-	942	218768020	miaA	tRNA delta(2)-isopentenylpyrophosphate transferase (IPP transferase; isopentenyl-diphosphate:tRNA isopentenyltransferase; IPTase; IPPT)	2 : Cytoplasmic	80.74
1010	NMA1131	9	17	19	25	5	29	10	2550	19	24	26	15	16	38	14	321	-13.0771	-3.88783	2.8705e-07	1.08851e-06	1079957	1081330	-	1374	218768021		hypothetical integral membrane protein	11 : Membrane	6.04
1011	NMA1133	0	5	0	8	0	0	0	996	2	7	1	6	3	1	1	126	-15.1323	-5.28746	3.32131e-10	2.32262e-09	1081568	1082128	+	561	218768022	efp	elongation factor P (EF-P)	2 : Cytoplasmic	2590.24
1012	NMA1134	118	214	239	783	68	226	342	1560	222	282	315	459	180	291	438	197	-11.5072	0.669081	0.625779	0.687522	1082178	1083023	-	846	218768023		hypothetical lipoprotein	11 : Membrane	246.95
1013	NMA1135	104	357	416	663	83	324	380	1066	196	469	548	388	219	416	487	134	-11.6238	1.53369	0.117537	0.162589	1083140	1083721	-	582	218768024		putative methionine biosynthesis protein MetW	2 : Cytoplasmic	129.09
1014	NMA1136	471	362	546	1446	170	351	386	2062	878	476	718	847	443	451	495	260	-10.8178	1.24345	0.143269	0.193418	1083718	1084857	-	1140	218768025	metX	homoserine O-acetyltransferase (homoserine O-trans-acetylase; homoserine transacetylase; HTA)	2 : Cytoplasmic	242.91
1015	NMA1137	0	1	0	0	0	0	0	204	2	3	1	0	2	1	1	26	-16.8291	-4.11709	3.69244e-06	1.20947e-05	1085479	1085604	-	126	218768026	rpmJ2	50S ribosomal protein L36	2 : Cytoplasmic	4.08
1016	NMA1138	0	0	23	1	0	0	12	481	3	2	30	1	4	2	16	61	-14.9883	-2.90242	0.00175277	0.00361095	1085604	1085879	-	276	218768027	rpmE2	50S ribosomal protein L31 type B	2 : Cytoplasmic	46.4
1017	NMA1139	3503	1583	1188	7516	2483	1481	1010	1620	6522	2075	1562	4397	6420	1898	1293	204	-9.74804	4.07861	0.000363804	0.000849016	1086078	1086956	+	879	218768028	metF	5,10-methylenetetrahydrofolate reductase	2 : Cytoplasmic	246.72
1018	NMA1140	4411	1152	1048	13210	3829	1268	1429	4352	8213	1510	1378	7727	9900	1626	1829	549	-8.8288	3.06685	0.0179418	0.02993	1087095	1089371	+	2277	218768029	metE	5-methyltetrahydropteroyltriglutamate--homocysteine methyltransferase (methionine synthase, vitamin-B12 independent isozyme; cobalamin-independent methionine synthase)	2 : Cytoplasmic	3129.41
1019	NMA1141	909	714	765	2659	884	815	1117	1353	1694	937	1006	1556	2286	1045	1430	171	-10.5179	3.05823	0.000354117	0.000829283	1089650	1090387	+	738	218768030		putative peroxiredoxin (thioredoxin reductase)	2 : Cytoplasmic	8711.93
1020	NMA1142	138	354	505	468	46	326	345	2608	259	465	664	274	124	419	442	329	-10.9993	0.202971	0.916779	0.933876	1090636	1092039	+	1404	218768031	lpdA2	dihydrolipoyl dehydrogenase (E3 component of pyruvate complex; dihydrolipoamide dehydrogenase)	2 : Cytoplasmic	1084.23
1021	NMA1143	144	249	253	294	62	210	367	688	270	327	334	172	164	270	470	87	-12.1594	1.72442	0.10807	0.151044	1092318	1092695	+	378	218768032	sdhC	succinate dehydrogenase cytochrome b-556 subunit	11 : Membrane	273.81
1022	NMA1144	91	53	180	99	39	139	107	622	171	71	237	58	104	179	138	78	-12.7659	0.802032	0.769256	0.81567	1092689	1093030	+	342	218768033	sdhD	succinate dehydrogenase membrane anchor protein	5 : Inner membrane protein	300.06
1023	NMA1145	752	772	676	1770	501	1080	997	3334	1402	1012	889	1036	1298	1384	1276	420	-9.99882	1.49545	0.0565933	0.084911	1093033	1094796	+	1764	218768034	sdhA	succinate dehydrogenase flavoprotein subunit	2 : Cytoplasmic	2123.74
1024	NMA1146	443	370	345	1310	299	512	323	1330	826	486	455	767	775	657	415	168	-11.1224	1.89873	0.0236222	0.0384248	1094916	1095623	+	708	218768035	sdhB	succinate dehydrogenase iron-sulfur protein	2 : Cytoplasmic	580.37
1025	NMA1147	216	20	126	454	64	21	188	438	402	28	167	266	169	29	242	55	-12.7974	1.749	0.396488	0.466144	1095627	1095875	+	249	218768036		conserved hypothetical TPR-containing protein	1 : Unknown	70.08
1026	NMA1148	511	935	1010	1311	347	1021	1122	2430	954	1226	1328	767	901	1309	1436	306	-10.2603	1.8847	0.020474	0.0337229	1095987	1097270	+	1284	218768037	gltA	citrate synthase	2 : Cytoplasmic	3285.5
1027	NMA1149	549	641	1089	1111	252	966	486	5406	1024	841	1431	650	655	1238	623	681	-9.83036	0.438087	0.724391	0.775011	1097475	1100303	+	2829	218768038	sucA	2-oxoglutarate dehydrogenase E1 component (alpha-ketoglutarate dehydrogenase)	2 : Cytoplasmic	3308.22
1028	NMA1150	482	164	422	806	236	346	382	2165	898	216	556	472	612	445	490	273	-10.8953	0.947742	0.317886	0.387017	1100403	1101614	+	1212	218768039	sucB	2-oxoglutarate dehydrogenase E2 component (dihydrolipoyllysine-residue succinyltransferase component of 2-oxoglutarate dehydrogenase complex; dihydrolipoamide succinyltransferase component of 2-oxoglutarate dehydrogenase complex)	2 : Cytoplasmic	1327.48
1029	NMA1151	1835	1410	878	3949	1435	2381	1118	2678	3418	1848	1155	2310	3711	3051	1431	338	-9.64269	2.8397	0.00201647	0.00410401	1101979	1103412	+	1434	218768040	lpdA3	dihydrolipoyl dehydrogenase (E3 component of 2-oxoglutarate dehydrogenase complex; dihydrolipoamide dehydrogenase)	2 : Cytoplasmic	1290.66
1030	NMA1152	182	554	131	709	148	606	124	507	341	726	174	415	386	777	160	64	-12.0948	2.73297	0.01383	0.0237471	1103507	1103794	+	288	218768041		hypothetical integral membrane protein	11 : Membrane	85.35
1031	NMA1153	755	867	916	2521	682	1680	1220	2162	1408	1137	1205	1475	1766	2153	1562	273	-10.1274	2.48765	0.0020362	0.00414	1103893	1105059	+	1167	218768042	sucC	succinyl-CoA synthetase beta chain (SCS-beta)	2 : Cytoplasmic	3453.91
1032	NMA1154	747	369	526	2012	740	800	773	1641	1392	485	693	1177	1913	1026	990	207	-10.5663	2.40493	0.00768028	0.0139334	1105070	1105960	+	891	218768043	sucD	succinyl-CoA synthetase alpha chain (SCS-alpha)	2 : Cytoplasmic	2841.62
1033	NMA1155	0	0	1	0	0	0	1	590	2	1	3	0	2	1	3	74	-15.9763	-5.46665	1.97004e-10	1.50243e-09	1106195	1106524	-	330	218768044		conserved hypothetical protein	1 : Unknown	0.11
1034	NMA1156	0	0	0	0	0	0	0	372	2	1	1	0	2	1	1	47	-16.4975	-5.18102	3.63297e-09	1.91204e-08	1106803	1107033	+	231	218768045				3.59
1035	NMA1157	0	1	0	19	0	0	3	1502	2	3	2	13	3	1	5	189	-14.6522	-5.51167	3.25493e-10	2.28563e-09	1107199	1107996	-	798	218768046		conserved hypothetical protein	1 : Unknown	155.36
1036	NMA1158	0	15	37	0	4	11	18	324	3	21	49	0	14	15	24	41	-14.6989	-1.18637	0.110349	0.153804	1108720	1108908	-	189	218768047				0.11
1037	NMA1159	102	629	355	609	38	296	289	5256	193	824	468	357	103	380	371	663	-10.4806	-0.781256	0.127574	0.174917	1108965	1111811	-	2847	218768048	uvrA	UvrABC system protein A (UvrA protein; excinuclease ABC subunit A)	2 : Cytoplasmic	159.65
1038	NMA1160	13	159	151	87	1	250	169	1470	27	209	199	51	7	321	217	185	-12.0918	-0.328726	0.368096	0.43683	1111966	1112763	+	798	218768049	psd	phosphatidylserine decarboxylase proenzyme [contains: phosphatidylserine decarboxylase alpha and beta chains]	11 : Membrane	613.69
1039	NMA1161	1	3	7	21	6	5	21	4318	4	5	11	13	17	8	28	544	-13.1074	-5.46773	6.61107e-13	1.71295e-11	1114191	1116485	-	2295	218768050		putative TonB-dependent receptor	1 : Unknown	31.17
1040	NMA1163	72	126	245	163	46	193	165	1072	136	166	323	96	123	248	212	135	-12.1513	0.462484	0.94627	0.957642	1116892	1117482	+	591	218768051	trpG	anthranilate synthase component II (glutamine amido-transferase)	2 : Cytoplasmic	138.22
1041	NMA1164	43	146	191	119	30	87	171	1956	83	192	252	70	82	113	220	247	-11.9017	-0.77216	0.169419	0.223934	1117547	1118605	+	1059	218768052	trpD	anthranilate phosphoribosyltransferase	2 : Cytoplasmic	171.39
1042	NMA1166	0	69	5	0	0	53	0	351	3	90	8	0	4	68	2	44	-14.4006	-0.820118	0.20586	0.266183	1118760	1118972	-	213	-		truncated IS1016 group transposase (internal fragment corresponding to 30% of the protein)	1 : Unknown	0.42
1043	NMA1167	NA	NA	NA	NA	NA	NA	NA	NA	NA	NA	NA	NA	NA	NA	NA	NA	NA	NA	NA	NA	1119382	1120416	+	1035	218768053		putative phage replication initiation factor	1 : Unknown	0
1044	NMA1168	NA	NA	NA	NA	NA	NA	NA	NA	NA	NA	NA	NA	NA	NA	NA	NA	NA	NA	NA	NA	1120407	1120751	+	345	218768054		conserved hypothetical protein	1 : Unknown	0
1045	NMA1169	NA	NA	NA	NA	NA	NA	NA	NA	NA	NA	NA	NA	NA	NA	NA	NA	NA	NA	NA	NA	1120756	1120953	+	198	218768055		hypothetical protein	1 : Unknown	0
1046	NMA1170	NA	NA	NA	NA	NA	NA	NA	NA	NA	NA	NA	NA	NA	NA	NA	NA	NA	NA	NA	NA	1120961	1121245	+	285	218768056		hypothetical integral membrane protein	1 : Unknown	0
1047	NMA1171	NA	NA	NA	NA	NA	NA	NA	NA	NA	NA	NA	NA	NA	NA	NA	NA	NA	NA	NA	NA	1121252	1121530	+	279	218768057		hypothetical protein	1 : Unknown	0
1048	NMA1172	0	0	0	0	2	0	0	442	2	1	1	0	6	1	1	56	-16.1468	-4.97598	3.33674e-08	1.44401e-07	1121658	1121975	+	318	218768058		conserved hypothetical protein	1 : Unknown	2.96
1049	NMA1173	0	0	0	0	0	0	0	434	2	1	1	0	2	1	1	55	-16.3859	-5.40149	8.49898e-10	5.25273e-09	1121917	1122357	+	441	218768059		truncated TspB-like protein (N-terminal third of the protein)	1 : Unknown	12.2
1050	NMA1174	0	34	4	4	0	12	8	108	3	44	7	2	4	17	12	14	-15.7376	-0.111518	0.44337	0.513202	1122961	1123428	+	468	218768060		putative NADPH oxidoreductase (modulator of drug activity B)	2 : Cytoplasmic	1.07
1051	NMA1175	102	160	391	488	27	101	348	2564	192	211	514	286	74	131	446	323	-11.2678	-0.285064	0.431063	0.501541	1123636	1125021	-	1386	218768061	pntB	NAD(P) transhydrogenase subunit beta (pyridine nucleotide transhydrogenase subunit beta; nicotinamide nucleotide transhydrogenase subunit beta)	5 : Inner membrane protein	304.07
1052	NMA1176	17	172	103	63	2	147	184	670	35	226	137	37	10	189	236	84	-12.7819	0.555958	0.861019	0.890543	1125087	1125470	-	384	218768062		conserved hypothetical integral membrane protein	11 : Membrane	28.06
1053	NMA1177	243	538	513	729	158	423	405	2779	455	706	675	427	412	543	519	350	-10.7054	0.607576	0.526483	0.594094	1125474	1127015	-	1542	218768063	pntA	NAD(P) transhydrogenase subunit alpha (pyridine nucleotide transhydrogenase subunit alpha; nicotinamide nucleotide transhydrogenase subunit alpha)	5 : Inner membrane protein	296.34
1054	NMA1179	109	149	178	395	28	164	173	1522	205	196	235	232	77	211	222	192	-11.8579	0.0388033	0.704433	0.75969	1127305	1128138	+	834	218768064	serB	phosphoserine phosphatase (PSP; O-phosphoserine phosphohydrolase; PSPase)	2 : Cytoplasmic	105.06
1055	NMA1181	71	128	266	354	20	139	211	2194	135	169	350	208	56	179	271	277	-11.5996	-0.49917	0.289655	0.358477	1128204	1129427	+	1224	-	clcA	H(+)/Cl(-) exchange transporter ClcA (pseudogene part 2)	11 : Membrane	97.89
1056	NMA1182	23	16	48	70	18	0	56	2923	45	23	64	41	49	2	72	368	-12.4989	-3.12523	8.72095e-05	0.0002286	1129591	1131183	+	1593	218768065	purH	bifunctional purine biosynthesis protein PurH [includes: phosphoribosylaminoimidazolecarboxamide formyltransferase (AICAR transformylase) and IMP cyclohydrolase (inosinicase; IMP synthetase; ATIC)]	2 : Cytoplasmic	522.68
1057	NMA1185	0	0	7	6	0	0	8	442	2	2	10	4	3	1	11	56	-15.4208	-3.52387	2.15941e-05	6.35251e-05	1131796	1132752	+	957	218768066		IS110 family transposase	2 : Cytoplasmic	36.94
1058	NMA1186	5	0	10	10	0	17	10	0	11	2	14	6	4	23	14	0	-19.2556	6.38876	0.123943	0.1704	1132848	1133342	+	495	218768067		conserved hypothetical phage protein	1 : Unknown	0
1059	NMA1187	NA	NA	NA	NA	NA	NA	NA	NA	NA	NA	NA	NA	NA	NA	NA	NA	NA	NA	NA	NA	1133323	1133751	+	429	218768068		conserved hypothetical phage protein	1 : Unknown	0
1060	NMA1188	NA	NA	NA	NA	NA	NA	NA	NA	NA	NA	NA	NA	NA	NA	NA	NA	NA	NA	NA	NA	1134059	1134604	+	546	218768069		putative amidase	2 : Cytoplasmic	0
1061	NMA1189	NA	NA	NA	NA	NA	NA	NA	NA	NA	NA	NA	NA	NA	NA	NA	NA	NA	NA	NA	NA	1134810	1134974	+	165	218768070		hypothetical protein	1 : Unknown	0
1062	NMA1190	NA	NA	NA	NA	NA	NA	NA	NA	NA	NA	NA	NA	NA	NA	NA	NA	NA	NA	NA	NA	1134977	1135213	+	237	218768071		conserved hypothetical protein	1 : Unknown	0
1063	NMA1191	0	0	1	13	0	0	0	124	2	1	3	9	3	1	1	16	-16.6635	-2.35848	0.00315967	0.00616976	1135185	1135604	+	420	218768072		hypothetical protein	1 : Unknown	1.88
1064	NMA1192	0	0	0	0	0	0	0	156	2	1	1	0	2	1	1	20	-17.1231	-3.93535	8.43008e-06	2.62515e-05	1135624	1135806	+	183	218768073		hypothetical protein	1 : Unknown	0.17
1065	NMA1193	0	24	19	21	0	25	0	30	3	32	26	13	4	33	2	4	-16.4737	2.04431	0.645692	0.704613	1135851	1136021	-	171	218768074		conserved hypothetical protein	1 : Unknown	120.14
1066	NMA1194	NA	NA	NA	NA	NA	NA	NA	NA	NA	NA	NA	NA	NA	NA	NA	NA	NA	NA	NA	NA	1136034	1136252	+	219	218768075		hypothetical protein	1 : Unknown	0
1067	NMA1195	0	0	0	4	0	0	0	423	2	1	1	3	2	1	1	53	-16.1536	-4.86296	3.18296e-09	1.70179e-08	1136249	1136587	+	339	218768076		hypothetical protein	1 : Unknown	0.57
1068	NMA1196	0	0	0	0	0	0	0	258	2	1	1	0	2	1	1	33	-16.7606	-4.65479	2.47951e-07	9.50869e-07	1136599	1136865	+	267	218768077		conserved hypothetical protein	1 : Unknown	0.76
1069	NMA1197	0	0	0	8	0	0	1	307	2	1	1	6	3	1	3	39	-16.1595	-3.95256	8.73445e-07	3.10234e-06	1136862	1137059	+	198	218768078		conserved hypothetical protein	1 : Unknown	0.77
1070	NMA1198	0	0	6	1	0	1	0	834	2	1	9	1	3	3	1	105	-15.3628	-5.23679	1.0679e-09	6.3853e-09	1137062	1137568	+	507	218768079		conserved hypothetical phage protein	1 : Unknown	3.8
1071	NMA1199	1	0	0	1	0	0	0	76	3	1	1	1	2	1	1	10	-17.464	-2.56156	0.00340795	0.00659088	1137892	1138899	-	1008	218768080		ISNme1 transposase	2 : Cytoplasmic	11.74
1072	NMA1200	2479	1997	2410	6193	1717	2557	2653	3394	4617	2617	3167	3623	4442	3276	3394	428	-9.18641	3.06882	0.000330439	0.000779249	1139032	1140810	-	1779	218768081	nhhA	autotransporter NhhA	8 : Outer membrane-associated	2080.89
1073	NMA1201	5	13	32	3	14	0	17	294	12	18	43	2	36	2	23	37	-14.7142	-0.93752	0.161785	0.215394	1142680	1142850	-	171	218768082	rubA	rubredoxin (Rd)	2 : Cytoplasmic	0.86
1074	NMA1202	72	684	226	235	44	983	100	1884	137	896	298	138	118	1259	130	238	-11.1495	0.840243	0.743123	0.792041	1143308	1144399	-	1092	218768083		putative acyl-CoA dehydrogenase	2 : Cytoplasmic	4.05
1075	NMA1203	237	694	369	877	114	788	497	976	444	910	486	513	299	1010	637	123	-11.3582	2.3192	0.0103396	0.0181865	1144534	1145082	-	549	218768084		conserved hypothetical protein	1 : Unknown	3.97
1076	NMA1204	56	178	270	232	15	148	191	668	107	234	355	136	43	191	245	84	-12.4869	1.15441	0.518397	0.586279	1145237	1145608	-	372	218768085		conserved hypothetical integral membrane protein	5 : Inner membrane protein	53.01
1077	NMA1205	642	1711	1652	2169	537	2260	2087	3149	1198	2242	2171	1269	1392	2895	2670	397	-9.67086	2.31605	0.00633367	0.0117005	1145903	1147594	-	1692	218768086	dld	D-lactate dehydrogenase	2 : Cytoplasmic	615.32
1078	NMA1206	978	1528	1806	3556	503	1462	1551	7228	1823	2002	2374	2080	1304	1874	1985	911	-9.09251	1.07585	0.178621	0.234563	1148119	1151952	+	3834	218768087		putative oxidoreductase	2 : Cytoplasmic	1233.71
1079	NMA1207	7	66	65	51	9	51	93	1858	16	87	86	30	27	67	120	234	-12.5485	-1.91764	0.0102656	0.0180721	1152029	1153030	+	1002	218768088	dusC	tRNA-dihydrouridine synthase C	2 : Cytoplasmic	189.45
1080	NMA1209	0	0	0	0	0	0	0	154	2	1	1	0	2	1	1	19	-17.1323	-3.91685	1.25887e-05	3.83159e-05	1153921	1154013	-	93	218768089		hypothetical periplasmic protein	9 : Periplasmic	0
1081	NMA1210	0	0	0	1	0	0	0	548	2	1	1	1	2	1	1	69	-16.1437	-5.58873	9.16561e-11	7.7505e-10	1153976	1154284	-	309	218768090		hypothetical protein	1 : Unknown	17.53
1082	NMA1211	35	20	64	78	27	0	26	930	66	28	85	46	71	2	35	117	-13.2391	-1.3035	0.0825179	0.119719	1154336	1154851	-	516	218768091		hypothetical protein	1 : Unknown	3.83
1083	NMA1212	0	0	34	46	5	6	0	122	3	2	45	28	16	9	2	15	-15.5397	-0.064324	0.444055	0.513407	1154876	1155681	-	806	-		IS630 family transposase (pseudogene part 2)	2 : Cytoplasmic	0.55
1084	NMA1214	0	0	0	0	0	0	0	177	2	1	1	0	2	1	1	22	-17.0318	-4.11509	7.637e-06	2.39664e-05	1155868	1155984	+	117	218768092		conserved hypothetical protein (pseudogene part 1)	1 : Unknown	5.12
1085	NMA1215	0	0	0	0	0	9	0	280	2	1	1	0	3	12	1	35	-16.086	-3.54078	6.06885e-05	0.000165076	1155997	1156170	+	174	218768093		conserved hypothetical protein (pseudogene part 2)	1 : Unknown	16.82
1086	NMA1216	2	40	2	26	0	20	0	380	6	52	4	16	4	27	2	48	-14.6721	-1.59146	0.0538888	0.081094	1156173	1156388	+	216	218768094		hypothetical protein	1 : Unknown	13.57
1087	NMA1217	0	11	5	1	0	0	7	282	2	15	8	1	3	1	10	36	-15.6091	-2.60744	0.00198814	0.00405044	1156480	1157364	+	885	218768095		ISNme1 transposase	2 : Cytoplasmic	11.47
1088	NMA1218	1024	1374	659	2867	867	1282	864	1390	1908	1800	867	1677	2243	1643	1107	175	-10.4103	3.19558	0.000207001	0.000502824	1157629	1158426	-	798	-		hypothetical protein	1 : Unknown	587.25
1089	NMA1221	0	0	0	21	0	0	0	1044	2	1	1	14	3	1	1	132	-15.0083	-5.17518	4.81364e-09	2.48807e-08	1158446	1159021	-	576	218768096		phage transposase (pseudogene part 2)	1 : Unknown	0
1090	NMA1222	0	4	0	8	4	6	21	1634	3	7	2	5	12	9	27	206	-14.0155	-4.48104	4.17139e-07	1.5328e-06	1159330	1160205	-	876	218768097		conserved hypothetical phage protein	1 : Unknown	1.28
1091	NMA1223	0	0	0	4	0	0	0	515	2	1	1	3	2	1	1	65	-16.0123	-5.14699	4.19339e-10	2.82495e-09	1160250	1160540	-	291	218768098		putative DNA-binding phage protein	2 : Cytoplasmic	0.13
1092	NMA1224	0	0	0	0	0	0	0	260	2	1	1	0	2	1	1	33	-16.7551	-4.66589	1.84766e-07	7.15348e-07	1160552	1160707	-	156	-				0.21
1093	NMA1225	2	11	10	73	0	6	0	660	6	16	14	45	4	9	2	83	-14.3838	-2.60452	0.00317982	0.00619532	1160845	1161222	+	378	218768099		putative DNA-binding phage protein	2 : Cytoplasmic	64.48
1094	NMA1226	24	72	12	91	10	46	0	437	47	95	17	54	29	60	2	55	-13.8488	-0.347122	0.339467	0.411063	1161251	1161496	+	246	218768100		hypothetical protein	1 : Unknown	169.53
1095	NMA1227	2	38	12	61	13	23	45	152	7	51	17	36	36	31	58	19	-14.788	0.809241	0.914191	0.932171	1161582	1161674	+	93	218768101				8.27
1096	NMA1228	102	362	330	305	31	444	243	1838	193	475	435	179	85	569	312	232	-11.3697	0.471158	0.880435	0.905065	1161730	1162698	+	969	218768102		hypothetical protein	1 : Unknown	492.07
1097	NMA1229	159	282	250	300	54	213	182	894	298	370	330	176	144	274	234	113	-12.0397	1.20921	0.296764	0.365484	1162695	1163177	+	483	218768103		conserved hypothetical integral membrane protein	11 : Membrane	54.92
1098	NMA1230	0	0	0	1	0	7	5	921	2	1	1	1	3	10	7	116	-15.082	-4.96123	1.24712e-08	5.84224e-08	1163267	1163770	+	504	218768104		conserved hypothetical protein	1 : Unknown	1.06
1099	NMA1233	0	1	0	13	0	0	3	728	2	3	1	9	3	1	5	92	-15.2806	-4.68067	7.89508e-09	3.89169e-08	1164210	1164620	+	411	218768105		conserved hypothetical periplasmic protein	9 : Periplasmic	0.06
1100	NMA1234	0	0	0	4	0	0	11	1228	2	1	1	3	3	1	14	155	-14.8487	-5.32385	4.92353e-09	2.5255e-08	1164625	1165374	+	750	218768106		IS150 group transposase	2 : Cytoplasmic	1.7
1101	NMA1237	7	73	43	54	13	45	13	1111	16	96	58	32	37	59	18	140	-13.1494	-1.63662	0.0298861	0.0474097	1166120	1166725	-	606	218768107		putative Smr-like protein	1 : Unknown	29.66
1102	NMA1239	1	0	0	0	0	0	0	152	3	1	1	0	2	1	1	19	-17.0317	-3.67814	3.69274e-05	0.000104965	1167206	1168442	-	1237	-		ISNme1 transposase (pseudogene part 2)	2 : Cytoplasmic	2
1103	NMA1242	0	3	0	3	1	0	3	176	2	5	1	2	5	1	5	22	-16.4115	-2.85825	0.000508449	0.00115979	1168442	1169460	-	1019	-		truncated ISNme1 transposase (pseudogene part 3)	1 : Unknown	3.76
1104	NMA1243	171	449	126	528	101	316	128	1950	320	589	167	309	264	406	165	246	-11.3361	0.367917	0.920336	0.937027	1169774	1170829	-	1056	218768108		putative sulfate-binding protein	9 : Periplasmic	12.04
1105	NMA1244	0	0	0	11	0	3	8	870	2	2	2	7	3	5	11	110	-14.9694	-4.57176	3.6106e-08	1.55256e-07	1170935	1171417	-	483	218768109		putative acetyltransferase	2 : Cytoplasmic	13.45
1106	NMA1245	67	91	158	227	64	73	192	2104	127	121	209	133	168	95	247	265	-11.7891	-0.757378	0.163084	0.216694	1171464	1172600	-	1137	218768110	purK	phosphoribosylaminoimidazole carboxylase ATPase subunit (AIR carboxylase; AIRC)	2 : Cytoplasmic	488.82
1107	NMA1246	162	83	176	524	61	153	157	1006	303	110	232	307	161	197	202	127	-12.0895	0.769331	0.625948	0.687522	1172597	1173142	-	546	218768111		conserved hypothetical protein	1 : Unknown	72.41
1108	NMA1247	105	368	194	511	106	539	179	2666	198	483	256	299	277	691	230	336	-11.0438	0.0503996	0.758473	0.805504	1173139	1174614	-	1476	218768112	trpE	anthranilate synthase component I (glutamine amido-transferase)	2 : Cytoplasmic	271.64
1109	NMA1248	58	88	68	239	24	80	60	653	110	116	91	141	66	104	78	82	-12.9515	0.290655	0.844775	0.876883	1174725	1175090	-	366	218768113		conserved hypothetical integral membrane protein	11 : Membrane	7.26
1110	NMA1249	214	423	387	923	85	456	365	3566	401	555	510	541	224	585	468	450	-10.6182	0.0626454	0.815933	0.852197	1175111	1177021	-	1911	218768114		putative ABC transporter ATP-binding protein	2 : Cytoplasmic	105.29
1111	NMA1250	23	8	2	11	0	3	8	1166	41	12	4	7	4	5	12	147	-14.0571	-3.59133	6.02218e-05	0.000164249	1177040	1177684	-	645	218768115	dedA	DedA protein (DSG-1 protein)	5 : Inner membrane protein	20.62
1112	NMA1251	0	0	1	0	4	0	0	1530	2	1	3	0	9	1	1	193	-14.9834	-6.22731	1.14446e-10	9.40224e-10	1177848	1178666	-	819	218768116	opc	outer-membrane protein Opc	11 : Membrane	32.68
1113	NMA1252	0	0	0	3	14	0	0	40	2	2	2	2	29	1	1	5	-16.9974	0.190142	0.610152	0.674572	1179264	1179821	-	558	-		truncated ISNme1 transposase	2 : Cytoplasmic	0
1114	NMA1253	0	0	1	7	0	0	0	30	2	1	3	5	3	1	1	4	-17.8481	-0.704602	0.28914	0.358278	1179979	1180986	+	1008	218768117		ISNme1 transposase	2 : Cytoplasmic	2.2
1115	NMA1254	2215	1164	1068	5228	2140	1516	1285	2358	4125	1526	1405	3058	5533	1943	1645	297	-9.64216	3.2078	0.00157272	0.00327339	1181711	1182961	-	1251	218768118	glyA	serine hydroxymethyltransferase (serine methylase; SHMT)	2 : Cytoplasmic	866.21
1116	NMA1255	2628	1988	2178	7141	1975	2670	2387	3404	4894	2605	2862	4177	5109	3421	3054	429	-9.15652	3.12011	0.000271785	0.000650356	1183442	1185217	-	1776	218768119	ggt	gamma-glutamyltranspeptidase [contains: gamma-glutamyltranspeptidase large and small chains]	2 : Cytoplasmic	778.93
1117	NMA1257	87	191	103	395	40	216	85	360	164	251	137	232	107	278	110	45	-12.9507	2.00696	0.146552	0.197455	1185786	1186013	+	228	218768120		putative monothiol glutaredoxin (pseudogene part 1)	1 : Unknown	14.71
1118	NMA1258	451	137	112	882	316	226	120	372	840	181	149	517	816	291	155	47	-12.3259	3.16215	0.0110911	0.0193902	1185989	1186207	+	219	218768121		conserved hypothetical protein	1 : Unknown	224.17
1119	NMA1259	131	82	94	107	12	55	124	1821	244	109	125	63	36	72	160	230	-12.1154	-0.993448	0.105913	0.148646	1186366	1187340	-	975	218768122	fbp	fructose-1,6-bisphosphatase (D-fructose-1,6-bisphosphate 1-phosphohydrolase; FBPase)	2 : Cytoplasmic	308.14
1120	NMA1260	135	759	107	564	60	704	165	1555	254	994	142	330	160	902	213	196	-11.2832	1.12644	0.421201	0.49262	1187586	1188431	-	846	218768123		conserved hypothetical protein	1 : Unknown	137.36
1121	NMA1261	0	4	0	0	3	0	5	1074	2	6	1	0	9	1	7	135	-14.9393	-5.11882	2.22954e-08	9.9468e-08	1188519	1189121	-	603	218768124		conserved hypothetical integral membrane protein	11 : Membrane	141.04
1122	NMA1262	0	0	0	0	0	0	0	616	2	1	1	0	2	1	1	78	-16.1324	-5.90303	2.77139e-11	2.73218e-10	1189177	1189533	+	357	218768125	folB	dihydroneopterin aldolase (DHNA)	2 : Cytoplasmic	43.31
1123	NMA1263	72	174	119	308	11	187	131	970	136	229	158	181	33	241	169	122	-12.3157	0.422046	0.963346	0.972488	1189567	1190103	+	537	218768126	nudF	ADP-ribose pyrophosphatase (ADP-ribose diphosphatase; adenosine diphosphoribose pyrophosphatase; ADPR-PPase; ADP-ribose phosphohydrolase; ASPPase)	2 : Cytoplasmic	84.63
1124	NMA1264	0	0	25	3	0	3	0	623	2	2	32	2	3	5	2	79	-14.9071	-3.48495	0.000195417	0.000477555	1190759	1191118	-	360	218768127		putative CrcB-like protein	11 : Membrane	13.54
1125	NMA1265	14	40	40	30	17	6	41	1242	28	53	54	18	46	9	53	157	-13.2038	-2.06677	0.00885248	0.0158466	1191147	1191827	-	681	218768128		conserved hypothetical integral membrane protein	11 : Membrane	95.65
1126	NMA1266	1722	1597	1995	4711	710	1605	1639	5660	3207	2093	2622	2756	1839	2057	2098	713	-9.11364	1.73907	0.0266095	0.0429192	1191992	1195036	+	3045	218768129	ftsK2	DNA translocase FtsK2	5 : Inner membrane protein	1248.35
1127	NMA1267	0	0	0	4	0	0	3	2336	2	1	1	3	3	1	5	294	-14.7352	-6.95125	3.037e-15	3.61045e-13	1195261	1196523	-	1263	218768130	proA	gamma-glutamyl phosphate reductase (GPR; glutamate-5-semialdehyde dehydrogenase; glutamyl-gamma-semialdehyde dehydrogenase; GSA dehydrogenase)	2 : Cytoplasmic	183.78
1128	NMA1268	0	7	11	20	11	0	0	2004	3	10	16	12	27	2	2	253	-13.7933	-4.62537	3.30091e-07	1.23769e-06	1196536	1197645	-	1110	218768131	proB	glutamate 5-kinase (gamma-glutamyl kinase; GK)	2 : Cytoplasmic	109.51
1129	NMA1270	4678	2290	1677	4260	1080	2354	664	2898	8708	3000	2204	2492	2796	3016	851	365	-9.36226	3.17283	0.00465618	0.00877811	1198131	1199684	+	1554	218768132	leuA	2-isopropylmalate synthase (alpha-isopropylmalate synthase; alpha-IPM synthetase)	2 : Cytoplasmic	348.48
1130	NMA1272	101	207	48	420	48	263	115	1187	190	272	65	246	128	338	149	150	-12.0329	0.405604	1	1	1199884	1200546	+	663	218768133		conserved hypothetical protein	1 : Unknown	173.25
1131	NMA1273	4	0	0	20	0	27	0	1588	9	2	2	12	4	35	2	200	-14.0285	-4.42473	2.84966e-06	9.53505e-06	1200629	1201480	-	852	218768134	lgt	prolipoprotein diacylglyceryl transferase	5 : Inner membrane protein	192.68
1132	NMA1274	292	241	294	655	188	196	315	2113	545	317	388	384	488	253	404	266	-11.1175	0.573608	0.639214	0.699054	1201551	1202681	-	1131	218768135		putative carboxypeptidase	2 : Cytoplasmic	213.64
1133	NMA1275	2	53	10	53	14	26	5	1646	7	70	15	32	38	35	8	208	-13.1823	-2.83589	0.000706848	0.00157502	1202851	1203747	+	897	218768136	argB	acetylglutamate kinase (NAG kinase; AGK; N-acetyl-L-glutamate 5-phosphotransferase)	2 : Cytoplasmic	187.08
1134	NMA1278	42	35	67	148	10	61	58	1214	80	47	89	87	30	79	75	153	-12.7694	-1.13218	0.0837406	0.120886	1205184	1205852	-	669	218768137		putative hydrolase	2 : Cytoplasmic	21.96
1135	NMA1279	1	0	0	3	0	0	0	1350	3	1	1	2	2	1	1	170	-15.2866	-6.47288	8.49012e-13	2.04268e-11	1205849	1206580	-	732	218768138	hda	DnaA-homolog protein Hda	2 : Cytoplasmic	47.87
1136	NMA1280	0	0	0	1	0	0	0	1012	2	1	1	1	2	1	1	128	-15.7001	-6.46906	4.15399e-13	1.33897e-11	1206625	1207173	-	549	-		truncated putative ABC transporter ATP-binding protein (C-terminal 30% of the protein)	1 : Unknown	3.95
1137	NMA1281	68	55	59	220	10	44	66	258	128	73	79	130	30	58	86	33	-13.7566	1.35318	0.626946	0.688244	1207416	1207601	+	186	218768139				0
1138	NMA1282	1479	1344	1163	4193	974	1556	1250	1640	2755	1761	1529	2453	2521	1994	1600	207	-10.1021	3.33519	7.7409e-05	0.000205474	1207797	1208678	-	882	218768140		putative DNA-binding phage protein	1 : Unknown	268.95
1139	NMA1283	0	0	0	0	0	0	0	448	2	1	1	0	2	1	1	57	-16.3637	-5.44856	3.94656e-10	2.68847e-09	1208726	1208977	+	252	218768141		putative DNA-binding phage protein	1 : Unknown	0.32
1140	NMA1284	1	0	5	27	3	3	4	3763	4	2	8	17	10	5	6	474	-13.5631	-5.98217	5.05268e-14	2.61577e-12	1208979	1210952	+	1974	218768142		putative phage transposase	1 : Unknown	2.61
1141	NMA1285	0	0	0	11	10	0	8	2084	2	2	2	7	23	2	11	263	-14.0356	-5.22286	2.07418e-08	9.33585e-08	1210961	1212081	+	1121	-		putative phage transposition protein	1 : Unknown	8.25
1142	NMA1287	1	1	0	3	0	0	0	462	3	3	1	2	3	1	1	58	-15.9921	-4.79394	5.74633e-09	2.91061e-08	1212171	1212437	+	267	218768143		hypothetical protein	1 : Unknown	0.06
1143	NMA1288	0	0	0	0	0	0	0	196	2	1	1	0	2	1	1	25	-16.9587	-4.26141	2.62703e-06	8.83399e-06	1212430	1212549	+	120	218768144		hypothetical protein	1 : Unknown	0
1144	NMA1288A	1	0	0	0	0	0	0	332	3	1	1	0	2	1	1	42	-16.469	-4.79666	6.48514e-08	2.67479e-07	1212550	1212753	+	204	-				0
1145	NMA1289	0	0	0	0	0	0	0	208	2	1	1	0	2	1	1	26	-16.9153	-4.34534	1.60816e-06	5.52737e-06	1212698	1212820	+	123	218768145				0
1146	NMA1290	0	0	0	0	0	0	0	282	2	1	1	0	2	1	1	36	-16.6967	-4.78264	7.85432e-08	3.20032e-07	1212900	1213067	+	168	218768146		hypothetical protein	1 : Unknown	0
1147	NMA1291	0	0	0	6	0	0	0	916	2	1	1	4	3	1	1	116	-15.508	-5.79751	5.64381e-12	8.20585e-11	1213177	1213695	+	519	218768147	gam	host-nuclease inhibitor phage protein Gam	2 : Cytoplasmic	0.51
1148	NMA1292	0	0	0	0	0	0	8	370	2	1	1	0	3	1	11	47	-15.9332	-4.03691	4.23935e-06	1.37303e-05	1213855	1214070	-	216	218768148		hypothetical protein	1 : Unknown	6.33
1149	NMA1293	10	51	31	19	20	58	37	1118	21	68	42	11	54	75	49	141	-13.135	-1.62605	0.0316444	0.0499246	1214074	1214682	-	609	218768149		conserved hypothetical protein	1 : Unknown	31.73
1150	NMA1294	16	0	0	84	96	0	0	347	32	2	2	50	235	2	2	44	-13.9494	0.115361	0.421006	0.49262	1214814	1215014	-	201	218768150		hypothetical protein	1 : Unknown	11.82
1151	NMA1295	0	0	0	0	0	0	0	324	2	1	1	0	2	1	1	41	-16.5969	-4.98228	2.04971e-08	9.26727e-08	1215215	1215400	-	186	218768151		hypothetical protein	1 : Unknown	58.57
1152	NMA1296	0	0	0	0	0	0	0	172	2	1	1	0	2	1	1	22	-17.0531	-4.07535	6.50981e-06	2.05568e-05	1215379	1215480	-	102	218768152				35.02
1153	NMA1297	0	0	0	0	0	0	0	278	2	1	1	0	2	1	1	35	-16.7069	-4.76211	1.04004e-07	4.17878e-07	1215673	1215840	-	168	218768153		hypothetical protein	1 : Unknown	43.36
1154	NMA1298	0	16	0	47	4	26	1	258	3	22	2	29	13	34	3	33	-14.9907	-1.11496	0.121901	0.167707	1216064	1216246	+	183	218768154				2.47
1155	NMA1299	23	0	8	49	27	21	6	330	44	2	12	29	68	28	9	42	-14.377	-0.595362	0.255998	0.321549	1216363	1216554	+	192	218768155		hypothetical protein	1 : Unknown	32.56
1156	NMA1300	422	333	264	1190	354	447	364	756	787	438	348	697	916	574	467	95	-11.5554	2.66085	0.00282562	0.00559312	1216551	1216967	+	417	218768156		conserved hypothetical integral membrane protein	11 : Membrane	144.36
1157	NMA1301	0	0	0	9	0	0	17	0	2	2	2	6	3	1	22	0	-19.7261	5.44778	0.349061	0.419912	1217082	1217576	+	495	218768157		conserved hypothetical phage protein	1 : Unknown	0
1158	NMA1302	NA	NA	NA	NA	NA	NA	NA	NA	NA	NA	NA	NA	NA	NA	NA	NA	NA	NA	NA	NA	1217557	1217985	+	429	218768158		conserved hypothetical phage protein	1 : Unknown	0
1159	NMA1303	NA	NA	NA	NA	NA	NA	NA	NA	NA	NA	NA	NA	NA	NA	NA	NA	NA	NA	NA	NA	1218293	1218838	+	546	218768159		putative amidase	2 : Cytoplasmic	0
1160	NMA1304	NA	NA	NA	NA	NA	NA	NA	NA	NA	NA	NA	NA	NA	NA	NA	NA	NA	NA	NA	NA	1219044	1219208	+	165	218768160		hypothetical protein	1 : Unknown	0
1161	NMA1305	NA	NA	NA	NA	NA	NA	NA	NA	NA	NA	NA	NA	NA	NA	NA	NA	NA	NA	NA	NA	1219211	1219447	+	237	218768161		conserved hypothetical protein	1 : Unknown	0
1162	NMA1306	NA	NA	NA	NA	NA	NA	NA	NA	NA	NA	NA	NA	NA	NA	NA	NA	NA	NA	NA	NA	1219419	1219838	+	420	218768162		hypothetical protein	1 : Unknown	0
1163	NMA1307	0	0	0	0	0	0	0	54	2	1	1	0	2	1	1	7	-17.8804	-2.42346	0.00893848	0.0159864	1219858	1220052	+	195	218768163		hypothetical protein	1 : Unknown	0
1164	NMA1308	0	0	0	1	1	18	0	260	2	2	2	1	5	23	1	33	-15.7584	-2.67262	0.00333089	0.00646039	1220049	1220261	+	213	218768164		hypothetical protein (pseudogene part 1)	1 : Unknown	0.17
1165	NMA1309	0	3	0	0	0	0	6	190	2	5	1	0	3	1	8	24	-16.365	-2.98478	0.00048735	0.00111797	1220258	1220377	+	120	218768165		hypothetical protein (pseudogene part 2)	1 : Unknown	0.13
1166	NMA1310	0	0	0	13	0	0	1	255	2	1	1	9	3	1	3	32	-16.1492	-3.3984	2.806e-05	8.17136e-05	1220389	1220655	+	267	218768166		conserved hypothetical protein	1 : Unknown	0.19
1167	NMA1311	0	0	0	3	0	0	8	322	2	1	1	2	3	1	11	41	-15.9497	-3.67005	1.35405e-05	4.09659e-05	1220652	1220849	+	198	218768167		conserved hypothetical protein	1 : Unknown	0.9
1168	NMA1312	0	3	0	7	0	0	0	860	2	5	1	5	3	1	1	108	-15.3534	-5.30643	1.40006e-10	1.10962e-09	1220851	1221357	+	507	218768168		conserved hypothetical phage protein	1 : Unknown	1.63
1169	NMA1313	0	3	8	7	3	18	0	2813	3	5	12	4	10	24	2	355	-13.6856	-5.38794	2.76079e-10	2.00704e-09	1221378	1223000	+	1623	218768169		conserved hypothetical phage protein	1 : Unknown	15.11
1170	NMA1314	1	0	3	40	0	0	1	2935	4	2	5	26	3	2	3	370	-13.8596	-5.85834	2.65882e-11	2.70435e-10	1223000	1224568	+	1569	218768170		conserved hypothetical phage protein	1 : Unknown	20.87
1171	NMA1315	0	0	5	14	0	0	8	2460	2	2	8	9	3	1	11	310	-14.1223	-5.87461	8.83054e-12	1.15887e-10	1224555	1225850	+	1296	218768171		putative phage head morphogenesis protein	1 : Unknown	15.2
1172	NMA1318	0	0	0	13	0	0	6	1986	2	1	1	9	3	1	9	250	-14.4966	-6.00585	1.24665e-11	1.45634e-10	1226607	1227665	+	1059	-		putative phage maturation peptidase (pseudogene part 1)	1 : Unknown	4.33
1173	NMA1319	0	0	0	1	3	0	0	834	2	1	1	1	8	1	1	105	-15.5406	-5.59247	6.6933e-10	4.21407e-09	1227769	1228239	+	471	-		conserved hypothetical phage protein	1 : Unknown	1.41
1174	NMA1320	8	0	0	22	0	0	0	2142	15	2	2	14	3	1	1	270	-14.1877	-5.60628	1.08387e-09	6.45648e-09	1228229	1229374	+	1146	218768172		putative phage tail protein	1 : Unknown	7.4
1175	NMA1321	0	0	0	7	0	0	0	1217	2	1	1	5	3	1	1	153	-15.2672	-6.13497	2.91478e-12	5.07826e-11	1229371	1230039	+	669	218768173		putative Gp45-like prophage protein	1 : Unknown	3.42
1176	NMA1322	0	0	0	9	0	0	0	614	2	1	1	6	3	1	1	77	-15.682	-4.99277	8.85985e-10	5.42598e-09	1230139	1230486	+	348	218768174		putative Gp46-like prophage protein	1 : Unknown	1.17
1177	NMA1323	0	7	0	1	0	12	0	1920	2	10	2	1	3	16	1	242	-14.3302	-5.57564	1.9593e-09	1.10607e-08	1230500	1231555	+	1056	218768175		putative Gp47-like prophage protein	1 : Unknown	2.26
1178	NMA1324	0	0	0	12	1	0	0	1016	2	1	1	8	5	1	1	128	-15.1718	-5.42378	3.69028e-10	2.53675e-09	1231552	1232112	+	561	218768176		conserved hypothetical phage protein	1 : Unknown	0.34
1179	NMA1325	4	0	3	4	0	3	8	3685	9	2	5	3	3	5	11	465	-13.8178	-6.43131	2.46935e-15	3.1191e-13	1232123	1234096	+	1974	218768177		putative phage tail fibre protein	1 : Unknown	1.9
1180	NMA1328	0	3	0	0	0	5	0	1054	2	5	1	0	3	7	1	133	-15.1762	-5.53842	3.55618e-10	2.46131e-09	1235174	1235779	+	606	218768178		conserved hypothetical protein	1 : Unknown	1.56
1181	NMA1329	5	0	0	7	7	0	0	520	10	2	2	5	16	1	1	66	-15.237	-3.62434	7.12925e-05	0.000190585	1235758	1236054	+	297	218768179		conserved hypothetical protein	1 : Unknown	0.3
1182	NMA1331	30	42	52	102	12	61	82	2105	58	56	70	60	35	79	106	265	-12.4093	-1.99921	0.00373913	0.00716282	1236370	1237512	-	1143	-		truncated putative ABC transporter ATP-binding protein (N-terminal 70% of the protein)	1 : Unknown	130.78
1183	NMA1332	1534	1358	810	4669	1541	1865	1190	1190	2858	1780	1066	2731	3985	2390	1523	150	-10.2531	3.95791	5.19497e-05	0.000143429	1237954	1238601	-	648	218768180		conserved hypothetical lipoprotein	11 : Membrane	853.51
1184	NMA1334	385	633	525	1315	471	700	664	656	719	830	691	770	1219	898	851	83	-11.4075	3.36562	0.000115878	0.000297196	1238598	1238969	-	372	218768181		conserved hypothetical TPR-containing lipoprotein	11 : Membrane	318.79
1185	NMA1335	691	1159	455	1687	588	1322	639	1220	1288	1519	599	987	1522	1694	819	154	-10.7124	2.96758	0.000989262	0.0021521	1238976	1239647	-	672	218768182		putative CsgG-like lipoprotein	11 : Membrane	590.94
1186	NMA1336	74	105	209	349	71	116	282	1407	140	139	276	205	187	150	361	177	-11.875	0.231268	0.888557	0.911758	1239812	1240582	-	771	218768183		putative oxidoreductase	2 : Cytoplasmic	137.82
1187	NMA1338	67	94	136	161	31	176	89	2406	127	124	180	94	84	226	115	303	-11.7962	-1.15849	0.0539842	0.0811771	1240615	1241928	-	1314	218768184		putative oxidoreductase	11 : Membrane	93.4
1188	NMA1339	8	48	138	110	22	74	59	1578	18	64	182	65	60	96	77	199	-12.4798	-1.30921	0.0552806	0.0830647	1242009	1242881	-	873	218768185	crtB	phytoene synthase	2 : Cytoplasmic	80.36
1189	NMA1340	34	1	12	41	3	5	0	3398	61	3	17	25	11	8	2	428	-12.9957	-4.55314	1.43059e-07	5.63591e-07	1243052	1244914	+	1863	218768186		putative chaperone protein HscA	2 : Cytoplasmic	424
1190	NMA1341	152	250	323	822	120	372	426	1006	285	329	426	481	314	478	546	127	-11.6307	1.68699	0.0676794	0.0998394	1245237	1245800	+	564	218768187		conserved hypothetical protein	1 : Unknown	151.37
1191	NMA1343	486	474	523	1726	335	548	455	1030	906	622	688	1010	869	703	583	130	-11.1578	2.5648	0.00213426	0.00432633	1246037	1246597	+	561	218768188		conserved hypothetical protein (pseudogene part 2)	1 : Unknown	188.22
1192	NMA1344	0	0	1	21	0	0	0	599	2	1	3	14	3	1	1	76	-15.3672	-4.2919	3.3353e-07	1.24827e-06	1246652	1246993	+	342	218768189	fdx	ferredoxin, 2Fe-2S	2 : Cytoplasmic	90.39
1193	NMA1345	288	393	589	1016	185	530	735	1058	538	516	775	595	482	680	941	133	-11.263	2.27711	0.00585136	0.0108889	1247280	1247867	-	588	218768190		hypothetical protein	1 : Unknown	53.06
1194	NMA1347	126	130	100	284	35	69	57	332	235	171	133	167	94	90	74	42	-13.213	1.7153	0.274835	0.342021	1248080	1248277	+	198	218768191		conserved hypothetical protein	1 : Unknown	88.58
1195	NMA1348	181	415	347	810	71	371	330	732	339	545	457	474	188	476	423	92	-11.8484	2.16784	0.022789	0.0372324	1248345	1248746	-	402	218768192		putative RNA-binding protein	2 : Cytoplasmic	56.42
1196	NMA1349	0	0	0	62	0	0	0	1731	3	2	2	40	4	2	2	218	-14.1435	-4.90342	5.73746e-07	2.07061e-06	1248958	1249917	+	960	218768193	accA	acetyl-coenzyme A carboxylase carboxyl transferase subunit alpha (ACCase alpha chain)	2 : Cytoplasmic	808.76
1197	NMA1350	4	0	0	10	0	8	20	2348	9	2	2	6	4	11	26	296	-13.806	-5.10765	1.05154e-08	5.01218e-08	1250015	1251295	+	1281	218768194	tilS	tRNA(Ile)-lysidine synthetase (tRNA(Ile)-lysidine synthase; tRNA(Ile)-2-lysyl-cytidine synthase)	2 : Cytoplasmic	238.59
1198	NMA1351	370	384	475	1251	190	704	637	1379	691	504	625	732	495	903	816	174	-11.0349	1.96942	0.0157349	0.026611	1251369	1252154	+	786	218768195		putative 23S rRNA (guanosine-2'-O-)-methyltransferase (23S rRNA Gm2251 2'-O-methyltransferase)	2 : Cytoplasmic	97.74
1199	NMA1353	34	99	115	286	32	150	132	396	66	131	152	168	87	193	170	50	-13.0836	1.46685	0.35824	0.428404	1252205	1252441	+	237	218768196		hypothetical lipoprotein	11 : Membrane	8.72
1200	NMA1354	272	338	330	938	107	322	257	758	508	444	435	549	280	414	330	96	-11.8094	2.14523	0.0168473	0.0282559	1252563	1252976	+	414	218768197		hypothetical protein	1 : Unknown	27.38
1201	NMA1355	86	321	118	429	123	306	132	550	163	421	157	251	320	393	170	69	-12.3703	1.94752	0.0826579	0.119816	1252988	1253293	+	306	218768198		hypothetical periplasmic protein	9 : Periplasmic	29.35
1202	NMA1356	158	395	488	168	88	423	367	2439	297	518	642	98	232	543	471	307	-11.0077	0.37938	0.925116	0.940473	1253355	1254731	+	1377	218768199	mpl	UDP-N-acetylmuramate:L-alanyl-gamma-D-glutamyl-meso-diaminopimelate ligase (murein peptide ligase)	9 : Periplasmic	448.29
1203	NMA1358	303	674	392	1056	199	803	266	1922	566	884	516	618	518	1029	342	242	-10.8413	1.39907	0.107277	0.150144	1254938	1255990	+	1053	218768200	bioB	biotin synthase (biotin synthetase)	2 : Cytoplasmic	238.68
1204	NMA1359	63	207	166	226	36	100	191	1140	120	272	219	133	97	130	245	144	-12.1575	0.272893	0.8917	0.913857	1256068	1256703	-	636	218768201		conserved hypothetical protein	1 : Unknown	108.62
1205	NMA1360	13	196	131	156	12	146	112	408	27	257	173	92	36	188	144	51	-13.1	1.34805	0.57228	0.637233	1256827	1257066	-	240	218768202				37.75
1206	NMA1361	189	77	68	241	73	68	50	3484	351	102	91	141	190	89	66	439	-11.4726	-1.57912	0.0133562	0.0230315	1257349	1259208	-	1860	218768203	ilvD	dihydroxy-acid dehydratase (DAD)	2 : Cytoplasmic	689.71
1207	NMA1362	481	1288	547	1692	200	1477	606	3264	898	1688	720	990	521	1892	777	411	-10.088	1.37829	0.13675	0.185485	1259381	1261150	-	1770	218768204	cysI	sulfite reductase [NADPH] hemoprotein beta-component (SIR-HP; SIRHP)	2 : Cytoplasmic	51.42
1208	NMA1363	586	1138	583	1793	206	1231	572	3371	1093	1491	767	1049	537	1578	733	425	-10.088	1.28519	0.141445	0.191083	1261177	1262991	-	1815	218768205	cysJ	sulfite reductase [NADPH] flavoprotein alpha-component (SIR-FP)	2 : Cytoplasmic	17.66
1209	NMA1364	404	767	345	994	173	717	439	2410	754	1005	455	582	451	919	563	304	-10.6381	1.15296	0.178083	0.234009	1262988	1264274	-	1287	218768206	cysN	sulfate adenylyltransferase subunit 1 (sulfate adenylate transferase; SAT; ATP-sulfurylase large subunit)	2 : Cytoplasmic	15.83
1210	NMA1365	236	304	176	902	109	267	212	1702	441	399	233	529	285	343	273	215	-11.3477	0.736847	0.512283	0.580664	1264313	1265236	-	924	218768207	cysD	sulfate adenylyltransferase subunit 2 (sulfate adenylate transferase; SAT; ATP-sulfurylase small subunit)	2 : Cytoplasmic	8.62
1211	NMA1366	92	282	192	234	12	308	110	1350	174	370	253	137	36	395	142	170	-11.8801	0.340264	0.907905	0.926705	1265274	1266008	-	735	218768208	cysH	adenosine phosphosulfate reductase (APS reductase; 5'-phosphoadenylylsulfate reductase; APS sulfotransferase)	2 : Cytoplasmic	1.4
1212	NMA1367	385	718	336	1351	120	665	239	2670	718	941	443	791	315	853	307	337	-10.6212	0.891235	0.356108	0.426611	1266024	1267484	-	1461	218768209	cysG	siroheme synthase [includes: uroporphyrin-III C-methyltransferase (urogen III methylase; SUMT; uroporphyrinogen III methylase; UROM), precorrin-2 dehydrogenase and sirohydrochlorin ferrochelatase]	2 : Cytoplasmic	8.63
1213	NMA1368	44	78	79	126	37	110	73	1183	84	103	105	74	98	142	95	149	-12.5278	-0.574548	0.258651	0.324277	1267781	1268437	-	657	218768210		putative cytochrome	5 : Inner membrane protein	24.36
1214	NMA1369	0	6	3	3	0	3	0	1584	2	9	5	2	3	5	1	200	-14.6454	-5.65126	7.38749e-11	6.46326e-10	1268502	1269392	+	891	218768211		conserved hypothetical protein	1 : Unknown	48.34
1215	NMA1370	21	56	50	54	31	22	67	3396	42	74	67	32	82	30	87	428	-12.1512	-2.86255	3.0355e-05	8.71414e-05	1269662	1271473	+	1812	218768212		putative GTP-binding protein TypA (tyrosine-phosphorylated protein A)	2 : Cytoplasmic	2421.34
1216	NMA1371	301	669	882	1680	158	620	851	4521	563	877	1160	983	413	795	1090	570	-10.0269	0.56075	0.612907	0.676501	1272463	1274838	+	2376	218768213	rnr	ribonuclease R (RNase R; VacB protein)	2 : Cytoplasmic	319.24
1217	NMA1372	11	9	12	6	0	6	19	2651	22	13	17	4	4	9	25	334	-13.3979	-4.64143	1.48768e-08	6.92763e-08	1275177	1276640	-	1464	218768214	guaB	inosine-5'-monophosphate dehydrogenase (IMP dehydrogenase; IMPDH; IMPD)	2 : Cytoplasmic	1323.56
1218	NMA1373	0	0	0	9	0	29	0	851	2	2	2	6	4	37	2	107	-14.618	-3.80543	7.44335e-05	0.000198195	1276967	1277428	-	462	218768215		hypothetical protein	1 : Unknown	7.71
1219	NMA1374	0	15	7	24	8	0	12	4741	3	21	11	15	22	2	17	598	-13.0206	-5.56378	2.81824e-13	9.99241e-12	1277519	1280077	-	2559	218768216	glnD	[protein-PII] uridylyltransferase (PII uridylyl-transferase; uridylyl removing enzyme; UTase)	2 : Cytoplasmic	81.97
1220	NMA1375	101	35	398	326	79	53	309	540	190	48	523	191	207	70	396	68	-12.4867	1.76767	0.271487	0.338063	1280126	1280446	-	321	218768217		putative HTH-type transcriptional regulator	2 : Cytoplasmic	39.04
1221	NMA1376	844	1083	460	1808	606	1131	644	850	1573	1419	606	1058	1569	1450	825	107	-10.9668	3.50035	0.000104238	0.000271127	1280770	1281243	-	474	218768218	bfrB	bacterioferritin B (BFR B)	2 : Cytoplasmic	686.18
1222	NMA1377	820	627	503	2311	963	789	642	821	1528	823	662	1352	2489	1012	823	104	-10.9761	3.5819	0.00027192	0.000650356	1281271	1281735	-	465	218768219	bfrA	bacterioferritin A (BFR A)	2 : Cytoplasmic	1173.07
1223	NMA1378	17	84	3	8	5	184	10	1793	34	111	6	5	17	235	14	226	-12.5935	-1.90497	0.0290781	0.0463096	1282199	1283182	-	984	218768220	lipA2	lipoyl synthase (lipoic acid synthase; lipoate synthase; lipoyl-acyl-carrier protein synthase; sulfur insertion protein LipA2; lip-syn)	2 : Cytoplasmic	243.45
1224	NMA1379	0	0	0	3	0	0	3	1038	2	1	1	2	3	1	5	131	-15.3569	-5.85566	1.41871e-11	1.6291e-10	1283175	1283747	-	573	218768221	lipB2	lipoyltransferase (lipoyl-[acyl-carrier protein]-protein-N-lipoyltransferase; lipoate-protein ligase B)	2 : Cytoplasmic	175.65
1225	NMA1380	131	55	45	231	78	63	84	480	244	74	61	136	202	82	109	61	-12.9924	1.09538	0.617581	0.68018	1283800	1284075	-	276	218768222		conserved hypothetical protein	1 : Unknown	58.22
1226	NMA1381	7	24	37	61	27	39	10	2020	16	33	50	36	70	51	14	255	-12.8311	-2.72394	0.000432176	0.00100279	1284260	1285330	+	1071	218768223		conserved hypothetical integral membrane protein	11 : Membrane	34.68
1227	NMA1382	143	183	276	435	58	348	300	1758	268	241	364	255	154	447	385	222	-11.4461	0.446815	0.830218	0.864881	1285437	1286384	-	948	218768224		conserved hypothetical periplasmic protein	9 : Periplasmic	445.5
1228	NMA1383	5	149	73	76	6	61	108	732	12	195	97	45	20	79	139	92	-12.9998	-0.134885	0.46306	0.53278	1286399	1286806	-	408	218768225		conserved hypothetical integral membrane protein	11 : Membrane	77.22
1229	NMA1384	0	0	5	24	0	0	0	1191	2	2	8	16	3	1	1	150	-14.7127	-4.9637	2.62609e-08	1.16134e-07	1286887	1287546	+	660	218768226	ung	uracil-DNA glycosylase (UDG)	2 : Cytoplasmic	26.33
1230	NMA1385	13	37	5	38	3	8	22	4466	26	49	8	23	12	12	29	563	-12.6405	-4.63123	1.11264e-10	9.17815e-10	1287633	1290127	+	2495	-		putative type I restriction-modification system M protein (pseudogene part 1)	2 : Cytoplasmic	122.68
1231	NMA1386	178	219	259	625	97	261	310	730	333	288	342	366	254	336	398	92	-12.0135	1.84551	0.0520879	0.0787946	1290250	1290651	-	402	218768227				56.63
1232	NMA1391	242	148	365	765	162	206	393	945	452	195	481	448	421	265	504	119	-11.6999	1.72884	0.0680885	0.100223	1290696	1291211	-	516	218768228		conserved hypothetical periplasmic protein	9 : Periplasmic	91.22
1233	NMA1393	316	420	351	1092	159	396	396	3444	590	551	462	639	415	508	508	434	-10.5627	0.274141	0.903385	0.922558	1291680	1293547	-	1868	-		putative ABC transporter ATP-binding protein (pseudogene part 2)	2 : Cytoplasmic	252.63
1234	NMA1394	0	24	8	0	0	2	3	718	3	31	12	0	4	4	5	91	-14.6734	-3.42654	0.000191934	0.000470751	1293624	1294019	-	396	218768229		conserved hypothetical protein	1 : Unknown	39.48
1235	NMA1395	220	179	323	359	77	208	311	2414	411	236	425	210	203	268	399	304	-11.2051	0.0142439	0.727751	0.777781	1294192	1295499	+	1308	218768230	hom	homoserine dehydrogenase (HDH)	2 : Cytoplasmic	405.09
1236	NMA1396	134	287	234	389	55	172	240	790	252	377	309	228	146	222	308	100	-12.1223	1.40037	0.20159	0.262087	1295492	1295926	+	435	218768231		hypothetical periplasmic protein	9 : Periplasmic	67.84
1237	NMA1397	933	379	210	3434	1463	640	317	456	1739	498	278	2009	3779	821	407	58	-11.3326	4.56266	0.00131796	0.00279789	1295985	1296254	-	270	218768232	hupA	DNA-binding protein HU-A	2 : Cytoplasmic	2133.01
1238	NMA1398	1573	1834	1803	4410	1314	2020	2103	4646	2931	2403	2370	2580	3400	2588	2691	586	-9.16329	2.20928	0.00547148	0.010201	1296436	1298898	-	2463	218768233	lon	ATP-dependent protease Lon	2 : Cytoplasmic	521.16
1239	NMA1400	27	27	125	47	32	91	78	1832	53	37	165	28	85	118	101	231	-12.3425	-1.46498	0.0325841	0.0512073	1299257	1300252	+	996	218768234		putative methyltransferase	2 : Cytoplasmic	83.22
1240	NMA1401	259	247	672	1060	49	288	517	3215	484	325	883	621	131	370	662	405	-10.6515	0.294989	0.974834	0.981052	1300324	1302069	-	1746	218768235	recD	exodeoxyribonuclease V alpha chain	2 : Cytoplasmic	432.84
1241	NMA1402	1	0	16	26	0	5	7	1237	4	2	22	16	4	8	10	156	-14.201	-4.04958	3.01593e-06	1.0025e-05	1302137	1302832	-	696	218768236	lolD	lipoprotein-releasing system ATP-binding protein LolD	1 : Unknown	208.91
1242	NMA1403	0	0	0	24	13	0	1	2334	2	2	2	15	29	2	3	294	-13.8634	-5.20517	5.91769e-08	2.46591e-07	1302825	1304072	-	1248	218768237	lolC	lipoprotein-releasing system transmembrane protein LolC	5 : Inner membrane protein	265.87
1243	NMA1405	38	120	140	132	92	65	266	455	74	159	185	77	239	85	341	57	-12.8541	1.52603	0.367317	0.436162	1304278	1304556	+	279	218768238		hypothetical periplasmic protein	9 : Periplasmic	59.65
1244	NMA1406	324	431	669	1199	135	374	653	1108	605	566	880	702	353	480	836	140	-11.2463	2.17728	0.010171	0.0179367	1304612	1305229	-	618	218768239	recR	recombination protein RecR	2 : Cytoplasmic	259.9
1245	NMA1407	8	41	38	75	13	41	61	2819	18	55	51	44	37	54	79	355	-12.4279	-2.87881	5.80505e-05	0.000158541	1305296	1306834	-	1539	218768240		putative peptidyl-prolyl cis-trans isomerase D (PPIase D; rotamase D)	5 : Inner membrane protein	779.44
1246	NMA1408	62	277	84	305	73	266	30	651	118	363	112	179	192	341	40	82	-12.4884	1.22583	0.502072	0.571655	1306888	1307262	-	375	218768241		conserved hypothetical protein	1 : Unknown	97.15
1247	NMA1409	2031	1666	961	4874	1432	1704	1120	3020	3782	2183	1264	2851	3704	2184	1434	381	-9.5359	2.70662	0.00305196	0.00597676	1307412	1309040	+	1629	218768242		putative ABC transporter ATP-binding protein	2 : Cytoplasmic	1768.42
1248	NMA1410	0	15	3	11	0	18	1	2269	3	20	5	7	4	24	3	286	-13.7634	-4.9237	1.53168e-08	7.11615e-08	1309112	1310365	+	1254	218768243	cca	multifunctional CCA protein [includes: CCA-adding enzyme (tRNA nucleotidyltransferase; tRNA adenylyl-/cytidylyl-transferase; tRNA CCA-pyrophosphorylase; tRNA-NT) and 2'-nucleotidase and 2',3'-cyclic phosphodiesterase and phosphatase]	2 : Cytoplasmic	754.83
1249	NMA1411	79	44	202	469	97	75	120	542	149	59	266	275	252	98	155	68	-12.6707	1.38909	0.393501	0.463172	1310588	1310896	+	309	218768244		conserved hypothetical protein	1 : Unknown	32.42
1250	NMA1412	3	12	11	8	5	2	0	1842	8	17	15	5	14	4	2	232	-13.9285	-4.65273	7.9186e-08	3.22002e-07	1310978	1312009	+	1032	218768245	ruvB	Holliday junction DNA helicase RuvB	2 : Cytoplasmic	99.47
1251	NMA1413	0	12	32	26	13	2	9	1338	3	17	43	16	34	4	13	169	-13.6568	-3.18738	0.000310774	0.000734589	1312032	1312760	-	729	218768246	rpe	ribulose-phosphate 3-epimerase (pentose-5-phosphate 3-epimerase; PPE; R5P3E)	2 : Cytoplasmic	362.81
1252	NMA1414	0	0	0	0	0	0	1	796	2	1	1	0	2	1	2	100	-15.8476	-6.07208	3.28466e-12	5.4862e-11	1313071	1313505	+	435	218768247		conserved hypothetical periplasmic protein	9 : Periplasmic	91.05
1253	NMA1415	232	785	415	838	210	896	448	1603	435	1029	547	490	546	1148	574	202	-10.926	1.75319	0.0427711	0.0657342	1313518	1314381	-	864	218768248		conserved hypothetical protein	1 : Unknown	88.24
1254	NMA1416	0	1	0	6	16	0	0	1148	2	3	2	4	34	1	1	145	-14.4488	-4.32983	1.81278e-05	5.40359e-05	1314389	1315006	-	618	218768249	ribE	riboflavin synthase alpha chain	2 : Cytoplasmic	178.09
1255	NMA1417	0	1	13	6	0	0	6	1082	2	3	18	4	3	1	9	136	-14.648	-4.5576	1.98544e-07	7.67221e-07	1315169	1315747	-	579	218768250		putative molybdopterin-guanine dinucleotide biosynthesis protein A	2 : Cytoplasmic	6.23
1256	NMA1418	551	834	866	2220	275	925	844	3346	1028	1093	1139	1299	715	1186	1081	422	-10.0648	1.35312	0.0850995	0.122759	1315989	1317761	+	1773	218768251		putative two-component system sensor protein	11 : Membrane	206.05
1257	NMA1419	128	232	229	487	54	286	252	1183	241	305	302	285	144	367	324	149	-11.783	0.915031	0.432098	0.502168	1317758	1318414	+	657	218768252		putative two-component system transcriptional regulator protein	2 : Cytoplasmic	28.82
1258	NMA1421	1160	1021	710	3229	1199	1277	1233	1916	2161	1338	934	1889	3100	1637	1578	242	-10.0948	2.90115	0.000888783	0.00195881	1318885	1319919	-	1035	218768253	purM	phosphoribosylformylglycinamidine cyclo-ligase (AIRS; phosphoribosyl-aminoimidazole synthetase; AIR synthase)	2 : Cytoplasmic	1109.83
1259	NMA1424	153	404	256	610	77	403	255	1234	287	530	338	357	203	517	328	156	-11.563	1.23352	0.222777	0.284777	1320677	1321351	+	675	218768254		conserved hypothetical protein	1 : Unknown	147.8
1260	NMA1425	0	0	0	3	0	0	3	1068	2	1	1	2	3	1	5	135	-15.3363	-5.89672	9.89956e-12	1.26627e-10	1321344	1321937	+	594	218768255	ribA	GTP cyclohydrolase II	2 : Cytoplasmic	104.77
1261	NMA1427	93	53	329	254	42	142	429	1894	176	71	433	149	113	183	549	239	-11.5609	0.00233287	0.645025	0.704265	1322105	1323114	+	1010	-		putative glycosyl transferase (pseudogene part 2)	2 : Cytoplasmic	56.76
1262	NMA1429	306	285	314	979	88	271	411	1999	571	375	414	573	232	348	527	252	-11.0913	0.785901	0.432992	0.502917	1323578	1324669	+	1092	218768256	ribAB	bifunctional riboflavin biosynthesis protein [includes: GTP cyclohydrolase II and 3,4-dihydroxy-2-butanone 4-phosphate synthase (DHBP synthase)]	2 : Cytoplasmic	80.86
1263	NMA1430	NA	NA	NA	NA	NA	NA	NA	NA	NA	NA	NA	NA	NA	NA	NA	NA	NA	NA	NA	NA	1325046	1326049	-	1004	-		ISNme1 transposase (pseudogene part 2)	2 : Cytoplasmic	0
1264	NMA1432	1	0	0	6	0	0	0	549	4	1	1	4	3	1	1	69	-15.8064	-4.91928	1.5466e-09	8.90509e-09	1326207	1326521	-	315	-		truncated putative type I restriction-modification system M protein (C-termninal 20% of the protein)	1 : Unknown	1.6
1265	NMA1433	39	15	64	169	50	57	15	2467	74	21	85	100	129	74	21	311	-12.2351	-2.10846	0.00338654	0.00656202	1326807	1328117	-	1311	218768257		putative ATPase	2 : Cytoplasmic	74.75
1266	NMA1435	19	6	0	209	59	54	0	900	38	10	2	124	149	70	2	113	-13.1374	-1.00544	0.15641	0.209064	1328366	1328851	+	486	218768258		hypothetical protein	1 : Unknown	35.5
1267	NMA1436	16	7	13	39	0	11	9	1421	30	11	18	24	4	15	13	179	-13.6938	-3.43501	3.074e-05	8.81214e-05	1328851	1329630	+	780	218768259		hypothetical protein	1 : Unknown	57.76
1268	NMA1437	8	3	35	60	10	0	10	1713	17	6	47	36	28	2	14	216	-13.3783	-3.34278	0.000144168	0.000362845	1329902	1330816	-	915	218768260		putative HTH-type transcriptional regulator	2 : Cytoplasmic	19.99
1269	NMA1438	12	0	16	31	0	10	9	2754	23	2	22	19	4	14	13	347	-13.3433	-4.6423	1.71006e-08	7.83681e-08	1331072	1332541	+	1470	218768261		putative transporter	5 : Inner membrane protein	97.75
1270	NMA1439	222	396	311	723	114	480	260	671	415	520	410	423	298	616	334	85	-11.8838	2.34774	0.00939386	0.0167416	1332793	1333164	+	372	218768262		conserved hypothetical lipoprotein	11 : Membrane	1266.54
1271	NMA1440	119	9	107	137	66	8	87	2586	221	14	142	80	171	12	113	326	-11.913	-1.6	0.0281757	0.0450499	1333237	1334646	+	1410	218768263	thrC	threonine synthase	2 : Cytoplasmic	612.06
1272	NMA1441	479	604	644	1430	193	554	1000	1452	894	792	847	837	503	711	1280	183	-10.8482	2.19405	0.00943378	0.0167832	1334693	1335487	+	795	218768264		conserved hypothetical protein	1 : Unknown	265.03
1273	NMA1442	0	0	0	6	0	0	0	1456	2	1	1	4	3	1	1	184	-15.1776	-6.47283	2.01871e-13	7.99962e-12	1335675	1336451	+	777	218768265	fpr	ferredoxin--NADP reductase (FNR; flavodoxin reductase; FLXR; FLDR)	2 : Cytoplasmic	1136.21
1274	NMA1444	4	1	0	45	0	20	7	4499	10	3	2	28	4	26	10	567	-13.1028	-5.57693	7.40227e-12	1.02466e-10	1337108	1339579	-	2472	218768266		putative cation-transporting ATPase	5 : Inner membrane protein	331.14
1275	NMA1445	240	494	370	1376	236	570	369	1956	449	648	487	806	613	731	473	247	-10.8727	1.28569	0.115488	0.160194	1339576	1340685	-	1110	218768267		putative GTPase	2 : Cytoplasmic	192.96
1276	NMA1446	330	458	419	1217	221	475	481	2387	616	601	552	712	574	610	616	301	-10.7167	1.0235	0.204983	0.265483	1340759	1342039	-	1281	218768268		conserved hypothetical membrane-associated protein	11 : Membrane	202.75
1277	NMA1447	492	754	341	1701	341	995	266	1330	918	989	450	996	884	1275	342	168	-10.9131	2.31731	0.0100971	0.0178532	1342192	1342917	-	726	218768269		conserved hypothetical protein	1 : Unknown	171.39
1278	NMA1448	148	164	145	306	60	195	121	1249	277	216	192	179	159	251	156	157	-11.9751	0.374395	0.957442	0.967495	1342990	1343667	-	678	218768270		putative DNA repair protein RadC	2 : Cytoplasmic	28.02
1279	NMA1449	329	250	239	587	118	372	439	2490	614	329	315	344	309	478	563	314	-10.9551	0.424812	0.773403	0.818779	1343790	1345139	-	1350	218768271		putative glutamate--cysteine ligase (gamma-glutamylcysteine synthetase)	2 : Cytoplasmic	310.73
1280	NMA1450	851	1140	1566	3058	661	1299	2393	2599	1587	1494	2058	1789	1712	1665	3061	328	-9.83428	2.54289	0.00225974	0.00454873	1345395	1346804	+	1410	218768272	leuC	3-isopropylmalate dehydratase large subunit (isopropylmalate isomerase; alpha-IPM isomerase; IPMI)	2 : Cytoplasmic	182.46
1281	NMA1451	56	240	157	294	37	308	155	388	107	315	208	172	100	395	200	49	-12.7833	2.12624	0.108315	0.151281	1346901	1347155	+	255	218768273		hypothetical lipoprotein	11 : Membrane	94.48
1282	NMA1452	326	311	195	1154	233	305	318	1153	608	409	258	676	604	392	408	145	-11.4176	1.72005	0.0537441	0.0810507	1347217	1347858	+	642	218768274	leuD	3-isopropylmalate dehydratase small subunit (isopropylmalate isomerase; alpha-IPM isomerase; IPMI)	2 : Cytoplasmic	104.76
1283	NMA1453	276	395	827	1346	219	617	761	2390	516	519	1087	788	570	791	974	301	-10.5692	1.31489	0.118929	0.164177	1348033	1349304	+	1272	218768275	nlaIVM	type II restriction-modification system modification methylase NlaIV (M.NlaIV; cytosine-specific methyltransferase NlaIV)	2 : Cytoplasmic	145.37
1284	NMA1454	193	311	535	774	65	200	346	1358	361	409	704	453	172	258	444	171	-11.429	1.22534	0.23833	0.302174	1349320	1350048	+	729	-		type II restriction-modification system restriction enzyme NlaIV (R.NlaIV; type II restriction enzyme NlaIV; endonuclease NlaIV) (pseudogene part 1)	2 : Cytoplasmic	62.07
1285	NMA1456	467	847	1058	1790	227	868	947	1977	872	1110	1391	1047	591	1113	1212	249	-10.464	2.07241	0.0113228	0.0197611	1350085	1351155	+	1071	218768276	leuB	3-isopropylmalate dehydrogenase (beta-IPM dehydrogenase; IMDH; 3-IPM-DH)	2 : Cytoplasmic	374.11
1286	NMA1457	67	91	85	144	19	61	97	1012	126	120	113	85	53	80	125	128	-12.6395	-0.347742	0.383821	0.452675	1351318	1351881	+	564	218768277		conserved hypothetical periplasmic protein	9 : Periplasmic	114.04
1287	NMA1459	0	58	29	54	0	23	23	2591	3	76	39	32	4	31	31	327	-12.8074	-3.39437	5.31668e-05	0.00014639	1352342	1353739	+	1398	218768278	aspA	aspartate ammonia-lyase (aspartase)	2 : Cytoplasmic	138.2
1288	NMA1460	41	174	190	214	54	163	163	1595	79	229	251	125	143	210	210	201	-11.8972	-0.174928	0.517277	0.58534	1353811	1354686	-	876	218768279		putative transporter	11 : Membrane	86.13
1289	NMA1461	25	103	57	192	23	108	61	1240	49	136	76	113	63	139	79	156	-12.5411	-0.736804	0.191423	0.250505	1354688	1355410	-	723	218768280		putative DnaJ-like protein	11 : Membrane	154.08
1290	NMA1462	5	85	80	149	36	54	93	859	12	112	106	88	95	71	120	108	-12.865	-0.32642	0.380463	0.449659	1355589	1356068	-	480	218768281		conserved hypothetical protein	1 : Unknown	93.07
1291	NMA1463	117	21	208	352	62	82	251	637	219	29	274	207	163	107	322	80	-12.517	1.23125	0.509544	0.577884	1356143	1356505	+	363	218768282		conserved hypothetical protein	1 : Unknown	66.94
1292	NMA1464	1	24	0	6	0	3	0	1572	4	31	2	4	4	5	2	198	-14.2067	-4.75202	4.01497e-07	1.4807e-06	1356537	1357403	+	867	218768283		putative aminomethyl transferase	2 : Cytoplasmic	94.62
1293	NMA1465	136	256	203	843	57	322	251	1748	256	337	268	494	152	414	322	220	-11.4073	0.540868	0.741685	0.791	1357496	1358455	+	960	218768284		putative ATPase	2 : Cytoplasmic	66.61
1294	NMA1466	10	27	1	34	8	39	9	5539	21	36	3	20	23	51	13	698	-12.4475	-4.86631	2.11987e-11	2.24306e-10	1358548	1361487	-	2940	218768285		putative type III restriction-modification system enzyme Res	2 : Cytoplasmic	20.24
1295	NMA1467	48	72	166	206	34	128	148	3624	92	96	219	121	92	165	190	457	-11.4828	-1.71301	0.00507975	0.0095322	1361503	1363438	-	1936	-		putative type III restriction-modification system enzyme Mod (pseudogene part 2)	2 : Cytoplasmic	18.66
1296	NMA1469	108	331	139	645	54	352	241	982	204	434	184	378	144	452	310	124	-11.8683	1.28133	0.263513	0.329962	1363554	1364111	-	558	218768286	ppiA	peptidyl-prolyl cis-trans isomerase A (PPIase A; rotamase A; cyclophilin A)	9 : Periplasmic	63.94
1297	NMA1470	381	577	705	1323	278	689	837	1715	712	757	927	774	722	884	1072	216	-10.7303	1.94967	0.0134451	0.023165	1364176	1365102	-	927	218768287		putative GTPase	2 : Cytoplasmic	238.46
1298	NMA1471	233	373	369	1012	90	367	371	866	436	490	486	593	237	471	476	109	-11.6597	2.06089	0.0181581	0.0302535	1365090	1365566	-	477	218768288		putative cation uptake HTH-type transcriptional regulator	2 : Cytoplasmic	115.51
1299	NMA1472	154	222	348	441	93	370	240	802	289	292	458	258	244	475	308	101	-11.9434	1.71468	0.0795292	0.115632	1365637	1366092	-	456	218768289		putative low molecular weight protein-tyrosine-phosphatase (PTPase; small, acidic phosphotyrosine protein phosphatase; PY protein phosphatase)	2 : Cytoplasmic	83.16
1300	NMA1473	761	1040	1059	2288	357	1074	1001	2124	1419	1363	1392	1339	927	1377	1282	268	-10.2573	2.27904	0.00432895	0.00817372	1366217	1367332	-	1116	218768290	glxK	glycerate kinase	2 : Cytoplasmic	180.28
1301	NMA1474	646	644	893	2252	566	637	814	2031	1205	845	1174	1318	1465	817	1042	256	-10.3947	2.13322	0.00911058	0.0162654	1367446	1368543	-	1098	218768291		conserved hypothetical protein	1 : Unknown	353.67
1302	NMA1475	1004	1744	1455	3260	719	2109	1638	3082	1871	2285	1913	1907	1862	2702	2096	389	-9.64591	2.42797	0.00183808	0.00377517	1368626	1370257	-	1632	218768292		putative methyltransferase	2 : Cytoplasmic	342.59
1303	NMA1476	3	21	4	102	0	39	6	497	8	29	7	62	4	51	9	63	-14.177	-1.37406	0.0764277	0.111443	1370357	1370641	-	285	218768293		putative heavy-metal scavenger protein	2 : Cytoplasmic	56.76
1304	NMA1478	27	101	56	87	21	67	94	2623	53	133	75	51	58	87	121	331	-12.0929	-2.00081	0.00299646	0.0058909	1371201	1372637	+	1437	218768294		putative poly(beta-D-mannuronate) O-acetylase (alginate biosynthesis protein AlgI)	5 : Inner membrane protein	76.05
1305	NMA1479	3	15	19	65	13	0	42	1738	8	21	26	39	35	2	54	219	-13.2071	-3.04228	0.000404392	0.000940478	1372648	1373631	+	984	218768295		conserved hypothetical periplasmic protein	9 : Periplasmic	26.07
1306	NMA1480	22	0	0	11	3	0	0	2196	38	2	2	7	10	2	2	277	-13.8249	-4.95239	3.40083e-07	1.26343e-06	1373628	1374821	+	1194	218768296		putative TonB-dependent receptor	8 : Outer membrane-associated	68.55
1307	NMA1481	4	22	40	58	3	15	19	0	10	30	53	35	12	21	26	0	-18.5874	7.72518	0.0511256	0.0773969	1375082	1376047	-	966	218768297		IS1655 transposase	2 : Cytoplasmic	0
1308	NMA1482	0	3	61	44	0	13	12	2850	3	6	80	26	4	18	17	359	-12.9852	-4.02484	4.06075e-06	1.31942e-05	1376191	1377744	+	1554	218768298	fadD2	long-chain-fatty-acid--CoA ligase (long-chain acyl-CoA synthetase)	11 : Membrane	32.25
1309	NMA1483	166	482	322	945	56	445	339	3740	312	632	424	553	149	571	435	471	-10.6305	-0.0993192	0.613236	0.676501	1377835	1379817	-	1983	218768299		putative transporter	5 : Inner membrane protein	564.72
1310	NMA1485	153	335	418	585	38	333	269	3707	287	440	550	343	103	428	345	467	-10.788	-0.388821	0.349601	0.420312	1380151	1382157	+	2007	218768300	gcr	site-specific recombinase	5 : Inner membrane protein	101.49
1311	NMA1486	3	18	0	0	0	5	0	0	7	24	2	0	3	8	1	0	-19.6067	5.68664	0.348374	0.419413	1382368	1383333	+	966	218768301		IS1655 transposase	2 : Cytoplasmic	0
1312	NMA1487	36	76	29	65	25	20	47	32	69	100	40	38	67	27	61	4	-15.5118	3.78762	0.131053	0.178475	1383398	1383991	+	594	218768302		IS1016 group transposase	2 : Cytoplasmic	8.2
1313	NMA1488	164	610	405	865	206	768	347	1846	308	800	533	506	536	984	445	233	-10.931	1.33611	0.124751	0.171278	1384238	1385230	-	993	218768303	mltB	membrane-bound lytic murein transglycosylase B (murein hydrolase B)	11 : Membrane	278.09
1314	NMA1490	0	4	0	3	0	2	0	2859	2	6	1	2	3	4	1	360	-14.464	-6.99166	8.11355e-16	1.09317e-13	1385549	1387102	-	1554	218768304		putative acyl-CoA dehydrogenase	2 : Cytoplasmic	714.64
1315	NMA1491	166	382	401	746	157	306	413	6948	312	501	528	437	409	393	529	876	-10.1769	-0.979006	0.0381655	0.0591506	1387161	1391051	+	3891	218768305		putative transcription-repair coupling factor (TRCF)	2 : Cytoplasmic	521.75
1316	NMA1492	1	9	0	0	0	0	3	688	4	12	1	0	3	1	5	87	-15.2643	-4.48521	2.87073e-07	1.08851e-06	1391200	1391583	+	384	218768306	panD	aspartate 1-decarboxylase precursor (aspartate alpha-decarboxylase) [contains: aspartate 1-decarboxylase beta and alpha chains]	2 : Cytoplasmic	204.22
1317	NMA1493	0	0	0	16	17	0	0	1552	2	2	2	10	37	2	2	196	-14.1232	-4.548	6.68924e-06	2.10904e-05	1391605	1392447	+	843	218768307	kdsA	2-dehydro-3-deoxyphosphooctonate aldolase (phospho-2-dehydro-3-deoxyoctonate aldolase; 3-deoxy-D-manno-octulosonic acid 8-phosphate synthetase; KDO-8-phosphate synthetase; KDO 8-P synthase; KDOPS)	2 : Cytoplasmic	346.88
1318	NMA1494	291	237	216	938	299	315	336	754	543	312	285	549	774	405	431	95	-11.7362	2.30704	0.0107679	0.0188742	1392462	1392902	+	441	218768308		conserved hypothetical integral membrane protein	11 : Membrane	448.29
1319	NMA1495	5	3	0	34	0	0	0	2417	11	5	2	22	3	2	2	305	-13.9807	-5.54054	7.95612e-10	4.9323e-09	1392950	1394236	+	1287	218768309	eno	enolase (2-phosphoglycerate dehydratase; 2-phospho-D-glycerate hydro-lyase)	2 : Cytoplasmic	2559.18
1320	NMA1496	0	0	0	0	0	0	0	492	2	1	1	0	2	1	1	62	-16.2956	-5.58207	2.07637e-10	1.5542e-09	1394250	1394528	+	279	218768310		putative cell division protein FtsB	1 : Unknown	97.7
1321	NMA1497	0	0	0	5	2	0	0	518	2	1	1	4	6	1	1	65	-15.8064	-4.75186	2.22314e-08	9.94018e-08	1394569	1394859	-	291	218768311		putative ferredoxin-like protein	2 : Cytoplasmic	12.28
1322	NMA1498	1	6	3	6	2	0	3	2142	4	9	5	4	7	1	5	270	-14.2495	-5.72975	8.60609e-12	1.14427e-10	1395057	1396190	-	1134	218768312	nrdB	ribonucleoside-diphosphate reductase beta subunit (ribonucleotide reductase)	2 : Cytoplasmic	630.82
1323	NMA1499	918	1108	540	2068	630	1524	558	2246	1711	1452	711	1210	1631	1953	715	283	-10.195	2.24239	0.0101798	0.0179367	1396251	1397438	-	1188	218768313		putative type II restriction-modification system enzyme Res	2 : Cytoplasmic	185.97
1324	NMA1500	327	347	932	1372	303	443	764	1934	611	456	1225	803	786	569	978	244	-10.6974	1.66903	0.0528171	0.0798139	1397431	1398444	-	1014	218768314		putative type II restriction-modification system enzyme Mod	2 : Cytoplasmic	187.05
1325	NMA1501	0	1	19	30	7	10	0	4290	3	3	26	18	19	14	2	541	-13.1214	-5.47698	2.52704e-11	2.60569e-10	1398502	1400781	-	2280	218768315	nrdA	ribonucleoside-diphosphate reductase alpha subunit (ribonucleotide reductase)	2 : Cytoplasmic	1376.44
1326	NMA1503	0	0	0	6	0	13	0	560	2	2	2	4	3	17	1	71	-15.3121	-3.98778	4.28201e-06	1.38248e-05	1401310	1401621	+	312	218768316		hypothetical periplasmic protein	9 : Periplasmic	6.69
1327	NMA1504	0	6	8	5	0	10	0	1408	2	9	12	3	3	14	1	178	-14.3823	-4.78554	4.62621e-08	1.94783e-07	1401933	1402700	-	768	218768317	nlaA	1-acyl-sn-glycerol-3-phosphate acyltransferase NlaA (1-AGP acyltransferase; 1-AGPAT; lysophosphatidic acid acyltransferase; LPAAT)	2 : Cytoplasmic	71.97
1328	NMA1505	17	80	62	97	13	23	35	1505	34	105	82	57	37	31	46	190	-12.7702	-1.75332	0.0158716	0.026775	1402788	1403615	-	828	218768318	mutM	formamidopyrimidine-DNA glycosylase (FAPY-DNA glycosylase; DNA-(apurinic or apyrimidinic site) lyase MutM; AP lyase MutM)	2 : Cytoplasmic	39.82
1329	NMA1506	0	0	0	9	7	0	15	1216	2	2	2	6	18	2	20	153	-14.4031	-4.4043	3.12036e-06	1.03212e-05	1403667	1404332	-	666	218768319		putative methyltransferase	2 : Cytoplasmic	31.17
1330	NMA1507	1006	751	1150	2817	740	1014	1381	3657	1875	985	1512	1648	1915	1300	1767	461	-9.72859	1.76919	0.0241144	0.0391132	1404510	1406486	+	1977	218768320		putative membrane-bound lytic murein transglycosylase D (murein hydrolase D)	6 : Inner membrane-associated	224.51
1331	NMA1508	15	133	80	161	8	74	33	1254	31	175	106	95	25	96	44	158	-12.6326	-0.952048	0.132053	0.179596	1406554	1407246	+	693	218768321	rsuA	ribosomal small subunit pseudouridine synthase A (16S pseudouridylate 516 synthase; 16S pseudouridine 516 synthase; rRNA-uridine isomerase A; rRNA pseudouridylate synthase A)	2 : Cytoplasmic	70.9
1332	NMA1509	0	6	0	9	0	43	1	2586	3	9	2	6	4	54	3	326	-13.5217	-4.8174	3.37191e-07	1.25731e-06	1407790	1409186	+	1397	-		putative sodium-dependent transporter (pseudogene part 1)	5 : Inner membrane protein	44.19
1333	NMA1514	0	12	0	5	2	0	0	1158	2	16	2	3	7	1	1	146	-14.7408	-4.93886	5.1108e-08	2.14297e-07	1409433	1410089	+	657	218768322	cmk	cytidylate kinase (CK; cytidine monophosphate kinase; CMP kinase)	2 : Cytoplasmic	44.42
1334	NMA1515	3	3	0	23	2	10	7	3112	8	5	2	14	8	14	10	392	-13.5888	-5.48574	6.45447e-12	9.14446e-11	1410244	1411929	+	1686	218768323	rpsA	30S ribosomal protein S1	2 : Cytoplasmic	6336.79
1335	NMA1516	11	0	0	12	5	0	0	530	20	2	2	8	13	1	1	67	-15.048	-3.30118	0.000302778	0.000717367	1411940	1412254	+	315	218768324	ihfB	integration host factor beta-subunit (IHF-beta)	2 : Cytoplasmic	1083.9
1336	NMA1517	32	22	85	172	12	5	125	736	62	30	113	101	35	8	160	93	-13.0995	-0.350043	0.356589	0.426935	1412605	1413012	-	408	218768325		putative HTH-type transcriptional regulator	2 : Cytoplasmic	49.19
1337	NMA1518	171	405	417	788	63	414	329	2158	321	532	549	461	167	531	422	272	-11.0493	0.649057	0.56614	0.631788	1413133	1414269	+	1137	218768326		putative alcohol dehydrogenase class III (S-(hydroxymethyl)glutathione dehydrogenase; glutathione-dependent formaldehyde dehydrogenase; FDH;FALDH)	2 : Cytoplasmic	262.34
1338	NMA1519	45	219	218	340	25	181	292	1560	87	288	287	199	69	233	374	197	-11.7611	0.161393	0.800654	0.841352	1414278	1415105	+	828	218768327		putative esterase	1 : Unknown	119.09
1339	NMA1520	507	615	497	1116	245	808	618	2158	946	807	654	653	637	1036	792	272	-10.6058	1.53605	0.0575809	0.0861369	1415498	1416649	+	1152	218768328		putative ATPase	2 : Cytoplasmic	460.39
1340	NMA1521	351	282	343	930	217	244	363	762	655	371	452	545	563	314	466	96	-11.7141	2.32084	0.00835896	0.0150969	1416708	1417133	+	426	218768329	ndk	nucleoside diphosphate kinase (NDK; NDP kinase; nucleoside-2-P kinase)	2 : Cytoplasmic	251.59
1341	NMA1522	306	223	589	835	302	244	651	2057	572	294	775	489	782	314	834	259	-10.8631	1.15979	0.204717	0.265383	1417277	1418371	+	1095	218768330		conserved hypothetical protein	1 : Unknown	530.61
1342	NMA1523	95	127	111	206	47	114	189	1416	179	168	147	121	125	147	243	179	-12.0548	-0.146884	0.539389	0.605951	1418374	1419135	+	762	218768331	pilW	type IV pilus biogenesis lipoprotein PilW	8 : Outer membrane-associated	182.24
1343	NMA1524	3	3	0	3	0	16	0	2378	7	5	2	2	3	21	1	300	-14.0561	-5.64449	3.60664e-10	2.48772e-09	1419151	1420416	+	1266	218768332	ispG	4-hydroxy-3-methylbut-2-en-1-yl diphosphate synthase (1-hydroxy-2-methyl-2-(E)-butenyl 4-diphosphate synthase)	2 : Cytoplasmic	382.64
1344	NMA1525	232	124	230	982	239	115	252	1110	434	164	304	575	618	149	324	140	-11.6382	1.38835	0.216356	0.277799	1420469	1421083	-	615	218768333	clpP	ATP-dependent Clp protease proteolytic subunit (endopeptidase Clp)	2 : Cytoplasmic	689.98
1345	NMA1526	1317	1321	1015	3420	1394	1714	1488	2474	2454	1731	1335	2001	3605	2196	1904	312	-9.77613	2.80136	0.000891587	0.00196285	1421179	1422492	-	1314	218768334	tig	trigger factor (TF)	2 : Cytoplasmic	3981.57
1346	NMA1527	8	10	1	50	0	25	0	4252	17	14	3	31	4	33	2	536	-12.9853	-5.1791	2.69646e-10	1.96734e-09	1422697	1425000	-	2304	218768335	ftsK	DNA translocase FtsK	5 : Inner membrane protein	529.41
1347	NMA1528	186	572	397	843	110	557	445	2224	349	750	523	494	289	714	570	280	-10.8749	0.911128	0.322159	0.391277	1425358	1426569	+	1212	218768336		putative uracil permease (uracil transporter)	5 : Inner membrane protein	316.37
1348	NMA1529	105	255	280	408	80	194	220	878	198	335	369	239	210	250	283	111	-12.0299	1.28089	0.233384	0.296647	1426621	1427103	-	483	218768337		hypothetical periplasmic protein	9 : Periplasmic	130.26
1349	NMA1531	0	0	3	5	8	2	0	700	2	2	5	3	18	4	1	88	-15.0497	-4.10589	4.49334e-06	1.44833e-05	1427209	1427612	+	404	-		hypothetical protein	1 : Unknown	0.06
1350	NMA1532	0	0	0	0	20	2	0	1354	2	2	2	0	42	4	2	171	-14.2289	-4.36587	4.28126e-05	0.000119674	1427686	1428432	+	747	218768338	pss	CDP-diacylglycerol--serine O-phosphatidyltransferase (phosphatidylserine synthase)	5 : Inner membrane protein	256.15
1351	NMA1533	166	174	115	639	114	338	126	1468	311	229	153	375	297	434	163	185	-11.6306	0.59766	0.724132	0.775011	1428433	1429239	+	807	218768339		conserved hypothetical integral membrane protein	11 : Membrane	79.87
1352	NMA1534	756	232	256	1985	652	227	336	820	1408	305	338	1162	1684	292	431	103	-11.291	2.95548	0.0115051	0.0200102	1430027	1430479	-	453	218768340	rplI	50S ribosomal protein L9	2 : Cytoplasmic	1892.15
1353	NMA1535	0	0	26	6	3	7	35	402	3	2	35	4	11	10	45	51	-14.6429	-1.69501	0.0439916	0.0675586	1430496	1430726	-	231	218768341	rpsR	30S ribosomal protein S18	2 : Cytoplasmic	441.39
1354	NMA1536	39	9	3	31	3	3	0	538	69	13	6	19	11	5	2	68	-14.3299	-1.90804	0.0302532	0.0478792	1430733	1431035	-	303	218768342	priB	primosomal replication protein n	2 : Cytoplasmic	602.78
1355	NMA1537	0	0	0	0	0	0	0	659	2	1	1	0	2	1	1	83	-16.0838	-6.00023	1.10171e-11	1.31749e-10	1431036	1431404	-	369	218768343	rpsF	30S ribosomal protein S6	2 : Cytoplasmic	1257.41
1356	NMA1538	0	1	0	16	0	5	0	1748	2	3	2	11	3	7	1	220	-14.5328	-5.71012	6.06162e-11	5.46899e-10	1431560	1432510	-	951	218768344	trxB	thioredoxin reductase (TRXR)	6 : Inner membrane-associated	558.93
1357	NMA1539	47	312	334	359	47	278	277	3998	90	410	440	210	126	357	355	504	-10.8974	-0.825567	0.118328	0.163572	1432649	1434826	+	2178	218768345		putative cation-transporting ATPase	5 : Inner membrane protein	250.52
1358	NMA1540	4	57	1	36	7	23	9	3506	10	75	3	21	21	31	13	442	-12.748	-4.1481	2.9719e-07	1.12266e-06	1434881	1436767	+	1887	218768346	uvrC	UvrABC system protein C (UvrC protein; excinuclease ABC subunit C)	2 : Cytoplasmic	67.55
1359	NMA1541	3	9	5	6	3	23	1	2648	8	13	8	4	11	30	3	334	-13.5525	-4.94749	4.00814e-09	2.09856e-08	1437010	1438443	+	1434	218768347		conserved hypothetical TPR-containing protein	2 : Cytoplasmic	36.58
1360	NMA1542	54	137	258	339	30	263	130	1326	103	181	340	199	82	338	168	167	-11.9411	0.269989	0.88875	0.911758	1438565	1439281	+	717	218768348	trmB	tRNA (guanine-N(7)-)-methyltransferase (tRNA(m7G46)-methyltransferase)	2 : Cytoplasmic	86.34
1361	NMA1543	28	49	115	116	3	61	80	59	55	66	152	68	12	79	103	7	-14.8731	3.33996	0.163985	0.217463	1439484	1440086	+	603	218768349		IS1016 group transposase	2 : Cytoplasmic	3.94
1362	NMA1544	482	813	874	1618	245	807	1004	1449	900	1066	1149	947	637	1035	1285	183	-10.72	2.45636	0.0030927	0.00604483	1440251	1441015	-	765	218768350		conserved hypothetical protein	2 : Cytoplasmic	500.17
1363	NMA1545	8	39	63	59	2	38	62	3800	18	52	84	35	10	50	80	479	-12.2318	-3.34786	4.23737e-06	1.37303e-05	1441083	1443110	-	2028	218768351	uvrB	UvrABC system protein B (UvrB protein; excinuclease ABC subunit B)	2 : Cytoplasmic	171.43
1364	NMA1546	156	423	426	375	71	268	213	2765	293	555	560	220	188	345	274	349	-11.0181	-0.00333242	0.706108	0.760875	1443439	1444923	-	1485	218768352	prc	carboxy-terminal processing protease (C-terminal processing protease)	5 : Inner membrane protein	526.25
1365	NMA1547	994	1643	1285	2959	525	1413	1528	3358	1853	2153	1689	1731	1361	1811	1956	423	-9.6948	2.0828	0.00659824	0.0121559	1445043	1446848	-	1806	218768353		putative metallopeptidase	9 : Periplasmic	811.88
1366	NMA1549	322	496	621	1362	281	720	860	1003	602	651	817	797	730	923	1101	126	-11.1455	2.66604	0.00151855	0.00317373	1447176	1447736	+	561	218768354		conserved hypothetical protein	1 : Unknown	49.69
1367	NMA1550	32	150	47	64	10	115	39	990	62	197	63	38	30	148	51	125	-12.7813	-0.5681	0.27114	0.337839	1447738	1448286	+	549	218768355		conserved hypothetical protein	1 : Unknown	49.27
1368	NMA1551	0	3	1	16	0	20	0	816	2	5	3	10	4	26	2	103	-14.6687	-3.78572	1.78758e-05	5.33633e-05	1448279	1448734	+	456	218768356		conserved hypothetical protein	2 : Cytoplasmic	24.88
1369	NMA1552	37	36	91	164	57	36	13	1197	71	49	121	97	147	48	18	151	-12.6953	-0.943334	0.136558	0.185348	1448744	1449400	-	657	218768357		putative hydrolase	2 : Cytoplasmic	42
1370	NMA1553	0	9	1	16	0	13	19	3102	3	13	3	10	4	18	25	391	-13.4402	-5.17918	4.94177e-10	3.2532e-09	1449464	1451176	-	1713	218768358	proS	prolyl-tRNA synthetase (proline--tRNA ligase; ProRS; global RNA synthesis factor)	2 : Cytoplasmic	430.18
1371	NMA1554	129	102	142	206	103	30	22	5082	241	135	188	121	266	40	30	641	-11.2075	-2.13795	0.00123455	0.00263467	1451870	1454533	+	2664	218768359	aceE	pyruvate dehydrogenase E1 component	2 : Cytoplasmic	2024.76
1372	NMA1555	88	34	65	134	30	20	52	2912	164	46	87	79	80	27	68	367	-12.0535	-2.22363	0.00133581	0.00282984	1454683	1456290	+	1608	218768360	aceF	dihydrolipoyllysine-residue acetyltransferase (pyruvate dehydrogenase E2 component; dihydrolipoamide acetyltransferase)	2 : Cytoplasmic	752.96
1373	NMA1556	355	145	148	509	96	138	130	3305	660	191	196	298	251	178	168	417	-11.0527	-0.587039	0.22861	0.291129	1456368	1458152	+	1785	218768361	lpdA1	dihydrolipoyl dehydrogenase (pyruvate dehydrogenase E3 component; dihydrolipoamide dehydrogenase)	2 : Cytoplasmic	1223.65
1374	NMA1557	212	857	1580	965	150	785	1397	2915	398	1124	2076	565	392	1007	1788	367	-10.1829	1.51464	0.157879	0.210749	1458513	1460051	-	1539	218768362		conserved hypothetical protein	6 : Inner membrane-associated	994.22
1375	NMA1558	41	10	46	158	51	95	49	4028	78	15	62	93	132	123	64	508	-11.7982	-2.6488	0.000110998	0.000286132	1460188	1462308	-	2121	218768363		putative TonB-dependent ferric receptor protein	7 : Outer membrane protein	58
1376	NMA1559	692	447	587	1517	390	312	470	1446	1289	587	772	888	1010	401	603	182	-10.8914	2.11949	0.0148733	0.0253021	1462567	1463352	-	786	218768364	suhB	inositol-1-monophosphatase (IMPase; inositol-1-phosphatase; I-1-Pase)	2 : Cytoplasmic	478.64
1377	NMA1560	29	261	100	226	64	140	68	1626	57	342	133	133	168	181	89	205	-11.9729	-0.381704	0.36684	0.435852	1463533	1464411	+	879	218768365		putative tRNA/rRNA methyltransferase	2 : Cytoplasmic	55.5
1378	NMA1561	0	21	22	17	3	2	27	1612	3	28	30	10	11	4	35	203	-13.5643	-3.53957	4.95413e-05	0.000137155	1464451	1465329	+	879	218768366		conserved hypothetical protein	1 : Unknown	95.02
1379	NMA1562	47	44	21	158	14	23	33	610	88	59	29	94	40	31	44	77	-13.4391	-0.488203	0.305495	0.374639	1465533	1465874	+	342	218768367		hypothetical protein	1 : Unknown	5.06
1380	NMA1563	68	141	387	470	46	130	330	2318	129	186	509	275	123	168	423	292	-11.3566	-0.171793	0.527146	0.59451	1466222	1467478	+	1257	218768368		putative ribosomal RNA small subunit methyltransferase B (rRNA (cytosine-C(5)-)-methyltransferase)	2 : Cytoplasmic	88.36
1381	NMA1564	0	4	0	37	0	0	0	776	2	7	2	24	3	1	1	98	-14.88	-4.06349	5.23174e-06	1.67035e-05	1468234	1468668	+	435	218768369		conserved hypothetical protein	1 : Unknown	5.85
1382	NMA1565	181	475	344	548	44	364	330	2476	339	623	453	321	118	467	423	312	-11.0104	0.330424	0.93887	0.951583	1468716	1470059	-	1344	218768370		putative aldehyde dehydrogenase-like protein	2 : Cytoplasmic	312.26
1383	NMA1566	142	228	217	407	49	213	199	1317	266	300	286	239	131	274	256	166	-11.7899	0.592012	0.707576	0.761049	1470064	1470777	-	714	218768371		putative transporter	5 : Inner membrane protein	151.65
1384	NMA1567	0	0	0	0	0	0	0	506	2	1	1	0	2	1	1	64	-16.2747	-5.6211	2.05704e-10	1.55122e-09	1470868	1471158	+	291	218768372	gatC	aspartyl-tRNA(Asn) amidotransferase subunit C (Asp-ADT subunit C)	2 : Cytoplasmic	89.1
1385	NMA1568	3	0	0	12	14	2	0	2678	8	2	2	8	31	4	2	338	-13.7579	-5.39073	7.74505e-09	3.82708e-08	1471221	1472666	+	1446	218768373	gatA	aspartyl-tRNA(Asn) amidotransferase subunit A (Asp-ADT subunit A)	2 : Cytoplasmic	212.91
1386	NMA1569	54	135	269	175	96	128	175	1722	103	178	354	103	250	165	225	217	-11.7704	-0.142099	0.547782	0.613674	1472663	1473595	+	933	218768374		conserved hypothetical protein	1 : Unknown	177.05
1387	NMA1570	6	0	0	5	20	0	12	2673	13	2	2	3	46	2	16	337	-13.4572	-4.78392	5.28762e-07	1.91511e-06	1473638	1475068	+	1431	218768375	gatB	aspartyl-tRNA(Asn) amidotransferase subunit B (Asp-ADT subunit B)	2 : Cytoplasmic	666.09
1388	NMA1571	329	863	1004	1138	178	716	976	1853	615	1131	1320	666	464	918	1249	234	-10.6133	1.96061	0.0235526	0.038356	1475160	1476170	+	1011	218768376		putative iron/sulphur-binding oxidoreductase	2 : Cytoplasmic	97.8
1389	NMA1572	0	0	0	2	0	0	1	1164	2	1	1	2	2	1	3	147	-15.4541	-6.38032	6.20294e-13	1.62807e-11	1476300	1476932	-	633	218768377	pdxH	pyridoxamine 5'-phosphate oxidase (PNP/PMP oxidase; PNPOx)	2 : Cytoplasmic	92.47
1390	NMA1573	40	16	47	30	27	26	45	1347	75	23	63	18	71	35	59	170	-12.9509	-1.79505	0.0169465	0.0283752	1477432	1478202	+	771	218768378		ribosomal large subunit pseudouridine synthase B (rRNA-uridine isomerase B; rRNA pseudouridylate synthase B)	2 : Cytoplasmic	72.47
1391	NMA1574	19	1	8	11	2	0	20	2839	35	3	12	7	9	2	26	358	-13.3516	-4.74653	5.11089e-08	2.14297e-07	1478271	1479812	-	1542	218768379		putative transporter	5 : Inner membrane protein	616.1
1392	NMA1575	11	7	35	58	3	3	23	2439	22	11	47	35	12	5	31	307	-13.0605	-3.72628	3.54526e-06	1.16504e-05	1481025	1482380	-	1356	218768380	xseA	exodeoxyribonuclease VII large subunit (exonuclease VII large subunit)	2 : Cytoplasmic	386.2
1393	NMA1576	0	0	0	3	0	0	1	1498	2	1	1	2	2	1	3	189	-15.2224	-6.64442	8.02385e-14	3.861e-12	1482577	1483398	+	822	218768381	nadE	NH(3)-dependent NAD(+) synthetase	2 : Cytoplasmic	142.27
1394	NMA1577	0	9	1	11	0	13	3	876	2	13	3	7	4	17	5	110	-14.6249	-3.90272	3.20705e-06	1.05906e-05	1483468	1483941	-	474	218768382		conserved hypothetical protein	1 : Unknown	143.2
1395	NMA1578	1	1	1	8	0	10	1	571	4	3	3	5	3	13	3	72	-15.2273	-3.87425	1.24554e-06	4.34006e-06	1484244	1484576	+	333	218768383	trxA	thioredoxin (TRX)	2 : Cytoplasmic	427.69
1396	NMA1579	0	32	52	28	3	36	29	1684	3	43	69	17	12	47	38	212	-13.0796	-2.69613	0.00142226	0.00298797	1484629	1485576	-	948	218768384		putative methyltransferase	2 : Cytoplasmic	45.86
1397	NMA1580	2206	1748	815	4660	1796	1750	593	2542	4108	2290	1072	2726	4644	2243	760	320	-9.64212	2.99117	0.00369972	0.00710267	1485904	1487292	+	1389	218768385		putative ATP-dependent RNA helicase	2 : Cytoplasmic	961.92
1398	NMA1581	66	133	213	195	61	142	213	956	125	176	281	114	161	183	273	121	-12.2289	0.637484	0.784068	0.828766	1487937	1488491	-	555	218768386		hypothetical lipoprotein	11 : Membrane	171.96
1399	NMA1582	71	131	18	199	32	93	14	998	133	172	25	117	86	120	20	126	-12.6793	-0.387221	0.353617	0.424634	1488576	1489136	-	561	218768387		conserved hypothetical protein	1 : Unknown	16.32
1400	NMA1584	76	253	220	384	19	162	152	2191	144	332	290	225	54	209	196	276	-11.5587	-0.413398	0.339429	0.411063	1489480	1490673	+	1194	218768388	argD	acetylornithine/succinyldiaminopimelate aminotransferase (ACOAT; succinyldiaminopimelate transferase; DapATase)	2 : Cytoplasmic	209.07
1401	NMA1585	870	1051	1360	2421	491	821	1350	2316	1622	1378	1788	1416	1273	1053	1728	292	-10.1085	2.327	0.00269587	0.00537314	1490738	1491982	-	1245	218768389	clpX	ATP-dependent Clp protease ATP-binding subunit ClpX	2 : Cytoplasmic	498.97
1402	NMA1586	6	12	7	22	0	0	20	670	13	17	11	13	4	2	26	84	-14.4499	-2.78006	0.000980351	0.00213501	1492173	1492544	+	372	218768390	rbfA	ribosome-binding factor A	2 : Cytoplasmic	132.6
1403	NMA1587	272	409	238	1166	223	754	353	1012	509	537	314	683	579	967	453	128	-11.377	2.17711	0.0126097	0.0218374	1492534	1493079	+	546	218768391		conserved hypothetical protein	1 : Unknown	64.66
1404	NMA1588	82	156	101	484	49	126	136	1657	155	206	134	284	130	163	175	209	-11.8692	-0.228782	0.477114	0.547359	1493137	1494057	+	921	218768392	truB	tRNA pseudouridine synthase B (tRNA pseudouridine 55 synthase; Psi55 synthase; tRNA-uridine isomerase; tRNA pseudouridylate synthase)	2 : Cytoplasmic	54.77
1405	NMA1589	97	69	51	350	29	46	87	4094	181	92	69	206	79	60	113	516	-11.5377	-2.17468	0.000644689	0.00144288	1494377	1496523	+	2147	-		putative type III restriction-modification system enzyme Mod (pseudogene part 1)	2 : Cytoplasmic	30.25
1406	NMA1591	0	10	0	30	0	23	26	5388	3	14	2	18	4	30	34	679	-12.7946	-5.48078	2.95679e-12	5.10741e-11	1496471	1499293	+	2823	218768393		putative type III restriction-modification system enzyme Res	2 : Cytoplasmic	21.9
1407	NMA1592	1248	761	608	4208	567	873	700	2168	2324	998	800	2462	1469	1120	897	273	-10.1693	2.39573	0.00796807	0.0144296	1499437	1500609	-	1173	218768394	lldA	L-lactate dehydrogenase (cytochrome)	1 : Unknown	56.57
1408	NMA1593	962	1148	864	2781	1097	1435	1049	778	1793	1505	1136	1627	2837	1839	1343	98	-10.777	4.1351	5.49829e-06	1.74718e-05	1500899	1501345	+	447	218768395	iscR	iron-sulphur cluster-assembly HTH-type transcriptional repressor IscR	2 : Cytoplasmic	42.61
1409	NMA1594	8	10	0	34	7	3	6	2215	16	14	2	21	19	5	9	279	-13.5809	-4.48917	1.13287e-07	4.52475e-07	1501374	1502588	+	1215	218768396	iscS	cysteine desulfurase (NifS protein homolog)	2 : Cytoplasmic	147.3
1410	NMA1596	0	0	0	8	0	0	1	700	2	1	1	6	3	1	3	88	-15.5695	-5.14547	3.09872e-10	2.19737e-09	1502849	1503235	+	387	218768397		putative NifU-like protein	2 : Cytoplasmic	148.61
1411	NMA1597	0	0	0	0	0	0	0	565	2	1	1	0	2	1	1	71	-16.1946	-5.77857	7.35013e-11	6.45853e-10	1503322	1503642	+	321	218768398		putative IscA-like protein	2 : Cytoplasmic	161
1412	NMA1598	0	0	0	3	0	8	0	916	2	1	1	2	3	11	1	116	-15.1967	-5.17487	2.43748e-09	1.34963e-08	1503905	1504405	+	501	218768399	hscB	co-chaperone protein Hsc20	2 : Cytoplasmic	10.88
1413	NMA1599	14	15	4	43	34	83	9	5174	28	21	7	25	87	107	13	652	-12.104	-3.98268	1.69699e-07	6.64653e-07	1504503	1507253	+	2751	218768400	gyrA	DNA gyrase subunit A	2 : Cytoplasmic	1897.8
1414	NMA1600	0	0	0	0	7	6	6	140	2	2	2	0	17	9	9	18	-16.1342	-1.64741	0.0499133	0.0756751	1507410	1507814	+	405	218768401		truncated IS1016 group transposase (N-terminal third of the protein)	1 : Unknown	8.29
1415	NMA1601	0	9	23	40	0	0	1	106	3	13	31	25	4	2	3	13	-15.8292	-0.24131	0.364089	0.434199	1508017	1508528	+	512	-		truncated IS630 family transposase	1 : Unknown	15.03
1416	NMA1603	189	103	311	462	108	182	313	975	353	137	410	271	282	235	401	123	-11.8804	1.27783	0.247033	0.311061	1508859	1509410	-	552	218768402		conserved hypothetical protein	1 : Unknown	200.54
1417	NMA1604	185	110	108	527	142	97	192	3060	346	146	143	309	368	126	247	386	-11.2115	-0.682575	0.179322	0.235331	1509424	1511070	-	1647	218768403	pgi1	glucose-6-phosphate isomerase 1 (GPI 1; phosphoglucose isomerase 1; PGI 1; phosphohexose isomerase 1; PHI 1)	2 : Cytoplasmic	271.6
1418	NMA1605	1974	925	859	5578	1828	1101	804	1536	3676	1213	1130	3263	4726	1412	1030	194	-10.064	3.60027	0.000941749	0.00206653	1511191	1512039	-	849	218768404	hexR	HTH-type transcriptional repressor HexR (hex regulon repressor)	2 : Cytoplasmic	326.37
1419	NMA1607	204	86	146	652	139	125	127	1818	381	114	193	382	361	162	164	229	-11.5563	0.1296	0.808637	0.846765	1512089	1513075	-	987	218768405	glk	glucokinase (glucose kinase)	2 : Cytoplasmic	474.35
1420	NMA1608	0	0	0	2	0	0	0	1266	2	1	1	2	2	1	1	160	-15.4745	-6.66338	1.94602e-13	7.86582e-12	1513056	1513751	-	696	218768406	pgl	6-phosphogluconolactonase (6PGL)	2 : Cytoplasmic	354.85
1421	NMA1609	6	1	1	2	10	0	10	2727	12	3	3	1	24	2	14	344	-13.7087	-5.34454	4.42378e-09	2.29832e-08	1514031	1515476	-	1446	218768407	zwf	glucose-6-phosphate 1-dehydrogenase (G6PD)	2 : Cytoplasmic	1340.93
1422	NMA1610	0	0	5	15	3	0	9	3426	2	2	8	10	10	1	12	432	-13.7419	-6.06922	4.43244e-13	1.3458e-11	1516094	1517929	+	1836	218768408	edd	phosphogluconate dehydratase (6-phosphogluconate dehydratase)	2 : Cytoplasmic	872.69
1423	NMA1611	0	3	1	3	7	0	0	1174	2	5	3	2	16	1	1	148	-14.7813	-5.05943	5.65552e-08	2.36153e-07	1518110	1518748	+	639	218768409	eda	KHG/KDPG aldolase [includes: 4-hydroxy-2-oxoglutarate aldolase (2-keto-4-hydroxyglutarate aldolase; KHG-aldolase) and 2-dehydro-3-deoxy-phosphogluconate aldolase (phospho-2- dehydro-3-deoxygluconate aldolase; phospho-2-keto-3-deoxygluconate aldolase; 2-keto-3-deoxy-6-phosphogluconate aldolase; KDPG- aldolase)]	2 : Cytoplasmic	112.04
1424	NMA1612	0	0	0	14	2	0	0	1920	2	1	1	10	7	1	1	242	-14.6106	-6.13648	8.92832e-12	1.16414e-10	1519005	1520088	-	1084	-		putative L-threonine 3-dehydrogenase (pseudogene part 2)	2 : Cytoplasmic	5.31
1425	NMA1614	0	0	0	6	0	0	9	1821	2	1	1	4	3	1	12	230	-14.5947	-5.95206	4.86947e-11	4.47327e-10	1520242	1521291	+	1050	218768410	mutY	A/G-specific adenine glycosylase	2 : Cytoplasmic	15.53
1426	NMA1616	0	0	0	0	0	0	0	316	2	1	1	0	2	1	1	40	-16.6148	-4.94632	2.66093e-08	1.16907e-07	1521454	1521636	+	183	218768411				1.17
1427	NMA1617	62	550	201	470	66	483	386	1049	118	721	266	275	175	619	495	132	-11.6498	1.528	0.193588	0.252903	1521708	1522268	+	561	218768412	sodC	superoxide dismutase [Cu-Zn]	9 : Periplasmic	399.95
1428	NMA1618	0	0	1	0	0	0	0	30	2	1	3	0	2	1	1	4	-18.1937	-1.39579	0.102545	0.14432	1522627	1523633	-	1007	-		ISNme1 transposase (pseudogene part 2)	2 : Cytoplasmic	0
1429	NMA1620	40	213	201	225	17	242	153	4240	77	280	265	132	49	311	197	534	-11.1554	-1.5112	0.0135659	0.0233533	1523857	1526085	-	2229	218768413		putative FrpA/C translocation ATP-binding protein	5 : Inner membrane protein	803.59
1430	NMA1621	112	169	216	418	61	177	195	594	211	223	285	245	161	228	251	75	-12.4275	1.61155	0.158333	0.211215	1526885	1527424	-	540	218768414		IS1016 group transposase	2 : Cytoplasmic	1.91
1431	NMA1622	83	64	41	214	51	81	62	800	156	85	55	126	134	105	81	101	-12.77	0.0686461	0.671736	0.729488	1527761	1528195	+	435	218768415		hypothetical integral membrane protein	11 : Membrane	28.23
1432	NMA1623	36	86	62	231	10	77	42	381	69	114	83	136	30	100	55	48	-13.4713	0.802596	0.924254	0.940069	1528206	1528427	+	222	218768416		FrpA/C-like protein	1 : Unknown	72.17
1433	NMA1624	41	175	157	165	42	160	119	1362	79	230	207	97	112	206	154	172	-12.1114	-0.147887	0.528803	0.596046	1528462	1529190	+	729	218768417		hypothetical integral membrane protein	11 : Membrane	27.15
1434	NMA1625	66	463	304	399	44	512	427	1480	126	607	401	234	118	657	547	187	-11.3963	1.04273	0.43962	0.50934	1529177	1530229	+	1053	218768418		FrpA/C protein (pseudogene part 1)	1 : Unknown	266.78
1435	NMA1626	NA	NA	NA	NA	NA	NA	NA	NA	NA	NA	NA	NA	NA	NA	NA	NA	NA	NA	NA	NA	1530284	1532377	+	2094	218768419		FrpA/C protein (pseudogene part 2)	1 : Unknown	0
1436	NMA1627	308	672	684	1029	164	531	620	4868	576	881	900	602	428	681	794	614	-10.111	0.179296	0.968495	0.976711	1532719	1535322	-	2604	218768420	pepN	aminopeptidase N (alpha-aminoacylpeptide hydrolase)	2 : Cytoplasmic	273.3
1437	NMA1628	135	186	292	492	29	117	275	1486	253	245	385	288	80	151	353	187	-11.7011	0.421409	0.927494	0.942416	1535458	1536252	-	795	218768421		putative polynucleotidyl transferase	2 : Cytoplasmic	77.81
1438	NMA1630	19	194	26	72	12	106	65	1626	38	254	36	42	35	137	84	205	-12.379	-1.1939	0.0791444	0.115238	1537001	1537870	-	870	218768422		putative lipid A biosynthesis (KDO)2-(lauroyl)-lipid IVA acyltransferase	1 : Unknown	107.06
1439	NMA1631	0	1	18	48	10	0	0	995	3	3	24	30	26	2	2	125	-14.1414	-3.3027	0.000567258	0.00128379	1537921	1538457	-	537	218768423	ruvC	crossover junction endodeoxyribonuclease RuvC (Holliday junction nuclease RuvC; Holliday junction resolvase RuvC)	2 : Cytoplasmic	93.9
1440	NMA1632	14	0	0	2	0	6	0	410	24	2	2	1	3	9	1	52	-15.3065	-3.07903	0.000821383	0.00181621	1538460	1538699	-	240	218768424		putative Fis-like DNA-binding protein	2 : Cytoplasmic	39.42
1441	NMA1633	327	445	450	1339	199	610	473	1817	611	584	593	784	518	782	606	229	-10.881	1.48182	0.0586359	0.0875208	1538729	1539739	-	1011	218768425	dusB	tRNA-dihydrouridine synthase B	2 : Cytoplasmic	164.62
1442	NMA1634	609	407	514	1908	366	338	664	2472	1135	535	677	1117	949	434	851	312	-10.4858	1.3843	0.11047	0.153867	1540105	1541478	+	1374	218768426		putative ATP-dependent RNA helicase	2 : Cytoplasmic	295.71
1443	NMA1635	941	729	461	2812	899	907	426	2140	1753	956	607	1645	2324	1163	546	270	-10.2604	2.25112	0.0177078	0.0295881	1542053	1543180	+	1128	218768427		conserved hypothetical protein	1 : Unknown	175.81
1444	NMA1636	248	373	470	1033	113	351	391	1626	464	490	619	605	296	451	501	205	-11.154	1.25598	0.139391	0.188813	1543210	1544088	+	879	218768428		hypothetical protein	1 : Unknown	301.84
1445	NMA1638	27	0	5	41	34	0	25	2750	51	2	8	24	84	2	33	347	-12.8017	-3.55493	0.000101125	0.000263709	1544506	1546017	-	1512	218768429	lysS	lysyl-tRNA synthetase (lysine--tRNA ligase; LysRS)	2 : Cytoplasmic	623.95
1446	NMA1639	36	71	277	463	82	43	226	2317	70	95	365	272	214	57	290	292	-11.5642	-0.585741	0.248682	0.312554	1546172	1547425	-	1254	218768430		putative transporter	5 : Inner membrane protein	237.41
1447	NMA1640	125	147	262	501	84	192	209	3525	235	194	345	294	220	247	269	444	-11.059	-0.785501	0.114933	0.159533	1547699	1549678	+	1980	218768431		putative metallopeptidase	2 : Cytoplasmic	183.44
1448	NMA1641	0	0	0	14	20	2	0	74	3	2	2	9	44	4	2	9	-16.2143	0.0138915	0.516048	0.584276	1550999	1551820	-	822	218768432		truncated ISNme1 transposase (contains a 35 aa insertion)	2 : Cytoplasmic	11.24
1449	NMA1642	2721	1958	1555	6764	2819	2624	1824	2208	5067	2566	2044	3957	7289	3362	2334	278	-9.45512	3.77144	0.000143644	0.000361975	1552433	1553620	-	1188	218768433	porA	major outer-membrane protein P.IA (protein IA; PIA; porin)	7 : Outer membrane protein	10860.8
1450	NMA1643	231	185	96	608	188	261	110	859	431	244	128	356	487	336	142	108	-11.9601	1.48344	0.20909	0.269497	1556634	1557110	-	477	218768434	greA	transcription elongation factor GreA (transcript cleavage factor GreA)	2 : Cytoplasmic	156.43
1451	NMA1644	44	105	156	131	22	35	221	2407	84	139	206	77	61	46	283	303	-11.8382	-1.24363	0.0532669	0.0803976	1557502	1558803	+	1302	218768435	aroA	3-phosphoshikimate 1-carboxyvinyltransferase (5-enolpyruvylshikimate-3-phosphate synthase; EPSP synthase; EPSPS)	2 : Cytoplasmic	162.62
1452	NMA1645	108	23	132	261	57	57	156	959	202	32	175	153	150	75	201	121	-12.4331	0.220148	0.785615	0.829967	1558846	1559379	-	534	218768436		conserved hypothetical lipoprotein	11 : Membrane	8.1
1453	NMA1646	90	240	250	341	44	287	176	2909	170	315	330	200	118	369	226	367	-11.2282	-0.56993	0.232909	0.29623	1559588	1561165	-	1578	218768437		putative phopholipase D-like protein	1 : Unknown	5.87
1454	NMA1647	49	115	176	274	27	103	163	2932	94	152	232	161	74	133	210	370	-11.5777	-1.29162	0.0304577	0.0481651	1561226	1562767	-	1542	218768438		putative transporter	5 : Inner membrane protein	36.99
1455	NMA1648	762	560	811	1621	489	420	964	1393	1420	735	1067	949	1266	539	1234	176	-10.7295	2.55093	0.00296815	0.00584093	1562916	1563695	+	780	218768439		conserved hypothetical protein	1 : Unknown	540.96
1456	NMA1649	907	848	452	2331	574	864	643	1260	1690	1112	595	1364	1486	1108	824	159	-10.7109	2.87762	0.000969183	0.00211449	1563692	1564393	+	702	218768440		conserved hypothetical protein	1 : Unknown	381.22
1457	NMA1650	1649	1474	1370	4541	1215	1448	1500	2727	3072	1932	1801	2657	3143	1856	1920	344	-9.65315	2.76648	0.0010122	0.00219728	1564390	1565844	+	1455	218768441		putative ferredoxin-like protein	2 : Cytoplasmic	3058.84
1458	NMA1651	76	115	66	274	89	87	104	857	143	152	88	161	231	113	134	108	-12.4889	0.432473	1	1	1566027	1566512	-	486	218768442	purE	phosphoribosylaminoimidazole carboxylase catalytic subunit (AIR carboxylase; AIRC)	2 : Cytoplasmic	316.21
1459	NMA1652	224	328	489	831	97	386	468	1318	419	431	643	487	255	496	600	166	-11.3257	1.51813	0.0800306	0.116194	1566560	1567276	-	717	218768443		conserved hypothetical TPR-containing periplasmic protein	9 : Periplasmic	279.52
1460	NMA1653	360	499	574	954	297	580	632	1194	672	655	755	558	770	744	810	151	-11.1097	2.23501	0.00517111	0.00969463	1567276	1567944	-	669	218768444		putative O-methyltransferase	2 : Cytoplasmic	193.04
1461	NMA1655	104	234	148	550	114	299	114	3575	196	308	196	322	297	384	147	451	-11.0307	-0.769643	0.128916	0.176398	1568283	1570259	+	1977	218768445	mutL	DNA mismatch repair protein MutL	2 : Cytoplasmic	101.1
1462	NMA1656	0	0	0	8	17	6	6	3877	3	2	2	5	38	9	9	489	-13.3501	-5.6423	2.69375e-10	1.96734e-09	1570354	1572483	+	2130	218768446	dnaZX	DNA polymerase III tau/gamma subunits	2 : Cytoplasmic	163.24
1463	NMA1657	95	278	120	185	50	268	143	568	179	365	159	108	133	344	184	72	-12.5212	1.55312	0.24611	0.310286	1572563	1572898	+	336	218768447		conserved hypothetical protein	1 : Unknown	129.48
1464	NMA1658	414	167	399	955	185	309	386	1914	772	220	525	559	481	397	495	241	-11.0321	1.02956	0.269394	0.335871	1574167	1575213	-	1047	218768448	recA	RecA protein (recombinase A)	2 : Cytoplasmic	1335.85
1465	NMA1659	79	152	169	253	72	98	131	1408	149	200	223	148	189	127	169	178	-12.0121	-0.0450192	0.634014	0.694931	1575434	1576231	+	798	218768449	aroD	3-dehydroquinate dehydratase (3-dehydroquinase; type I DHQase)	2 : Cytoplasmic	132.95
1466	NMA1660	58	128	199	289	37	107	118	3725	110	169	262	170	100	138	152	470	-11.3746	-1.57595	0.0073109	0.0132991	1576251	1578266	+	2016	218768450	rep	ATP-dependent DNA helicase Rep	2 : Cytoplasmic	203.22
1467	NMA1661	8	11	20	36	0	0	14	1982	17	16	27	22	4	2	19	250	-13.5149	-4.03662	2.27093e-06	7.67482e-06	1578334	1579392	-	1059	218768451	dinB	DNA polymerase IV (Pol IV)	2 : Cytoplasmic	55.26
1468	NMA1663	887	1235	1035	3303	492	1004	816	5985	1653	1618	1361	1933	1275	1287	1045	754	-9.42966	0.945959	0.245011	0.309287	1579640	1582776	-	3137	-		putative TonB-dependent siderophore receptor (pseudogene part 1)	1 : Unknown	559.74
1469	NMA1664	0	9	0	0	5	3	11	1449	2	13	2	0	14	5	15	183	-14.2734	-4.65041	6.21501e-07	2.231e-06	1583002	1583781	+	780	218768452		putative ferredoxin--NADP reductase (FNR; flavodoxin reductase; FLXR; FLDR)	2 : Cytoplasmic	18.93
1470	NMA1665	3	138	81	137	22	30	65	2657	9	181	108	81	60	40	84	335	-12.1027	-2.05753	0.00526454	0.00984241	1583992	1585404	-	1413	218768453		putative DnaQ-like exonuclease	2 : Cytoplasmic	47.57
1471	NMA1666	119	93	30	430	50	97	100	2198	222	123	41	253	132	126	129	277	-11.8062	-0.917633	0.117531	0.162589	1586222	1587397	+	1176	218768454		putative dioxygenase	2 : Cytoplasmic	1982.92
1472	NMA1667	0	6	0	15	0	0	4	984	2	9	2	10	3	1	6	124	-14.8445	-4.67691	3.33413e-08	1.44401e-07	1587457	1588005	-	549	218768455		conserved hypothetical membrane protein	5 : Inner membrane protein	203.54
1473	NMA1668	118	14	20	156	139	6	5	2802	219	20	28	92	353	9	8	353	-11.8746	-1.75474	0.0311824	0.0492341	1588008	1589504	-	1497	218768456		putative ferredoxin	11 : Membrane	347.64
1474	NMA1669	8	3	0	29	18	2	3	3662	16	6	2	18	43	4	5	462	-13.1593	-5.09621	3.20634e-09	1.70977e-08	1590031	1592010	+	1980	218768457	tkt	transketolase (TK)	2 : Cytoplasmic	562.91
1475	NMA1670	22	54	101	88	28	36	81	2500	44	72	133	52	75	48	105	315	-12.1931	-2.06275	0.00255987	0.00511721	1592151	1593539	+	1389	218768458	fumC	fumarate hydratase class II (fumarase C)	2 : Cytoplasmic	48.41
1476	NMA1671	122	343	365	526	38	277	297	1640	230	450	480	308	103	356	381	207	-11.4323	0.674775	0.637554	0.697878	1593604	1594527	-	924	218768459		putative transporter	11 : Membrane	116.73
1477	NMA1672	0	0	0	0	0	0	0	951	2	1	1	0	2	1	1	120	-15.8175	-6.52468	4.30774e-13	1.33937e-11	1594899	1595423	-	525	218768460	ssb	single-stranded binding protein (SSB; helix-destabilizing protein)	2 : Cytoplasmic	631.61
1478	NMA1673	58	0	25	127	33	3	31	2563	108	2	34	75	86	5	41	323	-12.4677	-2.68371	0.00167532	0.00347264	1595427	1596812	-	1386	218768461		putative transporter	5 : Inner membrane protein	619.06
1479	NMA1674	272	287	330	810	185	197	454	1133	508	377	435	474	481	254	582	143	-11.4847	1.63628	0.0579494	0.086624	1596920	1597543	-	624	218768462		putative transglycosylase	1 : Unknown	241.76
1480	NMA1675	0	0	5	0	2	2	0	148	2	1	7	0	6	4	1	19	-16.511	-2.56034	0.00344583	0.00665776	1598453	1598869	-	417	218768463		conserved hypothetical protein	1 : Unknown	8.59
1481	NMA1676	1728	1086	392	3584	1579	1465	640	420	3218	1424	517	2097	4082	1878	820	53	-11.1127	5.23933	1.75709e-05	5.25309e-05	1599572	1600353	-	782	-	opaA	opacity protein A (pseudogene part 2)	8 : Outer membrane-associated	327.25
1482	NMA1677	0	1	3	9	10	0	1	1344	2	3	5	6	23	1	3	169	-14.4377	-4.76208	3.37925e-07	1.25773e-06	1600980	1601709	+	730	-		conserved hypothetical protein (pseudogene part 1)	1 : Unknown	6.85
1483	NMA1679	135	216	189	541	38	156	219	2766	253	284	250	317	103	201	281	349	-11.2806	-0.529338	0.258362	0.324115	1601826	1603334	+	1509	218768464		putative guanosine-5'-triphosphate,3'-diphosphate diphosphatase (guanosine pentaphosphate phosphohydrolase; pppGpp-5'- phosphohydrolase)	2 : Cytoplasmic	133.94
1484	NMA1681	0	43	174	158	7	68	151	590	3	58	229	93	23	88	194	74	-13.0424	0.401142	0.706285	0.760875	1604187	1604528	-	342	218768465		hypothetical protein	1 : Unknown	47.52
1485	NMA1682	0	3	0	12	0	2	0	1830	2	5	1	8	3	4	1	231	-14.6063	-5.98933	3.72347e-12	5.97233e-11	1604534	1605544	-	1011	218768466	trpS	tryptophanyl-tRNA synthetase (tryptophan--tRNA ligase; TrpRS)	2 : Cytoplasmic	149.71
1486	NMA1683	2122	2366	2651	7228	1078	3065	2745	4795	3953	3100	3484	4228	2791	3927	3512	604	-8.94117	2.56246	0.00152373	0.00317798	1605805	1608384	+	2580	218768467	clpB	chaperone ClpB (short)	2 : Cytoplasmic	266.32
1487	NMA1684	443	338	561	1603	250	771	1350	2256	827	444	738	938	650	989	1727	284	-10.4772	1.66517	0.0612937	0.0911512	1608471	1609685	-	1215	218768468		putative aminotransferase	2 : Cytoplasmic	344.36
1488	NMA1685	0	0	37	9	0	0	0	359	3	2	48	6	4	2	2	45	-15.102	-2.28765	0.0144454	0.0247157	1609774	1609983	-	210	218768469		putative tautomerase	2 : Cytoplasmic	11.77
1489	NMA1686	0	3	14	13	0	0	11	1450	3	5	19	8	4	2	15	183	-14.2084	-4.52233	3.11351e-07	1.17177e-06	1610328	1611134	+	807	218768470		conserved hypothetical periplasmic protein	9 : Periplasmic	19.19
1490	NMA1687	0	8	0	50	7	6	12	2369	3	12	2	31	20	9	17	299	-13.4901	-4.50154	1.58148e-07	6.20614e-07	1611192	1612457	-	1266	218768471	gdhB	NAD-specific glutamate dehydrogenase (NAD-GDH)	2 : Cytoplasmic	160.48
1491	NMA1688	197	176	453	530	95	196	323	1246	369	232	596	310	249	252	414	157	-11.5961	1.13934	0.280106	0.348366	1612864	1613571	+	708	218768472	gph1	phosphoglycolate phosphatase 1 (PGPase 1; PGP 1)	2 : Cytoplasmic	133.77
1492	NMA1689	66	84	75	155	21	38	50	816	124	111	100	91	58	50	65	103	-12.9085	-0.265398	0.430687	0.501393	1613639	1614100	+	462	218768473	recX	regulatory protein RecX	2 : Cytoplasmic	33.9
1493	NMA1691	79	160	184	353	36	159	111	850	149	211	243	207	97	205	143	107	-12.3455	0.742991	0.704042	0.759674	1614488	1614970	+	483	218768474		putative acyl-CoA thioester hydrolase	2 : Cytoplasmic	49.33
1494	NMA1692	28	18	31	167	15	17	35	1524	54	25	42	99	42	23	46	192	-12.8859	-2.02093	0.00709032	0.0129445	1615331	1616578	-	1248	218768475		putative metallopeptidase	11 : Membrane	312.21
1495	NMA1693	48	35	0	62	7	24	15	1367	88	47	2	37	22	32	21	172	-13.1703	-2.27617	0.0070351	0.0128553	1616681	1617427	-	747	218768476	surE	5'-nucleotidase SurE (nucleoside 5'-monophosphate phosphohydrolase)	2 : Cytoplasmic	244.64
1496	NMA1694	248	583	529	1019	192	706	589	2864	464	765	696	596	500	905	755	361	-10.5209	0.889643	0.300326	0.369197	1617444	1619000	-	1557	218768477		conserved hypothetical integral membrane protein	5 : Inner membrane protein	477.12
1497	NMA1695	1058	571	1370	3114	885	729	1456	1482	1971	749	1801	1822	2290	935	1863	187	-10.3523	3.12688	0.000576211	0.00130114	1619368	1620156	-	789	218768478		conserved hypothetical protein	5 : Inner membrane protein	404.4
1498	NMA1696	567	1118	846	2042	325	1400	796	2646	1058	1465	1113	1195	844	1794	1019	334	-10.1488	1.86213	0.0218666	0.0358413	1620265	1621698	-	1434	218768479	gabD	succinate-semialdehyde dehydrogenase [NADP+] (SSDH)	2 : Cytoplasmic	595.07
1499	NMA1697	175	123	74	688	157	227	91	682	327	163	99	403	407	292	118	86	-12.2417	1.5851	0.217657	0.279292	1622362	1622742	-	381	218768480		hypothetical lipoprotein	11 : Membrane	1193.88
1500	NMA1698	518	867	610	1438	189	1115	599	3938	966	1137	803	842	493	1429	768	496	-10.0616	0.889599	0.317619	0.387017	1623218	1625299	+	2082	218768481		putative carbon starvation protein A	11 : Membrane	2349.53
1501	NMA1700	2295	3031	1489	6195	1664	3695	1565	5278	4275	3970	1958	3624	4305	4733	2003	665	-8.8757	2.41653	0.00585665	0.0108889	1627036	1629804	+	2769	218768482		putative TonB-dependent receptor	7 : Outer membrane protein	948.18
1502	NMA1701	0	0	2	7	10	6	5	2288	2	2	4	4	23	9	8	288	-13.9148	-5.2506	3.08867e-09	1.66016e-08	1630967	1632184	-	1218	218768483	lysC	aspartokinase (aspartate kinase)	2 : Cytoplasmic	1562.81
1503	NMA1702	98	103	116	285	39	107	111	1306	184	136	154	167	104	138	143	165	-12.1811	-0.16621	0.520544	0.588378	1632386	1633114	-	729	218768484	rph	ribonuclease PH (RNase PH; tRNA nucleotidyltransferase)	2 : Cytoplasmic	403.21
1504	NMA1703	403	493	704	1247	228	545	716	823	752	647	926	730	593	699	917	104	-11.3353	2.85651	0.000530473	0.0012073	1633196	1633660	-	465	218768485		putative universal stress protein (Usp)	2 : Cytoplasmic	529.07
1505	NMA1704	233	436	301	863	161	285	349	1414	436	572	397	505	419	366	448	178	-11.3172	1.3325	0.114576	0.159365	1633877	1634653	+	777	218768486		conserved hypothetical protein	2 : Cytoplasmic	152
1506	NMA1705	37	56	86	66	6	35	39	1546	70	75	114	39	20	46	51	195	-12.713	-1.71657	0.0187122	0.0310742	1634898	1635752	+	855	218768487		putative segregation and condensation protein A (ScpA)	2 : Cytoplasmic	184.32
1507	NMA1706	475	665	433	1794	268	662	469	2288	886	872	570	1050	696	849	601	288	-10.5634	1.4523	0.0735766	0.107674	1635742	1637001	+	1260	218768488	pncB	nicotinate phosphoribosyltransferase (NAPRTase)	2 : Cytoplasmic	90.92
1508	NMA1707	0	0	0	28	0	0	8	3086	2	2	2	18	3	1	11	389	-13.9015	-6.08698	3.86737e-12	6.15429e-11	1637093	1638811	+	1719	218768489	argS	arginyl-tRNA synthetase (arginine--tRNA ligase; ArgRS)	2 : Cytoplasmic	439.34
1509	NMA1708	139	160	325	504	37	155	292	2606	261	211	428	295	100	200	375	329	-11.2505	-0.297288	0.42272	0.493654	1639365	1640783	+	1419	218768490		conserved hypothetical integral membrane protein	11 : Membrane	165.5
1510	NMA1709	312	116	299	605	168	91	298	1366	581	154	394	354	436	118	382	172	-11.5313	1.0038	0.406228	0.477317	1641720	1642466	-	747	218768491		putative amino acid ABC transporter permease protein	5 : Inner membrane protein	334.04
1511	NMA1710	257	290	653	1093	212	480	697	1256	481	381	859	640	551	616	892	158	-11.1566	1.99539	0.0179491	0.02993	1642645	1643346	-	702	218768492		putative periplasmic nuclease	9 : Periplasmic	122.38
1512	NMA1711	0	0	0	19	8	0	1	1182	2	2	2	12	19	1	3	149	-14.575	-4.66635	7.17153e-07	2.56072e-06	1643385	1644056	-	672	218768493	rpiA	ribose-5-phosphate isomerase A (phosphoriboisomerase A; PRI)	2 : Cytoplasmic	274.62
1513	NMA1712	0	0	0	3	0	0	5	856	2	1	1	2	3	1	7	108	-15.3853	-5.35695	2.30912e-10	1.70319e-09	1644133	1644615	-	483	218768494	ispF	2-C-methyl-D-erythritol 2,4-cyclodiphosphate synthase (MECPS; MECDP-synthase)	2 : Cytoplasmic	76.1
1514	NMA1713	0	0	2	10	0	0	0	1228	2	1	4	7	3	1	1	155	-15.0608	-5.7482	2.91347e-11	2.85832e-10	1644647	1645336	-	690	218768495	ispD	2-C-methyl-D-erythritol 4-phosphate cytidylyltransferase (4-diphosphocytidyl-2C-methyl-D-erythritol synthase; MEP cytidylyltransferase; MCT)	9 : Periplasmic	351.15
1515	NMA1714	8	0	2	1	0	0	5	1376	15	2	4	1	3	1	7	173	-14.6231	-5.20074	1.83574e-08	8.37477e-08	1645333	1646067	-	735	218768496	dnaQ	DNA polymerase III epsilon subunit	2 : Cytoplasmic	216.16
1516	NMA1715	620	1097	759	2830	380	813	840	2430	1156	1438	998	1656	986	1043	1076	306	-10.2218	1.96179	0.016059	0.027046	1646223	1647533	-	1311	218768497		putative transporter	5 : Inner membrane protein	269.82
1517	NMA1716	13	0	59	69	2	3	67	323	27	2	78	41	10	5	86	41	-14.2109	-0.201419	0.36416	0.434199	1647523	1647711	-	189	218768498		putative cytochrome cbb3 oxidase maturation protein	5 : Inner membrane protein	14.61
1518	NMA1717	13	15	46	179	0	39	24	528	27	21	62	107	4	51	32	67	-13.7127	-0.619515	0.24282	0.306903	1647708	1648007	-	300	218768499		hypothetical protein	1 : Unknown	39.64
1519	NMA1718	10	11	0	4	0	12	1	2240	19	15	2	3	4	16	3	282	-13.8224	-5.00454	1.83012e-08	8.36802e-08	1648328	1649554	+	1227	218768500	ackA1	acetate kinase 1 (acetokinase 1)	2 : Cytoplasmic	1898.19
1520	NMA1719	5	1	2	12	11	7	11	3431	11	3	4	7	27	10	15	432	-13.342	-5.27372	6.01091e-11	5.44755e-10	1650068	1651909	-	1842	218768501	dsbD	thiol:disulfide interchange protein DsbD (protein-disulfide reductase; disulfide reductase)	5 : Inner membrane protein	1833.66
1521	NMA1720	4	16	0	62	0	22	24	840	10	22	2	38	4	29	32	106	-13.9544	-2.44067	0.00524509	0.00981512	1652000	1652470	+	471	218768502		conserved hypothetical protein	1 : Unknown	60.78
1522	NMA1721	0	11	27	70	0	6	0	1514	3	16	36	43	4	9	2	191	-13.6723	-3.57476	0.000104777	0.000271828	1652541	1653371	-	831	218768503		putative phytoene synthase	2 : Cytoplasmic	52.22
1523	NMA1722	1330	1035	510	3657	1091	1245	582	866	2477	1357	672	2140	2821	1596	746	109	-10.7161	3.94798	0.000127306	0.000324856	1653440	1653922	-	483	218768504		putative FKBP-type peptidyl-prolyl cis-trans isomerase (PPIase; rotamase)	2 : Cytoplasmic	1334.31
1524	NMA1723	4786	1007	1094	8670	4527	1325	1294	275	8911	1320	1439	5071	11703	1699	1657	35	-10.8271	7.02876	1.06454e-05	3.26966e-05	1654411	1654743	+	333	218768505				1018.06
1525	NMA1724	0	0	0	10	0	9	1	2512	2	1	2	7	3	12	3	317	-14.2529	-6.19622	1.23813e-12	2.69061e-11	1654801	1656168	+	1368	218768506		putative D-lactate dehydrogenase [cytochrome] (D-lactate ferricytochrome c oxidoreductase; D-LCR)	2 : Cytoplasmic	88.89
1526	NMA1725	591	1283	1209	2991	361	1442	886	3728	1103	1681	1589	1750	937	1848	1135	470	-9.78015	1.61058	0.039783	0.0614689	1656349	1658277	-	1929	218768507	autB	putative autotransporter B	1 : Unknown	239.11
1527	NMA1726	3	24	19	33	0	24	26	823	8	33	26	20	4	32	34	104	-13.8658	-2.20455	0.00715601	0.0130526	1658738	1659190	-	453	218768508	smpB	SsrA-binding protein	2 : Cytoplasmic	222.66
1528	NMA1727	137	131	261	266	69	119	388	1838	257	173	344	156	182	154	497	232	-11.5455	0.119536	0.7985	0.840504	1659239	1660249	-	1011	218768509	rfaF	ADP-heptose:LPS heptosyltransferase II	2 : Cytoplasmic	205.47
1529	NMA1728	5	113	137	117	5	49	114	1582	12	149	181	69	18	64	147	199	-12.3842	-1.12531	0.097018	0.137403	1660646	1661515	-	870	218768510		methylated-DNA--protein-cysteine methyltransferase (6-O-methylguanine-DNA methyltransferase; MGMT; O-6-methylguanine-DNA-alkyltransferase)	2 : Cytoplasmic	106.14
1530	NMA1729	8	23	57	34	8	43	29	998	18	32	76	20	24	56	38	126	-13.3563	-1.74116	0.0236329	0.0384248	1661673	1662233	+	561	218768511		conserved hypothetical protein	1 : Unknown	2.4
1531	NMA1730	5	0	0	9	0	1	8	2152	10	2	2	6	3	3	11	271	-14.231	-5.70618	5.07354e-11	4.63965e-10	1663067	1664212	-	1146	218768512	dapE	succinyl-diaminopimelate desuccinylase (SDAP)	2 : Cytoplasmic	110.78
1532	NMA1731	13	40	79	37	0	21	20	1134	27	53	104	22	4	28	27	143	-13.2569	-1.91078	0.018805	0.0312027	1664326	1664946	-	621	218768513		conserved hypothetical protein	1 : Unknown	32.39
1533	NMA1732	26	42	28	117	2	31	49	925	50	56	38	69	10	41	64	117	-13.2511	-1.31187	0.0662089	0.0978845	1664980	1665489	-	510	218768514		conserved hypothetical protein	1 : Unknown	49.48
1534	NMA1733	1433	1415	1219	3787	1776	2394	1496	998	2670	1854	1603	2215	4592	3067	1915	126	-10.3132	4.34501	7.83491e-06	2.45494e-05	1665584	1666135	-	552	218768515		H.8 outer-membrane lipoprotein	8 : Outer membrane-associated	1480.13
1535	NMA1735	25	90	5	94	14	86	5	5237	49	118	8	56	40	111	8	660	-11.8788	-3.56707	1.57052e-06	5.4072e-06	1666969	1669719	+	2751	218768516	secA	preprotein translocase SecA subunit	1 : Unknown	1307.31
1536	NMA1736	0	0	0	13	5	0	13	3342	2	2	2	8	14	1	17	421	-13.7392	-5.9922	7.31976e-12	1.02276e-10	1669864	1671636	+	1773	218768517	dnaG	DNA primase	2 : Cytoplasmic	468.87
1537	NMA1737	3	3	7	34	0	16	13	3580	8	6	11	21	4	21	18	451	-13.2199	-5.15202	2.33259e-11	2.44257e-10	1671823	1673751	+	1929	218768518	rpoD	RNA polymerase sigma factor RpoD (Sigma-70)	2 : Cytoplasmic	936.56
1538	NMA1738	0	0	0	8	0	0	0	190	2	1	1	6	3	1	1	24	-16.5581	-3.37111	2.92668e-05	8.46184e-05	1673919	1674770	+	852	218768519		ISNme1 transposase	2 : Cytoplasmic	6.99
1539	NMA1739	14	86	127	141	22	70	121	5356	29	114	168	83	61	91	156	675	-11.4383	-2.75101	1.43388e-05	4.32519e-05	1676324	1679158	-	2835	218768520	lbpA	lactoferrin-binding protein A (LbpA)	8 : Outer membrane-associated	233.24
1540	NMA1740	0	24	2	107	0	12	14	4206	3	32	4	65	4	17	19	530	-12.7491	-4.67523	1.65286e-08	7.59188e-08	1679155	1681380	-	2226	218768521	lbpB	lactoferrin-binding protein B (LbpB)	8 : Outer membrane-associated	146.67
1541	NMA1741	4	0	5	29	3	3	0	110	9	2	8	18	10	5	2	14	-16.0882	-0.865138	0.208754	0.269407	1683921	1684238	-	318	-		truncated ISNme1 transposase (N-terminal 30% of the protein)	2 : Cytoplasmic	0.51
1542	NMA1742	0	12	0	18	0	9	3	3056	3	17	2	11	4	13	5	385	-13.6939	-5.64365	1.26654e-11	1.47108e-10	1684464	1686098	-	1635	218768522	pyrG	CTP synthase (UTP--ammonia ligase; CTP synthetase)	1 : Unknown	1266.43
1543	NMA1743	23	119	83	208	20	75	120	3086	46	157	110	122	56	97	154	389	-11.794	-1.87193	0.00392491	0.00748324	1686210	1687880	-	1671	218768523	fadD1	long-chain-fatty-acid--CoA-ligase (long-chain acyl-CoA synthetase)	2 : Cytoplasmic	307.39
1544	NMA1744	0	13	0	42	0	0	0	2111	3	18	2	27	4	2	2	266	-13.9443	-5.07728	5.22417e-08	2.18593e-07	1687951	1689102	-	1152	218768524	trmU	tRNA (5-methylaminomethyl-2-thiouridylate)-methyltransferase	2 : Cytoplasmic	446.79
1545	NMA1745	1413	719	613	2610	1190	967	988	845	2632	943	807	1527	3077	1240	1265	107	-10.7537	3.94363	8.4177e-05	0.000221513	1689179	1689652	-	474	218768525		conserved hypothetical periplasmic protein	9 : Periplasmic	1537.73
1546	NMA1746	86	21	70	136	87	0	63	670	161	29	93	80	223	2	82	84	-12.9698	0.180186	0.598736	0.663039	1689789	1690172	-	384	218768526	dgk	diacylglycerol kinase (DAGK; diglyceride kinase; DGK)	2 : Cytoplasmic	111.95
1547	NMA1747	994	1005	1081	1947	688	1031	1540	1730	1852	1317	1421	1139	1781	1322	1971	218	-10.2815	2.82222	0.000574762	0.00129932	1690484	1691440	-	957	218768527	gshB	glutathione synthetase (glutathione synthase; GSH synthetase; GSH-S; GSHase)	2 : Cytoplasmic	495.05
1548	NMA1748	3	0	0	7	2	0	8	3205	7	2	2	5	7	1	11	404	-13.988	-6.36913	7.8449e-14	3.861e-12	1691533	1693254	-	1722	218768528	glnS	glutaminyl-tRNA synthetase (glutamine--tRNA ligase; GlnRS)	2 : Cytoplasmic	546.13
1549	NMA1749	357	403	668	1083	190	352	553	1423	666	529	879	634	495	452	708	179	-11.076	1.79656	0.0272919	0.0438101	1693333	1694106	-	774	218768529		putative HTH-type transcriptional regulator	2 : Cytoplasmic	199.82
1550	NMA1750	146	457	319	695	100	634	377	1650	274	600	420	407	263	813	483	208	-11.1792	1.16348	0.220363	0.282227	1694149	1695051	-	903	218768530		conserved hypothetical integral membrane protein	5 : Inner membrane protein	96.88
1551	NMA1751	1167	1214	750	3318	677	1378	896	1313	2174	1591	987	1941	1753	1766	1147	166	-10.444	3.29249	0.000147122	0.000368443	1695200	1695916	-	717	218768531		putative HTH-type transcriptional regulator	2 : Cytoplasmic	522.37
1552	NMA1753	888	379	433	2429	749	355	504	616	1654	498	570	1422	1936	456	646	78	-11.3203	3.72116	0.000505175	0.00115493	1696485	1696835	-	351	218768532		putative OsmC-like protein	1 : Unknown	174.46
1553	NMA1754	818	963	531	2155	543	1025	846	1230	1524	1262	699	1261	1406	1314	1083	155	-10.6961	2.97662	0.000472629	0.00109039	1697025	1697696	-	672	218768533		conserved hypothetical periplasmic protein	9 : Periplasmic	164.51
1554	NMA1755	545	287	134	971	302	322	246	1145	1015	377	178	569	782	414	316	144	-11.3622	1.85079	0.0645052	0.0957862	1697712	1698338	-	627	218768534	purN	phosphoribosylglycinamide formyltransferase (GART; GAR transformylase; 5'-phosphoribosylglycinamide transformylase)	2 : Cytoplasmic	163.19
1555	NMA1756	472	366	403	1324	636	653	528	1468	881	481	531	775	1644	838	677	185	-10.8459	2.16696	0.01575	0.0266143	1698445	1699263	-	819	218768535		putative membrane-associated peptidyl-prolyl isomerase (peptidyl-prolyl cis-trans isomerase; PPIase; rotamase; cyclophilin; FKBP65)	11 : Membrane	816.9
1556	NMA1757	60	42	14	58	17	43	28	770	111	56	20	34	47	56	37	97	-13.3135	-0.908055	0.154405	0.207068	1699522	1699962	-	441	218768536		putative DNA polymerase III chi subunit	2 : Cytoplasmic	64.82
1557	NMA1758	314	323	305	635	124	122	363	2568	586	424	402	372	324	158	465	324	-10.9887	0.268618	0.975227	0.981052	1700025	1701431	-	1407	218768537	pepA	cytosol aminopeptidase (leucine aminopeptidase; LAP; leucyl aminopeptidase)	2 : Cytoplasmic	631.42
1558	NMA1759	0	0	0	34	8	1	13	2056	3	2	2	21	21	3	18	259	-13.8082	-4.72909	2.5256e-07	9.66712e-07	1701601	1702716	+	1116	218768538		conserved hypothetical integral membrane protein	5 : Inner membrane protein	150.39
1559	NMA1760	1	3	0	30	0	11	3	1996	4	5	2	19	4	15	5	252	-13.9956	-5.01846	5.32502e-09	2.70398e-08	1702713	1703783	+	1071	218768539		conserved hypothetical integral membrane protein	5 : Inner membrane protein	105.83
1560	NMA1761	211	66	147	518	84	14	69	4814	393	88	194	304	219	20	90	607	-11.0666	-1.69983	0.00999977	0.0177121	1704093	1706678	+	2586	218768540	acnB	aconitate hydratase 2 (citrate hydro-lyase 2; aconitase 2)	2 : Cytoplasmic	2788.4
1561	NMA1762	119	259	257	494	54	208	272	1816	224	340	339	290	144	268	349	229	-11.4795	0.286349	1	1	1706820	1707815	+	996	218768541	argF	ornithine carbamoyltransferase (OTCase)	2 : Cytoplasmic	328.35
1562	NMA1763	1187	334	392	917	379	178	242	1874	2208	439	516	537	982	230	311	236	-10.7485	1.65763	0.166334	0.220289	1708039	1709052	-	1014	218768542	ilvC	ketol-acid reductoisomerase (acetohydroxy-acid isomeroreductase; alpha-keto-beta-hydroxylacil reductoisomerase)	2 : Cytoplasmic	6913.78
1563	NMA1764	392	663	258	983	410	709	270	522	732	869	341	575	1061	909	347	66	-11.7253	3.38803	0.000356049	0.000832841	1709132	1709425	-	294	218768543		conserved hypothetical protein	1 : Unknown	447.07
1564	NMA1765	2400	762	553	4889	2418	964	538	908	4469	1000	728	2860	6249	1236	690	114	-10.4093	4.4251	0.00129866	0.00275983	1709492	1709983	-	492	218768544	ilvH	acetolactate synthase small subunit (AHAS; acetohydroxy-acid synthase small subunit; ALS)	2 : Cytoplasmic	735.86
1565	NMA1766	916	321	258	657	156	90	89	3271	1702	422	340	385	407	117	115	412	-10.6378	0.272569	0.874682	0.900526	1709994	1711721	-	1728	218768545	ilvI	acetolactate synthase large subunit (AHAS; acetohydroxy-acid synthase large subunit; ALS)	2 : Cytoplasmic	3994.47
1566	NMA1767	800	900	381	2036	650	1321	465	1185	1491	1180	502	1191	1682	1693	596	149	-10.7414	2.99344	0.00169677	0.00350991	1712842	1713495	+	654	218768546		putative SCO1-like lipoprotein	11 : Membrane	2299.99
1567	NMA1768	750	678	1021	2100	628	901	1096	1190	1398	889	1342	1229	1626	1155	1403	150	-10.6796	3.10493	0.000194451	0.000475769	1713574	1714227	+	654	218768547	hisG	ATP phosphoribosyltransferase (ATP-PRTase; ATP-PRT)	2 : Cytoplasmic	468.69
1568	NMA1769	1491	2610	1090	4601	1037	3017	1060	1697	2778	3419	1433	2692	2684	3865	1357	214	-9.91793	3.60493	0.000109114	0.000281634	1714331	1715230	+	900	218768548		conserved hypothetical protein	1 : Unknown	311.86
1569	NMA1770	1991	1481	1868	5300	1473	1859	1888	2374	3708	1941	2455	3100	3810	2382	2416	299	-9.61581	3.241	0.000172353	0.000426347	1715227	1716516	+	1290	218768549	hisD	histidinol dehydrogenase (HDH)	2 : Cytoplasmic	624.08
1570	NMA1771	1227	1067	922	3306	856	1458	869	1957	2286	1399	1213	1934	2215	1869	1113	247	-10.1152	2.79937	0.000904866	0.00198775	1716562	1717659	+	1098	218768550	hisC	histidinol-phosphate aminotransferase (imidazole acetol-phosphate transaminase)	2 : Cytoplasmic	157.12
1571	NMA1772	730	354	469	1750	577	380	477	1340	1360	465	618	1024	1492	488	612	169	-10.8832	2.35548	0.0110027	0.019269	1717839	1718573	+	735	218768551	hisB	imidazoleglycerol-phosphate dehydratase (IGPD)	2 : Cytoplasmic	265.85
1572	NMA1773	1366	845	745	3347	1023	1234	876	1553	2544	1108	980	1958	2646	1582	1122	196	-10.2872	3.12206	0.000584758	0.00131897	1718668	1719537	+	870	218768552		putative 2-hydroxy-3-oxopropionate reductase (tartronate semialdehyde reductase; TSAR)	2 : Cytoplasmic	890.3
1573	NMA1774	0	0	0	1	0	0	0	647	2	1	1	1	2	1	1	82	-16.0238	-5.82723	1.91139e-11	2.07231e-10	1719815	1720177	+	363	218768553		truncated putative HTH-type transcriptional regulator (missing the C-terminal 20% of the protein)	1 : Unknown	14.62
1574	NMA1775	NA	NA	NA	NA	NA	NA	NA	NA	NA	NA	NA	NA	NA	NA	NA	NA	NA	NA	NA	NA	1720208	1721214	+	1007	-		ISNme1 transposase (pseudogene part 1)	2 : Cytoplasmic	0
1575	NMA1777	4	15	21	27	0	14	15	1584	10	21	29	16	4	19	20	200	-13.5921	-3.54463	1.2929e-05	3.91747e-05	1721483	1722346	+	864	218768555		putative transporter	5 : Inner membrane protein	46.92
1576	NMA1778	1045	930	1261	3485	604	1478	1488	1972	1947	1219	1658	2039	1565	1894	1904	249	-10.0976	2.81239	0.000602292	0.00135549	1722397	1723449	-	1053	218768556		putative peptidase	2 : Cytoplasmic	475.47
1577	NMA1779	0	0	0	3	0	0	15	1016	2	2	2	2	3	1	19	128	-14.8746	-4.82929	1.74508e-07	6.82168e-07	1724296	1724859	-	564	218768557	pgsA	CDP-diacylglycerol--glycerol-3-phosphate 3-phosphatidyltransferase (phosphatidylglycerophosphate synthase; PGP synthase)	5 : Inner membrane protein	148.14
1578	NMA1781	0	3	0	0	0	0	5	538	2	5	1	0	3	1	7	68	-15.6628	-4.5739	8.24616e-08	3.33978e-07	1725086	1725388	-	303	218768558		hypothetical protein (pseudogene part 1)	1 : Unknown	21.17
1579	NMA1782	761	584	544	1824	559	789	670	578	1418	766	716	1067	1447	1012	858	73	-11.356	3.83329	1.8786e-05	5.59154e-05	1725670	1726005	-	336	218768559		conserved hypothetical protein	1 : Unknown	870.49
1580	NMA1783	615	766	673	1878	454	845	631	1672	1147	1004	885	1099	1176	1083	808	211	-10.5984	2.28677	0.00421699	0.00797243	1726134	1727039	+	906	218768560		putative HTH-type transcriptional regulator	2 : Cytoplasmic	85.64
1581	NMA1784	1580	1413	598	4407	1299	1643	793	1060	2943	1852	787	2578	3360	2106	1016	134	-10.4154	3.96692	7.71855e-05	0.000205252	1727101	1727676	-	576	218768561		conserved hypothetical protein	1 : Unknown	377.79
1582	NMA1785	257	255	564	1128	134	292	392	1666	480	335	742	661	350	375	503	210	-11.1322	1.22959	0.16263	0.216376	1727736	1728638	+	903	218768562		conserved hypothetical integral membrane protein	11 : Membrane	219.57
1583	NMA1786	433	1063	532	1375	132	1180	598	2037	808	1393	700	805	346	1512	766	257	-10.5488	1.81651	0.0473157	0.0720068	1728679	1729809	-	1131	218768563		putative spermidine/putrescine-binding lipoprotein	11 : Membrane	1278.04
1584	NMA1788	4	0	2	43	4	3	4	4872	9	2	4	27	12	5	7	614	-13.2064	-6.01391	1.38476e-14	9.32864e-13	1730014	1732638	+	2625	218768564	alaS	alanyl-tRNA synthetase (alanine--tRNA ligase; AlaRS)	2 : Cytoplasmic	883.65
1585	NMA1789	2	3	38	5	3	5	12	1384	6	6	50	3	11	8	17	174	-13.8181	-3.60747	5.59117e-05	0.000153321	1732700	1733431	+	732	218768565		hypothetical protein	1 : Unknown	35.85
1586	NMA1791	2	15	3	27	1	23	13	4342	6	21	6	16	6	30	18	547	-12.9655	-5.19993	5.0517e-12	7.45218e-11	1734140	1736551	+	2412	218768566		putative adenine-specific methylase (pseudogene part 2)	2 : Cytoplasmic	2.38
1587	NMA1792	21	21	20	40	0	29	7	2416	40	29	28	24	4	38	11	305	-13.0194	-3.61667	5.43056e-06	1.72837e-05	1737566	1738834	+	1269	218768567		putative phage replication initiation factor	1 : Unknown	248.7
1588	NMA1793	4	4	6	0	0	0	0	560	8	6	9	0	3	1	1	71	-15.353	-4.06975	2.88471e-06	9.62047e-06	1738846	1739157	+	312	218768568		conserved hypothetical protein	1 : Unknown	139.26
1589	NMA1794	0	0	10	0	0	0	10	352	2	2	14	0	3	1	13	44	-15.539	-3.10492	0.000504505	0.00115471	1739161	1739361	+	201	218768569		hypothetical protein	1 : Unknown	73.72
1590	NMA1795	5	6	1	11	0	5	0	394	10	9	3	7	3	8	1	50	-15.3515	-3.05447	0.000129575	0.000329813	1739599	1739829	+	231	218768570		hypothetical integral membrane protein	11 : Membrane	353.06
1591	NMA1796	1	0	0	4	23	0	0	540	4	2	2	3	49	2	2	68	-14.788	-2.83499	0.00517619	0.00969515	1739857	1740159	+	303	218768571		hypothetical integral membrane protein	11 : Membrane	72.21
1592	NMA1797	66	85	53	185	10	133	35	2448	124	113	71	109	30	171	46	309	-12.0415	-1.699	0.0114576	0.0199619	1740491	1742110	+	1620	218768572		putative TspB protein	1 : Unknown	281.6
1593	NMA1798	5	1	0	1	3	0	0	512	10	3	1	1	8	1	1	65	-15.5294	-4.16449	3.09414e-06	1.02512e-05	1742413	1742697	+	285	218768573		conserved hypothetical integral membrane protein	11 : Membrane	9.07
1594	NMA1799	26	59	23	16	12	35	15	2266	50	78	32	9	34	46	21	286	-12.7499	-2.89292	0.000190309	0.000467332	1742698	1743885	+	1188	218768574		putative zonular occludens toxin-like protein	11 : Membrane	139.84
1595	NMA1800	13	5	6	14	0	7	0	1806	24	8	9	9	4	10	2	228	-13.9311	-4.60098	8.19064e-08	3.32395e-07	1744100	1745056	+	957	218768575		putative pilin gene-inverting protein (PIVML)	1 : Unknown	18.81
1596	NMA1801	7	20	2	50	7	11	7	1235	15	27	4	30	20	15	10	156	-13.7518	-3.14644	0.000141841	0.000358326	1745395	1746078	-	684	218768576	gpm	2,3-bisphosphoglycerate-dependent phosphoglycerate mutase (phosphoglyceromutase; PGAM; BPG-dependent PGAM; dPGM)	2 : Cytoplasmic	1460.87
1597	NMA1802	2	2	26	53	22	0	4	4234	6	4	35	32	54	2	7	534	-12.7644	-4.7251	2.63859e-08	1.16432e-07	1746380	1748677	+	2298	218768577	parC	topoisomerase IV subunit A	2 : Cytoplasmic	530.98
1598	NMA1803	76	148	208	294	54	183	133	2826	144	195	274	172	143	236	171	356	-11.4351	-0.900181	0.0973028	0.137666	1748697	1750214	+	1518	218768578		putative two-component system sensor protein (pseudogene part 1)	11 : Membrane	89.45
1599	NMA1805	27	141	70	178	7	62	63	814	53	185	93	105	23	81	82	103	-12.8834	-0.208146	0.449279	0.518853	1750266	1750733	+	468	218768579		putative two-component system transcriptional regulator protein	2 : Cytoplasmic	77.9
1600	NMA1806	32	17	28	33	3	32	10	1357	60	24	38	20	12	42	14	171	-13.3004	-2.51521	0.00189632	0.00387902	1750837	1751589	+	753	218768580		conserved hypothetical protein	1 : Unknown	70.51
1601	NMA1808	1946	1471	1433	4607	1323	1142	1341	2110	3624	1928	1884	2695	3422	1464	1717	266	-9.82272	3.16717	0.000342759	0.000804547	1752924	1754093	-	1170	218768581	metZ	O-succinylhomoserine sulfhydrylase (OSH sulfhydrylase)	2 : Cytoplasmic	680.64
1602	NMA1809	38	16	29	80	21	16	63	1378	72	23	40	47	57	22	81	174	-12.9379	-1.83456	0.0139142	0.0238715	1754391	1755152	-	762	218768582		hypothetical protein	1 : Unknown	511.73
1603	NMA1810	89	188	160	361	50	204	153	446	168	247	211	212	133	262	197	56	-12.7157	1.8604	0.118425	0.163593	1755252	1755503	+	252	218768583		hypothetical protein	1 : Unknown	62.91
1604	NMA1811	203	184	250	327	101	131	274	1452	379	242	330	192	264	169	352	183	-11.6515	0.587491	0.693729	0.750147	1755555	1756361	+	807	218768584		putative amino acid-binding lipoprotein (HBP)	11 : Membrane	1410.25
1605	NMA1812	120	287	309	430	65	317	331	3072	226	377	407	252	172	407	424	387	-10.9935	-0.257849	0.455953	0.525959	1756551	1758191	+	1641	218768585	fumA	fumarate hydratase class I (fumarase)	2 : Cytoplasmic	388.51
1606	NMA1813	6	0	12	8	1	1	0	2511	12	2	16	5	6	3	1	317	-13.9662	-5.62151	1.69289e-10	1.32098e-09	1758289	1759701	+	1413	218768586	trkA	Trk system potassium uptake protein TrkA (K(+)-uptake protein TrkA)	1 : Unknown	818.3
1607	NMA1814	0	14	0	0	0	0	0	0	2	18	1	0	3	1	1	0	-19.9486	5.00286	0.542287	0.60853	1760005	1760970	+	966	218768587		IS1655 transposase	2 : Cytoplasmic	0
1608	NMA1815	0	0	21	4	0	0	0	1455	2	2	27	3	3	1	1	183	-14.4339	-4.9834	2.68046e-07	1.02212e-06	1762484	1763290	+	807	218768588	thiD	phosphomethylpyrimidine kinase (HMP-phosphate kinase; HMP-P kinase)	2 : Cytoplasmic	296.39
1609	NMA1816	0	0	7	0	0	0	1	1546	2	1	10	0	3	1	3	195	-14.8953	-6.08112	4.75457e-11	4.39133e-10	1763340	1764194	-	855	218768589		putative tellurite resistance protein TehB	2 : Cytoplasmic	30.46
1610	NMA1817	0	2	2	1	0	8	0	782	2	4	4	1	3	11	1	99	-15.1982	-4.72208	2.47788e-08	1.10304e-07	1764323	1764760	+	438	218768590	rnhA	ribonuclease HI (RNase HI)	2 : Cytoplasmic	81.1
1611	NMA1818	17	22	19	126	0	26	25	731	34	30	26	75	4	35	33	92	-13.654	-1.43946	0.0580193	0.0866644	1766062	1766466	+	405	218768591		conserved hypothetical protein	1 : Unknown	15.78
1612	NMA1819	2	76	103	24	25	32	49	2188	7	100	136	14	67	42	64	276	-12.4364	-2.16483	0.00568292	0.0105854	1766506	1767690	+	1185	218768592		putative muramoyltetrapeptide carboxypeptidase (LD-carboxypeptidase A)	9 : Periplasmic	89.16
1613	NMA1820	78	119	226	432	39	189	264	978	148	157	298	253	105	243	339	123	-12.0953	0.839145	0.597219	0.662084	1767753	1768286	-	534	218768593		putative phospholipid hydroperoxide glutathione peroxidase (PHGPx)	2 : Cytoplasmic	363.61
1614	NMA1821	0	0	0	1	0	8	4	1576	2	1	1	1	3	11	6	199	-14.6941	-5.73415	2.96742e-10	2.11913e-09	1768546	1769385	-	840	218768594		putative N-6adenine-specific DNA methylase	1 : Unknown	8.03
1615	NMA1822	0	7	0	6	0	0	1	908	2	10	1	4	3	1	3	114	-15.1276	-5.01137	2.71022e-09	1.47637e-08	1769733	1770221	-	489	218768595		conserved hypothetical protein	1 : Unknown	6.3
1616	NMA1823	0	0	0	3	0	0	0	1143	2	1	1	2	2	1	1	144	-15.4916	-6.403	4.46157e-13	1.3458e-11	1770222	1770845	-	624	218768596		conserved hypothetical protein	1 : Unknown	4.01
1617	NMA1824	2	10	4	13	13	20	11	4381	6	14	7	8	33	27	15	552	-12.9186	-5.13193	9.3382e-12	1.20978e-10	1770842	1773124	-	2283	218768597		conserved hypothetical protein	1 : Unknown	11.73
1618	NMA1825	0	0	0	0	0	1	0	1030	2	1	1	0	2	2	1	130	-15.6599	-6.43948	5.10399e-13	1.41575e-11	1773127	1773693	-	567	218768598		conserved hypothetical phage protein	1 : Unknown	0.32
1619	NMA1826	0	0	0	5	0	0	0	1074	2	1	1	4	3	1	1	135	-15.4379	-6.11595	1.1091e-12	2.49055e-11	1773690	1774265	-	576	218768599		putative Gp47-like prophage protein (pseudogene part 2)	1 : Unknown	1
1620	NMA1827	0	2	0	4	0	0	0	870	2	4	1	3	3	1	1	110	-15.5028	-5.63871	1.21614e-11	1.42951e-10	1774268	1774753	-	486	218768600		putative Gp47-like prophage protein (pseudogene part 1)	1 : Unknown	1.57
1621	NMA1828	0	0	2	0	0	0	0	616	2	1	4	0	2	1	1	78	-15.9438	-5.52592	1.80452e-10	1.39196e-09	1774750	1775103	-	354	218768601		putative Gp46-like prophage protein	1 : Unknown	1.64
1622	NMA1829	1	2	0	6	0	0	7	1110	4	4	1	4	3	1	10	140	-14.9063	-5.14784	2.46681e-09	1.36214e-08	1775164	1775793	-	630	218768602		putative Gp45-like prophage protein	1 : Unknown	3.75
1623	NMA1830	0	0	0	18	25	0	0	2100	3	2	2	11	55	2	2	265	-13.6834	-4.54039	1.00694e-05	3.10691e-05	1775794	1776933	-	1140	218768603		putative phage tail protein	1 : Unknown	4.84
1624	NMA1831	14	0	0	0	0	3	5	2526	24	2	2	0	3	5	8	318	-13.9727	-5.65184	2.69542e-09	1.47228e-08	1776917	1778284	-	1368	218768604		putative phage DNA circulation proteins	1 : Unknown	8.18
1625	NMA1832	0	0	0	0	0	0	0	408	2	1	1	0	2	1	1	51	-16.431	-5.31394	1.44736e-09	8.40548e-09	1778284	1778526	-	243	218768605		conserved hypothetical phage protein (pseudogene part 2)	1 : Unknown	0.47
1626	NMA1833	8	36	12	6	3	49	16	3114	17	48	17	4	12	63	22	393	-12.7992	-3.90832	1.44135e-06	4.98796e-06	1778654	1780333	-	1680	218768606		conserved hypothetical phage protein (pseudogene part 1)	1 : Unknown	11.18
1627	NMA1834	0	0	0	0	0	8	0	426	2	1	1	0	3	11	1	54	-15.8315	-4.23918	1.30957e-06	4.55331e-06	1780330	1780578	-	249	218768607		hypothetical protein	1 : Unknown	0.19
1628	NMA1835	0	0	0	0	0	8	2	686	2	1	1	0	3	11	4	87	-15.3968	-4.74194	6.88477e-08	2.82807e-07	1780536	1780925	-	390	218768608		conserved hypothetical protein	1 : Unknown	3.73
1629	NMA1836	108	89	60	356	57	114	59	342	202	118	80	209	150	147	77	43	-13.1775	1.70085	0.264707	0.331253	1781054	1781251	-	198	218768609		hypothetical periplasmic protein	9 : Periplasmic	64.22
1630	NMA1837	160	122	223	450	17	93	118	862	299	161	294	264	49	121	152	109	-12.2885	0.816532	0.71073	0.763223	1781415	1781879	-	465	218768610		putative peptidase	1 : Unknown	215.93
1631	NMA1838	5	23	49	20	6	10	47	710	12	31	65	12	19	14	61	90	-13.7494	-1.54615	0.0459288	0.0702665	1781866	1782252	-	387	218768611		putative HTH-type transcriptional regulator	1 : Unknown	99.57
1632	NMA1840	0	2	0	4	6	0	0	680	2	4	1	3	14	1	1	86	-15.2874	-4.49778	5.40458e-07	1.95396e-06	1782428	1782802	-	375	218768612		conserved hypothetical protein	1 : Unknown	6.46
1633	NMA1841	20	0	4	35	11	0	20	2597	37	2	7	21	29	2	27	327	-13.2041	-4.19462	2.09303e-06	7.08546e-06	1782816	1784243	-	1428	218768613		putative bacteriophage Mu-like tail sheath protein	1 : Unknown	9.34
1634	NMA1842	0	0	0	0	0	0	0	316	2	1	1	0	2	1	1	40	-16.6148	-4.94632	2.66093e-08	1.16907e-07	1784243	1784431	-	189	218768614		conserved hypothetical protein	1 : Unknown	0.36
1635	NMA1843	0	1	0	0	0	5	2	1198	2	3	1	0	3	7	4	151	-15.0848	-5.72472	1.33735e-10	1.07253e-09	1784428	1785096	-	669	218768615		putative Gp37-like prophage protein	1 : Unknown	3.93
1636	NMA1844	0	0	0	0	0	0	0	730	2	1	1	0	2	1	1	92	-16.0094	-6.14628	4.74563e-12	7.15741e-11	1785080	1785505	-	426	218768616		conserved hypothetical protein	1 : Unknown	2.61
1637	NMA1845	0	0	0	1	0	0	0	862	2	1	1	1	2	1	1	109	-15.8164	-6.23923	1.09423e-12	2.48477e-11	1785502	1785975	-	474	218768617		conserved hypothetical protein	1 : Unknown	5.48
1638	NMA1847	0	1	0	9	3	3	0	1672	2	3	1	6	9	5	1	211	-14.6166	-5.74964	8.51957e-11	7.35814e-10	1786013	1786915	-	903	218768618		putative GpT-like prophage major head subunit protein	1 : Unknown	9.1
1639	NMA1848	2	0	7	9	3	0	0	1905	6	2	10	6	9	1	1	240	-14.3485	-5.58959	2.82056e-10	2.03584e-09	1786937	1788001	-	1065	218768619		putative phage maturation peptidase	1 : Unknown	10.69
1640	NMA1849	0	0	0	1	0	0	2	900	2	1	1	1	2	1	4	113	-15.6164	-5.96345	3.93646e-12	6.19959e-11	1788210	1788707	-	498	218768620		putative phage tail completion protein	1 : Unknown	1.6
1641	NMA1850	6	5	1	6	0	5	5	2488	12	8	3	4	3	8	8	314	-13.9689	-5.60043	2.07102e-11	2.20291e-10	1788811	1790157	-	1347	218768621		putative phage head morphogenesis protein	1 : Unknown	8.28
1642	NMA1851	2	0	0	3	14	0	5	2909	6	2	2	2	31	2	8	367	-13.7526	-5.61881	2.90392e-09	1.57341e-08	1790150	1791709	-	1560	218768622		conserved hypothetical phage protein	1 : Unknown	4.86
1643	NMA1852	7	0	0	25	0	1	2	2807	14	2	2	16	3	3	4	354	-13.9162	-5.84307	2.1773e-11	2.29183e-10	1791788	1793407	-	1620	218768623		conserved hypothetical phage protein	1 : Unknown	13.39
1644	NMA1853	0	5	15	2	0	0	21	331	3	8	20	1	4	2	27	42	-15.1581	-2.16624	0.0128501	0.0222156	1793419	1793613	+	195	218768624		hypothetical protein	1 : Unknown	47.08
1645	NMA1854	0	0	0	0	0	3	0	870	2	1	1	0	2	5	1	110	-15.6161	-5.86519	2.61175e-11	2.67937e-10	1793610	1794116	-	507	218768625		conserved hypothetical phage protein	1 : Unknown	4.55
1646	NMA1855	0	0	4	0	0	0	7	370	2	1	6	0	3	1	10	47	-15.7986	-3.76774	1.10663e-05	3.39377e-05	1794119	1794334	-	216	218768626		conserved hypothetical protein	1 : Unknown	1.53
1647	NMA1856	0	0	5	0	0	0	0	492	2	1	7	0	3	1	1	62	-15.8893	-4.76939	3.22037e-08	1.39965e-07	1794334	1794615	-	282	218768627		conserved hypothetical protein	1 : Unknown	1.07
1648	NMA1857	0	0	0	0	0	6	8	542	2	1	1	0	3	9	11	68	-15.4137	-4.09697	2.80124e-06	9.40416e-06	1794612	1794953	-	342	218768628		conserved hypothetical protein	1 : Unknown	1.3
1649	NMA1858	0	0	0	0	11	0	0	0	2	1	1	0	23	1	1	0	-19.8636	5.17283	0.596576	0.661735	1794950	1795168	-	219	218768629		hypothetical protein	1 : Unknown	0
1650	NMA1859	0	27	2	0	0	11	36	29	3	36	4	0	4	15	46	4	-16.5202	2.04582	0.860393	0.89035	1795181	1795351	+	171	218768630		conserved hypothetical protein	1 : Unknown	67.92
1651	NMA1860	NA	NA	NA	NA	NA	NA	NA	NA	NA	NA	NA	NA	NA	NA	NA	NA	NA	NA	NA	NA	1795396	1795578	-	183	218768631		hypothetical protein	1 : Unknown	0.19
1652	NMA1861	NA	NA	NA	NA	NA	NA	NA	NA	NA	NA	NA	NA	NA	NA	NA	NA	NA	NA	NA	NA	1795598	1796017	-	420	218768632		hypothetical protein	1 : Unknown	0
1653	NMA1862	0	0	0	10	0	3	0	0	2	1	1	7	3	5	1	0	-20.1399	4.62024	0.431523	0.501788	1795989	1796225	-	237	218768633		conserved hypothetical protein	1 : Unknown	0
1654	NMA1863	NA	NA	NA	NA	NA	NA	NA	NA	NA	NA	NA	NA	NA	NA	NA	NA	NA	NA	NA	NA	1796228	1796392	-	165	218768634		hypothetical protein	1 : Unknown	0
1655	NMA1864	0	0	0	0	0	0	0	158	2	1	1	0	2	1	1	20	-17.1139	-3.95361	8.43008e-06	2.62515e-05	1796598	1797143	-	546	218768635		putative amidase	2 : Cytoplasmic	1.76
1656	NMA1865	0	0	0	12	0	3	3	1238	2	1	1	8	3	5	5	156	-14.8539	-5.3577	3.86806e-10	2.64995e-09	1797275	1797952	-	678	218768636		conserved hypothetical periplasmic protein	9 : Periplasmic	58.1
1657	NMA1866	0	0	0	0	0	0	0	778	2	1	1	0	2	1	1	98	-15.9636	-6.23804	2.14365e-12	4.13038e-11	1797964	1798410	-	447	218768637		conserved hypothetical protein	1 : Unknown	9.56
1658	NMA1867	0	0	0	4	0	0	0	852	2	1	1	3	2	1	1	107	-15.6508	-5.87427	2.66124e-12	4.77663e-11	1798407	1798886	-	480	218768638		conserved hypothetical phage protein	1 : Unknown	9.4
1659	NMA1868	0	0	0	2	0	0	0	484	2	1	1	2	2	1	1	61	-16.1679	-5.27948	3.36107e-10	2.34232e-09	1798917	1799192	-	276	218768639	hupB	DNA-binding protein HU-B	2 : Cytoplasmic	72.43
1660	NMA1869	0	0	0	0	0	0	0	352	2	1	1	0	2	1	1	44	-16.5372	-5.10151	7.47669e-09	3.71263e-08	1799241	1799441	-	201	218768640		hypothetical protein	1 : Unknown	14.89
1661	NMA1870	0	14	0	0	11	5	0	1204	3	19	2	0	26	8	2	152	-14.2921	-4.15389	3.01044e-05	8.67917e-05	1799442	1800092	-	651	218768641		hypothetical protein	1 : Unknown	13.9
1662	NMA1871	0	0	0	5	0	5	0	1094	2	1	1	4	3	7	1	138	-15.1476	-5.58865	7.18943e-11	6.34491e-10	1800098	1800709	-	612	218768642		conserved hypothetical protein	1 : Unknown	8.49
1663	NMA1872	0	0	0	0	0	0	0	337	2	1	1	0	2	1	1	43	-16.5686	-5.03886	1.22944e-08	5.77838e-08	1800702	1800896	-	195	218768643		hypothetical protein	1 : Unknown	0.87
1664	NMA1873	0	0	0	2	8	5	0	818	2	1	2	1	18	7	1	103	-14.9814	-4.41826	2.40267e-06	8.10651e-06	1800868	1801323	-	456	218768644		conserved hypothetical protein	1 : Unknown	5.54
1665	NMA1874	0	0	0	0	0	5	8	656	2	1	1	0	3	7	11	83	-15.3114	-4.44226	3.3593e-07	1.25493e-06	1801307	1801684	-	378	218768645		conserved hypothetical protein	1 : Unknown	3.96
1666	NMA1875	1	0	0	2	0	0	0	572	3	1	1	2	2	1	1	72	-15.957	-5.33882	3.21377e-10	2.27099e-09	1801803	1802117	-	315	218768646		hypothetical protein	1 : Unknown	2.76
1667	NMA1876	0	0	0	0	0	0	0	384	2	1	1	0	2	1	1	48	-16.4747	-5.2267	2.87376e-09	1.56126e-08	1802114	1802329	-	216	218768647		hypothetical integral membrane protein	11 : Membrane	0.87
1668	NMA1877	0	0	0	4	0	0	0	280	2	1	1	3	2	1	1	35	-16.45	-4.26873	2.44845e-07	9.40746e-07	1802310	1802474	-	165	218768648		hypothetical periplasmic protein	9 : Periplasmic	1.4
1669	NMA1878	0	0	0	5	0	0	0	258	2	1	1	4	3	1	1	33	-16.4604	-4.05445	9.3131e-07	3.28478e-06	1802490	1802642	-	153	218768649		hypothetical protein	1 : Unknown	1.4
1670	NMA1879	1	2	0	0	0	0	0	540	3	4	1	0	2	1	1	68	-15.9508	-5.16063	2.56141e-09	1.40513e-08	1802645	1802944	-	300	218768650		hypothetical protein	1 : Unknown	3.1
1671	NMA1880	5	0	0	6	0	0	0	426	10	1	1	4	3	1	1	54	-15.7555	-4.08722	1.31124e-06	4.55331e-06	1802934	1803176	-	243	218768651		hypothetical periplasmic protein	9 : Periplasmic	6.52
1672	NMA1881	0	1	7	2	0	5	0	1687	2	3	10	1	3	7	1	213	-14.5856	-5.71344	1.21931e-10	9.97659e-10	1803252	1804166	-	915	218768652		putative phage transposition protein	1 : Unknown	18.4
1673	NMA1882	0	1	4	18	0	18	1	3831	3	3	7	11	4	23	3	483	-13.5323	-5.97235	4.17394e-13	1.33897e-11	1804208	1806253	-	2046	218768653		putative phage transposase	1 : Unknown	47.95
1674	NMA1883	0	1	4	2	0	0	0	466	2	3	6	2	3	1	1	59	-15.8546	-4.54364	4.09472e-08	1.73126e-07	1806331	1806594	-	264	218768654		putative Ner-like DNA-binding prophage protein	1 : Unknown	8.98
1675	NMA1884	0	4	0	4	0	0	0	1318	2	6	1	3	3	1	1	166	-15.0913	-6.01305	1.34674e-11	1.55529e-10	1806811	1807515	+	705	218768655		putative transcriptional regulator	2 : Cytoplasmic	64.38
1676	NMA1885	5	0	0	0	0	0	0	268	9	1	1	0	3	1	1	34	-16.278	-3.79888	2.98607e-05	8.62121e-05	1807617	1807775	-	159	218768656				1.48
1677	NMA1886	0	0	12	18	3	19	15	4337	3	2	17	11	11	25	20	547	-13.0819	-5.42942	7.45715e-12	1.02523e-10	1807779	1810034	-	2256	218768657	norB	nitric oxide reductase	6 : Inner membrane-associated	76.16
1678	NMA1887	0	0	0	13	0	5	0	2149	2	1	1	9	3	7	1	271	-14.4721	-6.18431	1.40544e-12	2.98989e-11	1810404	1811564	+	1161	218768658	aniA	copper-containing nitrite reductase (major outer-membrane protein Pan1)	11 : Membrane	224.99
1679	NMA1888	10	0	0	15	4	0	1	1384	18	2	2	10	12	1	3	174	-14.3622	-4.69575	3.95404e-07	1.4609e-06	1811744	1812499	+	756	218768659		conserved hypothetical periplasmic protein	9 : Periplasmic	66.94
1680	NMA1890	630	413	316	1622	679	520	221	69	1174	542	417	949	1754	667	284	9	-13.0461	6.54936	4.71069e-07	1.71537e-06	1815245	1816046	+	802	-	opaB	opacity protein B (pseudogene part 2)	8 : Outer membrane-associated	461.58
1681	NMA1891	416	533	219	1266	258	445	247	1024	776	699	289	741	669	571	317	129	-11.3649	2.16751	0.0159696	0.0269179	1816250	1816807	-	558	218768660		putative nitroreductase	1 : Unknown	255.1
1682	NMA1892	1016	497	226	1559	512	608	312	3100	1891	652	299	912	1325	780	401	391	-10.2548	1.19343	0.268051	0.334401	1816883	1818517	-	1635	218768661		putative sulfatase	1 : Unknown	586.62
1683	NMA1894	0	5	0	16	0	4	0	2078	2	8	2	11	3	6	1	262	-14.3192	-5.78162	1.92935e-11	2.07405e-10	1818798	1819904	-	1107	218768662	serC	phosphoserine aminotransferase (PSAT)	2 : Cytoplasmic	226.23
1684	NMA1895	2	0	6	13	1	0	0	784	6	2	9	9	5	1	1	99	-15.038	-4.40908	1.28803e-07	5.11418e-07	1820251	1820700	+	450	218768663		conserved hypothetical protein	1 : Unknown	63.65
1685	NMA1896	0	0	2	12	3	6	2	2829	2	2	4	8	9	9	4	357	-14.0101	-6.05341	4.912e-13	1.41575e-11	1820713	1822230	+	1518	218768664	nusA	transcription elongation protein nusA (N utilization substance protein A; L factor)	2 : Cytoplasmic	335.51
1686	NMA1897	7	5	10	55	3	12	12	5298	15	8	15	34	11	17	17	668	-12.7418	-5.32651	7.22427e-15	6.34793e-13	1822242	1825130	+	2889	218768665	infB	translation initiation factor IF-2	2 : Cytoplasmic	995.2
1687	NMA1898	0	22	53	32	27	49	36	2558	3	30	71	19	70	64	47	322	-12.5735	-2.88969	0.000323825	0.000764545	1825341	1826735	-	1395	218768666		putative GTP-binding protein	1 : Unknown	88.31
1688	NMA1899	33	54	80	164	16	29	88	2501	64	72	106	97	45	39	114	315	-12.1812	-2.04014	0.00274675	0.00545302	1826797	1828146	-	1350	218768667		conserved hypothetical integral membrane protein	11 : Membrane	122.2
1689	NMA1900	5	21	0	7	0	5	2	1144	11	28	2	4	4	8	4	144	-14.3214	-4.06503	5.31418e-06	1.694e-05	1828289	1828915	+	627	218768668		putative hemolysin III (Hly-III)	5 : Inner membrane protein	98.41
1690	NMA1901	22	36	100	55	8	21	81	2666	43	49	132	32	25	28	104	336	-12.3218	-2.50555	0.00061343	0.00137749	1828979	1830397	-	1419	218768669		putative amino-acid symporter	5 : Inner membrane protein	666.28
1691	NMA1902	0	1	0	17	0	2	2	1296	2	3	2	11	3	4	4	163	-14.76	-5.30191	4.88739e-10	3.23849e-09	1830724	1831452	+	729	218768670		conserved hypothetical protein	1 : Unknown	493.51
1692	NMA1903	59	58	112	101	21	49	129	1116	112	77	148	59	58	64	166	141	-12.5873	-0.525389	0.288664	0.357908	1831511	1832110	-	600	218768671	dsbB	disulfide bond formation protein B (disulfide oxidoreductase)	5 : Inner membrane protein	130.97
1693	NMA1905	114	118	164	579	30	130	120	850	214	156	217	340	82	168	155	107	-12.3029	0.828173	0.658821	0.71739	1832690	1833154	-	465	218768672	lrp	putative leucine-responsive regulatory protein	2 : Cytoplasmic	86.59
1694	NMA1906	0	0	0	17	0	0	0	2002	2	1	1	12	3	1	1	252	-14.6235	-6.28292	2.99599e-12	5.13127e-11	1833479	1834537	+	1059	218768673	alr	alanine racemase	2 : Cytoplasmic	196.98
1695	NMA1907	5	13	19	18	5	2	4	0	11	18	26	11	15	4	7	0	-19.0974	6.70533	0.0686593	0.10099	1835214	1835856	-	643	-		IS1016 group transposase (pseudogene part 1)	2 : Cytoplasmic	0
1696	NMA1908	423	638	539	1255	300	509	590	2498	789	837	709	735	778	653	756	315	-10.5361	1.25355	0.111808	0.155622	1835999	1837354	-	1356	218768674		conserved hypothetical protein	1 : Unknown	2362.41
1697	NMA1909	61	34	162	168	19	25	179	477	115	46	213	99	53	34	230	60	-13.0956	0.907097	0.851761	0.882322	1837369	1837641	-	273	218768675		conserved hypothetical protein	1 : Unknown	203.2
1698	NMA1911	0	14	6	11	0	16	0	1382	3	19	9	7	4	21	2	174	-14.1349	-4.23684	1.91024e-06	6.4884e-06	1837767	1838504	-	738	218768676		conserved hypothetical periplasmic protein	9 : Periplasmic	66.69
1699	NMA1912	571	1436	840	1866	315	1410	923	1720	1065	1881	1105	1092	818	1807	1182	217	-10.4211	2.55973	0.00286417	0.00565282	1838785	1839696	-	912	218768677		putative adenine-specific methylase	2 : Cytoplasmic	374.19
1700	NMA1913	1	0	1	7	0	0	0	1096	4	1	3	5	3	1	1	138	-15.2211	-5.74088	1.13761e-11	1.35241e-10	1839829	1840422	+	594	218768678		hypothetical protein	1 : Unknown	0.11
1701	NMA1914	146	170	163	382	109	146	120	952	273	224	215	224	284	188	155	120	-12.1067	0.893942	0.499043	0.569168	1840534	1841154	+	621	218768679		truncated hypothetical protein	1 : Unknown	5.31
1702	NMA1915	NA	NA	NA	NA	NA	NA	NA	NA	NA	NA	NA	NA	NA	NA	NA	NA	NA	NA	NA	NA	1841085	1841549	-	465	218768680	comE3	DNA-binding competence protein ComE3	11 : Membrane	1.77
1703	NMA1916	0	18	8	23	0	2	0	2197	3	24	12	14	4	4	2	277	-13.8259	-4.95579	1.6425e-08	7.56148e-08	1847422	1848606	+	1185	218768681	coaBC	coenzyme A biosynthesis bifunctional protein CoaBC (DNA/pantothenate metabolism flavoprotein) [includes: phosphopantothenoylcysteine decarboxylase (PPCDC; CoaC) and phosphopantothenate--cysteine ligase (phosphopantothenoylcysteine synthase; PPC synthetase; PPCS; CoaB)]	2 : Cytoplasmic	187.34
1704	NMA1917	526	474	580	1318	166	496	531	4106	980	622	763	771	433	637	680	518	-10.2301	0.432121	0.713169	0.765117	1848673	1850829	-	2157	218768682	spoT	guanosine-3',5'-bis(diphosphate) 3'-pyrophophohydrolase ((ppGpp)ase; penta-phosphate guanosine-3'-pyrophosphohydrolase)	2 : Cytoplasmic	1513.24
1705	NMA1918	115	83	363	170	81	108	300	364	216	110	477	100	212	140	385	46	-12.7641	2.34829	0.0833757	0.120445	1850922	1851128	-	207	218768683	rpoZ	DNA-directed RNA polymerase omega chain (RNAP omega subunit; transcriptase omega chain; RNA polymerase omega subunit)	2 : Cytoplasmic	336.16
1706	NMA1919	3	11	6	7	1	7	20	1085	8	16	9	4	6	10	26	137	-14.1577	-3.58497	1.69361e-05	5.07833e-05	1851187	1851804	-	618	218768684	gmk	guanylate kinase (GMP kinase)	2 : Cytoplasmic	1212.89
1707	NMA1920	694	720	633	2257	508	733	745	1060	1294	944	833	1321	1316	940	954	134	-10.8881	3.02134	0.000275767	0.000657999	1851932	1852531	+	600	218768685	apt	adenine phosphoribosyltransferase (APRT)	2 : Cytoplasmic	173
1708	NMA1921	372	900	722	1351	174	919	637	1472	695	1180	950	791	454	1178	816	186	-10.8141	2.22266	0.00870915	0.01567	1852577	1853386	-	810	218768686		putative hydrolase	1 : Unknown	147.07
1709	NMA1923	259	487	568	1283	155	660	592	2521	485	639	747	751	405	846	758	318	-10.6203	1.05871	0.205056	0.265483	1853690	1855045	+	1356	218768687		putative peptidase	1 : Unknown	106.52
1710	NMA1924	800	500	773	1846	358	477	776	861	1490	656	1017	1080	929	612	994	109	-11.1206	3.1557	0.000373968	0.000871729	1855179	1855655	+	477	218768688		conserved hypothetical protein	1 : Unknown	312.71
1711	NMA1925	127	369	296	865	65	350	253	4542	239	484	390	507	172	449	325	573	-10.621	-0.640727	0.175198	0.230518	1855866	1858239	-	2374	-	hpuB2	hemoglobin-haptoglobin utilization protein B2 (pseudogene part 2)	8 : Outer membrane-associated	209.91
1712	NMA1927	2087	1477	1106	5125	1856	1656	1342	1251	3887	1936	1454	2998	4799	2122	1718	158	-10.1112	4.09754	3.14391e-05	8.99978e-05	1858414	1859106	-	693	218768689	hemO	heme oxygenase HemO	2 : Cytoplasmic	2174.52
1713	NMA1928	397	354	577	1034	186	333	414	2428	741	465	759	605	484	428	531	306	-10.7514	0.90503	0.290192	0.358922	1859536	1860840	+	1305	218768690		conserved hypothetical integral membrane protein	11 : Membrane	324.79
1714	NMA1929	377	693	599	1086	136	724	570	3092	704	909	788	636	356	928	730	390	-10.4108	0.888929	0.319573	0.388603	1860833	1862494	+	1662	218768691		conserved hypothetical protein	1 : Unknown	338.39
1715	NMA1930	123	121	240	517	71	193	211	926	231	160	316	303	187	248	271	117	-12.0581	1.07101	0.370805	0.438873	1862494	1863012	+	519	218768692		conserved hypothetical lipoprotein	11 : Membrane	183.63
1716	NMA1931	131	222	182	446	23	346	162	944	246	292	240	261	64	444	209	119	-12.0275	1.07671	0.435818	0.50591	1863016	1863567	+	552	218768693	tag	DNA-3-methyladenine glycosylase I (3-methyladenine-DNA glycosylase I, constitutive; TAG I; DNA-3-methyladenine glycosidase I)	2 : Cytoplasmic	68.87
1717	NMA1932	31	77	117	247	20	104	177	1148	60	102	155	145	56	134	227	145	-12.3846	-0.201423	0.480132	0.550083	1863557	1864198	+	642	218768694		putative lipolytic enzyme	11 : Membrane	92.1
1718	NMA1933	66	208	74	212	11	110	67	625	125	273	99	125	33	142	87	79	-12.8205	0.679064	0.900915	0.9205	1864473	1864832	+	360	218768695		hypothetical integral membrane protein	11 : Membrane	56.44
1719	NMA1934	786	1217	1154	3291	372	1265	1359	5347	1465	1595	1517	1926	966	1621	1739	674	-9.46569	1.19908	0.130161	0.177741	1864863	1867715	+	2853	218768696	gcvP	glycine dehydrogenase [decarboxylating] (glycine decarboxylase; glycine cleavage system P-protein)	2 : Cytoplasmic	782.67
1720	NMA1936	806	871	625	2102	864	1019	756	1516	1502	1142	823	1230	2234	1306	968	191	-10.4924	2.78131	0.00133417	0.00282934	1868180	1869019	-	840	218768697		putative cytochrome c	6 : Inner membrane-associated	2370.61
1721	NMA1937	833	1104	1035	2795	447	1292	1134	2232	1553	1447	1361	1635	1159	1656	1452	281	-10.1346	2.3813	0.00218419	0.00440985	1869444	1870637	-	1194	218768698	tyrB	aromatic amino acid aminotransferase (AROAT; ARAT)	2 : Cytoplasmic	373.82
1722	NMA1938	293	822	860	1200	147	835	709	2053	548	1078	1131	702	384	1071	908	259	-10.6036	1.68447	0.0508453	0.0770302	1870658	1871746	-	1089	218768699	trmA	tRNA (uracil-5-)-methyltransferase (tRNA(M-5-U54)-methyltransferase; RUMT)	2 : Cytoplasmic	257.03
1723	NMA1939	100	51	176	152	44	67	165	1954	188	68	232	89	117	87	212	246	-11.9153	-0.796385	0.157001	0.209715	1871893	1872993	+	1101	218768700	aroC	chorismate synthase (5-enolpyruvylshikimate-3-phosphate phospholyase)	2 : Cytoplasmic	132.02
1724	NMA1940	871	834	330	1906	600	1222	317	753	1623	1093	435	1115	1553	1566	407	95	-11.1167	3.54973	0.000613022	0.00137749	1873085	1873510	+	426	218768701		conserved hypothetical protein	1 : Unknown	307.17
1725	NMA1941	0	0	11	27	6	23	0	3695	3	2	16	17	17	30	2	466	-13.2229	-5.24933	7.52169e-10	4.69177e-09	1873584	1875569	-	1986	218768702	parE	topoisomerase IV subunit B	2 : Cytoplasmic	360.12
1726	NMA1942	4	23	50	31	0	23	38	964	10	31	66	18	4	31	50	122	-13.5399	-2.0085	0.0154235	0.0261721	1875636	1876160	-	525	218768703		putative (di)nucleoside polyphosphate hydrolase	2 : Cytoplasmic	495.94
1727	NMA1943	1	2	2	11	1	3	8	2362	4	4	4	7	5	5	11	298	-14.0755	-5.66381	4.55839e-12	6.9267e-11	1876325	1877620	+	1296	218768704	serS	seryl-tRNA synthetase (serine--tRNA ligase; SerRS)	2 : Cytoplasmic	984.36
1728	NMA1944	850	1173	864	2843	684	1175	928	1854	1584	1537	1136	1663	1771	1506	1188	234	-10.2599	2.66578	0.000732471	0.00162852	1877693	1878691	-	999	218768705	ldhA	D-lactate dehydrogenase (D-LDH; fermentative lactate dehydrogenase)	2 : Cytoplasmic	459.22
1729	NMA1945	3	0	0	18	0	13	0	1887	7	2	2	12	3	17	1	238	-14.1815	-5.22826	6.89463e-09	3.44051e-08	1878816	1879892	-	1077	218768706	prfA	peptide chain release factor I (RF-1)	2 : Cytoplasmic	88.26
1730	NMA1946	70	164	158	239	25	124	191	1514	133	216	209	140	69	160	245	191	-11.9791	-0.1883	0.505227	0.573954	1879996	1880850	-	855	218768707		putative deoxyribonuclease	2 : Cytoplasmic	46.72
1731	NMA1947	186	507	339	662	223	368	408	1797	349	665	447	388	579	473	523	227	-11.0834	1.10883	0.196156	0.255927	1880890	1881879	-	990	218768708		putative L-asparaginase I (L-asparagine amidohydrolase I; L-ASNase I)	2 : Cytoplasmic	123.64
1732	NMA1948	201	157	224	364	115	272	540	1432	376	207	296	213	301	350	691	181	-11.493	0.944364	0.413462	0.484452	1881946	1882731	-	786	218768709		putative DedA-family integral membrane protein	11 : Membrane	251.54
1733	NMA1949	13	10	0	0	0	9	3	2469	24	14	2	0	4	13	5	311	-13.7524	-5.14527	1.88679e-08	8.569e-08	1882819	1884153	-	1335	218768710	glmM	phosphoglucosamine mutase	2 : Cytoplasmic	446.98
1734	NMA1950	0	4	0	12	0	0	0	1539	2	6	1	8	3	1	1	194	-14.7686	-5.81468	4.35342e-11	4.10349e-10	1884283	1885134	-	852	218768711	folP	dihydropteroate synthase (DHPS; dihydropteroate pyrophosphorylase)	2 : Cytoplasmic	97.56
1735	NMA1951	372	544	257	1163	105	422	287	4143	694	713	339	681	276	542	369	522	-10.4412	-0.0160131	0.717018	0.76875	1885301	1887523	+	2223	218768712		putative AsmA-like protein	8 : Outer membrane-associated	196.68
1736	NMA1952	180	393	549	841	76	249	546	2784	338	516	722	492	201	320	699	351	-10.7956	0.421911	0.807586	0.846103	1887587	1889065	-	1479	218768713	ubiD	3-octaprenyl-4-hydroxybenzoate carboxy-lyase (polyprenyl p-hydroxybenzoate decarboxylase)	2 : Cytoplasmic	397.62
1737	NMA1953	37	120	208	250	22	118	122	958	72	158	274	147	61	152	157	121	-12.4077	0.273816	0.838441	0.8721	1889085	1889600	-	516	218768714		conserved hypothetical protein	1 : Unknown	91.17
1738	NMA1954	98	281	206	474	33	334	190	753	185	369	272	278	90	429	244	95	-12.1464	1.49038	0.209859	0.269972	1889607	1890041	-	435	218768715		conserved hypothetical integral membrane protein	11 : Membrane	133.33
1739	NMA1955	0	1	1	0	0	1	0	755	2	3	3	0	2	3	1	95	-15.7193	-5.66301	2.50034e-11	2.59213e-10	1890339	1890773	-	435	218768716		conserved hypothetical protein	1 : Unknown	6.73
1740	NMA1956	1	4	15	13	0	7	16	12	4	7	21	8	4	10	21	2	-17.3871	2.72501	0.247249	0.31114	1890948	1891616	+	669	218768717		IS1016 group transposase	2 : Cytoplasmic	3.32
1741	NMA1957	0	1	14	16	0	0	6	2048	2	3	19	10	3	2	9	258	-14.0559	-5.2132	2.94684e-09	1.5924e-08	1891823	1892959	+	1137	218768718	fabF2	3-oxoacyl-(acyl-carrier-protein) synthase II (beta-ketoacyl-ACP synthase II; KAS II)	2 : Cytoplasmic	62.12
1742	NMA1958	52	113	263	372	54	45	298	1372	100	149	346	218	143	59	382	173	-11.9231	0.207577	0.807111	0.846044	1893157	1893921	+	765	218768719	lgtF	beta-1,4-glucosyltransferase	2 : Cytoplasmic	97.61
1743	NMA1959	96	144	263	557	54	168	305	2012	181	190	347	327	144	217	391	254	-11.4661	0.0176492	0.708357	0.761484	1893922	1894986	+	1065	218768720	rfaK	alpha 1,2 N-acetylglucosamine transferase	2 : Cytoplasmic	93.82
1744	NMA1960	19	12	14	197	6	18	11	296	37	17	20	118	19	25	16	37	-14.2661	-0.0607659	0.478409	0.54842	1895025	1895195	+	171	218768721				1.62
1745	NMA1961	112	418	448	548	59	450	435	2478	211	548	590	321	157	577	557	312	-10.955	0.438987	0.824965	0.860741	1895373	1896710	+	1338	218768722		putative sodium-dependent transporter	5 : Inner membrane protein	170.82
1746	NMA1962	129	380	268	508	63	457	257	1136	243	499	353	298	167	586	330	143	-11.6468	1.30447	0.219289	0.281029	1896882	1897541	-	660	218768723		truncated putative Tat-translocated NosX-like protein	1 : Unknown	96.71
1747	NMA1963	0	0	0	13	0	0	0	1454	2	1	1	9	3	1	1	183	-14.9508	-6.01517	1.09988e-11	1.31749e-10	1897550	1898344	-	795	218768724	thyA	thymidylate synthase (TS; TSase)	2 : Cytoplasmic	138.67
1748	NMA1964	2900	1769	1043	7994	2250	1780	1093	2460	5400	2318	1372	4676	5818	2281	1400	310	-9.47431	3.42137	0.00114899	0.00247032	1898767	1900101	+	1335	218768725	gdhA	NADP-specific glutamate dehydrogenase (NADP-GDH)	2 : Cytoplasmic	9240.34
1749	NMA1965	263	247	318	693	151	402	320	1454	491	325	419	406	393	516	411	183	-11.3404	1.20567	0.170498	0.225066	1900390	1901172	-	783	218768726		putative HTH-type transcriptional regulator	2 : Cytoplasmic	75.65
1750	NMA1966	6	25	54	12	7	11	17	502	14	34	71	7	21	16	23	63	-14.1031	-1.2549	0.093716	0.133006	1901600	1901899	+	300	218768727		putative L-lactate permease-related protein	11 : Membrane	52.3
1751	NMA1968	557	341	543	1110	414	448	664	2615	1038	448	715	650	1072	575	850	330	-10.4912	1.21139	0.153049	0.205523	1902277	1903680	-	1404	218768728	mtrE	outer-membrane lipoprotein MtrE	8 : Outer membrane-associated	291.42
1752	NMA1969	1185	843	2118	2077	748	1215	1450	6170	2208	1105	2783	1215	1937	1557	1856	778	-9.25007	1.21731	0.150305	0.202241	1903735	1906938	-	3204	218768729	mtrD	drug efflux transport protein MtrD	5 : Inner membrane protein	990.06
1753	NMA1970	720	605	1234	1657	567	989	972	2282	1342	794	1622	969	1468	1268	1244	288	-10.2374	2.1118	0.00981368	0.0174283	1906950	1908188	-	1239	218768730	mtrC	membrane fusion protein MtrC	6 : Inner membrane-associated	554.72
1754	NMA1971	858	782	615	2584	947	1203	815	1131	1599	1026	809	1512	2449	1542	1044	143	-10.6452	3.32037	0.000202818	0.000493255	1908596	1909228	+	633	218768731	mtrR	HTH-type transcriptional regulator MtrR	2 : Cytoplasmic	32.42
1755	NMA1972	0	8	10	12	0	4	0	454	2	12	14	8	3	6	2	57	-15.1587	-3.07676	0.000137398	0.000348408	1909507	1909764	-	258	218768732		hypothetical protein	1 : Unknown	24.89
1756	NMA1973	149	783	368	654	72	777	411	2962	280	1026	485	383	191	996	527	373	-10.6304	0.573583	0.692362	0.74907	1910053	1911621	+	1569	218768733	mrtF	transport protein MrtF	5 : Inner membrane protein	112.32
1757	NMA1974	0	1	1	26	0	11	14	5993	3	3	3	16	4	15	19	755	-13.093	-6.38467	2.75301e-17	8.6695e-15	1911691	1914900	-	3210	218768734	recC	exodeoxyribonuclease V gamma chain	2 : Cytoplasmic	441.14
1758	NMA1975	1	10	4	6	0	3	1	2676	4	14	7	4	3	5	3	337	-14.0117	-5.89623	1.25414e-12	2.6964e-11	1915001	1916410	-	1410	218768735		conserved hypothetical integral membrane protein	11 : Membrane	95.38
1759	NMA1977	1283	554	463	3349	1106	711	555	2864	2389	727	610	1960	2859	912	711	361	-9.96186	2.00767	0.0447268	0.0685314	1916615	1918137	-	1523	-	ccoP	cytochrome c oxidase polypeptide III	11 : Membrane	2852.08
1760	NMA1979	1	0	0	1	0	0	0	1126	3	1	1	1	2	1	1	142	-15.5217	-6.41996	9.46233e-13	2.22365e-11	1918142	1918753	-	612	218768736	ccoO	cytochrome c oxidase polypeptide II	11 : Membrane	1725.3
1761	NMA1980	14	3	6	6	0	8	3	2782	25	5	9	4	4	11	5	351	-13.6322	-5.24925	3.43318e-10	2.38435e-09	1918780	1920225	-	1446	218768737	ccoN	cytochrome c oxidase polypeptide I	5 : Inner membrane protein	3258.61
1762	NMA1981	14	23	55	71	7	16	26	3314	28	32	73	42	22	22	35	418	-12.5186	-3.52671	9.88779e-07	3.47534e-06	1920531	1922288	+	1758	218768738		putative metallopeptidase	1 : Unknown	74.16
1763	NMA1982	35	55	26	105	2	91	45	823	67	73	36	62	10	117	59	104	-13.1518	-0.77664	0.194371	0.253762	1922314	1922781	+	468	218768739		conserved hypothetical protein	1 : Unknown	314.92
1764	NMA1983	1572	1301	543	3664	1424	1701	708	779	2928	1705	715	2144	3682	2180	907	98	-10.6563	4.37271	5.24108e-05	0.000144505	1923468	1923902	-	435	218768740	exbD	biopolymer transport ExbD protein	1 : Unknown	371.65
1765	NMA1984	1687	1239	672	4676	1630	1547	1107	1177	3142	1624	884	2736	4215	1983	1417	148	-10.2759	3.94406	8.35907e-05	0.000220257	1923905	1924567	-	663	218768741	exbB	biopolymer transport ExbB protein	5 : Inner membrane protein	392.5
1766	NMA1985	1290	517	1090	3373	1167	687	1078	1530	2403	679	1433	1973	3017	881	1380	193	-10.3085	3.12245	0.0011209	0.00241766	1924633	1925475	-	843	218768742	tonB	TonB protein	6 : Inner membrane-associated	392.14
1767	NMA1986	33	77	28	143	17	114	82	1182	64	102	38	84	48	147	106	149	-12.6537	-0.82387	0.162919	0.216618	1925730	1926368	+	639	218768743		putative metallopeptidase	11 : Membrane	129.28
1768	NMA1988	20	44	52	110	11	95	35	1504	40	59	70	65	32	122	46	190	-12.7001	-1.61121	0.0237901	0.0386493	1926820	1927620	-	801	218768744		putative heavy metal transport protein	5 : Inner membrane protein	85.55
1769	NMA1989	4	26	1	4	2	0	0	625	9	34	3	3	8	2	2	79	-14.7629	-3.20575	0.000482586	0.00111083	1927756	1928274	-	519	218768745		hypothetical integral membrane protein	11 : Membrane	13.54
1770	NMA1990	4	44	12	79	0	58	14	1158	10	58	17	47	4	75	19	146	-13.3403	-2.13793	0.0114686	0.0199638	1928596	1929237	-	642	218768746	grxB	glutaredoxin 2 (Grx2)	2 : Cytoplasmic	148.9
1771	NMA1991	14	48	44	19	9	11	30	4241	28	64	59	11	27	16	40	535	-12.3705	-3.94207	3.01471e-08	1.31309e-07	1929458	1931767	+	2310	218768747	relA	GTP pyrophosphokinase (ATP:GTP 3'-pyrophosphotransferase; ppGpp synthetase I; (P)ppGpp synthetase)	2 : Cytoplasmic	111.32
1772	NMA1992	3	10	15	44	0	6	0	249	8	14	21	27	4	9	2	31	-15.17	-1.37151	0.0655586	0.0969941	1932039	1932799	+	761	-		IS630 family transposase (pseudogene part 1)	2 : Cytoplasmic	4.39
1773	NMA1994	0	2	1	10	4	0	20	2682	3	4	3	6	12	2	26	338	-13.7689	-5.41709	8.90701e-10	5.43839e-09	1933011	1934414	-	1404	218768748		putative TolC outer membrane protein	7 : Outer membrane protein	95.86
1774	NMA1996	8	35	70	149	11	24	13	2408	18	47	93	88	32	32	18	304	-12.562	-2.69231	0.000403603	0.000939724	1934680	1936044	-	1365	218768749		putative FrpA/C secretion adaptor protein (pseudogene part 1)	1 : Unknown	218.9
1775	NMA1997	0	0	0	37	9	0	2	1043	3	2	2	24	22	2	4	132	-14.4293	-4.01445	2.85279e-05	8.29566e-05	1936559	1937126	+	568	-		hypothetical protein	1 : Unknown	12.34
1776	NMA1999	NA	NA	NA	NA	NA	NA	NA	NA	NA	NA	NA	NA	NA	NA	NA	NA	NA	NA	NA	NA	1937519	1938553	+	1035	218768750		putative phage replication initiation factor	1 : Unknown	0
1777	NMA2000	NA	NA	NA	NA	NA	NA	NA	NA	NA	NA	NA	NA	NA	NA	NA	NA	NA	NA	NA	NA	1938544	1938888	+	345	218768751		conserved hypothetical protein	1 : Unknown	0
1778	NMA2001	NA	NA	NA	NA	NA	NA	NA	NA	NA	NA	NA	NA	NA	NA	NA	NA	NA	NA	NA	NA	1938893	1939090	+	198	218768752		hypothetical protein	1 : Unknown	0
1779	NMA2002	NA	NA	NA	NA	NA	NA	NA	NA	NA	NA	NA	NA	NA	NA	NA	NA	NA	NA	NA	NA	1939098	1939382	+	285	218768753		hypothetical integral membrane protein	1 : Unknown	0
1780	NMA2003	NA	NA	NA	NA	NA	NA	NA	NA	NA	NA	NA	NA	NA	NA	NA	NA	NA	NA	NA	NA	1939389	1939667	+	279	218768754		hypothetical protein	1 : Unknown	0
1781	NMA2004	0	0	0	0	0	0	0	432	2	1	1	0	2	1	1	54	-16.3892	-5.39485	1.04923e-09	6.311e-09	1939780	1940112	+	333	218768755		hypothetical protein	1 : Unknown	4.55
1782	NMA2005	0	0	0	1	2	0	4	341	2	1	1	1	6	1	6	43	-16.0306	-3.99694	3.48496e-06	1.14709e-05	1940096	1940491	+	396	218768756		truncated TspB-like protein (N-terminal third of the protein)	1 : Unknown	11.74
1783	NMA2006	897	485	318	2233	865	491	501	648	1671	637	419	1307	2235	630	642	82	-11.2487	3.71851	0.000507502	0.00115894	1941209	1941568	-	360	218768757		conserved hypothetical protein	1 : Unknown	535.1
1784	NMA2007	585	359	325	1577	698	393	338	1178	1090	472	429	923	1803	505	434	149	-11.0259	2.44156	0.0156283	0.026475	1941591	1942235	-	645	218768758		hypothetical protein	1 : Unknown	1332.25
1785	NMA2008	680	278	201	1903	745	373	269	998	1267	366	266	1114	1924	479	346	126	-11.1318	2.70769	0.0197882	0.0326732	1942237	1942773	-	537	218768759		putative ATP/GTP-binding protein	2 : Cytoplasmic	837.99
1786	NMA2009	996	714	1015	2780	1013	847	1217	2068	1856	937	1335	1626	2620	1086	1558	261	-10.1388	2.59297	0.00254861	0.00509975	1942785	1943882	-	1098	218768760		hypothetical protein	1 : Unknown	1798.32
1787	NMA2010	1900	2333	828	4880	2132	3226	997	2609	3539	3056	1089	2855	5513	4133	1277	329	-9.49013	3.22011	0.00152139	0.00317637	1943885	1945276	-	1392	218768761		conserved hypothetical TPR-containing protein	1 : Unknown	3600.67
1788	NMA2011	19	162	44	200	6	129	134	1456	38	213	59	118	20	166	172	184	-12.294	-0.70557	0.208042	0.268659	1945541	1946323	-	783	218768762	bioC	biotin biosynthesis protein BioC	2 : Cytoplasmic	57.08
1789	NMA2012	74	126	100	259	30	203	92	1200	140	166	133	152	82	261	119	151	-12.2243	-0.00869369	0.642201	0.701941	1946311	1946958	-	648	218768763		conserved hypothetical protein	2 : Cytoplasmic	118.59
1790	NMA2013	126	80	201	413	62	63	175	2130	236	106	265	242	163	82	225	269	-11.6474	-0.509353	0.284001	0.352558	1946968	1948110	-	1143	218768764	bioF	8-amino-7-oxonoanoate synthase (AONS; 8-amino-7-ketopelargonate synthase; 7-keto-8-amino-pelargonic acid synthetase; 7-KAP synthetase; L-alanine--pimelyl CoA ligase)	2 : Cytoplasmic	199.55
1791	NMA2014	101	214	210	532	28	233	169	2018	190	281	277	312	77	300	217	254	-11.5225	-0.103882	0.583615	0.648426	1948333	1949409	+	1077	218768765		conserved hypothetical periplasmic protein	9 : Periplasmic	142.34
1792	NMA2015	853	883	998	2411	544	1056	1183	2755	1590	1158	1312	1411	1409	1354	1514	347	-10.0201	2.00313	0.00879305	0.0157682	1949616	1951082	-	1467	218768766		putative transporter	11 : Membrane	456.58
1793	NMA2016	320	428	198	849	195	393	205	1716	597	562	262	497	507	505	264	216	-11.1668	1.07499	0.244694	0.309079	1951280	1952203	-	924	218768767	speB	agmatinase (agmatine ureohydrolase; AUH)	2 : Cytoplasmic	696.29
1794	NMA2017	729	1191	1098	1968	499	1145	1280	3566	1359	1561	1444	1151	1293	1468	1638	450	-9.82177	1.65551	0.0291266	0.0463503	1952302	1954194	-	1893	218768768	speA	biosynthetic arginine decarboxylase (ADC)	2 : Cytoplasmic	763.17
1795	NMA2018	88	206	130	438	48	171	91	493	166	271	172	257	128	220	118	62	-12.6952	1.61282	0.22233	0.284566	1954361	1954645	-	285	218768769		hypothetical periplasmic protein	9 : Periplasmic	313.33
1796	NMA2019	0	1	6	9	15	6	0	3392	3	3	9	6	34	9	2	428	-13.4729	-5.50247	4.88402e-10	3.23849e-09	1954796	1956604	-	1809	218768770	aspS	aspartyl-tRNA synthetase (aspartate--tRNA ligase; AspRS)	2 : Cytoplasmic	1474.28
1797	NMA2020	1116	827	658	2998	613	757	632	1370	2079	1084	866	1754	1587	971	810	173	-10.5694	2.91916	0.00116728	0.00250432	1956662	1957399	-	738	218768771		conserved hypothetical integral membrane protein	11 : Membrane	486.73
1798	NMA2021	545	631	1072	2644	593	964	1261	2308	1017	828	1409	1547	1536	1236	1614	291	-10.1905	2.17301	0.00800293	0.0144798	1957506	1958735	-	1230	218768772		putative phospholipase A1 (detergent-resistant phospholipase A; DR-phospholipase A; phosphatidylcholine 1-acylhydrolase; outer-membrane phospholipase A; OM PLA)	1 : Unknown	303.18
1799	NMA2022	0	0	0	2	0	0	0	470	2	1	1	2	2	1	1	59	-16.189	-5.23722	5.01084e-10	3.28796e-09	1958814	1959077	-	264	218768773	rpsT	30S ribosomal protein S20	2 : Cytoplasmic	2185.94
1800	NMA2023	877	903	763	2497	436	1329	793	2056	1634	1184	1004	1461	1131	1703	1016	259	-10.2781	2.33122	0.00356014	0.00685241	1959380	1960522	+	1143	218768774		putative spermidine/putrescine-binding lipoprotein	11 : Membrane	3562.02
1801	NMA2024	972	1327	1023	3571	470	1410	1071	5172	1811	1739	1345	2089	1219	1807	1371	652	-9.4539	1.31867	0.0934685	0.132748	1962649	1965381	-	2733	218768775	tbp	transferrin-binding protein 1 (TbpA)	8 : Outer membrane-associated	463.52
1802	NMA2025	530	448	432	2108	290	533	468	3988	988	588	569	1234	753	684	600	503	-10.1771	0.622199	0.534036	0.600271	1965468	1967564	-	2097	218768776	tbp2	transferrin-binding protein 2 (TbpB)	8 : Outer membrane-associated	238.79
1803	NMA2026	0	9	0	4	2	0	0	1478	2	12	1	3	7	1	1	186	-14.6773	-5.51547	1.87023e-09	1.06172e-08	1969683	1970495	-	813	218768777	murI	glutamate racemase	2 : Cytoplasmic	211.2
1804	NMA2027	0	0	0	0	0	0	0	817	2	1	1	0	2	1	1	103	-15.9283	-6.30851	1.13671e-12	2.52449e-11	1970697	1971158	+	462	218768778		putative ATPase	1 : Unknown	82.67
1805	NMA2028	19	35	70	60	7	28	92	2318	38	47	93	35	22	37	118	292	-12.4632	-2.38488	0.00122443	0.00261583	1971155	1972405	+	1251	218768779	amiC	N-acetylmuramoyl-L-alanine amidase AmiC	9 : Periplasmic	208.1
1806	NMA2029	262	659	557	916	148	804	586	1634	490	864	733	536	387	1031	751	206	-10.9086	1.73263	0.0382842	0.0592891	1972431	1973303	+	873	218768780		conserved hypothetical protein	1 : Unknown	194.27
1807	NMA2030	331	718	607	1059	174	783	575	2082	619	941	799	620	454	1004	737	262	-10.6788	1.49351	0.0746423	0.108919	1973599	1974741	-	1143	218768781		putative methylase	2 : Cytoplasmic	224.38
1808	NMA2031	0	1	4	0	0	0	0	728	2	3	6	0	3	1	1	92	-15.6072	-5.33389	6.28189e-10	3.96741e-09	1974790	1975212	-	423	218768782		hypothetical protein	1 : Unknown	62.06
1809	NMA2032	167	176	393	500	71	106	280	1478	313	232	517	293	187	137	359	186	-11.5974	0.644368	0.681385	0.738776	1975205	1976014	-	810	218768783		putative mutator MutT protein (7,8-dihydro-8-oxoguanine-triphosphatase; 8-oxo-dGTPase; dGTP pyrophosphohydrolase)	2 : Cytoplasmic	147.27
1810	NMA2033	0	0	0	1	0	1	0	657	2	1	1	1	2	2	1	83	-15.9236	-5.67111	3.11026e-11	3.02203e-10	1976091	1976468	-	378	218768784	acpS	holo-(acyl-carrier protein) synthase (holo-ACP synthase; 4'-phosphopantetheinyl transferase AcpS)	2 : Cytoplasmic	113.76
1811	NMA2035	954	1077	1062	3115	627	1335	1003	1440	1778	1412	1396	1823	1624	1711	1284	182	-10.3988	3.11668	0.000119387	0.00030542	1976669	1977436	-	768	218768785		conserved hypothetical integral membrane protein	11 : Membrane	99.54
1812	NMA2036	677	1183	747	2008	491	1009	696	1474	1262	1550	983	1175	1272	1294	892	186	-10.576	2.69495	0.000946819	0.00207315	1977446	1978225	-	780	218768786		hypothetical protein	1 : Unknown	172.93
1813	NMA2037	0	0	0	6	1	2	4	1350	2	1	1	4	5	4	6	170	-14.8685	-5.6366	7.14881e-11	6.33673e-10	1978272	1979000	-	729	218768787	pdxJ	pyridoxal phosphate biosynthetic protein PdxJ (PNP synthase)	2 : Cytoplasmic	406.97
1814	NMA2038	518	828	371	1708	325	755	380	1456	966	1085	489	1000	843	968	488	184	-10.8495	2.18338	0.00989063	0.0175342	1979024	1979818	-	795	218768788	recO	DNA repair protein RecO (recombination protein O)	2 : Cytoplasmic	496.67
1815	NMA2039	1000	1039	821	2603	549	1049	847	2097	1863	1362	1080	1523	1422	1345	1085	264	-10.222	2.38651	0.00295836	0.00583302	1979849	1980976	-	1128	218768789	pheA	P-protein [includes: chorismate mutase (CM) and prephenate dehydratase (PDT)]	2 : Cytoplasmic	1110.37
1816	NMA2040	144	230	305	585	110	246	239	2276	270	303	402	343	287	316	307	287	-11.2221	0.149935	0.898386	0.91931	1981015	1982247	-	1233	218768790		putative transporter	5 : Inner membrane protein	448.29
1817	NMA2041	4	10	16	7	1	13	7	1540	10	14	22	4	6	18	10	194	-13.8646	-4.00853	1.10948e-06	3.87933e-06	1982766	1983620	-	855	218768791		putative transporter	5 : Inner membrane protein	43.31
1818	NMA2043	857	684	413	2400	895	907	525	442	1597	897	544	1404	2314	1163	673	56	-11.43	4.45768	1.60056e-05	4.80645e-05	1985464	1986271	+	808	-	opaC	opacity protein C (pseudogene part 2)	8 : Outer membrane-associated	214.95
1819	NMA2044	48	182	116	235	5	200	158	1477	92	239	154	138	18	257	203	186	-12.0416	-0.242121	0.443971	0.513407	1987822	1988634	-	813	218768792		putative nitrilase	2 : Cytoplasmic	227.17
1820	NMA2045	17	47	142	130	16	29	69	1610	34	63	187	77	45	39	89	203	-12.5015	-1.41039	0.0413795	0.0637408	1988719	1989591	+	873	218768793		putative prephenate dehydrogenase (PDH)	2 : Cytoplasmic	73.31
1821	NMA2046	272	628	583	987	153	743	519	2255	509	824	767	578	400	953	665	284	-10.6911	1.23864	0.13059	0.178085	1989648	1990850	-	1203	218768794		putative NnrS-like protein	11 : Membrane	227.93
1822	NMA2047	32	108	155	179	15	136	65	670	62	143	204	105	43	175	85	84	-12.8263	0.467055	0.937126	0.950292	1990847	1991215	-	369	218768795		hypothetical protein	1 : Unknown	61.57
1823	NMA2048	106	138	152	283	32	107	154	788	199	182	201	166	87	138	198	99	-12.4503	0.751602	0.713251	0.765117	1991389	1991832	+	444	218768796		putative HTH-type transcriptional regulator	2 : Cytoplasmic	303.39
1824	NMA2049	17	74	50	145	16	41	63	1141	34	98	67	86	45	54	82	144	-12.8491	-1.11282	0.0885438	0.126643	1991959	1992579	-	621	218768797		conserved hypothetical protein	1 : Unknown	114.32
1825	NMA2050	0	0	18	13	0	8	0	2218	2	2	24	8	4	11	2	280	-13.9359	-5.20309	7.30909e-09	3.63834e-08	1992937	1994136	-	1200	218768798	ackA2	acetate kinase 2 (acetokinase 2)	2 : Cytoplasmic	18.36
1826	NMA2051	0	2	0	9	0	21	0	2162	2	4	2	6	3	27	1	273	-14.0557	-5.36908	4.03086e-09	2.10501e-08	1994550	1995719	-	1170	218768799		conserved hypothetical protein	1 : Unknown	36.87
1827	NMA2052	4	0	9	9	4	4	6	4942	9	2	13	6	12	6	9	623	-13.3178	-6.27798	3.0028e-17	8.6695e-15	1996523	1999129	-	2607	218768800	acnA	aconitate hydratase 1 (citrate hydro-lyase 1; aconitase 1)	5 : Inner membrane protein	70.13
1828	NMA2053	0	2	0	9	2	0	0	1470	2	4	1	6	7	1	1	185	-14.8388	-5.82274	6.85128e-11	6.09975e-10	1999207	1999995	-	789	218768801		conserved hypothetical integral membrane protein	11 : Membrane	19.13
1829	NMA2054	4	3	4	6	2	7	3	2158	9	5	7	4	8	10	5	272	-14.0395	-5.33117	5.51763e-11	5.02303e-10	2000156	2001310	-	1155	218768802	prpC	2-methylcitrate synthase (methylcitrate synthase; citrate synthase 2)	2 : Cytoplasmic	120.49
1830	NMA2055	24	0	0	39	17	3	0	1646	44	2	2	24	42	5	2	208	-13.5496	-3.57041	0.000269247	0.000646256	2001396	2002274	-	879	218768803		putative methylisocitrate lyase (2-methylisocitrate lyase)	2 : Cytoplasmic	87.63
1831	NMA2056	610	892	854	1778	384	718	851	2445	1138	1169	1123	1040	996	921	1090	308	-10.2975	1.79271	0.0223315	0.0365441	2002897	2004207	-	1311	218768804		putative permease	5 : Inner membrane protein	817.11
1832	NMA2057	8	0	4	41	0	1	29	2222	17	2	7	25	4	3	37	280	-13.5174	-4.37142	1.06975e-06	3.74692e-06	2004346	2005524	-	1179	218768805	ftsZ	cell division protein FtsZ	2 : Cytoplasmic	3535.39
1833	NMA2058	0	4	2	6	0	1	0	2331	2	6	4	4	3	3	1	294	-14.4871	-6.44894	4.05401e-14	2.3409e-12	2005643	2006887	-	1245	218768806	pheA	cell division protein FtsA	1 : Unknown	851.15
1834	NMA2059	0	0	0	6	7	0	5	1347	2	2	2	4	16	1	8	170	-14.6015	-5.09624	4.09249e-08	1.73126e-07	2006973	2007701	-	729	218768807	ftsQ	cell division protein FtsQ	11 : Membrane	400.97
1835	NMA2060	0	0	0	0	1	0	0	1642	2	1	1	0	4	1	1	207	-15.2968	-7.05786	2.366e-13	8.69398e-12	2007691	2008605	-	915	218768808	ddl	D-alanine--D-alanine ligase (D-alanylalanine synthetase; D-Ala-D-Ala ligase)	2 : Cytoplasmic	569.02
1836	NMA2061	1	0	4	19	1	0	0	2604	4	2	6	13	5	1	1	328	-14.1727	-6.13949	2.51733e-12	4.62503e-11	2008718	2010124	-	1407	218768809	murC	UDP-N-acetylmuramate--L-alanine ligase (UDP-N-acetylmuramoyl-L-alanine synthetase)	2 : Cytoplasmic	940.48
1837	NMA2062	0	2	0	17	0	0	0	1934	2	4	1	12	3	1	1	244	-14.5716	-6.07937	3.57185e-12	5.82154e-11	2010282	2011349	-	1068	218768810	murG	UDP-N-acetylglucosamine--N-acetylmuramyl-(pentapeptide) pyrophosphoryl-undecaprenol N-acetylglucosamine transferase (undecaprenyl-PP-MurNAc-pentapeptide-UDPGlcNAc GlcNAc transferase)	6 : Inner membrane-associated	682.84
1838	NMA2063	0	3	0	8	0	0	11	2464	2	5	2	5	3	1	15	311	-14.183	-6.00072	7.97331e-12	1.07427e-10	2011353	2012660	-	1308	218768811	ftsW	cell division protein FtsW	5 : Inner membrane protein	278.2
1839	NMA2064	0	0	0	26	1	0	6	2486	2	2	2	17	5	1	9	313	-14.093	-5.84627	4.74743e-11	4.39133e-10	2012804	2014141	-	1338	218768812	murD	UDP-N-acetylmuramoylalanine--D-glutamate ligase (UDP-N-acetylmuramoyl-L-alanyl-D-glutamate synthetase; D-glutamic acid adding enzyme)	2 : Cytoplasmic	408.58
1840	NMA2065	101	213	135	188	23	231	202	480	190	280	179	110	64	297	259	61	-12.6894	1.70146	0.224966	0.287031	2014226	2014498	-	273	218768813		conserved hypothetical TPR-containing periplasmic protein	9 : Periplasmic	97.12
1841	NMA2066	5	0	0	1	0	0	4	2012	10	1	1	1	3	1	6	254	-14.5891	-6.22844	1.7111e-11	1.88969e-10	2014613	2015695	-	1083	218768814	mraY	phospho-N-acetylmuramoyl-pentapeptide-transferase (UDP-MurNAc-pentapeptide phosphotransferase)	5 : Inner membrane protein	193.52
1842	NMA2067	85	45	105	294	59	39	136	306	160	61	139	173	155	52	175	39	-13.3111	1.75364	0.296444	0.365313	2015789	2015971	-	183	218768815		hypothetical periplasmic protein	9 : Periplasmic	10.19
1843	NMA2068	7	0	0	11	8	3	3	2438	14	2	2	7	20	5	5	307	-13.8507	-5.30556	2.22553e-09	1.23566e-08	2015968	2017326	-	1359	218768816	murF	UDP-N-acetylmuramoyl-tripeptide--D-alanyl-D-alanine ligase (UDP-MurNAc-pentapeptide synthetase; D-alanyl-D-alanine-adding enzyme)	2 : Cytoplasmic	455.55
1844	NMA2069	872	988	967	2488	377	1026	1091	3130	1625	1295	1272	1456	978	1315	1397	395	-9.95892	1.75738	0.0252348	0.0408323	2017454	2019098	-	1645	-	dca	division cluster competence-associated protein (pseudogene part 2)	11 : Membrane	272.04
1845	NMA2071	0	4	0	8	0	0	9	2694	2	6	2	5	3	1	12	340	-14.1455	-6.18317	6.04826e-13	1.62807e-11	2019121	2020599	-	1479	218768817	murE	UDP-N-acetylmuramoylalanyl-D-glutamate--2,6-diaminopimelate ligase (UDP-N-acetylmuramyl-tripeptide synthetase; meso-diaminopimelate-adding enzyme; UDP-MurNAc-tripeptide synthetase)	1 : Unknown	451.92
1846	NMA2072	5	7	0	13	0	0	6	3290	11	10	2	8	3	1	9	415	-13.7775	-6.02363	3.31774e-13	1.13647e-11	2020624	2022369	-	1746	218768818	penA	penicillin-binding protein 2 (PBP-2)	5 : Inner membrane protein	1149.37
1847	NMA2073	0	0	3	1	0	0	0	468	2	1	5	1	3	1	1	59	-16.0146	-4.87597	8.90088e-09	4.32346e-08	2022430	2022699	-	270	218768819		putative FtsL-like periplasmic protein	9 : Periplasmic	59.38
1848	NMA2074	129	118	383	263	101	114	432	1836	242	156	504	154	264	148	553	231	-11.4477	0.318405	0.980207	0.984592	2022690	2023676	-	987	218768820	mraW	S-adenosyl-methyltransferase MraW	2 : Cytoplasmic	877.37
1849	NMA2075	384	262	267	712	262	152	333	820	716	345	352	417	678	196	427	103	-11.7136	2.11034	0.0262772	0.0424172	2023673	2024128	-	456	218768821		putative MraZ-like protein	1 : Unknown	639.26
1850	NMA2076	0	0	0	4	0	1	3	2260	2	1	1	3	3	3	5	285	-14.7047	-6.79488	4.05087e-15	4.54823e-13	2024407	2025624	+	1218	218768822		conserved hypothetical protein	1 : Unknown	39.15
1851	NMA2077	0	0	1	4	0	0	1	1516	2	1	3	3	3	1	3	191	-15.1046	-6.44311	3.62051e-13	1.21951e-11	2026199	2027020	-	822	218768823	uppP	undecaprenyl-diphosphatase (undecaprenyl pyrophosphate phosphatase; bacitracin resistance protein)	11 : Membrane	292.56
1852	NMA2078	286	492	341	1174	295	555	347	1164	535	646	449	687	765	712	445	147	-11.2421	2.04369	0.0124411	0.0215639	2027053	2027697	-	645	218768824	dsbA3	thiol:disulfide interchange protein DsbA3	9 : Periplasmic	300.09
1853	NMA2079	194	312	404	808	158	242	391	1609	363	410	532	473	411	311	501	203	-11.2571	1.0801	0.228498	0.291129	2027700	2028569	-	870	218768825		putative cell division protein FtsN	1 : Unknown	717.09
1854	NMA2080	428	740	752	1300	263	715	663	2726	799	970	989	761	683	917	849	344	-10.3814	1.311	0.0958037	0.135873	2028669	2030165	-	1497	218768826		putative Mg chelatase-like protein	1 : Unknown	741.55
1855	NMA2081	173	62	162	434	72	86	181	625	323	83	214	255	189	112	233	79	-12.4851	1.34981	0.344405	0.416045	2030179	2030532	-	354	218768827		conserved hypothetical protein	1 : Unknown	231.85
1856	NMA2083	145	160	167	425	72	99	197	2838	271	211	221	249	189	128	253	358	-11.3376	-0.717598	0.155324	0.207978	2030982	2032508	+	1527	218768828	putP	sodium/proline symporter (proline permease)	5 : Inner membrane protein	488.28
1857	NMA2084	535	1355	1119	2546	272	1262	1115	6700	999	1775	1471	1490	708	1617	1427	845	-9.39841	0.682892	0.458041	0.528066	2032759	2036364	+	3606	218768829	putA	bifunctional PutA protein [includes: proline dehydrogenase (proline oxidase) and delta-1-pyrroline-5-carboxylate dehydrogenase (P5C dehydrogenase)]	2 : Cytoplasmic	399.47
1858	NMA2085	4	1	9	9	0	4	3	142	9	3	13	6	3	6	5	18	-16.0262	-1.47212	0.0440328	0.0675704	2037591	2038172	-	582	-		truncated IS110 family transposase (C-terminal half of the protein)	1 : Unknown	39.59
1859	NMA2086	16	21	28	63	6	27	26	1408	32	29	38	38	19	36	35	178	-13.2198	-2.46046	0.00128383	0.00273117	2039124	2039894	-	771	218768830	xthA	exodeoxyribonuclease III (exonuclease III; EXO III)	2 : Cytoplasmic	140.63
1860	NMA2087	0	0	0	0	0	0	0	378	2	1	1	0	2	1	1	48	-16.486	-5.20404	3.63297e-09	1.91204e-08	2039954	2040175	-	222	-		putative truncated HTH-type transcriptional regulator (missing the N-terminal third of the protein)	1 : Unknown	13.83
1861	NMA2088	60	104	198	211	34	66	215	1576	114	138	261	124	92	86	276	199	-12.0026	-0.351117	0.383181	0.452606	2040486	2041367	-	882	218768831	nadC	nicotinate-nucleotide pyrophosphorylase [carboxylating] (quinolinate phosphoribosyltransferase [decarboxylating]; QAPRTase)	2 : Cytoplasmic	143.63
1862	NMA2089	906	770	659	1948	618	908	827	1752	1688	1010	867	1140	1600	1164	1059	221	-10.4432	2.46249	0.00300622	0.00590434	2041596	2042534	-	939	218768832		conserved hypothetical protein	6 : Inner membrane-associated	397.5
1863	NMA2090	39	86	146	148	38	113	102	2040	75	114	193	87	102	146	132	257	-11.9982	-1.08652	0.0694512	0.102006	2042839	2043951	+	1113	218768833	nicA	quinolinate synthetase A protein	2 : Cytoplasmic	105.89
1864	NMA2091	121	250	211	289	69	223	215	604	227	328	278	169	182	287	276	76	-12.3532	1.71208	0.119058	0.164244	2044102	2044437	+	336	218768834		putative small multidrug resistance protein	11 : Membrane	37.18
1865	NMA2092	151	308	187	606	108	449	142	2772	283	405	247	355	282	576	183	349	-11.0472	-0.0689089	0.643155	0.702603	2044486	2045994	+	1509	218768835	nicB	quinolinate synthetase B protein (L-aspartate oxidase; LASPO)	2 : Cytoplasmic	210.97
1866	NMA2093	261	390	334	644	148	293	335	673	488	512	440	377	386	377	430	85	-11.884	2.3389	0.00770247	0.0139612	2046172	2046837	-	666	218768836	pgmB'	truncated beta-phosphoglucomutase (beta-PGM)	2 : Cytoplasmic	303.84
1867	NMA2094	194	1134	158	670	183	1475	192	230	364	1486	209	392	477	1889	247	29	-12.2806	4.63537	0.000672524	0.00150019	2046850	2047116	-	267	-		truncated putative glycosyl hydrolase (part 2)	2 : Cytoplasmic	251.21
1868	NMA2095	2014	1732	1185	4923	1440	1988	1596	1998	3751	2269	1558	2880	3725	2547	2043	252	-9.77904	3.41182	0.000141675	0.000358326	2047183	2048235	-	1053	218768837		putative integral membrane efflux protein (pseudogene part 1)	11 : Membrane	294.87
1869	NMA2096	183	91	108	537	92	159	98	326	341	121	143	315	240	205	127	41	-12.9114	2.37091	0.0650117	0.0963261	2048254	2048439	-	186	-		putative integral membrane efflux protein (pseudogene part 2)	11 : Membrane	10.18
1870	NMA2097	102	177	313	402	59	285	300	673	192	233	412	236	157	366	385	85	-12.1849	1.73709	0.114854	0.159533	2048792	2049457	-	666	218768838	pgmB'	truncated beta-phosphoglucomutase (beta-PGM)	2 : Cytoplasmic	181.43
1871	NMA2098	642	960	1140	1861	427	1077	1172	4026	1197	1258	1499	1089	1107	1381	1500	507	-9.80152	1.34602	0.0868606	0.124766	2049470	2051728	-	2259	218768839		truncated putative glycosyl hydrolase (part 1)	2 : Cytoplasmic	1251.37
1872	NMA2099	592	643	463	1326	354	827	507	1836	1104	843	610	776	918	1060	650	231	-10.6677	1.87841	0.0208949	0.0343322	2051961	2052971	-	1011	218768840	galM	aldose 1-epimerase (mutarotase)	2 : Cytoplasmic	633
1873	NMA2100	658	817	1236	1902	507	886	1427	2504	1227	1071	1625	1113	1314	1136	1826	316	-10.122	2.07493	0.0088162	0.0157957	2052975	2054330	-	1356	218768841		putative transporter	5 : Inner membrane protein	1217.73
1874	NMA2101	1861	1399	1609	5000	1173	1900	1651	3095	3466	1833	2115	2925	3035	2435	2113	390	-9.49689	2.71387	0.00121492	0.00260102	2054717	2056393	+	1677	218768842		putative ABC transporter ATP-binding protein	2 : Cytoplasmic	1090.67
1875	NMA2102	0	0	0	7	0	0	0	869	2	1	1	5	3	1	1	110	-15.5056	-5.64085	1.09612e-11	1.31749e-10	2056453	2056938	-	486	218768843	pgpA	phosphatidylglycerophosphatase A	5 : Inner membrane protein	140.95
1876	NMA2103	7	5	7	33	9	0	3	1678	15	8	11	20	23	2	5	212	-13.8068	-4.14025	1.4892e-06	5.14473e-06	2056931	2057887	-	957	218768844	thiL	thiamine-monophosphate kinase (thiamine-phosphate kinase)	2 : Cytoplasmic	232.67
1877	NMA2105	27	59	201	135	40	33	174	1359	53	79	264	79	107	44	223	171	-12.2897	-0.498107	0.299014	0.367807	2058708	2059436	-	729	218768845	rmpM	outer-membrane protein class 4	7 : Outer membrane protein	10505
1878	NMA2106	0	0	7	0	0	0	0	1764	2	1	10	0	3	1	1	222	-14.8497	-6.37023	1.2166e-11	1.42951e-10	2059800	2060750	+	951	218768846		putative HTH-type transcriptional regulator	2 : Cytoplasmic	109.11
1879	NMA2107	780	740	625	2234	521	962	717	1344	1454	970	823	1307	1349	1233	918	169	-10.6753	2.76272	0.00105684	0.00229171	2060863	2061597	-	735	218768847		putative HTH-type transcriptional regulator	2 : Cytoplasmic	394.62
1880	NMA2108	0	4	0	12	0	7	3	2606	2	7	2	8	3	10	5	329	-14.0824	-5.96118	1.00212e-12	2.32791e-11	2061798	2063219	+	1422	218768848	hemN	oxygen-independent coproporphyrinogen III oxidase (coproporphyrinogenase; coprogen oxidase)	2 : Cytoplasmic	162.98
1881	NMA2109	1	2	2	16	6	9	4	2937	4	4	4	10	16	13	6	370	-13.675	-5.4913	1.78568e-11	1.95841e-10	2063572	2065146	-	1575	218768849		putative phosphate permease	5 : Inner membrane protein	6640.48
1882	NMA2111	3	10	34	43	0	16	33	2009	8	15	45	26	4	22	43	253	-13.1944	-3.43472	3.23101e-05	9.23602e-05	2065468	2066571	+	1104	218768850		conserved hypothetical protein	1 : Unknown	98.35
1883	NMA2112	0	15	16	34	7	30	32	1694	3	21	22	20	21	39	42	214	-13.2947	-3.14355	0.000152512	0.000380528	2066691	2067632	+	942	218768851	mafA2	MafA2 lipoprotein	8 : Outer membrane-associated	66.01
1884	NMA2113	7	23	31	16	17	5	34	2798	16	31	42	9	45	8	44	353	-12.8296	-3.66062	3.7922e-06	1.23813e-05	2067636	2069132	+	1497	218768852	mafB2	MafB2 protein	8 : Outer membrane-associated	299.01
1885	NMA2114	0	15	11	0	0	0	5	405	2	20	15	0	4	2	8	51	-15.1904	-2.81134	0.00171467	0.00353608	2069147	2069377	+	231	218768853		hypothetical protein	1 : Unknown	19.56
1886	NMA2115	1	7	0	4	0	0	0	1200	4	10	1	3	3	1	1	151	-14.9648	-5.48954	5.87805e-10	3.7357e-09	2069526	2070200	+	675	218768854		conserved hypothetical protein	1 : Unknown	91.46
1887	NMA2116	0	0	0	2	0	0	0	415	2	1	1	2	2	1	1	52	-16.2786	-5.05808	2.17985e-09	1.21363e-08	2070178	2070459	+	282	218768855		hypothetical protein	1 : Unknown	4.62
1888	NMA2117	0	0	1	0	0	0	2	898	2	1	3	0	2	1	4	113	-15.5932	-5.91069	1.10009e-11	1.31749e-10	2070639	2071124	+	486	218768856		hypothetical protein	1 : Unknown	6.89
1889	NMA2118	0	0	0	3	2	0	0	684	2	1	1	2	6	1	1	86	-15.6848	-5.30954	9.40136e-10	5.68867e-09	2071193	2071570	+	378	218768857		hypothetical protein	1 : Unknown	11.93
1890	NMA2120	5	0	0	0	0	0	3	732	9	1	1	0	3	1	5	92	-15.3933	-4.92193	3.59025e-08	1.5471e-07	2071875	2072276	+	402	218768858		hypothetical protein	1 : Unknown	1.08
1891	NMA2121	0	0	0	0	0	0	1	944	2	1	1	0	2	1	2	119	-15.7234	-6.3152	9.45813e-13	2.22365e-11	2072376	2072891	+	516	218768859		hypothetical protein	1 : Unknown	5.6
1892	NMA2122	229	200	370	952	68	299	297	2134	428	263	487	558	180	384	381	269	-11.1343	0.51133	0.733357	0.782531	2073056	2074180	+	1125	218768860		hypothetical periplasmic protein	9 : Periplasmic	267.47
1893	NMA2123	2	68	43	89	3	40	43	494	7	90	58	53	12	52	56	62	-13.705	-0.412492	0.31836	0.38736	2074267	2074542	-	276	218768861		truncated FrpA/C protein (N-terminal 4% of the protein)	1 : Unknown	69.01
1894	NMA2124	66	119	165	228	12	102	131	1444	125	157	218	134	36	132	169	182	-12.1494	-0.392421	0.358777	0.428792	2074559	2075326	-	768	218768862	frpD	FrpA/C-binding lipoprotein	8 : Outer membrane-associated	84.1
1895	NMA2126	29	104	51	33	17	64	19	487	56	137	68	19	47	83	26	61	-13.5092	0.0202054	0.556323	0.621863	2075713	2075988	-	276	218768863		conserved hypothetical protein	1 : Unknown	27.74
1896	NMA2127	69	78	238	158	75	23	169	2414	131	104	313	93	196	31	217	304	-11.6999	-0.975347	0.106995	0.149852	2075985	2077268	-	1284	218768864		putative AmpG-like permease	5 : Inner membrane protein	115.21
1897	NMA2128	0	1	1	5	0	8	0	2652	2	3	3	3	3	11	1	334	-14.3065	-6.45984	1.42787e-13	6.27333e-12	2077423	2078841	-	1419	218768865	glnA	glutamine synthetase (glutamate--ammonia ligase)	2 : Cytoplasmic	1630.96
1898	NMA2129	22	26	27	75	3	49	56	1484	43	35	37	44	12	64	73	187	-12.9564	-2.08522	0.00604772	0.0112235	2079146	2079961	+	816	218768866	aroE	shikimate dehydrogenase	2 : Cytoplasmic	127.96
1899	NMA2130	26	205	128	171	8	184	108	1270	51	269	169	100	25	237	139	160	-12.226	-0.175537	0.48247	0.552334	2079964	2080665	+	702	218768867	mtgA	monofunctional biosynthetic peptidoglycan transglycosylase (monofunctional TGase)	9 : Periplasmic	68.53
1900	NMA2131	5	6	4	8	1	0	0	1348	10	9	7	5	5	1	1	170	-14.514	-4.92329	1.24881e-08	5.84224e-08	2081256	2082020	-	765	218768868		putative ABC transporter ATP-binding protein	2 : Cytoplasmic	296.08
1901	NMA2132	0	0	0	6	0	0	0	944	2	1	1	4	3	1	1	119	-15.4869	-5.84216	5.8462e-12	8.43941e-11	2082064	2082594	-	531	218768869		conserved hypothetical periplasmic protein	9 : Periplasmic	250.14
1902	NMA2133	19	15	97	48	14	25	94	1066	38	21	128	28	40	34	121	134	-12.9908	-1.20035	0.087745	0.12559	2082575	2083156	-	582	218768870		conserved hypothetical membrane protein	11 : Membrane	245
1903	NMA2134	3	3	6	11	7	3	0	944	8	5	9	7	18	5	2	119	-14.55	-3.96826	3.63644e-06	1.19306e-05	2083153	2083689	-	537	218768871		3-deoxy-D-manno-octulosonate 8-phosphate phosphatase (KDO 8-P phosphatase)	2 : Cytoplasmic	587.15
1904	NMA2135	5	0	40	2	1	0	23	1776	12	2	52	1	6	2	30	224	-13.6015	-3.89348	6.35064e-05	0.000172277	2083907	2084881	-	975	218768872	kpsF	arabinose-5-phosphate isomerase	2 : Cytoplasmic	114.14
1905	NMA2136	67	0	8	46	7	2	18	1879	121	2	12	27	22	4	24	237	-13.0504	-2.95372	0.00135563	0.00286282	2084978	2086033	+	1056	218768873	tal	transaldolase	2 : Cytoplasmic	261.88
1906	NMA2137	64	66	47	201	22	84	35	519	120	88	63	118	61	109	46	65	-13.2276	0.400187	0.87172	0.897933	2086186	2086476	+	291	218768874		hypothetical protein	1 : Unknown	8.87
1907	NMA2138	191	182	267	623	64	185	245	1597	357	240	352	365	169	238	315	201	-11.5422	0.531521	0.75069	0.798497	2086493	2087380	+	888	218768875	gluQ	putative glutamyl-Q tRNA(Asp) synthetase	9 : Periplasmic	182.3
1908	NMA2139	278	552	369	1059	145	453	391	1824	520	724	486	620	379	581	501	230	-10.9944	1.24389	0.129889	0.177488	2087450	2088460	-	1011	218768876	dusA	tRNA-dihydrouridine synthase A	2 : Cytoplasmic	250.35
1909	NMA2140	280	666	556	1047	275	770	643	876	524	873	732	613	714	987	824	110	-11.2901	2.76697	0.00106281	0.00229971	2088491	2088982	-	492	218768877	dtd	D-tyrosyl-tRNA(Tyr) deacylase	2 : Cytoplasmic	127.01
1910	NMA2141	2735	1781	1329	7466	2188	1948	1489	1345	5093	2334	1747	4367	5658	2496	1906	170	-9.89922	4.31267	3.93217e-05	0.000110535	2089056	2089775	-	720	218768878		conserved hypothetical protein	1 : Unknown	909.36
1911	NMA2142	1919	1611	1136	5366	1718	2060	1306	1594	3574	2111	1494	3139	4443	2640	1672	201	-9.93053	3.7603	6.30246e-05	0.0001712	2089885	2090751	-	867	218768879		conserved hypothetical periplasmic protein	9 : Periplasmic	1280.53
1912	NMA2143	386	494	322	1064	324	569	531	461	720	648	425	623	840	730	680	58	-11.8402	3.51624	3.95746e-05	0.000111084	2090800	2091078	-	279	218768880	bolA	BolA-like protein	2 : Cytoplasmic	135.1
1913	NMA2144	429	241	350	1263	378	256	318	512	800	317	461	739	978	329	408	65	-11.87	3.15437	0.00106657	0.00230538	2091078	2091368	-	291	218768881		conserved hypothetical protein	1 : Unknown	392.98
1914	NMA2145	397	534	575	911	222	611	546	976	741	701	757	533	577	784	700	123	-11.2804	2.47479	0.00216447	0.00437878	2091371	2091901	-	531	218768882		putative intracellular septation protein	11 : Membrane	252.64
1915	NMA2146	3685	3326	2891	9810	3051	4779	3367	4558	6863	4357	3799	5738	7891	6122	4308	575	-8.65546	3.28011	0.000148703	0.000371481	2092107	2094749	+	2643	218768883	tspA	TspA protein	11 : Membrane	879.99
[truncated: 150 more rows]

## Sheet: B. rarefaction data
	genes hit										genes hit										genes hit										genes hit
[truncated: 650 more rows]

## Sheet: C. Poisson derivation
Poisson law
P	0.999854	probability that a gene of size B3 is hit in a genome of size B4
size of gene (kb)	0.5
size of genome (kb)	2184.41
f	0.000228895	fraction
N	38566	librarysize. Number of mutants
N = ln(1 - P)/ln(1 - f).
[truncated: 2 more rows]

## Sheet: D. gene_alloutput
		Before Normalization														After normalization																										input_vs_endo					input_vs_epi
[truncated: 2,066 more rows]
[truncated: 2 more columns]

[truncated: 2 more sheets: E. sRNAaIR_alloutput, F. Poisson derivation sRNAaIR]
