# Supplementary material for: Comprehensive Identification of Meningococcal Genes and Small Noncoding RNAs Required for Host Cell Colonization
Source: mBio. 2016 Aug 2;7(4):e01173-16. doi: 10.1128/mBio.01173-16 (PMC4981724; doi:10.1128/mBio.01173-16)
Supplement: Table S2 — RNA-seq data. [file mbo004162920st2.xlsx]

## Sheet: A. Read overview
		mRNA+sRNA libraries (+mRNA)
				Excluded Reads after Trimming		Ribosomal RNA		Phi X174		Neisseria		Human		Total		Remaining
		Sample	Reads	Reads	%	Read pairs	%	Phi174 genome	%	Neisseria	%	Human	%	Total	%	Total	%
		mRNA+ Replicate1	16173402	301437	1.86	6710013	41.49	0	0	6707241	41.47	0	0	84.82	84.82	2454711	15.18
		mRNA+ Replicate2	27525291	476088	1.73	17523707	63.66	0	0	4989464	18.13	0	0	83.52	83.52	4536032	16.48
		mRNA+ Replicate3	31479135	392671	1.25	16907442	53.71	0	0	10105666	32.1	0	0	87.06	87.06	4073356	12.94
		Σ	75177828	1170196	1.56	41141162	54.73	0	0	21802371	29	0	0	85.28	85.29	11064099	14.72
		* sequences shorter than 18 nucleotides, by default it will not be searched
		sRNA libraries (-mRNA)
				Excluded Reads after Trimming		Ribosomal RNA		Phi X174		Neisseria		Human		Total		Remaining
		Sample	Reads	Reads	%	Read pairs	%	Phi174 genome	%	Neisseria	%	Human	%	Total	%	Total	%
		mRNA- Replicate1	369861	4595	1.24	89212	24.12	0	0	219467	59.34	0	0	313274	84.7005	56587	15.2995
		mRNA- Replicate2	1030558	13508	1.31	422161	40.96	0	0	529003	51.33	0	0	964672	93.6068	65886	6.39324
		mRNA- Replicate3	649009	9542	1.47	173836	26.78	0	0	413149	63.66	0	0	596527	91.9135	52482	8.08648
		Σ	2049428	27645	1.35	685209	33.43	0	0	1161619	56.68	0	0	1874473	91.4632	174955	8.53677
		* sequences shorter than 18 nucleotides, by default it will not be searched

## Sheet: B. Coverage of sRNA
Source	sRNA id	sRNA sequence	sRNA genome start	sRNA genome end	sRNA size	Upstream Gene	Upstream Gene strand	Downstream Gene	Downstream Gene strand	Replicate1 mRNA+ Plus Strand	Replicate2 mRNA+ Plus Strand	Replicate3 mRNA+ Plus Strand	Replicate1 mRNA- Plus Strand	Replicate2 mRNA- Plus Strand	Replicate3 mRNA- Plus Strand	Replicate1 mRNA+ Minus Strand	Replicate2 mRNA+ Minus Strand	Replicate3 mRNA+ Minus Strand	Replicate1 mRNA- Minus Strand	Replicate2 mRNA- Minus Strand	Replicate3 mRNA- Minus Strand	Strands UpstreamGene-sRNA-DownStreamGene	sRNA associated IR Name	IR_start	IR_End	IR Length	log2FC	adj.P.Val	Promoter_region	upstream_gene	Upstream Gene strand	log2FC ESS GENES	adj.P.Val	downstream_gene	Downstream Gene strand	logFC2ESS GENES	adj.P.Val		Legend
mRNA-	sRNA02085_mRNA-	CCTTGCCGTCATTCCCGCACAGGCGGGAATCCATTCTTGGGTTTT	9330	9374	45	NMA0010	-	NMA0011	-	0	0	0	0	0	0	8	0	12	4	5	7	---	sRNAaIR_10	9208	9488	281	0.166673	0.755091	not_within_promoter_region	NMA0010	-	0.883632	0.371162	NMA0011	-	1.55345	0.326033		Essential sRNA associated IRs	8
mRNA-	sRNA02086_mRNA-	CTACTCCCGCCGTCATTCCCGCGTAGGCGGGAATCCATTTTT	9873	9914	42	NMA0011	-	NMA0013	-	0	0	0	0	0	0	22	4	7	69	92	126	---	sRNAaIR_99	9759	10043	285	-1.92933	0.0358772	not_within_promoter_region	NMA0011	-	1.55345	0.326033	NMA0013	-	2.48785	0.00716306		Growth defective sRNA associated Irs	47
mRNA-	sRNA02092_mRNA-	GTCTGTCGTCATTCCCGCGCAGGCGGGAATCCATCCTCAATG	11951	11992	42	NMA0014	-	NMA0015	-	0	0	0	0	0	0	4	0	20	2	7	2	---	sRNAaIR_100	11783	12171	389	-1.3303	0.0441132	not_within_promoter_region	NMA0014	-	0.674807	0.573657	NMA0015	-	0.842306	0.760895		IRs with a length lower than 169 bp are not taken into account because the probability to be hit by the transposon is lower than 5%.
mRNA+	sRNA03156_mRNA+	TTTTCCTTTTAAATTAACCAATCCTGCTTTCTTTAAAGCATTTTTGCCGGGCGGCAGGATTGTTATCAAACATTTGCACCCGGTCCGGCAAAACGATTTCCTTATCGGTTTATCGGCAACGATGCGGGCGGTTCGGGTTTTGCCGCTTCCGGAATGCAGCCCGCCCCCGCTTTCAAATCTTCCGCTCTAATCCGTTTGCCGTCT	31835	32038	204	NMA0036	-	NMA0037	-	0	0	0	0	0	0	24	20	41	0	0	0	---	sRNAaIR_101	31827	32079	253	-3.19396	0.00119477	not_within_promoter_region	NMA0036	-	-2.97625	0.000689751	NMA0037	-	-3.62241	0.000364023
mRNA-	sRNA02129_mRNA-	ACTCATCGTCCCCGCCCCCATTTTACTAACCGGAATTAACAGATACA	37788	37834	47	NMA0046	-	NMA0047	+	0	0	0	0	0	0	27	2	21	3	3	2	--+	sRNAaIR_102	37719	38143	425	-0.864024	0.0839959	not_within_promoter_region	NMA0046	-	-0.457692	0.38335	NMA0047	+	-2.4117	0.00378143
mRNA-	sRNA02130_mRNA-	GGATTCGGCATTCCCGCTTTCGCAGAAATGCCGGCTTTTGGTT	41720	41762	43	NMA0048	+	NMA0049	-	0	0	0	0	0	0	72	24	87	6	3	2	+--	sRNAaIR_103	40851	41789	939	-3.34188	3.01202e-09	not_within_promoter_region	NMA0048	+	-2.38677	0.0028358	NMA0049	-	-1.94836	0.0157479
mRNA-	sRNA00019_mRNA-	ATATATGTCGTCCCGCCCGCTTTTTCTACAAGGTGCGGACTTGTTTTGGCGGCATCGCA	49167	49225	59	NMA0055	-	NMA0056	+	63	64	99	11	13	7	0	0	0	0	0	0	-++	sRNAaIR_104	49098	49252	155	1.31663	0.744657	within_promoter_region_(49157_49264)	NMA0055	-	-1.05067	0.123261	NMA0056	+	-6.99411	1.41918e-14
mRNA+	sRNA03184_mRNA+	AGACGGCATTTCATTTATTTCTTGCGGCTTTACCGTTTCAGTGCCAGCGTCAACACGCCCGCCGTAACCAGCCCCAAGCCTATCCATTCCTGCGTGTTCGGGCGTTCGTCTAAGAAAACCACCGCCATCAG	53323	53453	131	NMA0057	+	NMA0059	-	1	0	0	0	0	0	61	26	99	0	0	3	+--	sRNAaIR_105	53282	53827	546	-0.776731	0.111981	not_within_promoter_region	NMA0057	+	0.960644	0.380338	NMA0059	-	3.21589	0.0014171
mRNA+	sRNA03189_mRNA+	TGGCGCGGCGGACGGGGCTCGAACCCGCGACCCCCGGCGTGACAGGCCGGTACTCTAACCAACTGAGCTACCACCGCG	54433	54510	78	NMA0059	-	NMA0060	-	0	0	0	0	0	0	214328	55749	178563	6627	108352	117086	---	sRNAaIR_106	54173	54686	514	4.14443	0.00105153	not_within_promoter_region	NMA0059	-	3.21589	0.0014171	NMA0060	-	0.833693	0.558301
mRNA-	sRNA00034_mRNA-	TTGAATTGATTTTGCCGTTTCGGCGCGGAAGTAAGACGGCAGCCGGGCCCCAAGTCCCAAACG	65074	65136	63	NMA0070	-	NMA0071	+	363	201	806	6	5	3	0	0	0	0	0	0	-++	sRNAaIR_107	64921	65413	493	-4.05072	1.27596e-05	not_within_promoter_region	NMA0070	-	-0.878194	0.178085	NMA0071	+	1.74812	0.0652585
mRNA-	sRNA02164_mRNA-	GTTTTTGATTTTTTTTGTTTTT	75076	75097	22	NMA0075	+	NMA0076	-	0	0	1	0	0	0	50	33	70	5	3	1	+--	sRNAaIR_108	74410	75356	947	-1.40929	0.00461539	not_within_promoter_region	NMA0075	+	1.7214	0.12536	NMA0076	-	2.39243	0.00729183
mRNA+	sRNA03223_mRNA+	GGCGTAATGTTAACGGAAAAACATGCC	76875	76901	27	NMA0077	-	NMA0078	-	0	0	0	0	0	0	4	2	6	0	0	0	---	sRNAaIR_109	76853	76947	95	-3.41986	0.000315183	not_within_promoter_region	NMA0077	-	0.504427	0.882322	NMA0078	-	-2.27704	0.0165172
mRNA+	sRNA00118_mRNA+	GCCGGTGTAGCTCAGTCGGTAGAGCAGCGCATTCGTAACGCGAAGGTCGGGGGTTCGATTCCCTTCTCCGGCACCAA	77692	77768	77	NMA0078	-	NMA0079	+	154	83	183	46	74	50	0	0	0	0	0	0	-++	sRNAaIR_110	77434	77842	409	-0.999774	0.0418941	not_within_promoter_region	NMA0078	-	-2.27704	0.0165172	NMA0079	+	-2.36983	0.00485894
mRNA-	sRNA00074_mRNA-	TTCTATGCCGTCTGAAAACGCTTCAGACGGCATCCGGTA	81311	81349	39	NMA0082	+	NMA0083	+	50	24	69	6	8	3	1	0	0	0	0	0	+++	sRNAaIR_111	81311	81365	55	-2.07004	0.0291214	within_promoter_region_(81297_81393)	NMA0082	+	-5.8601	3.55895e-10	NMA0083	+	-5.97	3.77945e-11
mRNA-	sRNA00099_mRNA-	ACCCTTTTGATGCCGTCTGAAACCCCGAAAGCGTTTCAGACGGCATCGGTTTTTTT	90317	90372	56	NMA0090	+	NMA0091	+	3	1	4	2	9	4	0	0	0	0	0	0	+++	sRNAaIR_112	90313	90668	356	-1.00328	0.170978	not_within_promoter_region	NMA0090	+	-4.31665	1.98051e-05	NMA0091	+	-3.00635	0.000330904
mRNA+	sRNA03257_mRNA+	TTCAGACAAAGTTAAACTTGGTACGAATGTAC	115011	115042	32	NMA0129	-	NMA0131	-	0	0	0	0	0	0	114	135	219	1	2	1	---	sRNAaIR_113	114963	115180	218	-3.21135	0.000872863	within_promoter_region_(114996_115090)	NMA0129	-	-5.89894	2.59213e-10	NMA0131	-	-5.59257	3.33303e-08
mRNA+	sRNA03269_mRNA+	AAAGCAACGGCACGCATCAATC	131318	131339	22	NMA0142	-	NMA0143	-	0	0	0	0	0	0	164	43	222	6	20	2	---	sRNAaIR_114	131279	131468	190	0.381707	0.578557	not_within_promoter_region	NMA0142	-	-6.29007	2.76618e-16	NMA0143	-	0.247961	0.5332
mRNA+	sRNA03272_mRNA+	GGATACCAAAACGATATCCCACCAGCGCGGTAACCTAAAAAGACATCTTACAAGCAATCTTGCAATGTGTTTCAGGACTACCGTCTGCGTAGGGCAGTTACGATTAAATCTTACGATCCCTACGGTCTTGGACATCTACTTAATTTTAAGTAGCCCAAAT	132425	132584	160	NMA0144	-	NMA0145	-	0	0	0	0	0	0	8576	3835	6218	74	287	69	---	sRNAaIR_115	132399	132627	229	2.9431	0.620709	not_within_promoter_region	NMA0144	-	-4.18968	2.50513e-05	NMA0145	-	-6.4379	4.27091e-11
mRNA-	sRNA02270_mRNA-	AAAAACGGGTAAGACGCGGAACCATTTCCGCTCCCCAAGTTAAT	133771	133814	44	NMA0146	-	NMA0147	-	0	0	4	0	1	1	686	617	820	92	123	56	---	sRNAaIR_116	133758	133857	100	-2.89278	0.00320945	not_within_promoter_region	NMA0146	-	-4.54734	5.29641e-07	NMA0147	-	-3.56091	0.000278654
mRNA-	sRNA02272_mRNA-	TGGCAGGCCAAGAGGGTCTCGAACCCCCAACCCTCGGTTTTGGAGACCGATACTCTACCAATTGAGCTATTGGCCTC	134789	134865	77	NMA0148	-	NMA0149	-	0	0	0	0	0	0	3871	1393	5165	647	1508	929	---	sRNAaIR_117	134675	134870	196	1.56411	0.801549	not_within_promoter_region	NMA0148	-	-3.45705	0.000364023	NMA0149	-	-3.33823	0.000484793
mRNA+	sRNA03275_mRNA+	GAAGGCTTCTGCTCTACCATTGAGCTACACCCGCATTACTCGCTACTGCCCCAAGTAAGAATT	136228	136290	63	NMA0149	-	NMA0150	-	0	0	0	0	0	0	4807	2617	7994	194	201	208	---	sRNAaIR_118	136056	136471	416	-0.711064	0.289464	not_within_promoter_region	NMA0149	-	-3.33823	0.000484793	NMA0150	-	-0.492778	0.351932
mRNA-	sRNA02310_mRNA-	ACAAGACCGTGCCGTCTGAAAACTTTGCAGCGTTCA	149737	149772	36	NMA0163	-	NMA0164	-	0	0	0	0	0	0	8	0	6	6	25	15	---	sRNAaIR_119	149705	149790	86	1.47695	0.830207	not_within_promoter_region	NMA0163	-	-4.86036	2.21446e-06	NMA0164	-	-3.32343	0.000111711
mRNA-	sRNA02317_mRNA-	TGCCCCCCTTCCGTAAAAAACCCGCGTCAGGCGGGTATCCGGTTATACGTCCACGCCGCCCGTATGTT	153880	153947	68	NMA0168	-	NMA0169	+	2	0	0	0	0	0	208	353	503	5	8	4	--+	sRNAaIR_120	153877	154111	235	0.956609	0.774724	not_within_promoter_region	NMA0168	-	-2.27772	0.0113741	NMA0169	+	3.57092	8.69948e-05
mRNA-	sRNA00126_mRNA-	ATCATATTTTTACAGAATATTCCGCCGCGTTCATCAAATGGACATCAAACCGGTTCCAAATTTCTGTAATTTTGTA	158596	158671	76	NMA0175	-	NMA0177	+	36	32	48	12	19	9	0	0	0	0	0	0	-++	sRNAaIR_121	158458	158716	259	-1.1285	0.139125	within_promoter_region_(158549_158683)	NMA0175	-	7.41758	0.0963261	NMA0177	+	0.553078	0.697878
mRNA-	sRNA00132_mRNA-	GTCGATGCCCGAGGCTTCAGACGGCATTTTTTG	160219	160251	33	NMA0177	+	NMA0178	+	34	22	44	21	41	28	1	0	0	0	0	0	+++	sRNAaIR_122	160190	160498	309	-1.62556	0.00099717	not_within_promoter_region	NMA0177	+	0.553078	0.697878	NMA0178	+	2.65917	0.00229483
mRNA+	sRNA03306_mRNA+	AGAAAGAAATGAAAACAATGGCGTGTCCGTGAAAAATAACTG	165680	165721	42	NMA0183	-	NMA0184	-	0	0	0	0	0	0	34	6	80	0	5	4	---	sRNAaIR_123	165559	165775	217	3.60647	0.00182659	not_within_promoter_region	NMA0183	-	3.7588	0.000110535	NMA0184	-	-1.16617	0.0798139
mRNA-	sRNA02340_mRNA-	CGATGGGTTTTCAGATGGCATTGCGTCGGGATGCCGTCTGAAAACTTATTTTC	172563	172615	53	NMA0188	-	NMA0189	-	0	0	0	0	0	0	25	21	39	6	2	5	---	sRNAaIR_124	172545	172649	105	-0.0732433	0.588996	not_within_promoter_region	NMA0188	-	7.21524	0.0444664	NMA0189	-	8.20412	0.0713042
mRNA-	sRNA02344_mRNA-	AGGTTCGGGAAAGGAAATTTTGCCTTTATCCCTCCTCCCGATAAATA	175275	175321	47	NMA0193	-	NMA0194	-	0	0	0	0	0	0	83	73	209	6	10	14	---	sRNAaIR_125	175830	175859	30	-1.14323	0.190739	not_within_promoter_region	NMA0193	-	1.18769	0.252117	NMA0194	-	-0.276893	0.50934
mRNA+	sRNA03395_mRNA+	GTCTGTCTTTCAAACAGTGTGAGGCTCAAGGCACTCACACTTATCGGTAATCTGTTTTGTTAAAGAGCGTTTGAATTATAAAGTATTTCTTCCGCTTGTCAAGATATCTCTCGATATCCCCAACATTCTGTGCTATAC	199952	200089	138	NMA0211	-	NMA0213	-	0	0	0	0	0	0	6069	4500	11199	119	71	21	---	sRNAaIR_126	194539	200337	5799	1.38026	0.115311	not_within_promoter_region	NMA0211	-	3.60974	0.263603	NMA0213	-	0.353307	0.918833
mRNA+	sRNA00238_mRNA+	GGATTAAATTTATAGTGGATTAACAAAAATCAGGACAAGGCGACGAAGCCGCAGACAGTACAAGCAGTACAAAACCGATTCACTTGGTGCTTCAGCACCTTAGAGAATCGTTCTCTTTGAGCTGAGGCGAGGCAAT	205477	205612	136	NMA0219	+	NMA0220	+	24	8	51	2	2	0	0	0	0	0	0	0	+++	sRNAaIR_127	205387	205671	285	-2.20325	9.49936e-06	not_within_promoter_region	NMA0219	+	3.17982	0.00353354	NMA0220	+	-1.65096	0.00940377
mRNA+	sRNA03414_mRNA+	CTAGAAATGAAAAGCAACAGGCATTTATCGGAAATAACTGAAACCGAACAGACTAGATTCCCGCCTGCGCGGGAATAACGGCTGCAGATGCCCGACGGAGACCTTTGCAAAATT	209334	209447	114	NMA0220	+	NMA0221	-	0	0	0	0	0	0	31	27	29	1	5	6	+--	sRNAaIR_128	207823	209577	1755	-6.09424	1.1797e-43	not_within_promoter_region	NMA0220	+	-1.65096	0.00940377	NMA0221	-	-0.722024	0.3108
mRNA+	sRNA03417_mRNA+	TGTTAATCCACTATAAAAAACCGCCCTATCGGATAAGTCGCTTGACTGAAAAGGCTTTACCCGCGCCGTATCGGAACACGTCCTCTA	210799	210885	87	NMA0221	-	NMA0222	+	0	0	0	0	0	0	10	0	10	0	0	0	--+	sRNAaIR_129	210586	211061	476	-1.95203	9.51971e-05	not_within_promoter_region	NMA0221	-	-0.722024	0.3108	NMA0222	+	-0.129843	0.637233
mRNA+	sRNA03422_mRNA+	GTATGCCTTACGCGATACGCGGCGACTGTCTGCCCGTC	213312	213349	38	NMA0222	+	NMA0224	-	0	0	0	1	0	0	33647	19776	26626	51	115	15	+--	sRNAaIR_130	212520	213430	911	-1.81382	0.000223197	not_within_promoter_region	NMA0222	+	-0.129843	0.637233	NMA0224	-	-5.80176	3.5309e-10
mRNA+	sRNA03427_mRNA+	GAAATTATATTTGAAGGCATACTATCCAA	215665	215693	29	NMA0225	-	NMA0226	+	0	0	0	0	0	0	5	4	8	0	0	0	--+	sRNAaIR_131	215540	215871	332	3.01359	0.0449618	not_within_promoter_region	NMA0225	-	1.60839	0.0714952	NMA0226	+	2.70058	0.00211038
mRNA-	sRNA02398_mRNA-	CGAAGAGGTCGTCTGAAATACCATCACAAAGCAT	224433	224466	34	NMA0239	+	NMA0240	-	0	0	0	0	0	0	6	1	5	12	12	9	+--	sRNAaIR_132	224429	224479	51	-0.47635	0.372415	not_within_promoter_region	NMA0239	+	0.736461	0.890592	NMA0240	-	2.15729	0.012323
mRNA+	sRNA03453_mRNA+	CTGTATTATAACAAATTACTGCCC	228744	228767	24	NMA0244	-	NMA0245	+	0	0	0	0	0	0	5	0	12	0	0	0	--+	sRNAaIR_98	228716	228829	114	1.75088	0.593753	not_within_promoter_region	NMA0244	-	4.06396	3.83777e-05	NMA0245	+	-5.81762	1.10132e-09
mRNA+	sRNA03471_mRNA+	TGGTGGGTCGTGAGCGATTCGAACGCTCGACCAACGGATTAAAAGTCCGCTGCTCTACCGACTGAGCTA	243017	243085	69	NMA0258	-	NMA0259	-	0	0	0	0	0	0	25305	13983	6581	2210	3696	1691	---	sRNAaIR_2	242646	243160	515	-1.09758	0.0421551	not_within_promoter_region	NMA0258	-	-6.76905	7.2264e-13	NMA0259	-	0.269943	0.937742
mRNA-	sRNA02459_mRNA-	CCAAAAACAGAAACCGTTCTGTCGTCATTCCCGCGCAGGCGGGAATCTAGACCTTAGAACAACAGTAATATTCAAAGATTATCTGAAAGTCCGAGATTCTAGATTCCCACTTTCGTGGGAATGACGAATTTTAGGTTTCTGTTTTGGTTTTTTGTC	248413	248568	156	NMA0262	-	NMA0263	-	1	0	1	0	0	0	48	12	24	29	80	33	---	sRNAaIR_134	247441	248625	1185	-4.62294	8.54777e-18	not_within_promoter_region	NMA0262	-	2.78599	0.00760412	NMA0263	-	-4.58124	1.6175e-07
mRNA-	sRNA02462_mRNA-	CACTTACCGCTTGATTTATTTAAAATT	250433	250459	27	NMA0263	-	NMA0264	-	0	0	0	0	0	0	7942	5004	11431	431	1596	626	---	sRNAaIR_3	249550	250475	926	-2.57111	1.04125e-07	not_within_promoter_region	NMA0263	-	-4.58124	1.6175e-07	NMA0264	-	4.50903	0.00242039
mRNA+	sRNA03487_mRNA+	CTAATTGGAAAGGAAATGCCTCAAGCTTACGCCATCGGCATTATGCAATGTATTTGACCATCGGTATTTTGTTGCGATACC	250999	251079	81	NMA0264	-	NMA0265	-	0	0	0	0	0	1	3371	2374	5580	1585	1540	617	---	sRNAaIR_135	250989	252155	1167	-2.35634	5.43508e-05	not_within_promoter_region	NMA0264	-	4.50903	0.00242039	NMA0265	-	-0.160261	0.618228
mRNA-	sRNA00215_mRNA-	GTAGGACAACCGGGAGGATGCCGCCGTCCGAATCGGACGTGCGGTTTCTGTACCGGTACGGGCGGGCAGGAATGTCCGCTTTTTT	263620	263704	85	NMA0277	+	NMA0279	-	5569	3202	6885	748	2267	834	44	11	64	6	5	7	++-	sRNAaIR_136	263619	264035	417	-0.339398	0.447279	not_within_promoter_region	NMA0277	+	4.97014	0.000397469	NMA0279	-	-0.601122	0.300211
mRNA-	sRNA00224_mRNA-	AATCCACTATATCCGCCATATATTGCAGGGCGGAATTTCAACCTGCCGCTATCGGTTAATGGAAAAACGGCGTGCAGGGATACCCATCCTG	267722	267812	91	NMA0281	+	NMA0282	+	36	21	51	8	4	4	1	0	0	0	0	0	+++	sRNAaIR_137	267575	267837	263	-0.851614	0.0889783	not_within_promoter_region	NMA0281	+	3.71031	0.000296738	NMA0282	+	3.76609	0.000107752
mRNA-	sRNA00237_mRNA-	ACCTGTCATTCCCGCGCAGGCGGGAATCTAGAACCATCGGCACGGAAACTTATCGGGTAAACGGTTTCTTGAGATTCCGCGTCCTAGATTCCCACTTTCGTGGGAATGACGGGATTTT	277747	277864	118	NMA0291	+	NMA0292	+	98	54	90	10	29	5	0	0	0	0	1	0	+++	sRNAaIR_138	277580	278167	588	-3.89219	3.41774e-11	not_within_promoter_region	NMA0291	+	-5.59462	6.45648e-09	NMA0292	+	0.344708	0.757834
mRNA-	sRNA00241_mRNA-	ATTCGGCGGGCGCGGAATCGGGCGGTTTACCGAACCCCGGCGTTCGCGGCG	278993	279043	51	NMA0292	+	NMA0293	+	436	391	668	49	42	35	0	0	1	0	0	0	+++	sRNAaIR_139	278453	279083	631	-4.10168	3.35396e-16	not_within_promoter_region	NMA0292	+	0.344708	0.757834	NMA0293	+	3.94197	0.000453056
mRNA+	sRNA03539_mRNA+	AAAAACCAGTACGGCGTTGGCTCGCCTTAGCTCAAAGAGAACGATTCTTTAAGGTGCTGAAGCACCAAGTGAATCGGTTCTGTACTATTTGTACTGTCTGCGGCTTCGTCGCCTTGTCATGATTTTTGTTAATCCACTATAAAACACAGCCGAAAAAT	290089	290246	158	NMA0296	-	NMA0298	+	0	0	0	0	0	0	7	18	15	1	3	0	--+	sRNAaIR_140	289756	290319	564	-2.99732	2.11232e-08	not_within_promoter_region	NMA0296	-	-5.01014	3.65045e-09	NMA0298	+	2.59201	0.00513453
mRNA-	sRNA02526_mRNA-	CCTGATTCGTTTGGAATCCAGGTGCTTTCTTTTT	308112	308145	34	NMA0326	-	NMA0327	-	1	0	0	0	0	0	114	65	299	1	10	1	---	sRNAaIR_141	307834	308155	322	-1.68103	0.00203848	not_within_promoter_region	NMA0326	-	-5.94251	1.64656e-10	NMA0327	-	-3.9264	5.11146e-05
mRNA-	sRNA02528_mRNA-	GTGTGCCGCGAACGGACGTTCAGACGGCATATT	309067	309099	33	NMA0327	-	NMA0328	-	0	0	0	0	0	0	2142	1348	2659	92	35	34	---	sRNAaIR_142	309011	309138	128	3.47569	0.0159243	not_within_promoter_region	NMA0327	-	-3.9264	5.11146e-05	NMA0328	-	-5.07462	8.79024e-08
mRNA-	sRNA02532_mRNA-	TGATAGACCGCGCCTATTGTCAAGCACCCTTCGGCGAAAGTGGGCATAAGTTTTAAAAAATAAAAGAGTGTTTCCGAAATGGAAAACTG	309917	310005	89	NMA0328	-	NMA0329	-	0	0	0	0	0	0	686	685	1584	8	12	3	---	sRNAaIR_143	309868	310067	200	-3.93814	9.95265e-06	not_within_promoter_region	NMA0328	-	-5.07462	8.79024e-08	NMA0329	-	-1.98013	0.0197093
mRNA-	sRNA00277_mRNA-	CTGCTTTTGCGATTCAGGCGTTTGTAGTACGGC	312046	312078	33	NMA0331	+	NMA0333	+	114	60	232	10	7	4	0	0	1	0	0	0	+++	sRNAaIR_144	311588	312123	536	-1.66993	0.000706522	not_within_promoter_region	NMA0331	+	-0.213923	0.529381	NMA0333	+	2.07708	0.0157287
mRNA-	sRNA00287_mRNA-	ATTCTGTTCGGACGGCATCAAAACACACGCCATGCCGTCTGAACCCCCA	320483	320531	49	NMA0344A	+	NMA0345	+	43	35	57	36	19	13	0	0	1	0	0	0	+++	sRNAaIR_145	320239	320558	320	-0.792835	0.246082	not_within_promoter_region	NMA0344A	+	3.48702	0.0519177	NMA0345	+	-1.62874	0.0247157
mRNA+	sRNA00424_mRNA+	GGTGGCTGTAGCTCAGTTGGTAGAGCCCCGGATTGTGATTCCGGTTGTCGTGGGTTCGAGCCCCATCAGCCACCCCAG	329996	330073	78	NMA0354	-	NMA0356	+	16714	4404	12889	1794	3661	1557	0	0	0	0	0	0	-++	sRNAaIR_146	329569	330282	714	1.12493	0.484771	not_within_promoter_region	NMA0354	-	-5.63677	1.86703e-09	NMA0356	+	-6.28205	1.87606e-11
mRNA+	sRNA00426_mRNA+	CGAAAGCCGGACGATAAACGCC	333505	333526	22	NMA0358	+	NMA0361	-	65	89	114	2	1	1	0	0	0	0	0	0	++-	sRNAaIR_93	333502	334263	762	-1.72732	0.0386792	not_within_promoter_region	NMA0358	+	2.24024	0.0179367	NMA0361	-	-4.38772	2.85947e-06
mRNA-	sRNA02552_mRNA-	TTTGTATAGTGGATTAACAAAAACCAGTACGGCGTTGCCTCGTCTTAGCTCAAAGAAAACGATTCTCTAAGGTGCTGAAGCACTAAGTGAATCGGTTCCGTACTATTTGTACTGTCTGCGGCTTCGTCGCCTTGTCCTGATTTAAAGTTAATCCACCATAACGTTGTT	335063	335230	168	NMA0361	-	NMA0362	-	0	0	0	0	0	0	42	14	35	8	20	1	---	sRNAaIR_147	335053	335265	213	-2.74837	2.53668e-07	not_within_promoter_region	NMA0361	-	-4.38772	2.85947e-06	NMA0362	-	-4.50128	4.33496e-07
mRNA+	sRNA03596_mRNA+	TCGGTTCCGTACTATTTGTACTGTCTGCGGCTTCGTCTCCTTGTCCTGATTTTTGTTAATCCACTATATCTAGCCGAATTACTTTATTTTTTGATACGCAACCGGCCGGTTGCCGTCATTCCCGCGCAGGCGGGAATCCATTTTTGAAATTCGGAAACTGTTTTTCAAATGATGGTTTCTCAAGTTTTA	335570	335758	189	NMA0362	-	NMA0363	-	0	0	0	0	0	0	24	25	22	0	1	0	---	sRNAaIR_148	335461	335881	421	-1.39998	0.00401735	not_within_promoter_region	NMA0362	-	-4.50128	4.33496e-07	NMA0363	-	-3.65097	4.52423e-05
mRNA+	sRNA03599_mRNA+	TGCGGAAAAGGGAACGGAAGCCTGATAAGGCATTTGACGGTTTGTTTCCTACGCAGGCATTACCCCGACAGGTT	338878	338951	74	NMA0365	-	NMA0367	+	1	0	0	0	0	0	186	123	215	5	18	10	--+	sRNAaIR_149	338840	339125	286	0.152072	0.691971	not_within_promoter_region	NMA0365	-	-0.5594	0.302636	NMA0367	+	1.84795	0.0313746
mRNA-	sRNA00335_mRNA-	TCCGGATTTCCTTAAAAAAGGCTGTGTTTGAATATTCCGCCGAT	343803	343846	44	NMA0371	+	NMA0373	-	275	71	139	4	7	1	2	0	0	0	0	0	++-	sRNAaIR_92	343791	344184	394	1.72452	0.317338	not_within_promoter_region	NMA0371	+	3.4919	0.000206128	NMA0373	-	-2.00189	0.0151791
mRNA-	sRNA00343_mRNA-	TTGTGGGCGATTGTAACGCTGCCGTCGGGCGGCGTTCAACTTCAG	344977	345021	45	NMA0373	-	NMA0374	+	68	88	98	4	6	5	0	0	0	0	0	0	-++	sRNAaIR_150	344956	345120	165	0.876418	0.838654	not_within_promoter_region	NMA0373	-	-2.00189	0.0151791	NMA0374	+	2.38058	0.00583659
mRNA-	sRNA00357_mRNA-	ACAGACAGATGCCGTCTGAAGCCTTCAGACGGCATACGGACAGGTA	348939	348984	46	NMA0375	+	NMA0376	+	53	56	79	13	14	13	0	0	0	0	0	0	+++	sRNAaIR_151	348936	348989	54	-0.597185	0.325403	not_within_promoter_region	NMA0375	+	-5.7559	1.53728e-09	NMA0376	+	3.11713	0.00330799
mRNA-	sRNA00359_mRNA-	TGCGGACGCACCCGAAACTACCCGAGGCAGCC	349734	349765	32	NMA0377	+	NMA0378	+	219616	135819	437245	3135	8795	466	0	0	0	0	0	0	+++	sRNAaIR_152	349636	349997	362	4.432	3.96826e-05	not_within_promoter_region	NMA0377	+	3.05347	0.00298797	NMA0378	+	-5.6788	1.67745e-10
mRNA-	sRNA00383_mRNA-	GTACTTACCAAAGCCTTGTCCGGCGAGGTACACCGGCAAGGCGGCGGTTGTCTG	357981	358034	54	NMA0386	+	NMA0387	-	79	45	155	8	10	14	0	0	2	0	0	0	++-	sRNAaIR_153	357894	358098	205	1.7817	0.228064	not_within_promoter_region	NMA0386	+	0.787599	0.45991	NMA0387	-	1.3284	0.287423
mRNA+	sRNA03624_mRNA+	CTTCGGGTTATGAGCCCGACGAGCTACCATGCTGCTCCATCCCGCGT	365388	365434	47	NMA0394	-	NMA0397	+	0	0	0	0	0	0	48731	15918	26853	12961	13620	7008	--+	sRNAaIR_154	365176	365772	597	1.8474	0.026924	not_within_promoter_region	NMA0394	-	0.341914	0.979818	NMA0397	+	2.32844	0.0204933
mRNA-	sRNA00404_mRNA-	GAAACCCGGAAAAAAGGCTTCAGACGGTATTCTT	367699	367732	34	NMA0397	+	NMA0398	-	1	1	1	1	9	1	0	0	0	0	0	0	++-	sRNAaIR_155	367675	369453	1779	-3.51085	6.84042e-14	not_within_promoter_region	NMA0397	+	2.32844	0.0204933	NMA0398	-	-3.72199	3.83777e-05
mRNA+	sRNA03632_mRNA+	TTTAAGCAGGCCGGGCTTTCCAAGCCGCTTAGCTTTGCA	370471	370509	39	NMA0398	-	NMA0400	-	0	0	0	0	0	0	3447	2272	5961	40	72	65	---	sRNAaIR_156	370444	371687	1244	-1.6516	0.000609271	not_within_promoter_region	NMA0398	-	-3.72199	3.83777e-05	NMA0400	-	2.77535	0.0122585
mRNA+	sRNA00468_mRNA+	AGACATTCAATGCTAAGGCAATTTATCGGAAATGACTGAAACTCAAAAAACTGGA	373836	373890	55	NMA0402	-	NMA0403	-	7	6	11	0	0	0	0	0	0	0	0	0	-+-	sRNAaIR_157	373159	374565	1407	-3.16919	1.29872e-11	not_within_promoter_region	NMA0402	-	-2.24592	0.0108975	NMA0403	-	-2.96498	0.00110559
mRNA-	sRNA00440_mRNA-	GAACATAAGAGTTTGATCCTGGCTCAGATT	391350	391379	30	NMA0422	+	NMA0423	+	2206	12029	7180	3	10	5	0	0	0	0	0	0	+++	sRNAaIR_158	391010	396693	5684	0.78561	0.386997	not_within_promoter_region	NMA0422	+	-0.960701	0.175821	NMA0423	+	3.71941	0.123684
mRNA-	sRNA00458_mRNA-	TTTTATAATGCCGTCTGAAGATGTTTTCAGACGGCATTTTGTT	398143	398185	43	NMA0425	-	NMA0427	+	1	0	1	1	30	4	0	0	0	0	0	0	-++	sRNAaIR_159	398126	398751	626	-3.90727	7.25361e-06	not_within_promoter_region	NMA0425	-	0.121113	0.678421	NMA0427	+	-4.99964	7.1997e-08
mRNA-	sRNA02612_mRNA-	GCTCCGCCCGCCGTGCGCGGGGAGGCATTCCGGCGGGATGGTTATTGTC	417188	417236	49	NMA0442	-	NMA0444	-	0	0	3	0	0	0	114	30	83	34	36	42	---	sRNAaIR_160	417184	417416	233	-1.75909	0.0210338	not_within_promoter_region	NMA0442	-	-5.59025	8.22028e-10	NMA0444	-	1.59875	0.0856828
mRNA-	sRNA00463_mRNA-	TGCAGAGATCGGGATTCCCGCCTGCGCGGGAATGACGGTTTCCGGCAAATCGCCGCATCGCCGGGCGAACAGTACCGTTTATCGTTTGCCGGCGGTTTCTGCTA	422548	422651	104	NMA0445	-	NMA0447	+	249	123	190	7	29	1	0	0	0	0	0	0	-++	sRNAaIR_89	422227	422689	463	-2.86977	0.000193166	not_within_promoter_region	NMA0445	-	1.49223	0.096685	NMA0447	+	-0.860448	0.240756
mRNA+	sRNA03712_mRNA+	GGAATGACGGCTGCAGATGCCCGACGGTCTTTATAGTG	428213	428250	38	NMA0452	-	NMA0453	-	0	0	0	0	0	0	14	6	11	2	2	0	---	sRNAaIR_161	427768	428464	697	-1.14791	0.019379	not_within_promoter_region	NMA0452	-	-2.454	0.00430392	NMA0453	-	-4.49927	4.32346e-08
mRNA-	sRNA02638_mRNA-	TCTTCGAGCTAAGTCAAGGCAACGCTGTACTGGTTTTT	432007	432044	38	NMA0453	-	NMA0454	-	0	0	0	0	0	0	20	7	21	17	27	23	---	sRNAaIR_162	430610	432470	1861	-2.37009	5.52754e-07	not_within_promoter_region	NMA0453	-	-4.49927	4.32346e-08	NMA0454	-	-5.96822	1.77401e-10
mRNA+	sRNA00612_mRNA+	ATCCTAGGGCGTGCTTCATATCCGCCCGAACGCCGAACCGCACATATAGGCACATCCCGCGCGCCGCCTGGAAGCGGAAGCCGCGCCCTCCC	434538	434629	92	NMA0456	+	NMA0457	+	257	204	418	11	8	9	3	0	1	0	0	1	+++	sRNAaIR_163	434532	434664	133	4.03771	0.139394	not_within_promoter_region	NMA0456	+	3.86949	8.11828e-05	NMA0457	+	3.72174	0.0001238
mRNA+	sRNA03741_mRNA+	AAAACCCGCTTAAAACCGATAAGGGACAGAAAAAAATAGGGAAGGACGATGCCGGCTTAAAACCCGCCCCCGCACA	444814	444889	76	NMA0462	-	NMA0463	-	0	0	0	0	0	0	36	23	61	4	3	1	---	sRNAaIR_164	444812	444956	145	-1.93113	0.0238601	not_within_promoter_region	NMA0462	-	-2.71397	0.00476233	NMA0463	-	1.53125	0.164626
mRNA-	sRNA00495_mRNA-	ACACGATGCCGTCTGAAACGGCAAACCGCCTTCAGACGGCATAAACGG	451844	451891	48	NMA0472	+	NMA0473	+	40	12	60	9	4	11	0	0	0	0	0	0	+++	sRNAaIR_165	451838	451929	92	-4.29241	1.18906e-05	not_within_promoter_region	NMA0472	+	-5.32481	3.73403e-09	NMA0473	+	-4.58928	1.66783e-07
mRNA+	sRNA00638_mRNA+	AATGACGGAGAGTTGCGGGATTGGGCTTGGTACAAGCCTGAAAGGGGGCGGCGGTGCGACCGTAAAAAATGCCGT	454029	454103	75	NMA0473	+	NMA0474	-	45	18	25	0	0	2	0	0	0	0	0	0	++-	sRNAaIR_166	453565	454151	587	-3.34553	9.6466e-06	not_within_promoter_region	NMA0473	+	-4.58928	1.66783e-07	NMA0474	-	-3.94039	1.14153e-07
mRNA+	sRNA00647_mRNA+	AGAACGTGGAATCTAAAGAAACCGTTTTACCCGATAAGTTTCCGCACCGACAGACCTAGAT	458155	458215	61	NMA0475	-	NMA0476	+	160	85	155	5	4	1	4	0	0	0	0	0	-++	sRNAaIR_167	457689	458955	1267	-2.31927	9.84875e-07	not_within_promoter_region	NMA0475	-	-0.309789	0.480684	NMA0476	+	-2.72777	0.00018587
mRNA+	sRNA00662_mRNA+	AGGTCTGTTCGGTTTCAGTTATTTCCGATAAATGCCTGTTGCTTTTCATTTCTAGA	462887	462942	56	NMA0477	-	NMA0478	-	426	252	432	21	54	22	0	0	0	0	0	0	-+-	sRNAaIR_168	462329	463712	1384	-1.80699	0.000232981	not_within_promoter_region	NMA0477	-	-2.75802	0.000453056	NMA0478	-	-0.85241	0.120401
mRNA+	sRNA00683_mRNA+	TTGCCGCTTTGCAAGAATTAAGCC	477858	477881	24	NMA0495	+	NMA0496	+	849	358	1261	1	2	0	0	0	0	0	0	0	+++	sRNAaIR_169	477858	478159	302	-0.606818	0.206264	not_within_promoter_region	NMA0495	+	-4.43451	7.00926e-07	NMA0496	+	2.76291	0.00161867
mRNA-	sRNA00538_mRNA-	GTCCGAAATGCTTGCAAAACCCGCCGTTTTGCAGGCATTTTCACATT	481341	481387	47	NMA0498	+	NMA0499	+	20	0	29	8	11	5	0	0	0	0	0	0	+++	sRNAaIR_170	481341	481411	71	2.72157	0.519811	not_within_promoter_region	NMA0498	+	-5.3171	9.15551e-09	NMA0499	+	1.26273	0.507183
mRNA-	sRNA02686_mRNA-	CAAAACACACCGCAGAGCAGGTCTTGCGGTGTGTCCTCATATCACAGGGCTGACCTGTAATCTGTACTTGA	482632	482702	71	NMA0501	-	NMA0502	-	0	0	0	0	1	0	700	364	1290	116	449	234	---	sRNAaIR_171	482576	482706	131	3.25406	0.0271343	not_within_promoter_region	NMA0501	-	-0.823475	0.236795	NMA0502	-	0.0433588	0.638437
mRNA+	sRNA03784_mRNA+	GAAAGGGTAGGGCAGACGGTGTTGAAGGTTTACCGTATCGCTGTGCCTTGCGGCGGCGGGATACGCGCCGTGACGGAAACATCACCTCCTAACGGGTCGGCTTGTGCCGTGTCAAGCTGCTTGAAAAAGCAGGAAAAACAAT	482970	483111	142	NMA0502	-	NMA0503	-	0	0	0	0	0	0	2508	1914	2776	32	32	23	---	sRNAaIR_172	482920	483207	288	0.935112	0.778956	not_within_promoter_region	NMA0502	-	0.0433588	0.638437	NMA0503	-	-0.917102	0.115399
mRNA+	sRNA00698_mRNA+	ACCTGCCGATTTGACACAGCTTGCGGGCATAACAGCTAAAGCGTTCCGA	485474	485522	49	NMA0503	-	NMA0504	+	337	196	180	596	523	398	3	0	6	0	0	0	-++	sRNAaIR_173	485059	485587	529	-0.486203	0.305657	not_within_promoter_region	NMA0503	-	-0.917102	0.115399	NMA0504	+	1.03964	0.387017
mRNA+	sRNA00710_mRNA+	AAAGATTAACATATTGCTTGACGTAATAAGGCTTCTAAATTATATTAGCCGC	491457	491508	52	NMA0511	+	NMA0512	+	403	193	403	1	9	2	0	0	0	0	0	0	+++	sRNAaIR_174	490962	491539	578	-0.0721725	0.679172	not_within_promoter_region	NMA0511	+	4.59311	0.0560558	NMA0512	+	-0.762502	0.261194
mRNA-	sRNA00576_mRNA-	TTACGTTCGGGCGGCACGATAAGGCAGCCGTCCGGAAGCCATT	499723	499765	43	NMA0521	+	NMA0522	+	90	37	132	36	32	32	0	0	0	0	0	0	+++	sRNAaIR_175	499708	499783	76	3.60676	0.247546	not_within_promoter_region	NMA0521	+	-3.30755	0.000222379	NMA0522	+	-0.374711	0.418033
mRNA-	sRNA00585_mRNA-	ACAGTCCAAATGCCGTCTGAAGCCTTCAGACGGCATCGTGCCTATC	502286	502331	46	NMA0523	+	NMA0524	+	13	14	35	9	12	10	0	0	0	0	0	0	+++	sRNAaIR_176	502279	502342	64	-2.31513	0.00924725	not_within_promoter_region	NMA0523	+	-5.67712	4.27234e-11	NMA0524	+	2.08127	0.0278931
mRNA+	sRNA00750_mRNA+	AGCGGCGTGATGGAAACGGACATTATAGTGGATTAAATT	507887	507925	39	NMA0528	-	NMA0529	+	27	18	18	8	5	4	0	0	0	0	0	0	-++	sRNAaIR_86	507852	508059	208	-1.78931	0.00122709	not_within_promoter_region	NMA0528	-	-1.23513	0.10122	NMA0529	+	-0.154805	0.592013
mRNA+	sRNA00752_mRNA+	AGTGCAGCAAGTAAGACGTTTTCCCGCAATGTATTGACCATTCAT	508959	509003	45	NMA0529	+	NMA0530	-	1228	794	1044	66	184	27	0	0	0	0	0	0	++-	sRNAaIR_85	508855	509073	219	3.9286	0.000392637	not_within_promoter_region	NMA0529	+	-0.154805	0.592013	NMA0530	-	-4.40499	1.68815e-07
mRNA+	sRNA03832_mRNA+	CTTGTATCCGACAAAACCTTTAACATTCCCATCATTGCAATCCATTGCAGCAATGCCCAAAATGTCGAATTCA	511204	511276	73	NMA0531	-	NMA0532	+	0	0	0	0	0	0	2	7	5	1	2	0	--+	sRNAaIR_177	510665	511313	649	-5.78796	2.50869e-20	not_within_promoter_region	NMA0531	-	-0.546043	0.380337	NMA0532	+	-3.20458	0.000187043
mRNA-	sRNA02700_mRNA-	CGAAAGACTGCGCCGGACGGTGCAGCCCTGTTTGC	513139	513173	35	NMA0533	-	NMA0534	-	0	0	1	0	0	0	304	254	535	10	12	4	---	sRNAaIR_178	513116	513176	61	3.24151	0.152928	not_within_promoter_region	NMA0533	-	-6.1692	1.30271e-10	NMA0534	-	-5.99601	4.62503e-11
mRNA+	sRNA03842_mRNA+	TGGATTATAGCGTAAATACGGGGCTGCCGCCGTTCGGACGTG	516760	516801	42	NMA0535	-	NMA0536	-	0	0	0	0	0	0	22	1	0	0	0	0	---	sRNAaIR_179	516708	516844	137	0.660704	0.871827	not_within_promoter_region	NMA0535	-	-6.52898	2.36811e-12	NMA0536	-	-5.436	1.13728e-08
mRNA-	sRNA02717_mRNA-	AGGAAATGCCGTCTGAAAACCAAACATGCTTCA	519521	519553	33	NMA0538	-	NMA0540	-	0	0	0	0	0	0	3	2	5	16	17	5	---	sRNAaIR_180	519332	519580	249	-3.60777	0.000138564	not_within_promoter_region	NMA0538	-	-6.37544	5.86259e-11	NMA0540	-	1.08407	0.489997
mRNA-	sRNA00610_mRNA-	GTTCTAACGTCAATATTTTTAAGAAAAATGTTGCGGTACGCCGAAGGCGGGTATCCGTGTTTCGGCGCATGGCTGG	523151	523226	76	NMA0545	-	NMA0546	+	182	124	199	17	11	16	1	0	2	0	0	0	-++	sRNAaIR_181	523126	523272	147	1.38862	0.718901	not_within_promoter_region	NMA0545	-	-4.4286	2.31436e-06	NMA0546	+	2.66777	0.00309091
mRNA+	sRNA03854_mRNA+	CCGATTGCCTGCGGATTTCTGCCGCCTTTCTGTGGATAAATTTTTGCACGGGTTGTGGATAAAATATTCGTGAGTCGGTATAATCG	527410	527495	86	NMA0551	-	NMA0552	+	0	0	0	0	0	0	4	5	4	0	0	2	--+	sRNAaIR_82	527315	527601	287	0.59971	0.882172	not_within_promoter_region	NMA0551	-	-4.34119	1.81761e-06	NMA0552	+	-6.63924	8.39931e-12
mRNA+	sRNA03867_mRNA+	GTAATATTAGCATAAAAAACGTGCGTATCAATAAACGCGGTGTATT	534631	534676	46	NMA0557	-	NMA0559	+	0	0	0	0	0	0	5	4	3	0	0	0	--+	sRNAaIR_182	534544	534812	269	-0.0608802	0.550674	not_within_promoter_region	NMA0557	-	1.58631	0.16244	NMA0559	+	-5.72431	7.86582e-12
mRNA-	sRNA02732_mRNA-	TGGTGCCGACAGCGAGATTTGAACTCGCACAGCCTACGGCCACTACCCCCTCAAGATAGCGTGTCTACCAATTTCACCATGTCGGCATTTGAAAAAC	541637	541733	97	NMA0565	-	NMA0569	-	0	0	0	0	0	0	1230	542	1701	30	82	81	---	sRNAaIR_183	540838	541735	898	-1.67814	0.0136308	not_within_promoter_region	NMA0565	-	2.67654	0.00418131	NMA0569	-	2.07967	0.10493
mRNA-	sRNA00632_mRNA-	GGGGCGGGCGGCGCGTGCCGAAGTTGGCGCGGCGGGAGTG	543564	543603	40	NMA0571	+	NMA0572	+	22	44	93	4	5	7	0	0	0	0	0	0	+++	sRNAaIR_184	543554	543654	101	1.14571	0.932969	not_within_promoter_region	NMA0571	+	0.624298	0.838875	NMA0572	+	1.76951	0.0632142
mRNA-	sRNA00634_mRNA-	TCATGCCGTCTGAAAGCGGATTTGGGGCTTCAGACGGCATTTTGCT	544324	544369	46	NMA0572	+	NMA0573	+	23	9	33	12	15	9	0	0	0	0	0	1	+++	sRNAaIR_185	544312	544390	79	0.0101582	0.673152	not_within_promoter_region	NMA0572	+	1.76951	0.0632142	NMA0573	+	1.87908	0.12536
mRNA-	sRNA00635_mRNA-	TTTGCCTGAACCTTAAAGGCAGCCTGCACCCCAATCCCCTCTCCCCGTGGGAGAGGGCTAGGACGAGGCTGGCAAACTGAAAGTTTGCTTGGGCGGCATTTTCAATGTGCAGGCTGCTTTTATAGTGGATTAACAA	544824	544959	136	NMA0573	+	NMA0575	-	110	63	126	5	6	2	0	0	0	0	0	0	++-	sRNAaIR_186	544715	545128	414	-1.28695	0.00996036	not_within_promoter_region	NMA0573	+	1.87908	0.12536	NMA0575	-	-0.384314	0.419218
mRNA-	sRNA00643_mRNA-	GAAGCTAAAACGGAGCTTCTGAAATCGCAGCTTCAACAAGAGTTAAAAATCGCCTGAAGCTTAAAGACAGCCTGCACCCCAATCCCCTCTCCCTGTGGGAGAGGGCTAGGGAGAGGGCGGCAAACCGTAGG	548043	548173	131	NMA0576	-	NMA0577	-	1021	592	1332	10	15	6	1	1	1	0	0	0	-+-	sRNAaIR_81	547744	548780	1037	-2.76512	0.000421323	not_within_promoter_region	NMA0576	-	-2.52227	0.00734552	NMA0577	-	-5.02215	2.91818e-07
mRNA-	sRNA02749_mRNA-	ATGCCGTCCGAACGGTAAATTATCGTGTTCG	557721	557751	31	NMA0585	-	NMA0586	-	0	0	0	0	0	0	7	0	2	3	6	4	---	sRNAaIR_187	557632	557770	139	-0.39122	0.4031	not_within_promoter_region	NMA0585	-	-4.93451	4.82271e-08	NMA0586	-	2.46412	0.00454721
mRNA+	sRNA00843_mRNA+	TCGGATTTTGGGCGGTTCGGGGTTTTGGTGTGTCGTTTATGAT	560114	560156	43	NMA0587	-	NMA0588	+	4	6	4	1	0	2	0	0	0	0	0	0	-++	sRNAaIR_188	560004	560196	193	1.03563	0.731824	within_promoter_region_(560070_560213)	NMA0587	-	3.19552	0.00340056	NMA0588	+	-6.31616	8.73288e-11
mRNA+	sRNA00847_mRNA+	CTATATCAGACGGAAGAGGGAATCGCACAAACGGTTGTTAAAGGCAAAACGACCCGGGCGGAGGTAGAGGCACGTTTCGGGAAGCGCAACCCTTTCGGTTGTTATGCCTATCATGAAGTCAGCCTGCCGATTTATAATTTTTTG	564959	565102	144	NMA0590	-	NMA0592	+	29	30	80	0	0	0	0	0	0	0	0	0	-++	sRNAaIR_189	564526	565357	832	-0.70159	0.14806	not_within_promoter_region	NMA0590	-	1.88772	0.0529668	NMA0592	+	-6.3198	7.86582e-12
mRNA-	sRNA02765_mRNA-	ACAGCCGGCTTGCGGCAACGGCGCAAACCGGGCGGAATG	570858	570896	39	NMA0597	-	NMA0599	+	0	0	0	0	0	1	159	127	59	55	68	18	--+	sRNAaIR_190	570799	571153	355	-0.446257	0.385376	not_within_promoter_region	NMA0597	-	-5.86503	1.14715e-10	NMA0599	+	0.470201	0.873487
mRNA+	sRNA03922_mRNA+	CCGAATTTCGGCAACCTTTCCCAACAACTCAACCACCGAAATACAAGCCTTGTGGCTTGTTGCCCTCTCTCTAGCTCTCTCCCACGGGAGAGAGGACGGAGTGGCTGTAGGGCTAAGGGTTCTGCAAGGAAACAGGTTGTGCAGGTTGCTTTTTGCT	579181	579337	157	NMA0604	-	NMA0605	-	1	1	0	0	0	1	1047	679	1617	33	46	33	---	sRNAaIR_191	578845	579694	850	2.14393	0.0200299	not_within_promoter_region	NMA0604	-	2.74838	0.00549304	NMA0605	-	1.79505	0.108495
mRNA+	sRNA03930_mRNA+	ACGCAAACAATACCGTCTGAAAGCTCTGTAGGGAGGGCTTCAGCCCACCGATTCCATCAATCCCACATTTCCGCCGTTTTCACCG	582943	583027	85	NMA0608	-	NMA0609	-	0	0	0	0	0	0	15	22	20	0	0	0	---	sRNAaIR_79	581680	583915	2236	-4.19473	2.08105e-19	not_within_promoter_region	NMA0608	-	-3.03141	0.000480156	NMA0609	-	3.33571	0.000205474
mRNA-	sRNA02812_mRNA-	GCCGCAAACGGCGGGATTCGGCAAACCGCCCGATTCCGCGCCCGCCGAATTGCTGGTT	587218	587275	58	NMA0609	-	NMA0611	-	0	13	2	0	0	0	1247	1027	1850	92	204	207	---	sRNAaIR_192	587030	587958	929	-2.06161	5.23398e-05	not_within_promoter_region	NMA0609	-	3.33571	0.000205474	NMA0611	-	-4.73992	1.08282e-06
mRNA+	sRNA00890_mRNA+	AGCTCAGTCGGTAGAGCAGCGGACTTTTAATCCGTTGGTCGAGCGTTCGAATCGCTCACGACCCACCAG	589257	589325	69	NMA0611	-	NMA0612	+	25244	13808	6465	2209	3725	1657	0	0	0	0	0	0	-++	sRNAaIR_193	589039	589402	364	3.62877	0.000605619	not_within_promoter_region	NMA0611	-	-4.73992	1.08282e-06	NMA0612	+	2.00152	0.0709215
mRNA+	sRNA00892_mRNA+	ACGGCTTTTTGAATCAGAACTG	590727	590748	22	NMA0613	+	NMA0614	+	295	164	370	3	5	3	0	0	0	0	0	0	+++	sRNAaIR_194	590697	590810	114	5.97079	8.40141e-06	not_within_promoter_region	NMA0613	+	4.23959	0.000788105	NMA0614	+	0.905043	0.643487
mRNA-	sRNA00677_mRNA-	AACCGGATGCCGTCTGAAGCCGTTTCAGACGGCATTTTTTC	594565	594605	41	NMA0617	+	NMA0618	+	46	7	39	6	22	11	0	0	0	0	0	0	+++	sRNAaIR_195	594553	594666	114	-1.87774	0.039519	not_within_promoter_region	NMA0617	+	2.55969	0.0032046	NMA0618	+	1.71406	0.0541675
mRNA+	sRNA00906_mRNA+	AATGACGGCGGAGGGTTGTTTGTCTCGGTTTACCTGGTTAAAAAAGAACGATTTTCACTGATGTTGCATCAGGTTTGGGGCGATGTTTCAACACATAGCACCGCGCCTGCTGCGCGCTTTATGCGTTTGGCGCGTTCGGCTGCGGG	599287	599432	146	NMA0620	+	NMA0621	+	73	135	124	1	3	2	1	0	2	0	0	0	+++	sRNAaIR_196	599246	599507	262	0.320611	0.925737	not_within_promoter_region	NMA0620	+	-6.18187	1.87606e-11	NMA0621	+	-6.05659	1.95841e-10
mRNA-	sRNA00693_mRNA-	ACTTTTCAGACGGCATAGGGGTTTCCCGTTGTGAAATACTGTTTGAGGCGCAATGCCGTCTGAAACCGA	600511	600579	69	NMA0621	+	NMA0622	+	55	19	44	134	124	133	1	0	0	0	0	0	+++	sRNAaIR_197	600465	600605	141	-0.625899	0.30566	within_promoter_region_(600485_600625)	NMA0621	+	-6.05659	1.95841e-10	NMA0622	+	-5.82498	2.61577e-12
mRNA-	sRNA00704_mRNA-	TTGAGCAAATGCCGTCTGAAACCGCCGAACAGCATTTCAGACGGCATTTTTTGT	603402	603455	54	NMA0622	+	NMA0623	+	11	17	28	9	30	50	0	0	0	0	0	0	+++	sRNAaIR_198	603396	604581	1186	-4.05738	6.65978e-19	not_within_promoter_region	NMA0622	+	-5.82498	2.61577e-12	NMA0623	+	-6.10732	3.0913e-11
mRNA+	sRNA03956_mRNA+	GCTTAAATTCCTTATGCGTGGGAAAAAGTTGCTGCTGTCCGTTG	608153	608196	44	NMA0627	-	NMA0629	-	0	0	0	0	0	0	7686	5409	11483	0	9	3	---	sRNAaIR_199	607974	609567	1594	0.827338	0.3983	not_within_promoter_region	NMA0627	-	-0.672591	0.358477	NMA0629	-	-2.96307	0.00166084
mRNA+	sRNA00938_mRNA+	ATGAGAACCGTTGCTACAATAAGGCCGTCTGAAAAGATGTGCCGCAACGCTCTGCCCCTT	614243	614302	60	NMA0631	-	NMA0632	-	122979	41444	44180	1307	6120	1231	0	0	0	0	0	0	-+-	sRNAaIR_200	614117	614393	277	2.96682	0.0117891	not_within_promoter_region	NMA0631	-	-5.84091	3.79625e-14	NMA0632	-	-6.00699	8.6695e-15
mRNA+	sRNA03969_mRNA+	CCTACCGTGTGGTGGAGGCTTCCCAAGGAGTATTGATAGATATAAAGGACTAT	617966	618018	53	NMA0632	-	NMA0633	+	0	0	0	0	0	0	20	5	25	3	58	25	--+	sRNAaIR_78	617829	618359	531	0.780148	0.75415	not_within_promoter_region	NMA0632	-	-6.00699	8.6695e-15	NMA0633	+	2.69472	0.0223574
mRNA-	sRNA02841_mRNA-	CGGTTTTCAGACGGCATTTCCTCATTTCTGCCGTCTGTTGCTTAGG	624460	624505	46	NMA0638	-	NMA0639	-	0	0	0	0	0	0	15	10	30	13	13	17	---	sRNAaIR_201	624446	624522	77	-2.6382	0.00468782	not_within_promoter_region	NMA0638	-	1.4086	0.221193	NMA0639	-	-0.571962	0.323184
mRNA-	sRNA02855_mRNA-	CGGGAATGACGAGGTTTTAAGTTGCTGTTTTGGGTTTCTGTTTTTTGTGGAAATAACGAGATTCTAGGGTTGCAGAAACTTCTCCGAAACAACAAAAACCTTTCCACCGTCATTCCTGCGAA	632488	632609	122	NMA0646	-	NMA0647	-	0	0	1	0	0	0	226	106	215	32	46	4	---	sRNAaIR_202	632112	632754	643	-4.51555	1.46511e-11	not_within_promoter_region	NMA0646	-	-2.53246	0.00388663	NMA0647	-	-0.67342	0.274045
mRNA+	sRNA03996_mRNA+	GGAATCTAGAAATGAAAAGCAGCAGGAATTTATCGGAAATGACCGAAACTGAACGGACTGGATTTCCGCTTTCGCGGGAATGACGGCTCAAAAGTTACGAGACGAAAAACAACCGGAACCGGACAAGTTGGATTTCTGCCTGCGCGGGAATGACGGCATTTCGGTCGCGGCAAAAAGCATAAAGAAAGGGC	635362	635552	191	NMA0648	-	NMA0650	-	1	0	0	0	0	0	196	196	251	7	23	8	---	sRNAaIR_203	634427	635587	1161	-3.02312	4.38953e-10	not_within_promoter_region	NMA0648	-	-1.18828	0.128904	NMA0650	-	4.38857	0.000393222
mRNA+	sRNA00966_mRNA+	GTATCCGTAATGGATTCCTTGTTCTTTGCACA	640864	640895	32	NMA0654	-	NMA0655	+	2	3	10	1	2	0	506	297	1470	42	67	16	--+	sRNAaIR_204	640821	640971	151	4.21591	0.0117891	not_within_promoter_region	NMA0654	-	5.13018	2.62515e-05	NMA0655	+	-0.852387	0.115971
mRNA-	sRNA00746_mRNA-	CCGTCTGAAAAGTTTTCAGACGGCTTCAGGC	644972	645002	31	NMA0658	+	NMA0659	+	69	56	54	3	15	5	0	0	0	0	0	0	+++	sRNAaIR_205	644948	645223	276	3.30685	0.03653	not_within_promoter_region	NMA0658	+	-4.25123	9.53592e-06	NMA0659	+	-6.19956	2.61577e-12
mRNA-	sRNA00757_mRNA-	GCATTAAGAGTTGGGAATTCCATGCCAACCTGCTTTTCAAATGGAAAGGTAAGGTGGACGGTTGAAAAACCGATGTG	650535	650611	77	NMA0662	-	NMA0663	+	72	33	122	22	26	13	0	0	0	0	0	0	-++	sRNAaIR_206	650478	650822	345	4.20469	0.000492622	not_within_promoter_region	NMA0662	-	-6.60055	8.69398e-12	NMA0663	+	-5.3842	3.66696e-09
mRNA-	sRNA00767_mRNA-	TTGCAATCGCGCCCCAATGCCGTCTGAAGGCAGTTGCCGGCGCGGTTTTTTGTG	657047	657100	54	NMA0668	+	NMA0669	+	38	64	98	15	23	11	0	0	0	0	0	0	+++	sRNAaIR_207	656982	657198	217	0.371206	0.803325	not_within_promoter_region	NMA0668	+	1.23693	0.226741	NMA0669	+	0.222395	0.677763
mRNA+	sRNA00992_mRNA+	AGAAATGAAAAACCACGGTGTTATCGGAAATGATTGAAACCGGAGAAATGACGGAATCGAAGCGTGTGGAAATGTGTCGGAAATCGCTGAAGCCGGATAAACTAGA	664058	664163	106	NMA0675	+	NMA0676	-	58	51	109	1	1	0	0	0	0	0	0	0	++-	sRNAaIR_208	663436	664693	1258	-1.78696	0.00027478	not_within_promoter_region	NMA0675	+	-5.96478	2.61577e-12	NMA0676	-	-0.471031	0.380159
mRNA-	sRNA02900_mRNA-	GCGTTGCCTCGCCTTGCCTTGCCGTACTATCTGTACTGTCTGCGGTTTCGTCGCCTTTTCCTGATTTTTGTT	666206	666277	72	NMA0677	-	NMA0679	+	0	0	0	0	0	0	40	36	40	8	6	4	--+	sRNAaIR_209	666028	666394	367	-3.05204	2.84378e-06	not_within_promoter_region	NMA0677	-	-2.70032	0.007743	NMA0679	+	-2.36669	0.00474404
mRNA+	sRNA01006_mRNA+	AATAACATAGGTTACTAAAATTTTATGCTCAATCTCATTTTCAAAATGCA	669432	669481	50	NMA0683	+	NMA0684	+	13	4	13	0	2	0	0	0	0	0	0	0	+++	sRNAaIR_210	669420	670144	725	-0.824169	0.092856	not_within_promoter_region	NMA0683	+	-2.72624	0.00292601	NMA0684	+	-5.4529	9.06225e-10
mRNA+	sRNA01049_mRNA+	CGTTGGGCTATACATGGAAATATATCTGTGATTAAAGATGTTAATGGTAAGTATCGATTAGCACCTGAAAAGCATGATTTTAAAATGCATTCCTTTGGGGGGAGAAAAAAGTA	689522	689634	113	NMA0697	+	NMA0698	+	33	13	32	0	0	1	0	0	0	0	0	0	+++	sRNAaIR_211	689347	689727	381	-3.66533	0.000110685	not_within_promoter_region	NMA0697	+	-1.86284	0.0333111	NMA0698	+	-3.00829	0.0012747
mRNA-	sRNA02905_mRNA-	TGGTCGGAATGAGAGGATTCGAACCTCCGACCCCTTCGTC	695900	695939	40	NMA0707	+	NMA0708	-	0	0	0	0	0	0	12476	3991	2737	30	59	78	+--	sRNAaIR_17	695380	696056	677	1.54457	0.0971808	not_within_promoter_region	NMA0707	+	0.204042	0.799913	NMA0708	-	0.0728843	0.805738
mRNA-	sRNA02910_mRNA-	AGCTTCAGACGGCATATGCCGTCTGAACAGGGAAAG	697160	697195	36	NMA0708	-	NMA0709	-	0	0	0	0	0	0	17	8	34	5	9	2	---	sRNAaIR_212	697143	697198	56	0.654241	0.961015	not_within_promoter_region	NMA0708	-	0.0728843	0.805738	NMA0709	-	3.01122	0.000654931
mRNA+	sRNA04056_mRNA+	TATCTGTCCGCCTCCGGTTTGGGTTTT	698754	698780	27	NMA0709	-	NMA0710	-	0	0	0	0	0	0	45	34	82	19	21	8	---	sRNAaIR_213	698720	698920	201	3.17072	0.0595642	not_within_promoter_region	NMA0709	-	3.01122	0.000654931	NMA0710	-	-0.260854	0.52463
mRNA+	sRNA04058_mRNA+	CGGTACCGGCTTTAATGCCGTCTG	700442	700465	24	NMA0710	-	NMA0711	-	1	0	0	0	0	0	29	39	22	6	2	1	---	sRNAaIR_214	700421	700557	137	-0.0173039	0.645135	not_within_promoter_region	NMA0710	-	-0.260854	0.52463	NMA0711	-	0.0125286	0.680824
mRNA+	sRNA04063_mRNA+	GCAACTGTAAAATATTAATTTCTGCTGCTTGAATTTCAGATCGGCGCATTGCCTGCATCCGATAAAGTTTG	702065	702135	71	NMA0712	-	NMA0714	+	0	0	0	0	0	0	4	4	4	0	0	1	--+	sRNAaIR_18	701647	702235	589	-1.64584	0.000848535	not_within_promoter_region	NMA0712	-	-5.35591	8.05084e-10	NMA0714	+	2.20873	0.028086
mRNA-	sRNA00798_mRNA-	GAAAACGTCGGGCGGATTCGGTAT	703680	703703	24	NMA0714	+	NMA0715	+	94	52	128	5	3	3	0	0	0	0	0	0	+++	sRNAaIR_215	703460	703749	290	-0.732279	0.250511	not_within_promoter_region	NMA0714	+	2.20873	0.028086	NMA0715	+	2.11183	0.0174432
mRNA+	sRNA01074_mRNA+	AATGACGGCGGAAAGGTTTTTGTGGCTTCGGATAATATAGTGGATTAACAAAAATCAGGACAAGGCGACGAAGCCGCAGACAGTACAGATAGTACGGCAAGGCGAGGCAACGCCGTACTGGTTTAAAGT	707830	707958	129	NMA0718	+	NMA0719	-	80	72	111	14	43	7	0	0	0	1	0	0	++-	sRNAaIR_216	707654	708159	506	-0.975986	0.0515835	not_within_promoter_region	NMA0718	+	-6.17584	7.84957e-11	NMA0719	-	3.42051	0.000351238
mRNA-	sRNA02924_mRNA-	CCAGACGGGGAACGGCGGTTTCCGTTCCCCGCGTGCTGCCGCTATG	710357	710402	46	NMA0721	+	NMA0722	-	8	1	9	0	0	0	601	405	566	168	245	283	+--	sRNAaIR_217	710252	710418	167	-0.399929	0.43096	not_within_promoter_region	NMA0721	+	-1.80272	0.0408323	NMA0722	-	2.40566	0.00698347
mRNA+	sRNA04078_mRNA+	CACACTTTACGTAATCTTATGTAATCGGTCAAGCATTTTATCGATAACGCCCCTTAA	712128	712184	57	NMA0722	-	NMA0723	-	0	0	0	0	0	0	6	0	7	0	0	0	---	sRNAaIR_218	712006	712273	268	2.78816	0.0566172	not_within_promoter_region	NMA0722	-	2.40566	0.00698347	NMA0723	-	-6.03346	7.32004e-11
mRNA-	sRNA02932_mRNA-	AATGCCGTCTGAACACAGCTTCAGACGGTATTTTTGCGGGTTTGCGGGTT	718350	718399	50	NMA0725	-	NMA0726	-	0	0	0	0	0	0	23	22	19	5	10	4	---	sRNAaIR_219	718122	718409	288	1.77725	0.324052	not_within_promoter_region	NMA0725	-	4.40653	0.000271182	NMA0726	-	2.16501	0.0435126
mRNA+	sRNA04117_mRNA+	ATGTTGGAACATTTTGTCCCGATG	731811	731834	24	NMA0736	-	NMA0737	-	0	0	0	0	0	0	5	8	27	0	3	0	---	sRNAaIR_220	731773	731979	207	0.00759851	0.488592	not_within_promoter_region	NMA0736	-	-1.48515	0.0198416	NMA0737	-	-1.86533	0.0314927
mRNA+	sRNA01116_mRNA+	ATTGGAACAATTCCTTTTTCAA	733162	733183	22	NMA0738	+	NMA0739	+	23	10	16	0	0	1	0	0	0	0	0	0	+++	sRNAaIR_221	733125	733255	131	2.18062	0.348852	not_within_promoter_region	NMA0738	+	2.39947	0.00559312	NMA0739	+	-5.41174	2.68847e-09
mRNA-	sRNA02968_mRNA-	ACGGCGTGTTTTGATACCGTGTCGCGTGGCATCAAAAGCATTGAATAAATTAATG	745109	745163	55	NMA0752	-	NMA0753	-	0	0	0	0	0	0	18	19	25	5	7	4	---	sRNAaIR_222	745076	745422	347	-0.570006	0.23948	not_within_promoter_region	NMA0752	-	2.47643	0.0115215	NMA0753	-	1.5022	0.144978
mRNA+	sRNA01142_mRNA+	AGGAGAGTGTTACACCCAACTACAATGTAACCACCGAAGGCGCAGACACCCTTAAATCGCTCAGGTATCAGGGACTGCACATTGAAACAAACAATCTGGAGAGCGGCGTTGGAATAACGTCCACCGAAGGGGAGAAGGCCGTCTGAACCACCATTCAGAC	748907	749066	160	NMA0756	-	NMA0758	+	11545	12370	22643	28	6	6	0	0	0	0	0	0	-++	sRNAaIR_223	748693	749197	505	2.68265	0.00867907	not_within_promoter_region	NMA0756	-	2.10588	0.0560558	NMA0758	+	1.1861	0.201817
mRNA-	sRNA00852_mRNA-	ACAAGGCATCTGTGGATATTGATTCATGCAGATGCCGTCTGA	750394	750435	42	NMA0758	+	NMA0759	+	84	59	108	7	9	5	0	0	0	0	0	0	+++	sRNAaIR_224	750305	750466	162	-0.680407	0.281341	within_promoter_region_(750335_750460)	NMA0758	+	1.1861	0.201817	NMA0759	+	1.79881	0.14275
mRNA-	sRNA00861_mRNA-	ACAAAGTATAGTGGATTAACAAAAATCAGGACAAGGCGACAAAGCCGCAGACAGTACAGATAGTACGGCAAGGCGAGGCAACGCTGTACTGGTTTAAATTTAATCCACTATATTATCC	752351	752468	118	NMA0760	+	NMA0761	+	14	18	22	2	16	0	0	0	0	0	0	0	+++	sRNAaIR_225	752253	752578	326	-2.6054	4.25645e-05	not_within_promoter_region	NMA0760	+	-6.13628	1.2261e-10	NMA0761	+	-4.86133	5.9355e-08
mRNA+	sRNA04141_mRNA+	GCTTTACAATATTGAAATCGCGCCTTTC	757958	757985	28	NMA0767	-	NMA0768	+	0	0	0	0	0	0	0	4	8	1	0	0	--+	sRNAaIR_226	757874	758872	999	-3.56443	1.18596e-13	not_within_promoter_region	NMA0767	-	-3.32504	8.36893e-05	NMA0768	+	1.13207	0.869907
mRNA-	sRNA00866_mRNA-	CTATCTTGTGTGATACACGAAGCAACAAGGAAAACTATCTAGAATGTCCTTGTATGGGCATAGATCA	761379	761445	67	NMA0769	-	NMA0772	-	145	72	197	9	19	10	1	0	2	0	0	0	-+-	sRNAaIR_227	761024	761708	685	2.22277	0.109689	not_within_promoter_region	NMA0769	-	0.33502	0.720295	NMA0772	-	-2.74908	0.0012747
mRNA+	sRNA04154_mRNA+	CTTTCAATCTTGCGATTAGGAAGTAATCAGGTTCGGCGGCTTTGT	762757	762801	45	NMA0772	-	NMA0773	+	1	0	2	1	1	2	341	174	338	1	33	5	--+	sRNAaIR_228	762675	762889	215	-0.178227	0.459907	not_within_promoter_region	NMA0772	-	-2.74908	0.0012747	NMA0773	+	-5.11777	2.96048e-08
mRNA-	sRNA02990_mRNA-	AGCAAAATCCCCGAGCGCGAACTAGGGGATTTTTGCATTCCTGCCAAGTTTTAAACTTTACAGGAAATTTTAAAATGCGAATTACCGTTAGCCTCGGAAAACTGCATTTGACTGTATC	763279	763396	118	NMA0773	+	NMA0774	-	1	0	0	0	0	0	1064	715	1132	3	23	4	+--	sRNAaIR_229	763139	763534	396	2.51332	0.30752	not_within_promoter_region	NMA0773	+	-5.11777	2.96048e-08	NMA0774	-	-2.80822	0.000505881
mRNA+	sRNA04199_mRNA+	GGAATGATAGGCTAAACGGCTGCTCTCGGGCAATACGCCTGTTGCGCTTCGTTGGAAAATGCC	789871	789933	63	NMA0807	-	NMA0808	-	1	0	0	0	0	0	90	57	153	2	1	2	---	sRNAaIR_230	789841	789980	140	1.02418	0.661817	not_within_promoter_region	NMA0807	-	0.387358	0.903698	NMA0808	-	3.34733	0.000192648
mRNA-	sRNA03029_mRNA-	GCGGCGGTTGAAATGGGAATGGCGTGAAGAAGCCTGACCGTTTCCAGTTGAATCTGTT	791093	791150	58	NMA0808	-	NMA0810	-	0	0	0	0	0	0	99	57	162	13	9	15	---	sRNAaIR_231	791046	791407	362	-0.145031	0.650337	not_within_promoter_region	NMA0808	-	3.34733	0.000192648	NMA0810	-	-4.28745	3.07419e-06
mRNA-	sRNA00871_mRNA-	ACCGAAGGCTTGACCATGTTCCGACACGCAGGGCGGCATATTCAAGATGCCGCCTTCCGGTCTTGCCTGGC	792970	793040	71	NMA0811	+	NMA0812	+	853	462	1503	9	19	16	1	0	0	0	0	2	+++	sRNAaIR_232	792912	793119	208	-0.0137161	0.536944	not_within_promoter_region	NMA0811	+	-5.29093	5.35771e-09	NMA0812	+	-6.90128	4.37358e-14
mRNA-	sRNA00876_mRNA-	GTTGTCCTATCTTGGGCATAGGGAGTTTGCCGTTGTCTTCAGGCTTGGCAAACTTGTCTGAATCCCTATGGGGATTCTTATATT	796039	796122	84	NMA0813	+	NMA0815	+	616	342	762	6	19	4	0	0	0	0	0	0	+++	sRNAaIR_233	795916	796137	222	-0.113752	0.61625	not_within_promoter_region	NMA0813	+	-2.82806	0.0026406	NMA0815	+	-5.45999	3.6386e-09
mRNA+	sRNA01213_mRNA+	AGGACAAGGCGACGAAGCCGCAGACAGTACAAATAGTACGGCAAGGCAAGGCAACGCTGTACTGGTTTAAATT	796508	796580	73	NMA0815	+	NMA0816	+	8	0	6	3	3	1	0	0	0	0	0	0	+++	sRNAaIR_234	796408	796787	380	-0.853776	0.106214	not_within_promoter_region	NMA0815	+	-5.45999	3.6386e-09	NMA0816	+	1.48124	0.100102
mRNA-	sRNA00888_mRNA-	ATAAGGCAGGCTGACCGCATGACTGGGTCAGCCTGTTTTCTT	799784	799825	42	NMA0818	+	NMA0819	+	84	16	108	11	118	60	0	0	0	0	0	2	+++	sRNAaIR_235	799781	799905	125	2.73894	0.170576	not_within_promoter_region	NMA0818	+	1.9503	0.0280319	NMA0819	+	-5.21094	3.08503e-08
mRNA-	sRNA03038_mRNA-	TGCCGGACCGGGGCGGCGCGGGGATTTTGCCGATGTGCCGCCCTGTGCGTGAAA	802831	802884	54	NMA0820	-	NMA0822	-	0	0	0	0	0	0	358	140	288	64	30	11	---	sRNAaIR_236	802751	803970	1220	-1.38423	0.00448673	not_within_promoter_region	NMA0820	-	-5.07314	2.44167e-08	NMA0822	-	-3.42025	0.000100622
mRNA-	sRNA00898_mRNA-	AAGCCGACCGGCCGCCCCCACAGCTTCCGATGCAGGCGGCCAGGCCGTCCCT	813314	813365	52	NMA0830	+	NMA0831	+	82	27	66	6	5	1	0	0	0	0	0	0	+++	sRNAaIR_237	813131	813402	272	-0.447692	0.399709	not_within_promoter_region	NMA0830	+	-6.18651	2.41876e-11	NMA0831	+	1.55738	0.0716213
mRNA+	sRNA01252_mRNA+	GGGTTAAGATTAAAATGATTTAGTAAAATGA	814637	814667	31	NMA0831	+	NMA0832	+	27	31	53	0	1	1	1	0	0	0	0	0	+++	sRNAaIR_238	814543	814674	132	1.24392	0.891406	not_within_promoter_region	NMA0831	+	1.55738	0.0716213	NMA0832	+	2.09564	0.0183457
mRNA-	sRNA03053_mRNA-	AGGTTCAGGCCGCTTTTCAGACGGCCCGGACAGTGTT	818385	818421	37	NMA0836	-	NMA0837	-	0	0	0	0	0	0	29	25	29	59	57	63	---	sRNAaIR_239	818369	818474	106	3.02897	0.157029	not_within_promoter_region	NMA0836	-	0.65166	0.574231	NMA0837	-	1.72339	0.306077
mRNA-	sRNA03062_mRNA-	AAAATGCCGTCTGAAAACGGGAGTCTGTCTTCAAGACGGCATAGGGTT	821152	821199	48	NMA0840	-	NMA0841	-	0	0	0	0	0	0	33	12	43	8	24	18	---	sRNAaIR_240	821090	821219	130	1.14271	0.759023	within_promoter_region_(821084_821202)	NMA0840	-	1.63205	0.159533	NMA0841	-	-2.16047	0.0040431
mRNA-	sRNA00907_mRNA-	CGGAGTGTGGCGCAGTCTGGTAGCGCACTTGCATG	831871	831905	35	NMA0852	-	NMA0853	+	1065	457	919	591	677	743	0	0	0	0	0	0	-++	sRNAaIR_24	831662	832259	598	-0.787126	0.10772	not_within_promoter_region	NMA0852	-	-3.01839	0.00107744	NMA0853	+	-1.48452	0.0443048
mRNA-	sRNA00918_mRNA-	GGTTACAAGGCAGGATGCGTCGGCAATATTAACGAACCGCCCGTAACATGATGACCCGAAAGCGTTTCG	847869	847937	69	NMA0869	+	NMA0870	+	277	339	401	6	8	20	0	0	0	0	0	0	+++	sRNAaIR_241	847759	847979	221	2.8927	0.135657	not_within_promoter_region	NMA0869	+	-5.69983	4.10349e-10	NMA0870	+	3.29723	0.00196586
mRNA+	sRNA01306_mRNA+	AAGCATGTGGGGTCAACCTGCATCGAGGGTTCGAATCCCTCTTACTCCGCCAG	853477	853529	53	NMA0878	+	NMA0879	+	31160	13599	12910	1447	5098	4006	0	0	0	0	0	0	+++	sRNAaIR_242	853374	853952	579	-0.468616	0.343537	not_within_promoter_region	NMA0878	+	-1.20852	0.148989	NMA0879	+	3.44191	0.000473962
mRNA-	sRNA03113_mRNA-	CCAAATTCCCACCTGCGTGGGAATGACGAAA	858636	858666	31	NMA0884	+	NMA0885	-	0	0	0	0	0	0	27	1	16	0	7	3	+--	sRNAaIR_243	858352	858716	365	-1.66787	0.0129695	within_promoter_region_(858585_858694)	NMA0884	+	-4.9521	9.31381e-08	NMA0885	-	-2.61961	0.00508581
mRNA+	sRNA04282_mRNA+	GTGGGTTTATGGAGGATAAGATTTAATCTGTGATATGGCTGAG	866336	866378	43	NMA0892	-	NMA0894	-	0	0	0	0	0	0	5	0	4	1	0	0	---	sRNAaIR_244	866234	866441	208	-3.20867	0.000712112	within_promoter_region_(866308_866409)	NMA0892	-	0.590311	0.610353	NMA0894	-	1.12591	0.425976
mRNA-	sRNA00951_mRNA-	TAGTACGGCAAGGCGGGGCAACGCCGTA	872786	872813	28	NMA0903	+	NMA0904	+	21	0	29	5	4	0	0	0	0	0	0	0	+++	sRNAaIR_245	872693	872876	184	-1.59752	0.00482269	not_within_promoter_region	NMA0903	+	-0.283713	0.492865	NMA0904	+	2.31456	0.00563779
mRNA+	sRNA01348_mRNA+	AGAACGTGGAATCTAAAGAAACCGTTTTACCCGATAAGTTTCCGCACCGACAGACCTAGA	881011	881070	60	NMA0905	-	NMA0906	+	149	70	99	2	2	1	1	1	1	0	0	0	-++	sRNAaIR_246	879580	881650	2071	-3.81317	1.97423e-17	not_within_promoter_region	NMA0905	-	3.52802	0.000155252	NMA0906	+	-3.42898	1.6674e-06
mRNA-	sRNA00960_mRNA-	AACAATGCCGTCTGAAAGTGGAGATTGGTTTTCAGACGGCATCGCC	886890	886935	46	NMA0909	-	NMA0911	+	11	0	3	4	4	6	0	0	0	0	0	0	-++	sRNAaIR_247	886811	887368	558	-1.702	0.000938467	not_within_promoter_region	NMA0909	-	0.335255	0.985974	NMA0911	+	-2.01536	0.0138877
mRNA+	sRNA04314_mRNA+	GGATGCAGTATATCACTGCTTGGCTTGTATT	893179	893209	31	NMA0917	-	NMA0918	-	1	0	0	0	0	0	45	27	88	3	3	3	---	sRNAaIR_26	893137	893390	254	3.40573	0.00458514	not_within_promoter_region	NMA0917	-	-7.00258	1.16689e-12	NMA0918	-	-4.32997	1.66783e-07
mRNA+	sRNA04324_mRNA+	TCATACGCTAAAGTAGCGGGAAAATGCCGTC	897618	897648	31	NMA0925	-	NMA0927	-	0	0	0	0	0	0	8	0	5	0	0	0	---	sRNAaIR_248	897504	897693	190	-4.68539	2.08136e-06	not_within_promoter_region	NMA0925	-	-2.66372	0.00603738	NMA0927	-	-4.90951	5.45566e-08
mRNA-	sRNA00970_mRNA-	AGGCACGTAGCTCAGTTGGTTAGAGCACCACCT	900080	900112	33	NMA0928	-	NMA0929	+	4612	1331	2087	953	471	703	0	0	0	0	0	0	-++	sRNAaIR_249	899902	900209	308	1.82554	0.806862	not_within_promoter_region	NMA0928	-	-0.769226	0.207631	NMA0929	+	-6.04151	1.41575e-11
mRNA-	sRNA00977_mRNA-	CTCCGCTTACTCCGATTGCCGCTTCGGAGTAAGTTTTTAATTGCGGCAAAAAACCGTGGCATTGTGGGTTCAAGTGTTTGAAACCGATGTTTTAAAACCCCCTAATGCCTTATCCGATAACGAATGG	902673	902799	127	NMA0930	+	NMA0931	+	2492	1643	3170	25	19	4	0	0	0	0	0	0	+++	sRNAaIR_250	902663	902808	146	1.23274	0.897517	not_within_promoter_region	NMA0930	+	-5.00747	1.1954e-08	NMA0931	+	-5.06844	4.60572e-08
mRNA-	sRNA00980_mRNA-	CGAAGCCGCAGACAGTACAGATAGTACGGCAAGGCGAGGCAACGCCGTACTGGTTTAAATTTAATCCACTA	903526	903596	71	NMA0932	+	NMA0933	+	448	333	591	41	58	18	2	0	0	0	0	0	+++	sRNAaIR_251	903379	903723	345	0.679099	0.594953	not_within_promoter_region	NMA0932	+	-4.96442	5.38697e-09	NMA0933	+	-5.43047	5.66545e-08
mRNA+	sRNA01389_mRNA+	ACACGCTAAAAAATAATTATAGTGGA	909588	909613	26	NMA0939	+	NMA0940	+	55	46	77	0	1	0	0	0	0	0	0	0	+++	sRNAaIR_252	909550	909878	329	-0.258253	0.524741	not_within_promoter_region	NMA0939	+	4.59282	3.26907e-06	NMA0940	+	0.294801	0.893316
mRNA+	sRNA01404_mRNA+	GCGCCCATCGTCTAGCGGTTAGGACATCGCCCTTTCACGGCGGTAACCGGGGTTCGATTCCCCGTGGGCGTGCCAA	920653	920728	76	NMA0952	+	NMA0954	-	22559	9582	19722	6961	6091	3150	0	0	0	0	0	0	++-	sRNAaIR_253	920450	921566	1117	0.449271	0.761921	not_within_promoter_region	NMA0952	+	-0.476432	0.362966	NMA0954	-	-7.152	1.17044e-14
mRNA-	sRNA01020_mRNA-	TTTGGGATGCCGTAGGGCGGCATCAGGGAGGTGGT	923676	923710	35	NMA0955	+	NMA0956	+	49	37	106	17	14	10	0	0	0	0	0	0	+++	sRNAaIR_254	923675	923716	42	-1.90488	0.0586565	not_within_promoter_region	NMA0955	+	3.05305	0.000612346	NMA0956	+	-5.07109	8.37486e-08
mRNA+	sRNA04349_mRNA+	AAATCGGGCAGATGCCCTGTGCG	927184	927206	23	NMA0961	-	NMA0962	-	0	0	8	0	2	1	343	356	589	36	27	23	---	sRNAaIR_255	927157	927284	128	2.49007	0.334421	within_promoter_region_(927130_927224)	NMA0961	-	0.907059	0.834884	NMA0962	-	1.71562	0.0463604
mRNA-	sRNA01027_mRNA-	ACAGGAGACTGCCCGTAGGCGGGCGGTCTTGTTGTG	928296	928331	36	NMA0962	-	NMA0963	+	16	11	19	3	3	4	0	0	0	0	0	0	-++	sRNAaIR_256	928224	928480	257	-0.518551	0.361942	not_within_promoter_region	NMA0962	-	1.71562	0.0463604	NMA0963	+	1.92621	0.0432422
mRNA+	sRNA04353_mRNA+	ACGTTTTTGCGGGGCGGATGACCTGCCGGTAAAGGAAGCACGTTTGGATGCTTGGTAAATTGCTAGTCTTCTTCGATGTTGCATATTAACCCTTTCTTTATTTTATTTGTCGGTTGGGAGAATTCTTATTTATTGATTTTTTC	930739	930881	143	NMA0966	+	NMA0967	-	3	0	2	0	0	0	288	240	801	11	7	3	+--	sRNAaIR_257	930683	931155	473	-0.365751	0.411914	not_within_promoter_region	NMA0966	+	0.23033	0.724329	NMA0967	-	-4.51002	1.65183e-06
mRNA+	sRNA01423_mRNA+	GAAAGCTTGTTTACAACCTGCCGCACGGTCTGAAACCCTA	933207	933246	40	NMA0968	+	NMA0969	+	540	190	305	8	13	6	0	0	0	0	0	0	+++	sRNAaIR_258	933081	933316	236	2.83173	0.027016	not_within_promoter_region	NMA0968	+	0.298966	0.997417	NMA0969	+	-0.224329	0.558743
mRNA-	sRNA01048_mRNA-	AAAGAAATTTTGGATATTGGTTTTTTAGGCGGCATAGGTTTAGGATAAAGCCATATCCGAAATTTGTTTATGTTTCGGCGCAAATCCCCTGCAATCGGACAGGATGCCTATGGGGATTGCGCCTTACTGTC	938115	938245	131	NMA0973	+	NMA0974	+	106	83	102	4	21	8	0	0	0	0	0	0	+++	sRNAaIR_259	938079	938271	193	3.56403	0.00930674	not_within_promoter_region	NMA0973	+	2.8633	0.00164379	NMA0974	+	-0.698605	0.258686
mRNA+	sRNA01433_mRNA+	AATCAGGACAAGGCAATGAAGCCGCAGACAGTACAGATAGTACGGCAAGGCGAGGCAACGCT	939428	939489	62	NMA0974	+	NMA0975	+	3	1	8	1	1	0	0	0	0	0	0	0	+++	sRNAaIR_260	939205	939790	586	-0.812792	0.115807	not_within_promoter_region	NMA0974	+	-0.698605	0.258686	NMA0975	+	-2.58081	0.00294592
mRNA+	sRNA04366_mRNA+	CCGGTACAGCGTTGGCTCGCCTTGCCGTACTATTTGTACTGTCTGCGGCTCGCCGCCTT	940751	940809	59	NMA0975	+	NMA0976	-	0	0	0	0	0	0	4	12	0	0	0	0	+--	sRNAaIR_261	940670	940933	264	-1.61354	0.0189601	not_within_promoter_region	NMA0975	+	-2.58081	0.00294592	NMA0976	-	-6.50197	1.24622e-11
mRNA-	sRNA03191_mRNA-	CTGCGTCCGAATGTCGGGCGCAACGGGATAAACAGCCCGACATTCTAGCGGAAAAC	943948	944003	56	NMA0977	-	NMA0978	-	0	0	0	0	0	0	25	8	28	23	21	6	---	sRNAaIR_262	943890	944033	144	-0.661674	0.307547	not_within_promoter_region	NMA0977	-	1.56905	0.0690704	NMA0978	-	-1.33486	0.0810507
mRNA-	sRNA01073_mRNA-	TACGGGCAATGATGTTTCAACACACAGGACGACACATAAAGCGTTGCCCTATGTGTTGCCCTAAT	950014	950078	65	NMA0986	+	NMA0987	+	6	12	13	17	51	44	0	0	0	0	0	0	+++	sRNAaIR_263	949925	950174	250	1.20042	0.318184	not_within_promoter_region	NMA0986	+	3.33641	0.000975762	NMA0987	+	-0.113672	0.593088
mRNA-	sRNA03230_mRNA-	ATTTTCTGATCGGGGCGGAGAATGCCTGTTTGTTGCTGTTG	980880	980920	41	NMA1018	-	NMA1019	-	0	0	0	0	0	0	62	60	81	12	9	2	---	sRNAaIR_264	980880	980929	50	1.49666	0.880588	not_within_promoter_region	NMA1018	-	0.475413	0.929425	NMA1019	-	0.103324	0.802684
mRNA-	sRNA01098_mRNA-	GATTCTGAATCGGAAGGAAGCATCGCCGTTTTGACAGCGGCGTGATGCGTTGCGGCAAAGATGCCGTCTGATTGCGGATCGGGCAGCCTTTTGTAT	985230	985325	96	NMA1022	-	NMA1023	+	1059	746	1120	18	73	8	0	0	0	0	0	0	-++	sRNAaIR_265	985021	985354	334	2.33759	0.0115511	not_within_promoter_region	NMA1022	-	-1.06656	0.119816	NMA1023	+	2.88688	0.000712736
mRNA-	sRNA01105_mRNA-	GTTCATGGCGGATGAAAGGCAAATCGTGGCGGGGCGCAAAGCCGCACCGGTTTGGGGATT	986513	986572	60	NMA1023	+	NMA1024	+	172	141	375	0	7	4	0	4	1	0	0	0	+++	sRNAaIR_266	986507	986608	102	3.54955	0.295802	not_within_promoter_region	NMA1023	+	2.88688	0.000712736	NMA1024	+	-3.33633	0.000148529
mRNA+	sRNA01512_mRNA+	GACGACCTGTTTTTGATAAACAGCGTGTTGCAACCGAAAAATAATCATTTGGCGTCATTCCCG	992519	992581	63	NMA1032	+	NMA1033	+	48	29	46	1	1	0	0	0	0	0	0	0	+++	sRNAaIR_267	992458	992982	525	-1.57267	0.0022905	not_within_promoter_region	NMA1032	+	-6.24598	3.46011e-11	NMA1033	+	-4.13932	1.23498e-05
mRNA-	sRNA01132_mRNA-	AAGCAGAAGTTGGCACTCGACTGCGTATGCAATACGTGGGAGAAACGCTGAACGTTT	1008153	1008209	57	NMA1046	-	NMA1047	+	4136	2834	7419	30	51	53	0	0	0	1	0	0	-++	sRNAaIR_30	1008013	1008269	257	3.5712	0.00741835	not_within_promoter_region	NMA1046	-	1.352	0.427916	NMA1047	+	4.62382	0.00388939
mRNA-	sRNA03265_mRNA-	TCTTTCTGTGTCAAGTGCCGTTCGGGAGAACTGAACACGAGCAGGTGTCCGTTGGACACGGTAAATA	1022308	1022374	67	NMA1063	-	NMA1064	-	0	0	1	0	0	0	130	71	182	4	4	3	---	sRNAaIR_268	1022301	1022453	153	-0.194852	0.48917	not_within_promoter_region	NMA1063	-	-1.08422	0.102778	NMA1064	-	-0.372458	0.435613
mRNA+	sRNA04462_mRNA+	AGTGAATCGGTTCCGTACTATCTGTACTGTCTGCGGCTTCGTCGCCTTGTCCTGATTTTTGTTAATC	1028937	1029003	67	NMA1075	-	NMA1077	-	0	1	0	0	0	0	38	28	42	0	1	1	---	sRNAaIR_269	1028791	1029109	319	-1.98191	0.000192375	not_within_promoter_region	NMA1075	-	-5.25706	1.01635e-08	NMA1077	-	-4.64458	4.18459e-08
mRNA-	sRNA01152_mRNA-	GCCGGTATAGCTCAGTTGGTAGAGCACCTGACT	1035835	1035867	33	NMA1087	-	NMA1088	+	669	385	1274	231	97	109	0	0	0	0	0	0	-++	sRNAaIR_270	1035670	1036051	382	3.54096	0.00512347	not_within_promoter_region	NMA1087	-	1.19009	0.284769	NMA1088	+	2.63868	0.00254025
mRNA+	sRNA01581_mRNA+	TGGGGAGTCGTCAAGCGGTTAAGACACTGGATTTTGATTCCAGCATGCGAAGGTTCGAATCCTTCCTCCCCAGCCAA	1041561	1041637	77	NMA1092	+	NMA1093	+	13625	6160	20266	1291	2117	969	0	0	0	0	0	0	+++	sRNAaIR_271	1041382	1041802	421	3.33461	0.000239286	not_within_promoter_region	NMA1092	+	-4.72084	1.15349e-06	NMA1093	+	-6.24219	3.77945e-11
mRNA+	sRNA01595_mRNA+	TGGTGTTCTCTGGTTGGTTTAAAATGTTTGGAGGTCGTCTGA	1048386	1048427	42	NMA1098	-	NMA1100	-	4	1	16	0	0	0	0	0	0	0	0	0	-+-	sRNAaIR_272	1048381	1048757	377	-2.43038	0.00122078	not_within_promoter_region	NMA1098	-	-0.916893	0.2041	NMA1100	-	-0.420012	0.414569
mRNA-	sRNA01200_mRNA-	AGAGATTGCCCTAAAAAATAAAACGCGGTCTTGAGGCATTTTTGCA	1054522	1054567	46	NMA1105	+	NMA1106	+	79	86	209	6	3	3	0	0	0	0	0	0	+++	sRNAaIR_273	1054465	1054772	308	0.287581	0.897673	not_within_promoter_region	NMA1105	+	-5.14856	8.84227e-09	NMA1106	+	3.66773	0.0017473
mRNA+	sRNA01611_mRNA+	CGGTATTTTTATGGGTATAGTGGATTAACAA	1058167	1058197	31	NMA1110	+	NMA1111	-	12	11	18	1	2	3	0	0	0	0	0	0	++-	sRNAaIR_274	1058128	1059436	1309	-2.41001	3.44468e-07	not_within_promoter_region	NMA1110	+	3.86723	0.00106503	NMA1111	-	-5.04253	1.88818e-08
mRNA-	sRNA01208_mRNA-	GAAGGGCACGTCAGGTTCAGACGGCATATCTT	1060531	1060562	32	NMA1112	+	NMA1113	+	16	21	9	28	28	28	0	0	0	0	0	0	+++	sRNAaIR_275	1060515	1060589	75	-3.21478	0.00181521	not_within_promoter_region	NMA1112	+	-5.40984	5.71811e-10	NMA1113	+	0.541052	0.747251
mRNA-	sRNA01210_mRNA-	AATCAGGACAAGGCGACGAAGCCGAAGACAGTACAGATAGTACGGCAAGGCGAGGCAACGCTGTACTGGTTTAAAT	1061874	1061949	76	NMA1113	+	NMA1114	+	43	13	52	1	6	2	0	0	0	0	0	0	+++	sRNAaIR_276	1061778	1062038	261	-2.50739	2.32271e-05	not_within_promoter_region	NMA1113	+	0.541052	0.747251	NMA1114	+	2.67264	0.0030428
mRNA+	sRNA01623_mRNA+	TGGCAGAGAGGCTGAATGCAGCGGACTCGAAATCCGCTGAGGGTGCAAATCCTCCGTGGGTTCGAATCCCACCGT	1063211	1063285	75	NMA1114	+	NMA1115	-	312607	93726	266184	2292	16998	10875	0	0	0	0	0	0	++-	sRNAaIR_277	1062819	1063488	670	2.644	0.0323809	not_within_promoter_region	NMA1114	+	2.67264	0.0030428	NMA1115	-	5.97	0.390296
mRNA-	sRNA03287_mRNA-	TGCGGGAATGATGACGGAAGGGTTTT	1064940	1064965	26	NMA1115	-	NMA1116	-	0	0	0	0	0	0	22	14	37	5	1	4	---	sRNAaIR_278	1064497	1065657	1161	-1.93919	7.33004e-05	not_within_promoter_region	NMA1115	-	5.97	0.390296	NMA1116	-	-2.84872	0.00010673
mRNA+	sRNA04522_mRNA+	AGTGAATCGGTTCCGTACTATCTGTACTGTCTGCGGCTTCGTCGCCTTGTCCTGATTTTTGTTAATT	1071597	1071663	67	NMA1121	-	NMA1122	+	0	0	1	0	0	0	52	41	66	1	1	1	--+	sRNAaIR_279	1071491	1071771	281	-2.16529	4.13683e-05	not_within_promoter_region	NMA1121	-	-5.67666	1.02276e-10	NMA1122	+	-6.29147	5.62494e-11
mRNA+	sRNA01644_mRNA+	GGGCGGTAATGCTTCCGATTGTAGCCTACTTTACCGCAGGTGTGAAATCCGGCGGGTTGCGGATGTGGGGCGTTTGCG	1074871	1074948	78	NMA1124	-	NMA1126	+	0	0	7	0	0	0	0	0	0	0	0	0	-++	sRNAaIR_280	1074842	1075148	307	-2.24624	0.0197656	not_within_promoter_region	NMA1124	-	-5.77675	7.56675e-10	NMA1126	+	1.30424	0.152992
mRNA-	sRNA03315_mRNA-	GTCTGAAAACCTACCGTTTCATTTTTCAGACGGCCTGTTGTT	1083051	1083092	42	NMA1134	-	NMA1135	-	0	0	0	0	0	0	1	0	7	3	6	10	---	sRNAaIR_281	1083024	1083139	116	0.864995	0.932969	not_within_promoter_region	NMA1134	-	0.669081	0.687522	NMA1135	-	1.53369	0.162589
mRNA-	sRNA01230_mRNA-	ATAGAGTTATTCGGGCGGTTCTACACTGCCGCTCCGAATAACTCTATATTTA	1090434	1090485	52	NMA1141	+	NMA1142	+	76	47	143	3	18	8	0	0	0	0	0	0	+++	sRNAaIR_282	1090388	1090635	248	3.68589	0.00380348	not_within_promoter_region	NMA1141	+	3.05823	0.000829283	NMA1142	+	0.202971	0.933876
mRNA+	sRNA01672_mRNA+	TTGTTTCCCGAATCCGTCTGATTGTAGTCGGATGAAATCAATACAAGCA	1097315	1097363	49	NMA1148	+	NMA1149	+	554	295	347	35	207	16	0	1	0	0	1	0	+++	sRNAaIR_283	1097271	1097474	204	4.90816	0.00619099	not_within_promoter_region	NMA1148	+	1.8847	0.0337229	NMA1149	+	0.438087	0.775011
mRNA-	sRNA01260_mRNA-	GTCTGAGGCTGCTCAGGCGGAATGCCCATA	1100319	1100348	30	NMA1149	+	NMA1150	+	29	28	45	101	165	63	0	0	0	0	0	0	+++	sRNAaIR_284	1100304	1100402	99	3.29545	0.0354915	not_within_promoter_region	NMA1149	+	0.438087	0.775011	NMA1150	+	0.947742	0.387017
mRNA+	sRNA01677_mRNA+	AACATTTGATTCGAATGAATCGGCAGATATGGACTTTCAG	1101835	1101874	40	NMA1150	+	NMA1151	+	430	173	310	78	660	358	0	0	0	0	0	0	+++	sRNAaIR_39	1101615	1101978	364	-0.567448	0.256036	not_within_promoter_region	NMA1150	+	0.947742	0.387017	NMA1151	+	2.8397	0.00410401
mRNA+	sRNA04541_mRNA+	TAAGTTCAATTTACAACAGAAAGCCATCAATCAAACAACC	1107115	1107154	40	NMA1156	+	NMA1157	-	0	0	0	0	0	0	9	0	7	0	0	0	+--	sRNAaIR_285	1107034	1107198	165	1.88201	0.466436	not_within_promoter_region	NMA1156	+	-5.18102	1.91204e-08	NMA1157	-	-5.51167	2.28563e-09
mRNA+	sRNA01687_mRNA+	TAAGACATCCAGCCGTAGGTGGAGGATATATTAACTTTGCTGTTTTTGATGCTAAATCAACTAATGGTAACCATAGTGTCGTACTGAAGGAATTGACCACTGAAGCTCGTAGAAATGGATTAAAAATTGACCAATCTGCGTTAATATTTGAACAACATGGGCGTACACAATTCTATGGAGACAAA	1108300	1108484	185	NMA1157	-	NMA1158	-	672	459	1172	0	0	0	1	0	1	0	0	0	-+-	sRNAaIR_286	1107997	1108719	723	1.06351	0.844219	not_within_promoter_region	NMA1157	-	-5.51167	2.28563e-09	NMA1158	-	-1.18637	0.153804
mRNA-	sRNA01281_mRNA-	CACGAAAGTGGGAATCCGGGAACTTAACGTTACAGTGATTTATCGGAAACGGCTGAAACCGAACGAATTGGATTCCCGCCTGCGCGGGAATGACGGCACATTAGT	1113007	1113111	105	NMA1160	+	NMA1161	-	115	39	167	3	21	23	0	0	0	0	0	0	++-	sRNAaIR_287	1112764	1114190	1427	-2.76748	6.95722e-08	not_within_promoter_region	NMA1160	+	-0.328726	0.43683	NMA1161	-	-5.46773	1.71295e-11
mRNA+	sRNA04560_mRNA+	GGAAACCTGTTAGGCGTTCCTCTTCGGCGCGGTGTATCAGATTCGGCTTTCATTGATCAAATTAGCTTTTC	1119262	1119332	71	NMA1166	-	NMA1167	+	0	0	0	0	0	0	2	4	3	0	0	0	--+	sRNAaIR_288	1118973	1119381	409	-6.2609	1.57938e-09	not_within_promoter_region	NMA1166	-	-0.820118	0.266183	NMA1167	+	NA	NA
mRNA+	sRNA01730_mRNA+	GAATCCGGGAACTTAACGTTACAGTGATTTATCGGAAACGGCTGAAACCG	1122717	1122766	50	NMA1173	+	NMA1174	+	9	8	11	1	2	0	0	0	0	0	0	0	+++	sRNAaIR_289	1122358	1122960	603	-5.82594	3.79114e-20	not_within_promoter_region	NMA1173	+	-5.40149	5.25273e-09	NMA1174	+	-0.111518	0.513202
mRNA+	sRNA04572_mRNA+	GGTTATTTATATGTATCGTGGGTTAAATTTAAATC	1127033	1127067	35	NMA1177	-	NMA1179	+	0	0	0	0	0	0	34	12	34	2	0	1	--+	sRNAaIR_290	1127016	1127304	289	-3.3097	0.000243198	not_within_promoter_region	NMA1177	-	0.607576	0.594094	NMA1179	+	0.0388033	0.75969
mRNA-	sRNA01288_mRNA-	AAACGGATGCCGTCTGAAAAACGTGTTCAGACGGCATTTGAACGG	1128148	1128192	45	NMA1179	+	NMA1181	+	9	7	8	4	4	6	0	0	0	0	0	0	+++	sRNAaIR_291	1128139	1128203	65	-2.38728	0.0102721	not_within_promoter_region	NMA1179	+	0.0388033	0.75969	NMA1181	+	-0.49917	0.358477
mRNA+	sRNA01742_mRNA+	AAACCGCCCGGCCGCCACCCGCGCCCACCCAAGGCACACAACCGTTGCGTAGCTCAGGGAGCGGCAGGGCAACCCAT	1131500	1131576	77	NMA1182	+	NMA1185	+	73	26	95	47	45	31	0	0	0	0	0	1	+++	sRNAaIR_292	1131184	1131795	612	-1.30292	0.0199271	not_within_promoter_region	NMA1182	+	-3.12523	0.0002286	NMA1185	+	-3.52387	6.35251e-05
mRNA-	sRNA01294_mRNA-	TGTGTGACCAGGCTTTGGCCGTCTGTATTCAGACGGTCTTTTTTTT	1133759	1133804	46	NMA1187	+	NMA1188	+	10	7	23	9	36	20	0	0	0	0	0	0	+++	sRNAaIR_293	1133752	1134058	307	-0.717663	0.139519	not_within_promoter_region	NMA1187	+	NA	NA	NMA1188	+	NA	NA
mRNA-	sRNA03326_mRNA-	AAAAAGCCCGCGTAGGGCGCGGGCTGAGGGTGAAAG	1135809	1135844	36	NMA1192	+	NMA1193	-	0	0	0	0	0	0	257	135	527	6	5	1	+--	sRNAaIR_294	1135807	1135850	44	0.552244	0.73803	not_within_promoter_region	NMA1192	+	-3.93535	2.62515e-05	NMA1193	-	2.04431	0.704613
mRNA+	sRNA04581_mRNA+	GGGATTTTGCAAAGGTCTCAGGCGGCAAATCGCCACCCTTCCCTTCAAACCTTCCGC	1138944	1139000	57	NMA1199	-	NMA1200	-	2	0	3	0	0	0	1523	586	675	10	46	12	---	sRNAaIR_295	1138900	1139031	132	0.607198	0.962945	not_within_promoter_region	NMA1199	-	-2.56156	0.00659088	NMA1200	-	3.06882	0.000779249
mRNA-	sRNA03343_mRNA-	CGGTGGGGTTTCGGTTTTTTCCGATAAAGTCCTGCTGCGTTGTGTTGCTGGATTCCCGCCTGCGCGGGAATGACGGCCGCCGGACGGCAAACGACCATACACAATTATTGACAACCCCATTTATT	1142139	1142263	125	NMA1200	-	NMA1201	-	5	0	1	0	0	0	1037	1107	2270	85	39	12	---	sRNAaIR_296	1140811	1142679	1869	-0.927671	0.06405	not_within_promoter_region	NMA1200	-	3.06882	0.000779249	NMA1201	-	-0.93752	0.215394
mRNA+	sRNA04603_mRNA+	CGGGCCAAACCCCCGGCACTGGCGCACCGGAGTGGGCTGCTGGCTTCCGCCCCTGACCCGGTGTTCCGATTTGCCATGCGGGGAGACCCGCCT	1147767	1147859	93	NMA1205	-	NMA1206	+	0	0	0	0	0	0	1064	440	1466	54	150	146	--+	sRNAaIR_297	1147595	1148118	524	1.15595	0.307858	not_within_promoter_region	NMA1205	-	2.31605	0.0117005	NMA1206	+	1.07585	0.234563
mRNA+	sRNA01798_mRNA+	GCAAAGGTCTCAGAGTGAGTTTATTTTGGGGCGGCGGCGGGTCGGGGGCAAGCGGCGTGGGGCTTTTAGGTTT	1157502	1157574	73	NMA1217	+	NMA1218	-	4	6	2	0	0	1	0	0	0	0	0	0	++-	sRNAaIR_298	1157365	1157628	264	-1.52541	0.0424703	not_within_promoter_region	NMA1217	+	-2.60744	0.00405044	NMA1218	-	3.19558	0.000502824
mRNA-	sRNA01310_mRNA-	CTATTTATGCACTAGAAATTAATTAGTGCATTACCAATGCGTGAATTATGAGATTTTAAAATCTCTTTTGCAAGGATTAT	1160762	1160841	80	NMA1224	-	NMA1225	+	3	17	1	3	8	5	0	0	0	0	0	0	-++	sRNAaIR_299	1160708	1160844	137	2.45322	0.55036	within_promoter_region_(1160745_1160867)	NMA1224	-	-4.66589	7.15348e-07	NMA1225	+	-2.60452	0.00619532
mRNA+	sRNA04619_mRNA+	TGGTGGAGGCGGGGGGAATCGAACCCCCGTCCGAAAGTCCTCTACAAAGCGTTCTACATACTTAGTTGTGTCTATTTGAAAATCTTATTTCCATCATGCCGACCAACAGGCCTTTTGGAAACCAGTTACCTTAA	1165695	1165828	134	NMA1234	+	NMA1237	-	0	0	0	0	0	0	223644	85976	647398	311	234	111	+--	sRNAaIR_300	1165375	1166119	745	2.06566	0.078311	not_within_promoter_region	NMA1234	+	-5.32385	2.5255e-08	NMA1237	-	-1.63662	0.0474097
mRNA+	sRNA04628_mRNA+	TTTTGGCGGCGGTGTTGGGTTTTGTATCCGGTTTGCCGTTGTGTCCTGTGATGATGATTTTGGGCGCGGTTTTTCTGTTTTGATGTGTGAAATGCC	1169648	1169743	96	NMA1242	-	NMA1243	-	0	0	0	0	0	0	3	0	9	0	0	0	---	sRNAaIR_301	1169461	1169773	313	-2.84975	0.000411514	not_within_promoter_region	NMA1242	-	-2.85825	0.00115979	NMA1243	-	0.367917	0.937027
mRNA+	sRNA01823_mRNA+	TACAACGAATTGTTATTCTCACTTGGTTTTCTGTTTTTTATGGGAATGACGAAATTTTAGGTTTCTGATTTCGGTTTTCTGTTTTAAGGGAATGACGAGACTTGAGATGGCGGCATTTATCGGGAGCAACTGAAACCACTCTGCCGTCATTCCCGCGAAAGCGGGAATCTAGGTTCGTCCG	1178815	1178995	181	NMA1251	-	NMA1252	-	4	10	1	0	2	0	0	0	0	0	0	0	-+-	sRNAaIR_302	1178667	1179263	597	-5.88521	2.18705e-14	not_within_promoter_region	NMA1251	-	-6.22731	9.40224e-10	NMA1252	-	0.190142	0.674572
mRNA+	sRNA04653_mRNA+	GTATAAAAAAATACTTCAAAACCTAAGGCAGATAGTCCA	1183006	1183044	39	NMA1254	-	NMA1255	-	0	0	0	0	2	0	56	61	168	6	7	5	---	sRNAaIR_303	1182962	1183441	480	4.54848	3.16497e-06	not_within_promoter_region	NMA1254	-	3.2078	0.00327339	NMA1255	-	3.12011	0.000650356
mRNA+	sRNA01843_mRNA+	ACCGATTAACTCACCATTAACCCAAAGCTGTGGAAAGGTTGGCCGATTGGCGATGAGTGGTAGAGTACTGCGAATTTCTGGGTTTTCTAGGATATTAACAAAAGCAAAGGGTCTGCCAATTGGGTCAGCACCTCTACTGCACGCGCTGAAAATCCACATTGGGGAAACTGGGGCGTGCCTTTCATATATAGTGGA	1185461	1185655	195	NMA1255	-	NMA1257	+	216	106	466	14	15	5	2	0	5	0	0	0	-++	sRNAaIR_304	1185218	1185785	568	0.563309	0.603365	not_within_promoter_region	NMA1255	-	3.12011	0.000650356	NMA1257	+	2.00696	0.197455
mRNA+	sRNA04660_mRNA+	TTGGTGCGTTTTGCAGGATAGTCT	1187405	1187428	24	NMA1259	-	NMA1260	-	0	0	0	0	0	0	14	11	65	2	2	4	---	sRNAaIR_305	1187341	1187585	245	-0.535882	0.341495	not_within_promoter_region	NMA1259	-	-0.993448	0.148646	NMA1260	-	1.12644	0.49262
mRNA+	sRNA01852_mRNA+	ACTGATTTTTCTTACCGGTTTATGAGCTTATTAATTCTTTCTTATATACCGTCAATTCATTCATCGGAAGATGATATTGATTTTGGCAAAAGGGTTATGATGGTTACTTTTTTTGCATTTTTAGACACAGTAATA	1190297	1190431	135	NMA1263	+	NMA1264	-	70	17	138	1	1	1	0	0	1	0	0	0	++-	sRNAaIR_47	1190104	1190758	655	-0.769744	0.122052	not_within_promoter_region	NMA1263	+	0.422046	0.972488	NMA1264	-	-3.48495	0.000477555
mRNA+	sRNA01860_mRNA+	ATATTTCTGCTGTAGGCTGATTTATTTTAGACAAGGACTACCATGCAATTAGATATAGACCGCTTGGTTGCTTATTTCGGCGGCGTGAACGCGCTTGCCGAAGCGTTGAAACAGCACGATCCCGAAAATGCCGCGACGACCGCCGCCATCTATAAATGGCGCACGCGCGGGTC	1197849	1198021	173	NMA1268	-	NMA1270	+	47	50	79	3	0	0	0	0	0	0	0	0	-++	sRNAaIR_306	1197646	1198130	485	3.26623	0.00298242	not_within_promoter_region	NMA1268	-	-4.62537	1.23769e-06	NMA1270	+	3.17283	0.00877811
mRNA+	sRNA01862_mRNA+	GACGGCATTGCGGCGATATAGTGGATTAAATT	1199728	1199759	32	NMA1270	+	NMA1272	+	7	1	4	2	1	1	0	0	0	0	0	0	+++	sRNAaIR_307	1199685	1199883	199	-1.23229	0.0182491	not_within_promoter_region	NMA1270	+	3.17283	0.00877811	NMA1272	+	0.405604	1
mRNA-	sRNA03405_mRNA-	AAGTTACGCCAGCTTTTTCACAAAACCGCGCCGGAATGCGCGGTTTTCTGTTTAAAGCTGACGAGATTAGGGAAT	1207312	1207386	75	NMA1280	-	NMA1281	+	0	0	0	0	0	0	1	0	2	4	12	4	--+	sRNAaIR_308	1207174	1207415	242	-3.3611	0.000421323	not_within_promoter_region	NMA1280	-	-6.46906	1.33897e-11	NMA1281	+	1.35318	0.688244
mRNA+	sRNA01887_mRNA+	AACGCTCTAACGTTGCTTTTCCACTATCCCCGA	1214709	1214741	33	NMA1293	-	NMA1294	-	580	285	321	13	56	49	3	0	0	7	0	2	-+-	sRNAaIR_309	1214683	1214813	131	2.44399	0.253437	not_within_promoter_region	NMA1293	-	-1.62605	0.0499246	NMA1294	-	0.115361	0.49262
mRNA+	sRNA04684_mRNA+	TTCATGCCCTACATAAAGAGAGTTGCTGCTCTGCTTTCCACCTGTTCCGC	1215138	1215187	50	NMA1294	-	NMA1295	-	3	0	0	0	0	0	489	194	417	1	1	0	---	sRNAaIR_310	1215015	1215214	200	-3.97934	9.73645e-06	not_within_promoter_region	NMA1294	-	0.115361	0.49262	NMA1295	-	-4.98228	9.26727e-08
mRNA-	sRNA01344_mRNA-	AGCTTAAAAGCAGAATGATGAAAAAAACAACTTTCGCCAGTTTTGTCATTTCCACAAGCCTCCTTTCTATCCGATAAGCCCCCGAAGTTGCCGCTTCGGGGCTTTGCT	1215520	1215627	108	NMA1296	-	NMA1297	-	3777	1501	4218	29	34	22	22	7	19	1	2	1	-+-	sRNAaIR_311	1215481	1215672	192	4.4282	7.15772e-05	not_within_promoter_region	NMA1296	-	-4.07535	2.05568e-05	NMA1297	-	-4.76211	4.17878e-07
mRNA-	sRNA01346_mRNA-	TTGTAGTAAAAAAGGTCGTCTGAAACGTTTTGGCGAAACTCGCAAAGCTCGTTTTCAGACGGCATTTTTTA	1216969	1217039	71	NMA1300	+	NMA1301	+	15	1	32	1	25	2	0	0	0	0	0	0	+++	sRNAaIR_312	1216968	1217081	114	-1.05049	0.194659	not_within_promoter_region	NMA1300	+	2.66085	0.00559312	NMA1301	+	5.44778	0.419912
mRNA+	sRNA04693_mRNA+	GCACACGCTCTCGGACGCCCTAACGGGCAGGCTGCGGTATCGAGGTTATCACCGCTTTTC	1225877	1225936	60	NMA1315	+	NMA1318	+	6	7	7	0	0	0	2096	596	1220	83	172	93	+-+	sRNAaIR_313	1225851	1226606	756	0.372712	0.948876	not_within_promoter_region	NMA1315	+	-5.87461	1.15887e-10	NMA1318	+	-6.00585	1.45634e-10
mRNA-	sRNA03417_mRNA-	CTTCGGCGGCAAGTTCCCGCACTTCGCCGTCAGCGTTTGTT	1234778	1234818	41	NMA1325	+	NMA1328	+	0	0	3	0	0	0	123	109	288	3	7	4	+-+	sRNAaIR_49	1234097	1235173	1077	NA	NA	not_within_promoter_region	NMA1325	+	-6.43131	3.1191e-13	NMA1328	+	-5.53842	2.46131e-09
mRNA+	sRNA04712_mRNA+	CCTTGTTCGGATATTGAAACCGGCCGCCCGATTTTGGGCGGTGCGGCTTGCAAGTATCAAGATTCGC	1237846	1237912	67	NMA1331	-	NMA1332	-	0	0	0	0	0	0	642	196	297	1	4	0	---	sRNAaIR_314	1237513	1237953	441	-0.850863	0.0828255	not_within_promoter_region	NMA1331	-	-1.99921	0.00716282	NMA1332	-	3.95791	0.000143429
mRNA-	sRNA01357_mRNA-	ATCAAGGGCGTGTATAGTGAATTAAATTTAAACCGGTACAGCG	1245030	1245072	43	NMA1340	+	NMA1341	+	75	47	94	2	6	0	0	0	0	1	0	0	+++	sRNAaIR_315	1244915	1245236	322	-0.0380945	0.760854	not_within_promoter_region	NMA1340	+	-4.55314	5.63591e-07	NMA1341	+	1.68699	0.0998394
mRNA+	sRNA01925_mRNA+	ATACCGTACACGTTGAGGAGCAGATATGATGGGCGATTCCGTCATTTATTATGTAGAACAGGCAGACAAACCGGTAAACCGTGCCGGCGAACGCGCCCGCAAAACATTCAAATATTTTTGGCGCGAGCTTTTTTGGG	1245812	1245948	137	NMA1341	+	NMA1343	+	166	182	365	1	3	1	1	0	0	0	0	0	+++	sRNAaIR_316	1245801	1246036	236	3.28001	0.00626152	not_within_promoter_region	NMA1341	+	1.68699	0.0998394	NMA1343	+	2.5648	0.00432633
mRNA-	sRNA01374_mRNA-	ACAAGCAGCAAGCAGTTTGTCTGAAACTGCTTGCTTTTTCTT	1249928	1249969	42	NMA1349	+	NMA1350	+	18	5	22	1	5	3	0	0	0	0	0	0	+++	sRNAaIR_317	1249918	1250014	97	3.95418	0.548509	within_promoter_region_(1249922_1250011)	NMA1349	+	-4.90342	2.07061e-06	NMA1350	+	-5.10765	5.01218e-08
mRNA+	sRNA01939_mRNA+	CGGAAGAGTTGCGGCATTATCGGGCATCTTTAACAAGTAGTGCCGTCTTGACAGGCAATCGGTTT	1252496	1252560	65	NMA1353	+	NMA1354	+	25	17	60	0	0	2	0	0	0	0	0	0	+++	sRNAaIR_318	1252442	1252562	121	2.35411	0.293431	not_within_promoter_region	NMA1353	+	1.46685	0.428404	NMA1354	+	2.14523	0.0282559
mRNA-	sRNA03448_mRNA-	TGCCTATACCGTCTGAAAGACAGGGCTGTTTCAGACGGTATCGGGTA	1259223	1259269	47	NMA1361	-	NMA1362	-	0	0	0	0	0	0	1	4	9	12	8	11	---	sRNAaIR_319	1259209	1259380	172	-2.22752	0.0126147	within_promoter_region_(1259215_1259285)	NMA1361	-	-1.57912	0.0230315	NMA1362	-	1.37829	0.185485
mRNA-	sRNA01389_mRNA-	ACTATACCGTCTGAAAGGCAAGGGCTTCAGACGGCATCTT	1269547	1269586	40	NMA1369	+	NMA1370	+	1	1	7	5	3	3	0	0	0	0	0	0	+++	sRNAaIR_320	1269393	1269661	269	-1.02133	0.0418941	not_within_promoter_region	NMA1369	+	-5.65126	6.46326e-10	NMA1370	+	-2.86255	8.71414e-05
mRNA-	sRNA03452_mRNA-	TGGCAGAGAGGAAGGGATTCGAACCCTCGATACGCTATTCACGTATACACGCTTTCCAGGCGTGCGACTTAAACCACTCATCCACCTCTCTA	1272037	1272128	92	NMA1370	+	NMA1371	+	0	0	0	0	0	0	31081	13737	15519	2126	2774	1082	+-+	sRNAaIR_321	1271474	1272462	989	1.22908	0.250686	not_within_promoter_region	NMA1370	+	-2.86255	8.71414e-05	NMA1371	+	0.56075	0.676501
mRNA+	sRNA04770_mRNA+	TAGCACGTTACCGGCGGCTTGACAGTTTATCAGGTTTAATTTTGGTCCCCTTTGAATAGCCCGGTTTTCCTTTGCCGACCACTGTTGCTCCCGTTCTTTCAATTTCAG	1276681	1276788	108	NMA1372	-	NMA1373	-	0	0	0	0	0	0	15	1	55	0	0	0	---	sRNAaIR_322	1276641	1276966	326	-3.9879	5.24328e-05	not_within_promoter_region	NMA1372	-	-4.64143	6.92763e-08	NMA1373	-	-3.80543	0.000198195
mRNA-	sRNA03466_mRNA-	AAAAAAGGGGTGGCGGCAGCCACACCCAAACACACACACATCAAGA	1280514	1280559	46	NMA1375	-	NMA1376	-	0	0	0	0	0	0	395	102	399	358	1804	338	---	sRNAaIR_50	1280447	1280769	323	0.743991	0.992601	not_within_promoter_region	NMA1375	-	1.76767	0.338063	NMA1376	-	3.50035	0.000271127
mRNA-	sRNA03482_mRNA-	AAAAAATACGGAATCACCCTATTTGACAGGCTTTCAGGACGAAACCGCATTTTTACAACA	1296363	1296422	60	NMA1397	-	NMA1398	-	0	0	0	0	0	0	87	48	164	9	27	17	---	sRNAaIR_323	1296255	1296435	181	5.21127	0.000384125	not_within_promoter_region	NMA1397	-	4.56266	0.00279789	NMA1398	-	2.20928	0.010201
mRNA-	sRNA03498_mRNA-	GCAGAGCGGGCGGAAAACTTGCACAACGCGTCAAACTGCCCTATCCTTTCCTTCAGAAAAACCGTTTC	1304198	1304265	68	NMA1403	-	NMA1405	+	0	0	0	0	0	0	67	29	63	5	8	4	--+	sRNAaIR_324	1304073	1304277	205	-1.46624	0.114273	not_within_promoter_region	NMA1403	-	-5.20517	2.46591e-07	NMA1405	+	1.52603	0.436162
mRNA-	sRNA01409_mRNA-	ACAATGCCGTCTGAAGCGGCTTCAGACGGCATTGTTGATAA	1309053	1309093	41	NMA1409	+	NMA1410	+	29	64	48	3	6	5	0	0	0	0	0	0	+++	sRNAaIR_325	1309041	1309111	71	-0.116228	0.564525	not_within_promoter_region	NMA1409	+	2.70662	0.00597676	NMA1410	+	-4.9237	7.11615e-08
mRNA-	sRNA03525_mRNA-	TGGTGCGGACGGAGAGACTCGAACTCTCACACCTCTCGGCGCCAGAACCTAAATCTGGTGCGTCTACCAATTTCGCCACGTCCGCA	1320439	1320524	86	NMA1421	-	NMA1424	+	0	0	0	0	0	0	1543	509	1946	84	153	78	--+	sRNAaIR_326	1319920	1320676	757	2.90264	0.00355262	not_within_promoter_region	NMA1421	-	2.90115	0.00195881	NMA1424	+	1.23352	0.284777
mRNA+	sRNA04858_mRNA+	GAACAAATGTTCCCACACGCCAAATATC	1343704	1343731	28	NMA1448	-	NMA1449	-	0	0	0	0	0	0	6	0	11	0	0	0	---	sRNAaIR_327	1343668	1343789	122	0.301891	0.662266	not_within_promoter_region	NMA1448	-	0.374395	0.967495	NMA1449	-	0.424812	0.818779
mRNA+	sRNA02051_mRNA+	TGATAACATATAATTGTTGCGGCTAATGTAAACAGAGGGGCGATAAATTGCTTTCATCTTTTAAGCGGGCTTAGCGACACTCTAAATTAATGCAATAATGCAACTCTCCATTTCAAATAA	1347896	1348015	120	NMA1452	+	NMA1453	+	15	5	39	1	0	0	0	0	0	0	0	0	+++	sRNAaIR_328	1347859	1348032	174	1.57378	0.367891	not_within_promoter_region	NMA1452	+	1.72005	0.0810507	NMA1453	+	1.31489	0.164177
mRNA-	sRNA03551_mRNA-	ACGGCATCGGTCGGTTAATCGTAACCGCATA	1366143	1366173	31	NMA1472	-	NMA1473	-	0	0	0	0	0	0	61	22	48	10	7	5	---	sRNAaIR_52	1366093	1366216	124	-1.18991	0.120349	not_within_promoter_region	NMA1472	-	1.71468	0.115632	NMA1473	-	2.27904	0.00817372
mRNA-	sRNA03568_mRNA-	GGATGACGAAATGCACAAACCGGCCGAAAT	1379946	1379975	30	NMA1483	-	NMA1485	+	0	0	0	0	0	0	65	29	120	7	4	2	--+	sRNAaIR_330	1379818	1380150	333	-0.359053	0.421546	not_within_promoter_region	NMA1483	-	-0.0993192	0.676501	NMA1485	+	-0.388821	0.420312
mRNA+	sRNA04907_mRNA+	GGAAAGCGGCACAAGGGCGCGGCGCGAAATGCGGCATCCGCCGCAATCGGCGGCTTTGCGGAATGCCGCACGTTGCCTCTTGCACCGCCCGAAATCCGTATGCCGCCGCCGAAAATGCCGTCTG	1385377	1385500	124	NMA1488	-	NMA1490	-	0	0	3	0	0	0	351	170	449	19	15	11	---	sRNAaIR_331	1385231	1385548	318	1.16521	0.531766	not_within_promoter_region	NMA1488	-	1.33611	0.171278	NMA1490	-	-6.99166	1.09317e-13
mRNA-	sRNA03576_mRNA-	ATACAAATGCCGTCTGAAACATCCGGCTTCAGA	1395003	1395035	33	NMA1497	-	NMA1498	-	0	0	0	0	0	1	13	1	4	106	146	39	---	sRNAaIR_332	1394860	1395056	197	-1.67611	0.0117875	not_within_promoter_region	NMA1497	-	-4.75186	9.94018e-08	NMA1498	-	-5.72975	1.14427e-10
mRNA+	sRNA04935_mRNA+	CCAAACAGGATTTCTGTCAAAAAACACATCGGCCGCCCATTTCCGAATCCGCA	1404374	1404426	53	NMA1506	-	NMA1507	+	0	0	0	0	0	0	2	9	3	1	0	0	--+	sRNAaIR_333	1404333	1404509	177	-1.43795	0.100545	not_within_promoter_region	NMA1506	-	-4.4043	1.03212e-05	NMA1507	+	1.76919	0.0391132
mRNA-	sRNA01501_mRNA-	GTTTTGCCATCTATACTTCTCCCCTTGTATAGATGGTTTTTTT	1407404	1407446	43	NMA1508	+	NMA1509	+	50	22	61	4	40	7	0	0	0	1	0	0	+++	sRNAaIR_53	1407247	1407789	543	-1.00015	0.0510128	not_within_promoter_region	NMA1508	+	-0.952048	0.179596	NMA1509	+	-4.8174	1.25731e-06
mRNA-	sRNA01504_mRNA-	CGTCTGCCCTGCCAAGGACGGCAGACATCCA	1410167	1410197	31	NMA1514	+	NMA1515	+	735	470	1319	17	6	11	0	0	0	0	0	0	+++	sRNAaIR_334	1410090	1410243	154	2.47506	0.22074	not_within_promoter_region	NMA1514	+	-4.93886	2.14297e-07	NMA1515	+	-5.48574	9.14446e-11
mRNA-	sRNA01520_mRNA-	TTGCAAAAGGCTTCAAATCAAACTTGCCTGCCCTGCAATTTTTTATTTGAAGCCTTGATTTA	1417199	1417260	62	NMA1521	+	NMA1522	+	1	0	6	8	22	16	0	0	0	0	0	0	+++	sRNAaIR_335	1417134	1417276	143	2.59135	0.084386	not_within_promoter_region	NMA1521	+	2.32084	0.0150969	NMA1522	+	1.15979	0.265383
mRNA+	sRNA04954_mRNA+	GGAAGCAAACAGCGCAACGGTACGATATTTGAACCGCATTGCCGCAAAGGGGAAA	1422546	1422600	55	NMA1526	-	NMA1527	-	0	0	1	0	0	0	185	160	286	13	11	4	---	sRNAaIR_336	1422493	1422696	204	1.65686	0.334876	not_within_promoter_region	NMA1526	-	2.80136	0.00196285	NMA1527	-	-5.1791	1.96734e-09
mRNA-	sRNA03605_mRNA-	TTGAGCCGCTCGGAAACTTTATTGCCCCGTGCGCCGTTGTCGGCTTTCTTGTTGCGTGCGGACGTTGGGGACGGGCTTCCCGCCCTGCCTTTTGCTGTTTTT	1425014	1425115	102	NMA1527	-	NMA1528	+	0	0	0	0	0	0	184	162	425	7	5	2	--+	sRNAaIR_337	1425001	1425357	357	-4.36292	2.55791e-06	not_within_promoter_region	NMA1527	-	-5.1791	1.96734e-09	NMA1528	+	0.911128	0.391277
mRNA-	sRNA03610_mRNA-	TGAAACCACATTCCGACAATCGGCAGGGTTTCAGACGGCATC	1429973	1430014	42	NMA1533	+	NMA1534	-	0	0	0	0	0	0	46	2	25	16	44	25	+--	sRNAaIR_338	1429240	1430026	787	-1.91599	0.0155343	not_within_promoter_region	NMA1533	+	0.59766	0.775011	NMA1534	-	2.95548	0.0200102
mRNA-	sRNA03611_mRNA-	AAACAGCCTTCTGCCATGCGAAAGCAGAAGGCAAGGTT	1431427	1431464	38	NMA1537	-	NMA1538	-	0	0	0	0	0	0	458	682	725	191	466	261	---	sRNAaIR_339	1431405	1431559	155	1.77065	0.615226	not_within_promoter_region	NMA1537	-	-6.00023	1.31749e-10	NMA1538	-	-5.71012	5.46899e-10
mRNA-	sRNA03619_mRNA-	ACGTCTTTCAGACGGCATAAGGCGGTGAAATCCTGAATGTATGCCGTCTGAAACCCAATC	1443165	1443224	60	NMA1545	-	NMA1546	-	0	0	0	0	0	0	5	11	4	17	6	15	---	sRNAaIR_340	1443111	1443438	328	-0.677293	0.184471	not_within_promoter_region	NMA1545	-	-3.34786	1.37303e-05	NMA1546	-	-0.00333242	0.760875
mRNA-	sRNA03622_mRNA-	ACAGGTACGGCAAACTTCACGGAACAGCGCACCATATCGGCACGATTTGCATAAAGCCTACCGTTTCGGCAATC	1444966	1445039	74	NMA1546	-	NMA1547	-	0	0	0	0	0	0	43	44	36	18	11	6	---	sRNAaIR_341	1444924	1445042	119	1.70774	0.967387	not_within_promoter_region	NMA1546	-	-0.00333242	0.760875	NMA1547	-	2.0828	0.0121559
mRNA-	sRNA01537_mRNA-	AAATAAAGGGGTTGGCTACACCCTCCCTGCCGA	1451808	1451840	33	NMA1553	-	NMA1554	+	139	234	284	5	5	0	0	0	0	0	0	0	-++	sRNAaIR_342	1451177	1451869	693	0.0577254	0.621936	not_within_promoter_region	NMA1553	-	-5.17918	3.2532e-09	NMA1554	+	-2.13795	0.00263467
mRNA+	sRNA02184_mRNA+	CCTGTTTGCCCCATTCCGACATCAGGC	1454550	1454576	27	NMA1554	+	NMA1555	+	33	27	41	29	30	19	0	0	0	0	0	0	+++	sRNAaIR_343	1454534	1454682	149	0.925267	0.74174	not_within_promoter_region	NMA1554	+	-2.13795	0.00263467	NMA1555	+	-2.22363	0.00282984
mRNA+	sRNA02202_mRNA+	AGGCTGCCTTTGTAGTTAACGGAGAAATTTAGACAAATCCCGATTGCGCACTTTTAACACATCTTTCTT	1466054	1466122	69	NMA1562	+	NMA1563	+	8	0	8	1	0	0	0	0	0	0	0	0	+++	sRNAaIR_344	1465875	1466221	347	0.10908	0.621137	not_within_promoter_region	NMA1562	+	-0.488203	0.374639	NMA1563	+	-0.171793	0.59451
mRNA-	sRNA03653_mRNA-	TGACTCGTCATTCCCGCGTAGGCGGGAATCCGGTTTT	1480228	1480264	37	NMA1574	-	NMA1575	-	0	0	0	0	0	0	37	17	30	21	5	3	---	sRNAaIR_345	1479813	1481024	1212	-2.30665	1.98606e-06	not_within_promoter_region	NMA1574	-	-4.74653	2.14297e-07	NMA1575	-	-3.72628	1.16504e-05
mRNA-	sRNA03661_mRNA-	AGAATCAATCAAATAATAAAAAATATGAATATGTTTTGAAGCCTAAGGCGGTATTAGTCCGCCTAAATTGTCA	1482381	1482453	73	NMA1575	-	NMA1576	+	0	0	0	0	0	0	59	69	65	5	11	7	--+	sRNAaIR_346	1482381	1482576	196	-0.297434	0.415282	not_within_promoter_region	NMA1575	-	-3.72628	1.16504e-05	NMA1576	+	-6.64442	3.861e-12
mRNA-	sRNA01564_mRNA-	TATCTTGTCATACGAAGCCATCGCCTTCCAACCTAAACCGCCCTTACGGGCGCGTTTCTTCTGT	1485673	1485736	64	NMA1579	-	NMA1580	+	244	250	498	10	29	8	0	0	0	0	0	0	-++	sRNAaIR_347	1485577	1485903	327	4.67151	1.20307e-05	not_within_promoter_region	NMA1579	-	-2.69613	0.00298797	NMA1580	+	2.99117	0.00710267
mRNA-	sRNA03670_mRNA-	GTCTGTGTGGTACCAATAGCAATAAGCGGTTGTAAATTTTTTGCCTTGCATGATGAAATGCCGTCTGAAGATAAAAATATTG	1489212	1489293	82	NMA1582	-	NMA1584	+	0	0	0	0	0	0	103	87	87	20	27	14	--+	sRNAaIR_348	1489137	1489479	343	4.78191	5.63579e-05	not_within_promoter_region	NMA1582	-	-0.387221	0.424634	NMA1584	+	-0.413398	0.411063
mRNA+	sRNA05050_mRNA+	TTTTTCGCTTCCTGCCTGTTGTAGCTGCCTTTGCCTTTCCTTTTCCGTTCCACCTTGTGCCGGAACAAATCGGATTTCACTAAGGCTTTTAAAGCATTGTCGCGTATTTTGCCTTTATTGTGCTGCACTTTGCCGCCCATATTCAGTCCTTTC	1503684	1503836	153	NMA1597	+	NMA1598	+	2	0	5	0	0	0	260	222	773	1	1	1	+-+	sRNAaIR_349	1503643	1503904	262	3.65333	0.000847954	not_within_promoter_region	NMA1597	+	-5.77857	6.45853e-10	NMA1598	+	-5.17487	1.34963e-08
mRNA-	sRNA03687_mRNA-	TTTCAGACGGCATATTCCGTTATGGAAACGGGTTGAGCAATATGTCGGCCGAACAGTTGTT	1513770	1513830	61	NMA1608	-	NMA1609	-	0	0	0	0	0	0	60	51	84	5	14	8	---	sRNAaIR_350	1513752	1514030	279	-0.0607291	0.740515	not_within_promoter_region	NMA1608	-	-6.66338	7.86582e-12	NMA1609	-	-5.34454	2.29832e-08
mRNA+	sRNA05063_mRNA+	GTTTTCCCCATCACGCTGCATCGCAATATCGG	1515523	1515554	32	NMA1609	-	NMA1610	+	0	0	0	0	0	0	177	102	160	6	7	4	--+	sRNAaIR_351	1515477	1516093	617	-0.219303	0.567583	not_within_promoter_region	NMA1609	-	-5.34454	2.29832e-08	NMA1610	+	-6.06922	1.3458e-11
mRNA-	sRNA01595_mRNA-	TAGACGTAGGTTGGATTCTCGAATCCGACACAGCCGTCCAAGATGTCGGTTTCTTGAATCCGACCTACAACCTG	1517994	1518067	74	NMA1610	+	NMA1611	+	9	3	0	177	150	154	1	0	2	0	0	1	+++	sRNAaIR_352	1517930	1518109	180	2.31653	0.137188	not_within_promoter_region	NMA1610	+	-6.06922	1.3458e-11	NMA1611	+	-5.05943	2.36153e-07
mRNA-	sRNA01597_mRNA-	GACAGCAGCCGGACAGCCCATACTACGCGGCTGAAAAAATGCCGTCTGAAACGCATTCAGACGGCATCCGC	1518908	1518978	71	NMA1611	+	NMA1612	-	8	0	8	3	7	9	0	0	0	0	0	0	++-	sRNAaIR_353	1518749	1519004	256	-0.578907	0.334223	not_within_promoter_region	NMA1611	+	-5.05943	2.36153e-07	NMA1612	-	-6.13648	1.16414e-10
mRNA-	sRNA03693_mRNA-	TGCCTAAAAAGACAGAAAAAGTCTTTCCGGCAGCCTGCACTTTGGTTT	1523723	1523770	48	NMA1618	-	NMA1620	-	0	0	0	0	0	0	18	2	16	1	4	5	---	sRNAaIR_354	1523634	1523856	223	-2.9551	0.00134681	not_within_promoter_region	NMA1618	-	-1.39579	0.14432	NMA1620	-	-1.5112	0.0233533
mRNA-	sRNA01600_mRNA-	ATTCCACACCAATCCCGCAAAATTTTTAGCTGTCGGGACGGTGTGCCGAAGT	1526775	1526826	52	NMA1620	-	NMA1621	-	331	158	704	6	0	4	0	0	1	0	0	0	-+-	sRNAaIR_56	1526086	1526884	799	1.08889	0.416199	not_within_promoter_region	NMA1620	-	-1.5112	0.0233533	NMA1621	-	1.61155	0.211215
mRNA+	sRNA05083_mRNA+	CCCAATACCTCAAATCAGAGATTTACGCTTCACAAACAATACAGGCTTTCGCCTGCGGCTTTGCCCGC	1536339	1536406	68	NMA1628	-	NMA1630	-	0	0	0	0	0	0	1246	685	1765	12	33	3	---	sRNAaIR_59	1536253	1537000	748	2.93383	0.00428369	not_within_promoter_region	NMA1628	-	0.421409	0.942416	NMA1630	-	-1.1939	0.115238
mRNA-	sRNA01602_mRNA-	ATTCCCTGCCCCGCCACTCACAGGCGGGCAGTTTATAGTGGATTAACAA	1539856	1539904	49	NMA1633	-	NMA1634	+	42	19	60	40	42	34	0	0	0	0	0	0	-++	sRNAaIR_355	1539740	1540104	365	-0.541204	0.261627	not_within_promoter_region	NMA1633	-	1.48182	0.0875208	NMA1634	+	1.3843	0.153867
mRNA-	sRNA01610_mRNA-	CTCTTTAAACCTGTCTTTCGGCAGGTTTCTTTTT	1541847	1541880	34	NMA1634	+	NMA1635	+	46	40	44	192	343	139	0	0	2	0	0	0	+++	sRNAaIR_60	1541479	1542052	574	-0.262918	0.520441	not_within_promoter_region	NMA1634	+	1.3843	0.153867	NMA1635	+	2.25112	0.0295881
mRNA+	sRNA02301_mRNA+	TCACTATCAATCCTGCCATACAAAATGCCGT	1544425	1544455	31	NMA1636	+	NMA1638	-	6	0	6	1	0	0	0	0	0	0	0	0	++-	sRNAaIR_356	1544089	1544505	417	-0.920745	0.0767813	within_promoter_region_(1544404_1544473)	NMA1636	+	1.25598	0.188813	NMA1638	-	-3.55493	0.000263709
mRNA+	sRNA05095_mRNA+	CGCGTATTTTACGCGATGTCGGCATTTTTTTCCATAAACGCGGCAATGCCGTCT	1546085	1546138	54	NMA1638	-	NMA1639	-	0	0	0	0	0	0	11	22	17	0	0	1	---	sRNAaIR_357	1546018	1546171	154	-5.53923	3.29563e-08	not_within_promoter_region	NMA1638	-	-3.55493	0.000263709	NMA1639	-	-0.585741	0.312554
mRNA+	sRNA02318_mRNA+	AAACAGTTTTAAAAATTCCCTAATCTCGTCAGCT	1552052	1552085	34	NMA1641	-	NMA1642	-	3	14	0	1	7	1	0	0	0	0	0	0	-+-	sRNAaIR_358	1551821	1552432	612	-0.549833	0.268329	not_within_promoter_region	NMA1641	-	0.0138915	0.584276	NMA1642	-	3.77144	0.000361975
mRNA-	sRNA03728_mRNA-	AAAAACCGGTACGGCGTTGCCTCGCCTTAGCTCAAAGAGAACGATTCTCTAAGGTGCTCAAGCACCAAGTGAATCGATTCCGTACTATCTGTACTGTCTTCGGCTTCGTCGCCTTGTCCTGATTTTTATTAATCCACTATAATTTCCTGCGTGTGTC	1556454	1556610	157	NMA1642	-	NMA1643	-	0	0	0	0	0	0	32	8	23	3	13	7	---	sRNAaIR_359	1553621	1556633	3013	-2.90777	8.01495e-10	not_within_promoter_region	NMA1642	-	3.77144	0.000361975	NMA1643	-	1.48344	0.269497
mRNA+	sRNA05118_mRNA+	GAAAATCGGCGGCTTGTCTGTCGTTGAACA	1557218	1557247	30	NMA1643	-	NMA1644	+	0	0	0	0	0	0	18	34	23	3	3	2	--+	sRNAaIR_360	1557111	1557501	391	2.32063	0.0222087	not_within_promoter_region	NMA1643	-	1.48344	0.269497	NMA1644	+	-1.24363	0.0803976
mRNA-	sRNA01635_mRNA-	GAACCCTTCGGACGGCATTGCCGTT	1572502	1572526	25	NMA1656	+	NMA1657	+	68	43	117	13	9	4	0	0	0	0	1	0	+++	sRNAaIR_361	1572484	1572562	79	0.906036	0.932969	not_within_promoter_region	NMA1656	+	-5.6423	1.96734e-09	NMA1657	+	1.55312	0.310286
mRNA+	sRNA02387_mRNA+	GCGCCCATCGTCTAGCGGTTAGGACATCGCCCTTTCACGGCGGTAACCGGGGTTCGATTCCCCGTGGGCGTGCCAA	1585589	1585664	76	NMA1665	-	NMA1666	+	23685	11287	22714	6860	6149	3112	0	0	0	0	0	0	-++	sRNAaIR_362	1585405	1586221	817	0.856372	0.457842	not_within_promoter_region	NMA1665	-	-2.05753	0.00984241	NMA1666	+	-0.917633	0.162589
mRNA-	sRNA03745_mRNA-	TGCCCGTTACCGCCGCCGTTTGCTTTTCAGACGTCATTTTTCTTGTT	1589536	1589582	47	NMA1668	-	NMA1669	+	0	0	0	0	0	0	57	59	92	35	10	16	--+	sRNAaIR_363	1589505	1590030	526	-0.549749	0.348192	not_within_promoter_region	NMA1668	-	-1.75474	0.0492341	NMA1669	+	-5.09621	1.70977e-08
mRNA-	sRNA03749_mRNA-	AAAAAGAGAAACCCTGCCCCGTAAGGTTTAAGGTTTCTCCGTCCTTTATG	1594816	1594865	50	NMA1671	-	NMA1672	-	0	0	0	0	0	0	138	149	200	15	29	19	---	sRNAaIR_364	1594528	1594898	371	1.39211	0.413661	not_within_promoter_region	NMA1671	-	0.674775	0.697878	NMA1672	-	-6.52468	1.33937e-11
mRNA+	sRNA05169_mRNA+	CGTCCGGATTATGCAGCAGCACCATCAGCGCATCACGCTTTTCGGGCGGCAGCAGGCGGAAATATAGTAGATTA	1597758	1597831	74	NMA1674	-	NMA1675	-	0	0	0	0	0	0	15	3	25	1	0	0	---	sRNAaIR_365	1597544	1598452	909	-1.76037	0.000459886	not_within_promoter_region	NMA1674	-	1.63628	0.086624	NMA1675	-	-2.56034	0.00665776
mRNA+	sRNA05175_mRNA+	TCTGCAGCTTCGTCGCCTTGTCCTGATTTTTG	1600830	1600861	32	NMA1676	-	NMA1677	+	0	0	0	0	0	0	6	2	5	0	0	0	--+	sRNAaIR_366	1600354	1600979	626	-0.928861	0.0638835	within_promoter_region_(1600812_1600869)	NMA1676	-	5.23933	5.25309e-05	NMA1677	+	-4.76208	1.25773e-06
mRNA+	sRNA05181_mRNA+	CCTGAGTCGCGTCGGCAGCTTTGTTCAAAGTATCTTTAGCTGCTTCAGTTACAGCTTCTTTGGCTTCAGTTACAGCTTCCTCGGCACTTGCCTTTGCATCAGCCGCAGCATCTTT	1603578	1603692	115	NMA1679	+	NMA1681	-	4	0	0	0	0	0	5671	3008	11337	0	0	0	+--	sRNAaIR_367	1603335	1604186	852	4.64431	2.18042e-06	not_within_promoter_region	NMA1679	+	-0.529338	0.324115	NMA1681	-	0.401142	0.760875
mRNA+	sRNA05192_mRNA+	ACGGTACGCACAAAAAACGGCGGGCGGGCTTGCTGCTCTGCTCGGGGTCTTGCATGTGCGTGTACCTTCGGTCGAAATA	1619066	1619144	79	NMA1694	-	NMA1695	-	0	0	0	0	0	0	258	129	218	17	17	23	---	sRNAaIR_368	1619001	1619367	367	3.78662	3.03472e-05	not_within_promoter_region	NMA1694	-	0.889643	0.369197	NMA1695	-	3.12688	0.00130114
mRNA+	sRNA05195_mRNA+	CCAAAACTGCAAACCCTTCCGATGCCGTCTGAAGCATCCGATCGGGCAGCGCAACATCCGGGCGGTGTCTGAATATGGCGCGGGCGCAATCCCTGTCGTTTA	1621772	1621873	102	NMA1696	-	NMA1697	-	0	0	1	0	0	0	43	52	87	2	1	0	---	sRNAaIR_369	1621699	1622361	663	-0.776855	0.118545	not_within_promoter_region	NMA1696	-	1.86213	0.0358413	NMA1697	-	1.5851	0.279292
mRNA-	sRNA01674_mRNA-	GCAGGCGGTCATCCGTTTCCCGCCGTTCAGGCATATTCCGACAGT	1623153	1623197	45	NMA1697	-	NMA1698	+	694	621	1356	3	7	0	2	0	0	0	0	0	-++	sRNAaIR_370	1622743	1623217	475	-1.46887	0.0957475	not_within_promoter_region	NMA1697	-	1.5851	0.279292	NMA1698	+	0.889599	0.387017
mRNA-	sRNA01684_mRNA-	CTATTGCCGCAAACGCCGCTGCGGCGCAAACGGCGGACGCTGCTGTTAAGCCTGCTTGAAACAAATTCCGTCTGAACGCCGCTTCAGACGGAATTTTTATAATATAGTGGATT	1625435	1625547	113	NMA1698	+	NMA1700	+	656	333	775	2	4	5	4	0	0	0	0	1	+++	sRNAaIR_371	1625300	1627035	1736	-1.05905	0.0310608	not_within_promoter_region	NMA1698	+	0.889599	0.387017	NMA1700	+	2.41653	0.0108889
mRNA-	sRNA03799_mRNA-	TCTCCTTTTGCACCGCCTCGCGGTGCCCTCTTGTCGG	1633668	1633704	37	NMA1703	-	NMA1704	+	0	0	0	0	0	0	188	228	259	9	6	5	--+	sRNAaIR_372	1633661	1633876	216	1.23854	0.804265	not_within_promoter_region	NMA1703	-	2.85651	0.0012073	NMA1704	+	1.3325	0.159365
mRNA+	sRNA02448_mRNA+	CCCTTCCTGCCGACGCACGCACTTTCCGCGCGGCGCATTCCCCTTTTCCCGCC	1638988	1639040	53	NMA1707	+	NMA1708	+	6	6	3	1	0	1	0	0	0	0	0	0	+++	sRNAaIR_373	1638812	1639364	553	0.387425	0.964651	not_within_promoter_region	NMA1707	+	-6.08698	6.15429e-11	NMA1708	+	-0.297288	0.493654
mRNA+	sRNA05244_mRNA+	GGGCGAATGTACCAGTTTGGACGGGAAGAATGCAAAGAAATTCTCCCTCCCCCAGCCGAAAACACCGGCAAACCGCATATCCCC	1648052	1648135	84	NMA1717	-	NMA1718	+	0	0	0	0	0	0	214	57	184	1	3	1	--+	sRNAaIR_374	1648008	1648327	320	0.0730847	0.661953	not_within_promoter_region	NMA1717	-	-0.619515	0.306903	NMA1718	+	-5.00454	8.36802e-08
mRNA+	sRNA05248_mRNA+	GCCTCGCCTTGCCGTACTATCTGTACTGTCTGCGGCTTCGTCGCCTTGTCCTGATTTAA	1649707	1649765	59	NMA1718	+	NMA1719	-	0	0	0	0	0	0	35	24	31	3	6	1	+--	sRNAaIR_63	1649555	1650067	513	-0.93671	0.0822964	not_within_promoter_region	NMA1718	+	-5.00454	8.36802e-08	NMA1719	-	-5.27372	5.44755e-10
mRNA-	sRNA03834_mRNA-	CAAAATGCCGTCTGAAATGGAACAAACCCTTTTCA	1653373	1653407	35	NMA1721	-	NMA1722	-	0	0	0	0	0	0	6	1	12	6	11	5	---	sRNAaIR_375	1653372	1653439	68	-0.360984	0.448383	not_within_promoter_region	NMA1721	-	-3.57476	0.000271828	NMA1722	-	3.94798	0.000324856
mRNA+	sRNA05253_mRNA+	CTAACACAACCGCCGCGCCGGCCGATTACCGTTAACCTGTTCATAAACTGTACAGCACATATTTCAATGTAAATCTTTGTTATTTTATTGCGGTGTAACTTTTTTACAACATT	1653964	1654076	113	NMA1722	-	NMA1723	+	0	0	0	0	0	0	7	0	6	0	0	0	--+	sRNAaIR_376	1653923	1654410	488	3.16551	0.00170759	not_within_promoter_region	NMA1722	-	3.94798	0.000324856	NMA1723	+	7.02876	3.26966e-05
mRNA+	sRNA05257_mRNA+	TGGCTCCCCGACCTGGGCTCGAACCAGGGACCTGCGGATTAACAGTCCGTCGCTCTACCGACTGAGCTATCGGGGAA	1660380	1660456	77	NMA1727	-	NMA1728	-	0	0	0	0	0	0	2808	1121	2325	319	675	414	---	sRNAaIR_377	1660250	1660645	396	2.4945	0.063857	not_within_promoter_region	NMA1727	-	0.119536	0.840504	NMA1728	-	-1.12531	0.137403
mRNA-	sRNA03845_mRNA-	CCAACACGCAGGGCCGCACATAAGGCGCAGCCCTGTTTACC	1662600	1662640	41	NMA1729	+	NMA1730	-	1	0	0	0	0	0	53	34	91	30	34	21	+--	sRNAaIR_378	1662234	1663066	833	-1.19855	0.0193466	not_within_promoter_region	NMA1729	+	-1.74116	0.0384248	NMA1730	-	-5.70618	4.63965e-10
mRNA-	sRNA03848_mRNA-	TCAAAGTGCAACCGCCATTAACAAAACCTTGAAAAAGATTCCGCCGCGTTGCACAAACAGATGTT	1666179	1666243	65	NMA1733	-	NMA1735	+	3	0	0	0	2	0	525	331	662	9	10	15	--+	sRNAaIR_379	1666136	1666968	833	1.91104	0.0681336	not_within_promoter_region	NMA1733	-	4.34501	2.45494e-05	NMA1735	+	-3.56707	5.4072e-06
mRNA+	sRNA05271_mRNA+	TTTTTGAGTTTCAGTCATTTCCGATAAATTGCCTTAGCATTGAATGTCTAGATTCC	1675843	1675898	56	NMA1738	+	NMA1739	-	0	0	0	0	0	0	6	2	24	0	3	0	+--	sRNAaIR_380	1674771	1676323	1553	-6.16639	1.55987e-42	not_within_promoter_region	NMA1738	+	-3.37111	8.46184e-05	NMA1739	-	-2.75101	4.32519e-05
mRNA+	sRNA05281_mRNA+	GGGCATTTATTGGGAAAAGCAGAAACCGCTCCGCCGTCATTCCCACGAAAGTGGGAATCCAGTTCGTTCGGTTTCGCTTGTTTTAAGTTTCGGGTAACTTCCACTTCGTCATTCCCACGAACCTACATTCCG	1682600	1682731	132	NMA1740	-	NMA1741	-	0	0	0	0	0	0	59	24	169	0	3	1	---	sRNAaIR_381	1681381	1683920	2540	-3.35199	3.57103e-13	not_within_promoter_region	NMA1740	-	-4.67523	7.59188e-08	NMA1741	-	-0.865138	0.269407
mRNA-	sRNA03881_mRNA-	GGAAATGCCGTCCGAACAATATTCAGACGGCAAGGATG	1691490	1691527	38	NMA1747	-	NMA1748	-	0	0	1	0	0	0	31	19	102	4	3	4	---	sRNAaIR_382	1691441	1691532	92	1.47465	0.788551	not_within_promoter_region	NMA1747	-	2.82222	0.00129932	NMA1748	-	-6.36913	3.861e-12
mRNA+	sRNA05302_mRNA+	AAAATTGCAGATACCCGCATCCATATTTCA	1695106	1695135	30	NMA1750	-	NMA1751	-	0	0	0	0	0	0	13	1	7	4	22	4	---	sRNAaIR_383	1695052	1695199	148	1.04725	0.925737	not_within_promoter_region	NMA1750	-	1.16348	0.282227	NMA1751	-	3.29249	0.000368443
mRNA-	sRNA03896_mRNA-	CCTCCCGCCCGCCCGCAGAAGCAGGCGGGTATCATT	1696216	1696251	36	NMA1751	-	NMA1753	-	2	0	2	0	1	0	333	113	418	96	67	101	---	sRNAaIR_64	1695917	1696484	568	0.976548	0.274261	not_within_promoter_region	NMA1751	-	3.29249	0.000368443	NMA1753	-	3.72116	0.00115493
mRNA+	sRNA05307_mRNA+	TTATAGCCGAGTTTGAATGTTTCAACACACAGGATGACACATAAAGCGTCAATCGTGTGTTGCCCTGTTTTG	1699302	1699373	72	NMA1756	-	NMA1757	-	0	0	0	0	0	0	58	27	109	5	12	5	---	sRNAaIR_384	1699264	1699521	258	2.89246	0.0200432	not_within_promoter_region	NMA1756	-	2.16696	0.0266143	NMA1757	-	-0.908055	0.207068
mRNA-	sRNA03928_mRNA-	CGTTTTTCAGACGGCATTCAAATACCGTGCCGTCTGAAAGGTTACG	1709443	1709488	46	NMA1764	-	NMA1765	-	0	0	0	0	0	0	120	66	218	57	45	26	---	sRNAaIR_385	1709426	1709491	66	0.376158	0.838654	not_within_promoter_region	NMA1764	-	3.38803	0.000832841	NMA1765	-	4.4251	0.00275983
mRNA+	sRNA05316_mRNA+	TGGTGCCCAGGGTCGGACTCGAACCGACACACCTTGCGGCGGGGGATTTTGAGTCCCCTGCGTCTACCAATTTCGCCACCTGGGCT	1712481	1712566	86	NMA1766	-	NMA1767	+	0	0	0	0	0	0	1542	793	1902	2017	8427	3375	--+	sRNAaIR_65	1711722	1712841	1120	0.0230502	0.834347	not_within_promoter_region	NMA1766	-	0.272569	0.900526	NMA1767	+	2.99344	0.00350991
mRNA-	sRNA01757_mRNA-	ACCGTATGCCATCTGCACCGTCGGCGCCTGTTCAGACGGCATTATTGTTT	1713500	1713549	50	NMA1767	+	NMA1768	+	95	70	169	5	4	7	0	0	0	0	1	0	+++	sRNAaIR_386	1713496	1713573	78	1.98268	0.58219	not_within_promoter_region	NMA1767	+	2.99344	0.00350991	NMA1768	+	3.10493	0.000475769
mRNA-	sRNA01762_mRNA-	ATGCGTTTTCAGACGACCCTATCCGTTCCCGCCGACAGGTCGTCTGAAAATATCAC	1714246	1714301	56	NMA1768	+	NMA1769	+	32	35	57	11	22	20	0	0	0	0	0	0	+++	sRNAaIR_387	1714228	1714330	103	1.8781	0.57614	not_within_promoter_region	NMA1768	+	3.10493	0.000475769	NMA1769	+	3.60493	0.000281634
mRNA-	sRNA03945_mRNA-	TGGAGCGGAAAACGAGTCTCGAACTCGCGACCTCAACCTTGGCAAGGTTGCGCTCTACCAACTGAGCTATTCCCGCGTTGATATGTTTGAAATAAAA	1723941	1724037	97	NMA1778	-	NMA1779	-	0	0	0	0	0	0	12819	6108	17634	713	910	827	---	sRNAaIR_388	1723450	1724295	846	1.92284	0.0656634	not_within_promoter_region	NMA1778	-	2.81239	0.00135549	NMA1779	-	-4.82929	6.82168e-07
mRNA-	sRNA03949_mRNA-	GCGTTTAACCCTGATACGCGCTTGCGTATCTGTTTTCGATG	1726024	1726064	41	NMA1782	-	NMA1783	+	0	0	0	0	0	0	527	371	842	59	44	38	--+	sRNAaIR_389	1726006	1726133	128	3.73909	0.010152	within_promoter_region_(1726019_1726158)	NMA1782	-	3.83329	5.59154e-05	NMA1783	+	2.28677	0.00797243
mRNA-	sRNA01787_mRNA-	TTTGGCTTTCGGTCGTTGACCGTCGTACGCGCTTTAGCGCGGAAGACGGGAAACGGCTGAAAGCCCCCCC	1737493	1737562	70	NMA1791	+	NMA1792	+	139	47	68	118	115	52	0	0	0	0	0	0	+++	sRNAaIR_390	1736552	1737565	1014	-5.14619	2.60208e-10	not_within_promoter_region	NMA1791	+	-5.19993	7.45218e-11	NMA1792	+	-3.61667	1.72837e-05
mRNA-	sRNA01790_mRNA-	AAAACAGGCTCGGCGGGCGGTCTGTTAACCTTTCACAAAGCCCGCAACA	1739366	1739414	49	NMA1794	+	NMA1795	+	300	125	487	231	181	144	0	0	1	1	2	0	+++	sRNAaIR_391	1739362	1739598	237	-3.08534	0.000823171	not_within_promoter_region	NMA1794	+	-3.10492	0.00115471	NMA1795	+	-3.05447	0.000329813
mRNA-	sRNA01797_mRNA-	CTCTGCTGCAAGGGCAGGTGGTAAGGCGCGCGCTTTTTGCGCCGTCCCCCTGCCCCCGCAGCGTCGCA	1742245	1742312	68	NMA1797	+	NMA1798	+	14	10	15	5	25	6	0	0	0	0	0	0	+++	sRNAaIR_392	1742111	1742412	302	-0.457815	0.36706	not_within_promoter_region	NMA1797	+	-1.699	0.0199619	NMA1798	+	-4.16449	1.02512e-05
mRNA-	sRNA01800_mRNA-	GTCTGATTCTACCGCCCCGAAGGACAGATGTCCAAGTGGCGGGGGTTCAACCGA	1746308	1746361	54	NMA1801	-	NMA1802	+	29	24	90	8	4	2	0	0	0	0	0	0	-++	sRNAaIR_393	1746079	1746379	301	-0.0251153	0.662266	not_within_promoter_region	NMA1801	-	-3.14644	0.000358326	NMA1802	+	-4.7251	1.16432e-07
mRNA+	sRNA05362_mRNA+	TACAGCGTTGCCTCGCCTTAGCTCAAAGAGAACGATTCTCTAAGGTGCTGAAGCACCAAGTGAATCGGTTCCGTACTATTTGTACTGTCTTCGGCTTCGTCGCCTTGTCCTGATTTTTGTTAATCCACTATATTAATATTTTGCGCCTGTTCTATGATGCTTTCAAGTCGGGTGAGAATGCAAATGCC	1754173	1754360	188	NMA1808	-	NMA1809	-	0	0	0	0	0	0	10	11	26	9	14	1	---	sRNAaIR_394	1754094	1754390	297	-0.301708	0.485492	not_within_promoter_region	NMA1808	-	3.16717	0.000804547	NMA1809	-	-1.83456	0.0238715
mRNA+	sRNA05363_mRNA+	GCAGACAAACCCGCGCCCAAAGCGCG	1755182	1755207	26	NMA1809	-	NMA1810	+	0	0	1	0	0	0	38	18	64	6	5	7	--+	sRNAaIR_395	1755153	1755251	99	0.0814051	0.575732	not_within_promoter_region	NMA1809	-	-1.83456	0.0238715	NMA1810	+	1.8604	0.163593
mRNA+	sRNA02607_mRNA+	GCGCCCATCGTCTAGAGGCCTAGGACACTGCCCTTTCACGGCGGCAACCGGGGTTCGAATCCCCGTGGGCGTGCCAA	1761107	1761183	77	NMA1814	+	NMA1815	+	5221	1553	4511	1089	1148	939	0	0	0	0	0	0	+++	sRNAaIR_396	1760971	1762483	1513	-3.28639	9.20434e-05	not_within_promoter_region	NMA1814	+	5.00286	0.60853	NMA1815	+	-4.9834	1.02212e-06
mRNA+	sRNA02614_mRNA+	GCATCGTCCTCCACCGTCATTCCCGCGCAGGCGGGAATCCAGAACGTCGGGCAACGGCAATATTCAAAGATTATCTGAAAGTTTGAAGTTCTAGA	1764811	1764905	95	NMA1817	+	NMA1818	+	23	15	27	0	2	0	0	0	0	0	0	0	+++	sRNAaIR_397	1764761	1766061	1301	-2.29372	2.28825e-06	not_within_promoter_region	NMA1817	+	-4.72208	1.10304e-07	NMA1818	+	-1.43946	0.0866644
mRNA+	sRNA05385_mRNA+	AGGCGGCGCGAACTTTAGCACCTTTTCGGAAAATCTTTGACACCTAGTTAGGCCGCGCTATAAGGTGGAACTTTGATACCGCCCGCC	1768448	1768534	87	NMA1820	-	NMA1821	-	0	0	0	0	0	0	7	0	7	1	3	0	---	sRNAaIR_398	1768287	1768545	259	-1.43273	0.0953095	not_within_promoter_region	NMA1820	-	0.839145	0.662084	NMA1821	-	-5.73415	2.11913e-09
mRNA+	sRNA02626_mRNA+	GGCAAAGCGGCCTTGAAGTCAATGCAGGGTACATCTGCTTGGCTGGCGTGCCGGTGCTCGCAACACAGACACGTCGCCGCTCCTC	1769628	1769712	85	NMA1821	-	NMA1822	-	3452	1179	3114	6	19	2	2	0	1	0	1	0	-+-	sRNAaIR_399	1769386	1769732	347	0.721669	0.98412	not_within_promoter_region	NMA1821	-	-5.73415	2.11913e-09	NMA1822	-	-5.01137	1.47637e-08
mRNA+	sRNA05454_mRNA+	ACAACCAATCTTTCCTTTCGGAAGATTGATTCTTCAGACGGCATTCGCGGCTTTTTGTT	1811635	1811693	59	NMA1887	+	NMA1888	+	0	0	0	0	0	0	6	1	7	0	6	0	+-+	sRNAaIR_400	1811565	1811743	179	-4.40361	1.33893e-06	not_within_promoter_region	NMA1887	+	-6.18431	2.98989e-11	NMA1888	+	-4.69575	1.4609e-06
mRNA+	sRNA05455_mRNA+	GCTATATTCCGCCATCTCTAAGATTTACAGCGATACACGGGTGATTTAAGGAATGCCCGAACCGTCATTCCCGCCACTTTCCGTCATTC	1812575	1812663	89	NMA1888	+	NMA1890	+	1	0	0	0	0	0	45	12	62	0	1	1	+-+	sRNAaIR_401	1812500	1815244	2745	-3.61431	1.58563e-15	not_within_promoter_region	NMA1888	+	-4.69575	1.4609e-06	NMA1890	+	6.54936	1.71537e-06
mRNA-	sRNA01844_mRNA-	TGCGCACTTGGTGCGCTGGTCGCCT	1816101	1816125	25	NMA1890	+	NMA1891	-	1316	1477	1535	5	8	4	7	0	6	0	0	0	++-	sRNAaIR_402	1816047	1816249	203	0.702947	0.763779	not_within_promoter_region	NMA1890	+	6.54936	1.71537e-06	NMA1891	-	2.16751	0.0269179
mRNA+	sRNA02695_mRNA+	GTTTCTCCTCTATTTCTCCTTTGTAGACTTGGCACACA	1832549	1832586	38	NMA1903	-	NMA1905	-	888	553	1153	244	970	273	0	0	0	1	0	0	-+-	sRNAaIR_403	1832111	1832689	579	4.79859	0.00574816	not_within_promoter_region	NMA1903	-	-0.525389	0.357908	NMA1905	-	0.828173	0.71739
mRNA+	sRNA05499_mRNA+	GAAATTATACCACCGTTGGATTTTGAAGAAATATTGTCAA	1837675	1837714	40	NMA1909	-	NMA1911	-	0	0	0	0	0	0	41	47	75	0	0	0	---	sRNAaIR_404	1837642	1837766	125	-3.44968	0.00044223	not_within_promoter_region	NMA1909	-	0.907097	0.882322	NMA1911	-	-4.23684	6.4884e-06
mRNA-	sRNA04020_mRNA-	AAAATGCCGTCTGAAAACAAATCGTCTTCAGA	1838735	1838766	32	NMA1911	-	NMA1912	-	0	0	0	0	0	0	5	4	2	2	11	1	---	sRNAaIR_405	1838505	1838784	280	-2.61195	0.00889512	not_within_promoter_region	NMA1911	-	-4.23684	6.4884e-06	NMA1912	-	2.55973	0.00565282
mRNA-	sRNA04035_mRNA-	TGAGCCAGGATCAAACTCTTATGTTCA	1846868	1846894	27	NMA1915	-	NMA1916	+	0	0	0	0	0	0	2062	12055	6865	5	8	2	--+	sRNAaIR_406	1841550	1847421	5872	1.15611	0.164051	not_within_promoter_region	NMA1915	-	NA	NA	NMA1916	+	-4.95579	7.56148e-08
mRNA+	sRNA05578_mRNA+	AAAATATTTAAAATAGGAAACTGG	1851147	1851170	24	NMA1918	-	NMA1919	-	1	0	0	0	0	1	216	166	293	9	37	9	---	sRNAaIR_407	1851129	1851186	58	1.52109	0.701564	within_promoter_region_(1851100_1851217)	NMA1918	-	2.34829	0.120445	NMA1919	-	-3.58497	5.07833e-05
mRNA-	sRNA04054_mRNA-	GTACTGTCTGCGGCTTCGCCGCCTTGTCCTGATTTTTGTTAATCCACTATAAAAATAATAAAGAATCATAAACGAA	1859212	1859287	76	NMA1927	-	NMA1928	+	0	0	0	0	0	0	17	9	30	3	12	8	--+	sRNAaIR_408	1859107	1859535	429	0.506512	0.690304	not_within_promoter_region	NMA1927	-	4.09754	8.99978e-05	NMA1928	+	0.90503	0.358922
mRNA-	sRNA01877_mRNA-	TTATATATAGTGGATTAACAAAAATCAGGACAAGGCGACGAAGCCGCAAACAGTACAAATAGTACGGCAAGGCGAGGCAACGCCGTACTGGTTTAAATTTAATCCACTATAATCAT	1864226	1864341	116	NMA1932	+	NMA1933	+	67	57	114	7	16	2	0	0	0	0	0	0	+++	sRNAaIR_409	1864199	1864472	274	-0.968256	0.0678453	not_within_promoter_region	NMA1932	+	-0.201423	0.550083	NMA1933	+	0.679064	0.9205
mRNA+	sRNA02743_mRNA+	GCACCCATAGCTCAGTTGGAAGAGTGTCAGTTTCCGAAGCTGGAGGTCACAGGTTCGATCCCTGTTGGGTGCGCCAA	1869304	1869380	77	NMA1936	-	NMA1937	-	5853	2787	3884	572	1554	504	1	0	0	1	0	2	-+-	sRNAaIR_410	1869020	1869443	424	1.99349	0.237677	not_within_promoter_region	NMA1936	-	2.78131	0.00282934	NMA1937	-	2.3813	0.00440985
mRNA+	sRNA05619_mRNA+	CGAGATTATACAGTCTGTTTGTACCTTGCTGTCTGCACCGTTGAT	1884183	1884227	45	NMA1949	-	NMA1950	-	0	0	0	0	0	0	39	29	53	0	0	0	---	sRNAaIR_411	1884154	1884282	129	-2.07311	0.019113	not_within_promoter_region	NMA1949	-	-5.14527	8.569e-08	NMA1950	-	-5.81468	4.10349e-10
mRNA-	sRNA04088_mRNA-	TGCCTCGCCTTGCCGTACTATCTGCGGCTTCGTCGCCTTGTCCTGAT	1890116	1890162	47	NMA1954	-	NMA1955	-	0	0	0	0	0	0	180	98	209	15	14	17	---	sRNAaIR_412	1890042	1890338	297	-2.16613	0.000349918	not_within_promoter_region	NMA1954	-	1.49038	0.269972	NMA1955	-	-5.66301	2.59213e-10
mRNA+	sRNA02772_mRNA+	GGGTCTGTAGCTCAGGGGTTAGAGCAGGGGACTCATAATCCCTTGGTCGTGGGTTCGAGCCCCACCGGACCCACCA	1893013	1893088	76	NMA1957	+	NMA1958	+	26111	7866	24953	2328	4617	1624	0	0	0	0	0	0	+++	sRNAaIR_413	1892960	1893156	197	2.81723	0.135601	not_within_promoter_region	NMA1957	+	-5.2132	1.5924e-08	NMA1958	+	0.207577	0.846044
mRNA+	sRNA05639_mRNA+	TTTGCTTCAGGTTCAGCCTATTTCGTTCAAAGTATAGTGGATTAA	1896761	1896805	45	NMA1961	+	NMA1962	-	0	0	0	0	0	0	15	2	8	1	0	2	+--	sRNAaIR_414	1896711	1896881	171	-1.25156	0.0278123	not_within_promoter_region	NMA1961	+	0.438987	0.860741	NMA1962	-	1.30447	0.281029
mRNA+	sRNA02780_mRNA+	ATCAGGACAAGGCGACGAAGCCGCAGACAGTACAAATAGTACAG	1902081	1902124	44	NMA1966	+	NMA1968	-	5	7	9	0	2	0	0	0	0	0	0	0	++-	sRNAaIR_415	1901900	1902276	377	-0.962347	0.059801	not_within_promoter_region	NMA1966	+	-1.2549	0.133006	NMA1968	-	1.21139	0.205523
mRNA+	sRNA05652_mRNA+	GCAGGTTATGCCTGTTTTCAAAGTTGAGATGTAGTCTCAATTTCATG	1908461	1908507	47	NMA1970	-	NMA1971	+	0	0	1	0	0	0	24	25	22	4	48	20	--+	sRNAaIR_416	1908189	1908595	407	-0.0406431	0.76614	not_within_promoter_region	NMA1970	-	2.1118	0.0174283	NMA1971	+	3.32037	0.000493255
mRNA-	sRNA04102_mRNA-	GCGGGAATCCGTTTTTTTGAGTTCCAGTCATTCCTGATAAGGCTTTAACGTCAAGTTTTCGGATTACCGCCTTTATGAGAATA	1909837	1909919	83	NMA1972	-	NMA1973	+	0	0	0	0	0	0	47	36	15	1	11	1	--+	sRNAaIR_417	1909765	1910052	288	-3.79989	0.000169685	not_within_promoter_region	NMA1972	-	-3.07676	0.000348408	NMA1973	+	0.573583	0.74907
mRNA+	sRNA05664_mRNA+	TTCGGGATTATATAGCCTTTCCCCCGTCCGCCTTCAAACAAAATGC	1914928	1914973	46	NMA1974	-	NMA1975	-	0	0	0	0	0	0	8	2	14	0	0	0	---	sRNAaIR_418	1914901	1915000	100	-5.18337	9.10547e-08	within_promoter_region_(1914892_1914982)	NMA1974	-	-6.38467	8.6695e-15	NMA1975	-	-5.89623	2.6964e-11
mRNA-	sRNA04108_mRNA-	AAAAAATCCAGATTCAATACTGAATCTGGATTTTCATAACCGATAATATCGGAAACTCAGTCAAGT	1916547	1916612	66	NMA1975	-	NMA1977	-	0	0	0	0	0	0	264	220	439	8	24	13	---	sRNAaIR_71	1916411	1916614	204	0.817992	0.977181	within_promoter_region_(1916479_1916617)	NMA1975	-	-5.89623	2.6964e-11	NMA1977	-	2.00767	0.0685314
mRNA-	sRNA04127_mRNA-	TTTATCCTGCCGCTTCCGCAGCCTGTTTAAGGTGCAATCCGGGCAAGCGTAATTTTTT	1920247	1920304	58	NMA1980	-	NMA1981	+	0	0	2	0	0	0	88	47	222	8	14	4	--+	sRNAaIR_419	1920226	1920530	305	1.42057	0.514246	not_within_promoter_region	NMA1980	-	-5.24925	2.38435e-09	NMA1981	+	-3.52671	3.47534e-06
mRNA+	sRNA05683_mRNA+	AATACTATTCTGAACATTATTTAGATACAGAAATTAACAAATTAGAACTAAACAAGCTTTT	1928344	1928404	61	NMA1989	-	NMA1990	-	0	0	0	0	0	0	8	0	6	0	1	0	---	sRNAaIR_420	1928275	1928595	321	-4.60457	6.66371e-07	within_promoter_region_(1928308_1928463)	NMA1989	-	-3.20575	0.00111083	NMA1990	-	-2.13793	0.0199638
mRNA+	sRNA05697_mRNA+	TGGCTCCCCGACCTGGGCTCGAACCAGGGACCTGCGGATTAACAGTCCGTCGCTCTACCGACTGAGCTATCGGGGAA	1941041	1941117	77	NMA2005	+	NMA2006	-	0	0	0	0	0	0	3141	1379	2745	335	672	420	+--	sRNAaIR_41	1940492	1941208	717	-0.650319	0.186158	not_within_promoter_region	NMA2005	+	-3.99694	1.14709e-05	NMA2006	-	3.71851	0.00115894
mRNA-	sRNA04154_mRNA-	AGCGGATAGCTGACCGCCTGCAACGGCCATTGTCCGCTTTTATTATTAAC	1945345	1945394	50	NMA2010	-	NMA2011	-	0	0	0	0	0	0	497	400	1000	19	63	32	---	sRNAaIR_421	1945277	1945540	264	3.13764	0.0173708	not_within_promoter_region	NMA2010	-	3.22011	0.00317637	NMA2011	-	-0.70557	0.268659
mRNA+	sRNA05709_mRNA+	AATACCGCCATTAAAACACAGCAAAATT	1954691	1954718	28	NMA2018	-	NMA2019	-	0	0	0	0	0	0	122	114	234	2	1	0	---	sRNAaIR_422	1954646	1954795	150	0.611992	0.948446	within_promoter_region_(1954644_1954777)	NMA2018	-	1.61282	0.284566	NMA2019	-	-5.50247	3.23849e-09
mRNA-	sRNA04178_mRNA-	ACCCCGAAACCGTCAGGCTTCAGGGTTTTCCGCTTATC	1958744	1958781	38	NMA2021	-	NMA2022	-	0	0	0	0	0	0	761	418	704	20	60	56	---	sRNAaIR_423	1958736	1958813	78	-0.0304609	0.598946	not_within_promoter_region	NMA2021	-	2.17301	0.0144798	NMA2022	-	-5.23722	3.28796e-09
mRNA+	sRNA05717_mRNA+	CCAGTTCGTTCGGTTTCGCTTGTTTTAAGTTTCGGGTAACTTCCACTTCGTCATTCCCGCG	1961643	1961703	61	NMA2023	+	NMA2024	-	0	0	0	0	0	0	7	2	18	0	0	0	+--	sRNAaIR_424	1960523	1962648	2126	-2.63649	5.3841e-08	not_within_promoter_region	NMA2023	+	2.33122	0.00685241	NMA2024	-	1.31867	0.132748
mRNA-	sRNA04188_mRNA-	TGTCTAGATTCCCGCCTGCGCGGGAATGACGGGATTTTAGGTTTCTGTA	1969608	1969656	49	NMA2025	-	NMA2026	-	0	0	0	0	1	0	46	35	60	12	7	2	---	sRNAaIR_425	1967565	1969682	2118	-5.71256	3.59142e-35	not_within_promoter_region	NMA2025	-	0.622199	0.600271	NMA2026	-	-5.51547	1.06172e-08
mRNA+	sRNA05762_mRNA+	GTGCTTCAGCACCTTAGAGAATCGTTCTCTTTTTTGTTCATCCGCTACATTGTGTTGAAACATCGCCCCAAACCCGATATAATCCGCCCTTGAACCATCAGTG	1985317	1985419	103	NMA2041	-	NMA2043	+	0	0	0	0	0	0	1	9	5	0	2	0	--+	sRNAaIR_426	1983621	1985463	1843	-2.35838	1.12227e-06	not_within_promoter_region	NMA2041	-	-4.00853	3.87933e-06	NMA2043	+	4.45768	4.80645e-05
mRNA+	sRNA05779_mRNA+	GACTTTTTTTCAGTATGGACAGGCTTCCATCACATTCGGACGGCAAAACACAGCCATCCGACGCGTCGGGCATCCCAATCCAATCATTAAAAATATATGGGAACAATTATCTTATTGATATTTAAAACGAATCAAAGAAAAACAGCAGACCGTTCGGAATTATGCGGCAAAACCGCAGACAAGAAGAAAACAAGG	2002289	2002483	195	NMA2055	-	NMA2056	-	0	0	1	0	0	0	43	29	36	3	1	0	---	sRNAaIR_427	2002275	2002896	622	0.809742	0.982597	not_within_promoter_region	NMA2055	-	-3.57041	0.000646256	NMA2056	-	1.79271	0.0365441
mRNA-	sRNA04235_mRNA-	ACATACCTCCCAAACCGGACAAACCGATTCG	2004284	2004314	31	NMA2056	-	NMA2057	-	0	0	0	0	0	0	117	75	104	19	36	16	---	sRNAaIR_428	2004208	2004345	138	1.91718	0.55415	not_within_promoter_region	NMA2056	-	1.79271	0.0365441	NMA2057	-	-4.37142	3.74692e-06
mRNA+	sRNA05783_mRNA+	AAAAACTCCTGCTCGCCCCATTCAGAGGACGGTTTAAATAAATTATT	2005527	2005573	47	NMA2057	-	NMA2058	-	0	0	0	0	0	0	173	197	302	6	19	10	---	sRNAaIR_429	2005525	2005642	118	0.545396	0.741299	not_within_promoter_region	NMA2057	-	-4.37142	3.74692e-06	NMA2058	-	-6.44894	2.3409e-12
mRNA-	sRNA04260_mRNA-	CCAGAGGTCGTCTGAAACCTGATTTGCGGTTTCAGACGACCTTTATATG	2008642	2008690	49	NMA2060	-	NMA2061	-	0	0	0	0	0	0	5	10	16	8	10	10	---	sRNAaIR_430	2008606	2008717	112	-4.40875	9.33229e-06	not_within_promoter_region	NMA2060	-	-7.05786	8.69398e-12	NMA2061	-	-6.13949	4.62503e-11
mRNA-	sRNA04276_mRNA-	AATTTCAGACGGCAGACAATGCCGTCCGAACATACGATACATCCCA	2012696	2012741	46	NMA2063	-	NMA2064	-	0	0	0	0	0	0	20	0	22	2	8	3	---	sRNAaIR_431	2012661	2012803	143	-1.58824	0.0918345	not_within_promoter_region	NMA2063	-	-6.00072	1.07427e-10	NMA2064	-	-5.84627	4.39133e-10
mRNA+	sRNA05791_mRNA+	TATTCGGGCGGCGGACACATCGGTAGCGGCTGATTTTTTTATCGCCTGTTTTGCTGTG	2017342	2017399	58	NMA2068	-	NMA2069	-	0	0	0	0	0	0	12	17	29	5	1	2	---	sRNAaIR_432	2017327	2017453	127	1.6112	0.659415	not_within_promoter_region	NMA2068	-	-5.30556	1.23566e-08	NMA2069	-	1.75738	0.0408323
mRNA+	sRNA05794_mRNA+	CACAAGGGTAAAAGAGACACTTTGCCCCACAATTCCCCACCA	2024155	2024196	42	NMA2075	-	NMA2076	+	0	0	0	0	0	0	149	222	288	4	8	4	--+	sRNAaIR_433	2024129	2024406	278	-0.0759493	0.548509	not_within_promoter_region	NMA2075	-	2.11034	0.0424172	NMA2076	+	-6.79488	4.54823e-13
mRNA-	sRNA01952_mRNA-	GGGGGTATAGCTCAGTTGGTAGA	2025840	2025862	23	NMA2076	+	NMA2077	-	28690	10796	4965	27	175	22	0	0	0	0	0	0	++-	sRNAaIR_434	2025625	2026198	574	0.804542	0.47669	not_within_promoter_region	NMA2076	+	-6.79488	4.54823e-13	NMA2077	-	-6.44311	1.21951e-11
mRNA+	sRNA05822_mRNA+	ACAGGAATTTATCGGAAATAACTGAAACCGAACAGACTG	2037087	2037125	39	NMA2084	+	NMA2085	-	0	0	0	0	0	0	3	3	6	0	0	0	+--	sRNAaIR_435	2036365	2037590	1226	-2.5346	1.52809e-07	not_within_promoter_region	NMA2084	+	0.682892	0.528066	NMA2085	-	-1.47212	0.0675704
mRNA+	sRNA05827_mRNA+	GTTATTGCCTTTGGGAGAATCAATTCTGACAGCACATAACATAGATTTATCTTTACAGTCGTTATATTGAGTTTCATCAAACT	2038707	2038789	83	NMA2085	-	NMA2086	-	0	0	0	0	0	0	13	2	12	1	0	0	---	sRNAaIR_436	2038173	2039123	951	-1.48275	0.00421045	not_within_promoter_region	NMA2085	-	-1.47212	0.0675704	NMA2086	-	-2.46046	0.00273117
mRNA+	sRNA05830_mRNA+	AATGCCGTACTGGTTTTTGTTAATCCACTATACCTGCCCGAAACGCTGTTTTTTCTAAAGCATCACAACCTTCACGAG	2040296	2040373	78	NMA2087	-	NMA2088	-	0	0	0	0	0	0	3	11	2	0	2	1	---	sRNAaIR_437	2040176	2040485	310	-2.27695	0.000263123	not_within_promoter_region	NMA2087	-	-5.20404	1.91204e-08	NMA2088	-	-0.351117	0.452606
mRNA+	sRNA05833_mRNA+	AAAAGATGGGTGTTGCACCGATGGGGCAAAACTTCATTTTATAGTG	2041385	2041430	46	NMA2088	-	NMA2089	-	0	0	0	0	0	0	11	29	27	4	1	2	---	sRNAaIR_438	2041368	2041595	228	-0.522565	0.276307	not_within_promoter_region	NMA2088	-	-0.351117	0.452606	NMA2089	-	2.46249	0.00590434
mRNA+	sRNA05836_mRNA+	GATTAAATTTAAACCAGTACAGCGTTGCCTCGCCTTGCCGTACTATTTGTACTGTCTGCGGCTTCGTCGCCTTGTCCTGATTTTTGTTAATCCACTATAAACCAAAGCGGTTTGTCGGAACGAAGCAGGTCG	2042576	2042707	132	NMA2089	-	NMA2090	+	0	0	0	0	0	0	55	41	91	3	8	1	--+	sRNAaIR_439	2042535	2042838	304	-1.36981	0.0128489	not_within_promoter_region	NMA2089	-	2.46249	0.00590434	NMA2090	+	-1.08652	0.102006
mRNA+	sRNA05850_mRNA+	GAAGCTCCTGTTTGGATTGATT	2051733	2051754	22	NMA2098	-	NMA2099	-	0	0	0	0	0	0	80	80	203	3	2	2	---	sRNAaIR_440	2051729	2051960	232	-0.664747	0.184471	not_within_promoter_region	NMA2098	-	1.34602	0.124766	NMA2099	-	1.87841	0.0343322
mRNA-	sRNA04362_mRNA-	CGATGCCGACCGACGTTTCACGAATATTGCAACAGTACCCGGTACAAAATCCGCTAACCTCATGCATCGGCAAGATA	2058621	2058697	77	NMA2103	-	NMA2105	-	0	0	0	0	0	0	2842	2074	3311	80	281	100	---	sRNAaIR_441	2057888	2058707	820	-0.211339	0.57614	not_within_promoter_region	NMA2103	-	-4.14025	5.14473e-06	NMA2105	-	-0.498107	0.367807
mRNA+	sRNA05858_mRNA+	CTGAATTGCCAACATACAGGCCGCTGTAGAAACATGGCGGCAAATCGGATATTTCAGTCTCCACTATAAAGAAGCAGGGGGAGGACTGTCAATACTCAACGCCTGAAAACAACCGTAAAACAGCCTGTTTCCTG	2059481	2059614	134	NMA2105	-	NMA2106	+	0	0	0	0	1	0	2067	1637	3163	21	16	12	--+	sRNAaIR_442	2059437	2059799	363	1.35514	0.625925	not_within_promoter_region	NMA2105	-	-0.498107	0.367807	NMA2106	+	-6.37023	1.42951e-10
mRNA+	sRNA05862_mRNA+	AATGCAAAACTGCTGCCGGAAACGGTTTGTATGACACTTCTACTACTG	2065285	2065332	48	NMA2109	-	NMA2111	+	0	0	0	0	0	0	629	670	964	20	40	26	--+	sRNAaIR_443	2065147	2065467	321	5.33923	8.38297e-06	not_within_promoter_region	NMA2109	-	-5.4913	1.95841e-10	NMA2111	+	-3.43472	9.23602e-05
mRNA+	sRNA05879_mRNA+	GAAAAGGGAAATAGCAAAATATGCGGAACGCGGCAGATTAGCTCAAAGCCAGCATGATTCTACCACGTCCATGCCGTCTGAAACTGGCCCTGCGTCAAATT	2078855	2078955	101	NMA2128	-	NMA2129	+	0	0	1	0	0	0	154	77	314	12	19	32	--+	sRNAaIR_444	2078842	2079145	304	0.224025	0.802475	not_within_promoter_region	NMA2128	-	-6.45984	6.27333e-12	NMA2129	+	-2.08522	0.0112235
mRNA-	sRNA04386_mRNA-	TCCGTTGCTCTACCAACTGAGCTATCTGGCCT	2081035	2081066	32	NMA2130	+	NMA2131	-	0	0	0	0	0	0	882	307	596	304	224	247	+--	sRNAaIR_445	2080666	2081255	590	-0.607279	0.220651	not_within_promoter_region	NMA2130	+	-0.175537	0.552334	NMA2131	-	-4.92329	5.84224e-08
mRNA+	sRNA05892_mRNA+	TTTTTCTGTTTCATGGTATTCCCTGTCCTGCGCGGCG	2089801	2089837	37	NMA2141	-	NMA2142	-	1	0	0	0	0	0	148	80	255	0	1	0	---	sRNAaIR_446	2089776	2089884	109	6.32747	4.2256e-09	not_within_promoter_region	NMA2141	-	4.31267	0.000110535	NMA2142	-	3.7603	0.0001712
mRNA-	sRNA04418_mRNA-	CAAACCGCCGCCCGAAACCGATACGCGGTACGGACGGCGCACGGATT	2098289	2098335	47	NMA2151	+	NMA2152	-	5	0	8	0	0	0	410	264	644	18	22	27	+--	sRNAaIR_447	2098165	2098348	184	1.80758	0.118051	not_within_promoter_region	NMA2151	+	0.118912	0.807589	NMA2152	-	-5.93393	1.05284e-10
mRNA+	sRNA05909_mRNA+	TTGTCCCTGTTTCTGTGTTTTCACGTTGCAGCATGCAAACGGCAATGCC	2099188	2099236	49	NMA2152	-	NMA2153	-	1	0	0	0	0	0	26	42	87	0	0	0	---	sRNAaIR_448	2099135	2099288	154	1.18282	0.57526	not_within_promoter_region	NMA2152	-	-5.93393	1.05284e-10	NMA2153	-	-6.35231	1.87606e-11
mRNA-	sRNA04443_mRNA-	CCTCGCCAACAGGAATCGAACCTGTATTTTACGCTTAGGAGGCATACGTTCTATCCGTTGAACTATGGCGAGC	2107393	2107465	73	NMA2159	-	NMA2160	-	0	0	0	0	0	0	652	251	674	188	302	260	---	sRNAaIR_449	2107041	2107483	443	1.04873	0.29069	not_within_promoter_region	NMA2159	-	4.53531	5.71009e-05	NMA2160	-	3.7039	8.70954e-05
mRNA-	sRNA02015_mRNA-	TACCTGAAGCCGCATCTTTTCACGATGCGGCTTTTTATAGTGGATTAAC	2109748	2109796	49	NMA2163	+	NMA2164	+	238	173	419	5	5	2	1	0	0	1	0	0	+++	sRNAaIR_450	2109739	2110076	338	0.0779967	0.883644	not_within_promoter_region	NMA2163	+	-5.25548	2.78018e-09	NMA2164	+	-6.95036	1.56353e-12
mRNA+	sRNA05931_mRNA+	AAAACAGTGTTAGTTCAAGTGTTTTAAAGAAAAACGGCTGTTTTGCGCGGATAATCCTTCCGATTGTCGCATCTGTGGAACGTTTGCAGGTGCGAAACAGATG	2112001	2112103	103	NMA2166	-	NMA2168	-	1	0	2	0	0	0	110	117	90	2	7	2	---	sRNAaIR_451	2111953	2112201	249	1.97848	0.273915	not_within_promoter_region	NMA2166	-	-4.82414	4.18459e-08	NMA2168	-	-0.402452	0.412506
mRNA-	sRNA04463_mRNA-	GGATTCCCGCGCGGGCGGGAATGACGATAAGCGTAATTTCAATCTGCCATA	2124567	2124617	51	NMA2175	-	NMA2176	-	1	0	5	0	0	0	756	584	1379	4	3	6	---	sRNAaIR_452	2123227	2124654	1428	-1.30872	0.0102887	not_within_promoter_region	NMA2175	-	-4.92868	2.48954e-08	NMA2176	-	2.78336	0.0250697
mRNA+	sRNA05966_mRNA+	GTACAGCCCCTAGTTTAAAGCTTTGTTTCTTAAGTCCGCAG	2129852	2129892	41	NMA2185	-	NMA2186	-	0	0	0	0	0	0	12	21	12	0	4	0	---	sRNAaIR_453	2129823	2129941	119	-4.69352	3.79095e-07	not_within_promoter_region	NMA2185	-	NA	NA	NMA2186	-	-0.841648	0.226909
mRNA-	sRNA04473_mRNA-	AAAAAAGCACCGACGGCGGCCGATGCCCCTTCCTTTACA	2130466	2130504	39	NMA2186	-	NMA2187	-	0	2	0	0	0	0	64	17	88	8	16	15	---	sRNAaIR_454	2130401	2130511	111	0.101198	0.650465	not_within_promoter_region	NMA2186	-	-0.841648	0.226909	NMA2187	-	5.36901	0.493755
mRNA+	sRNA06027_mRNA+	GTCTGTCTTTCAAACAGTGTGAGGCTCAAGGCACTCACACTTATCGGTAATCTGTTTTGTTAAAGAGCGTTTGAATTATAAAGTATTTCTTCCGCTTGTCAAGATATCTCTCGATATCCCCAACATTCTGTGCTATAC	2136390	2136527	138	NMA2187	-	NMA2189	-	0	0	0	0	0	0	6130	4473	11382	115	92	20	---	sRNAaIR_455	2130977	2136775	5799	1.08028	0.217186	not_within_promoter_region	NMA2187	-	5.36901	0.493755	NMA2189	-	1.36167	0.16244
mRNA-	sRNA04486_mRNA-	AAAAGCCCTTGGGATCGGCATACCCGCTATGATTTAATGGGTAATGCGTACTGCCAAGGGCACTATTTCT	2141061	2141130	70	NMA2192	-	NMA2193	-	1	0	2	1	0	0	14154	4821	2285	661	4975	2403	---	sRNAaIR_456	2141030	2141226	197	-0.662617	0.294996	not_within_promoter_region	NMA2192	-	1.44784	0.191041	NMA2193	-	-5.19276	9.14446e-11
mRNA+	sRNA06039_mRNA+	CGGTAGAGTATAGATGTTTCCCCTTTTCAAATATATACTGC	2144610	2144650	41	NMA2196	-	NMA2197	+	0	0	0	0	0	0	2	0	9	0	0	0	--+	sRNAaIR_457	2144577	2144683	107	-0.0355391	0.5641	within_promoter_region_(2144553_2144699)	NMA2196	-	1.42189	0.362693	NMA2197	+	-1.40498	0.0514945
mRNA-	sRNA04502_mRNA-	AATAACCGGATTCCCGCCTGCTCGGGAATGACGGCATAGGTTTTTTTGTTTTTCCGATAAATTACCACAACCCAAAATCCCGTCATTCCCGCGACGGCGGGAATCCAGTCCTTTAAA	2157349	2157465	117	NMA2205	+	NMA2206	-	2	0	1	0	0	0	100	73	96	5	31	7	+--	sRNAaIR_458	2156387	2157619	1233	-4.34294	3.31441e-10	not_within_promoter_region	NMA2205	+	-1.56184	0.0168539	NMA2206	-	1.93789	0.0242128

## Sheet: C. Summary sRNA associated IR
Summary sRNA associated Irs
TOTAL	Absolut number	Mean size	Min size	Max size
Identified sRNAs	390	64.8513	24	204
sRNAs associated IRs	390	513	42	5872
IR>169bp	297
IR>169bp & Adj.P.Val<0.05	Absolut number	Mean size	Min size	Max size
Identified sRNAs	157	72.8718	22	204
IR containing sRNAs	157	686.59	171	3013
sRNAs associated IRs essentiality
	Absolut	Relative (%)
logFC<-5 (Essential)	8	5.09554
-5<logFC<-2.57 (Growth Defect)	47	29.9363
logFC>-2.57 (Non essential)	102	64.9682
sRNAs asociated IRs conditional essentiality
	Endothelial cells	Epithelial cells
Adj.P.Value<0.05	16	50
logFC<-1.4	10	23
logFC>1.4	6	27

## Sheet: D. mRNA Expression
Gene	Replicate1 (raw read count)	Replicate2 (raw read count)	Replicate3 (raw read count)	Gene length	Replicate1 (RPKM)	Replicate2 (RPKM)	Replicate3 (RPKM)	Average RPKM (Replicate 1:3)	Gene name	Product	Class Description	COG process	log2FC ESS GENES	adj.P.Val		Legend
NMA0782	1	2	8	1350	0.32	0.72	1.54	0.86	_	putative phage replication initiation factor	Replication, recombination and repair	INFORMATION STORAGE AND PROCESSING	-7.45298	1.17044e-14		Genes coloured in grey are below the expression threshold of 2.3, thus not being expressed.
NMA1089	555	478	1037	837	176.25	171.02	199.15	182.14	panC	pantoate--beta-alanine ligase (pantothenate synthetase; pantoate activating enzyme)	Coenzyme transport and metabolism	METABOLISM	-7.20404	1.66616e-12
NMA0954	14	6	18	1620	4.45	2.15	3.46	3.35	_	putative oxidoreductase	Amino acid transport and metabolism	METABOLISM	-7.152	1.17044e-14
NMA2060	1880	1342	3280	915	597.03	480.14	629.9	569.02	ddl	D-alanine--D-alanine ligase (D-alanylalanine synthetase; D-Ala-D-Ala ligase)	Cell wall/membrane/envelope biogenesis	CELLULAR PROCESSES AND SIGNALING	-7.05786	8.69398e-12
NMA0917	2727	1996	4671	873	866.01	714.12	897.02	825.72	rpoH	RNA polymerase sigma factor RpoH (Sigma-32)	Transcription	INFORMATION STORAGE AND PROCESSING	-7.00258	1.16689e-12
NMA0056	6323	6176	10690	2391	2008	2209.63	2052.92	2090.18	gyrB	DNA gyrase subunit B	Replication, recombination and repair	INFORMATION STORAGE AND PROCESSING	-6.99411	1.41918e-14
NMA1490	2416	1755	3899	1554	767.25	627.9	748.77	714.64	_	putative acyl-CoA dehydrogenase	Lipid transport and metabolism	METABOLISM	-6.99166	1.09317e-13
NMA1267	589	526	917	1263	187.05	188.19	176.1	183.78	proA	gamma-glutamyl phosphate reductase (GPR; glutamate-5-semialdehyde dehydrogenase; glutamyl-gamma-semialdehyde dehydrogenase; GSA dehydrogenase)	Amino acid transport and metabolism	METABOLISM	-6.95125	3.61045e-13
NMA2164	2405	1881	4388	1185	763.76	672.98	842.68	759.8	_	putative ubiquinone biosynthesis monooxygenase	Coenzyme transport and metabolism; Energy production and conversion	METABOLISM	-6.95036	1.56353e-12
NMA0276	2143	2124	3509	1839	680.55	759.92	673.87	704.78	glmS	glucosamine--fructose-6-phosphate aminotransferase [isomerizing] (hexosephosphate aminotransferase; D-fructose-6- phosphate amidotransferase; GFAT; L-glutamine-D-fructose-6-phosphate amidotransferase; glucosamine-6-phosphate synthase)	Cell wall/membrane/envelope biogenesis	CELLULAR PROCESSES AND SIGNALING	-6.92176	1.68035e-14
NMA0519	26446	25895	52453	1398	8398.46	9264.64	10073.1	9245.42	atpD	ATP synthase beta chain	Energy production and conversion	METABOLISM	-6.91246	9.32864e-13
NMA0812	6947	6877	11710	1857	2206.16	2460.43	2248.8	2305.13	secD	preprotein translocase SecD subunit	Intracellular trafficking, secretion, and vesicular transport	CELLULAR PROCESSES AND SIGNALING	-6.90128	4.37358e-14
NMA2076	112	99	242	1218	35.57	35.42	46.47	39.15	_	conserved hypothetical protein	Function unknown	POORLY CHARACTERIZED	-6.79488	4.54823e-13
NMA0123	12795	11613	17891	693	4063.31	4154.87	3435.81	3884.66	rpsC	30S ribosomal protein S3	Translation, ribosomal structure and biogenesis	INFORMATION STORAGE AND PROCESSING	-6.78684	7.86582e-12
NMA0258	3843	3458	5755	1254	1220.42	1237.19	1105.2	1187.6	murA	UDP-N-acetylglucosamine 1-carboxyvinyltransferase (Enoylpyruvate transferase; UDP-N-acetylglucosamine enolpyruvyl transferase; EPT)	Cell wall/membrane/envelope biogenesis	CELLULAR PROCESSES AND SIGNALING	-6.76905	7.2264e-13
NMA0972	968	816	1385	852	307.41	291.95	265.98	288.44	dapF	diaminopimelate epimerase (DAP epimerase)	Amino acid transport and metabolism	METABOLISM	-6.69331	4.30948e-12
NMA0762	120	125	243	1035	38.11	44.72	46.67	43.17	_	truncated NosD-like protein (C-terminal 80% of the protein)	Inorganic ion transport and metabolism	METABOLISM	-6.6864	1.41575e-11
NMA0896	1133	1156	1947	1275	359.81	413.59	373.9	382.43	folC	FolC bifunctional protein [includes: folylpolyglutamate synthase (folylpoly-gamma-glutamate synthetase; FPGS; tetrahydrofolate synthase; tetrahydrofolylpolyglutamate synthase) and dihydrofolate synthase]	Coenzyme transport and metabolism	METABOLISM	-6.67861	1.66616e-12
NMA0859	326	292	403	1458	103.53	104.47	77.39	95.13	_	putative Trk system potassium uptake protein	Inorganic ion transport and metabolism	METABOLISM	-6.67538	9.32864e-13
NMA0250	1602	1775	3061	1395	508.75	635.05	587.84	577.21	gltX	glutamyl-tRNA synthetase (Glutamate--tRNA ligase; GluRS)	Translation, ribosomal structure and biogenesis	INFORMATION STORAGE AND PROCESSING	-6.66737	9.16708e-13
NMA1608	1175	874	1972	696	373.15	312.7	378.71	354.85	pgl	6-phosphogluconolactonase (6PGL)	Carbohydrate transport and metabolism	METABOLISM	-6.66338	7.86582e-12
NMA1576	465	405	699	822	147.67	144.9	134.24	142.27	nadE	NH(3)-dependent NAD(+) synthetase	Coenzyme transport and metabolism	METABOLISM	-6.64442	3.861e-12
NMA0995	635	506	1175	3615	201.66	181.04	225.65	202.78	recB	exodeoxyribonuclease V beta chain	Replication, recombination and repair	INFORMATION STORAGE AND PROCESSING	-6.64161	2.27135e-15
NMA0552	2837	2361	3980	1557	900.95	844.71	764.32	836.66	dnaA	chromosomal replication initiator protein DnaA	Replication, recombination and repair	INFORMATION STORAGE AND PROCESSING	-6.63924	8.39931e-12
NMA0662	427	460	659	897	135.6	164.58	126.56	142.25	_	putative lipid A biosynthesis lauroyl acyltransferase (heat shock protein B)	Cell wall/membrane/envelope biogenesis	CELLULAR PROCESSES AND SIGNALING	-6.60055	8.69398e-12
NMA1065	3391	2789	5185	1296	1076.88	997.84	995.73	1023.49	hisS	histidyl-tRNA synthetase (histidine--tRNA ligase; HisRS)	Translation, ribosomal structure and biogenesis	INFORMATION STORAGE AND PROCESSING	-6.57851	5.55454e-12
NMA0518	18130	16825	28005	876	5757.55	6019.6	5378.11	5718.42	atpG	ATP synthase gamma chain	Energy production and conversion	METABOLISM	-6.57829	8.39931e-12
NMA0866	1724	1841	3660	1287	547.49	658.67	702.87	636.34	_	conserved hypothetical periplasmic protein	_	_	-6.57677	1.05362e-11
NMA0295	2487	2455	4200	4116	789.8	878.34	806.57	824.9	_	conserved hypothetical periplasmic protein	Function unknown	POORLY CHARACTERIZED	-6.54698	2.76618e-16
NMA0066	540	481	709	810	171.49	172.09	136.16	159.91	dapB	dihydrodipicolinate reductase (DHPR)	Amino acid transport and metabolism	METABOLISM	-6.53336	3.84152e-11
NMA0112	15254	9969	15794	519	4844.22	3566.68	3033.1	3814.67	rpsE	30S ribosomal protein S5	Translation, ribosomal structure and biogenesis	INFORMATION STORAGE AND PROCESSING	-6.53224	1.33937e-11
NMA0535	864	843	1284	1866	274.38	301.61	246.58	274.19	msbA	lipid A export ATP-binding/permease protein MsbA	Defense mechanisms	CELLULAR PROCESSES AND SIGNALING	-6.52898	2.36811e-12
NMA1672	1888	1594	3775	525	599.57	570.3	724.96	631.61	ssb	single-stranded binding protein (SSB; helix-destabilizing protein)	Replication, recombination and repair	INFORMATION STORAGE AND PROCESSING	-6.52468	1.33937e-11
NMA0660	1271	1234	1999	1188	403.63	441.5	383.89	409.67	ccsA	cytochrome c biogenesis protein CcsA	Posttranslational modification, protein turnover, chaperones	CELLULAR PROCESSES AND SIGNALING	-6.52209	1.41575e-11
NMA0976	1652	1186	2548	1020	524.63	424.32	489.32	479.42	lepB	signal peptidase I (SPase I; leader peptidase I)	Intracellular trafficking, secretion, and vesicular transport	CELLULAR PROCESSES AND SIGNALING	-6.50197	1.24622e-11
NMA0732	40	33	70	1074	12.7	11.81	13.44	12.65	_	conserved hypothetical integral membrane protein	Inorganic ion transport and metabolism	METABOLISM	-6.4835	9.3238e-12
NMA0661	1485	1029	2370	1065	471.59	368.15	455.14	431.63	_	putative O-sialoglycoprotein endopeptidase (glycoprotease)	Posttranslational modification, protein turnover, chaperones	CELLULAR PROCESSES AND SIGNALING	-6.47697	2.6282e-11
NMA1279	170	119	245	732	53.99	42.58	47.05	47.87	hda	DnaA-homolog protein Hda	Replication, recombination and repair	INFORMATION STORAGE AND PROCESSING	-6.47288	2.04268e-11
NMA1442	3269	3587	5661	777	1038.14	1283.35	1087.15	1136.21	fpr	ferredoxin--NADP reductase (FNR; flavodoxin reductase; FLXR; FLDR)	Energy production and conversion	METABOLISM	-6.47283	7.99962e-12
NMA1280	12	8	27	549	3.81	2.86	5.19	3.95	_	truncated putative ABC transporter ATP-binding protein (C-terminal 30% of the protein)	General function prediction only	POORLY CHARACTERIZED	-6.46906	1.33897e-11
NMA2128	4493	5348	8085	1419	1426.84	1913.39	1552.65	1630.96	glnA	glutamine synthetase (glutamate--ammonia ligase)	Amino acid transport and metabolism	METABOLISM	-6.45984	6.27333e-12
NMA0980	2079	1927	3554	978	660.23	689.44	682.51	677.39	holB	DNA polymerase III delta' subunit	Replication, recombination and repair	INFORMATION STORAGE AND PROCESSING	-6.4525	1.46024e-11
NMA2058	2557	2629	4170	1245	812.03	940.6	800.81	851.15	pheA	cell division protein FtsA	Cell cycle control, cell division, chromosome partitioning	CELLULAR PROCESSES AND SIGNALING	-6.44894	2.3409e-12
NMA0114	8881	7665	17652	534	2820.34	2742.36	3389.91	2984.21	rplF	50S ribosomal protein L6	Translation, ribosomal structure and biogenesis	INFORMATION STORAGE AND PROCESSING	-6.44465	1.41575e-11
NMA2077	1028	750	1473	822	326.46	268.33	282.88	292.56	uppP	undecaprenyl-diphosphatase (undecaprenyl pyrophosphate phosphatase; bacitracin resistance protein)	Defense mechanisms	CELLULAR PROCESSES AND SIGNALING	-6.44311	1.21951e-11
NMA1825	3	0	0	567	0.95	0	0	0.32	_	conserved hypothetical phage protein	_	_	-6.43948	1.41575e-11
NMA0145	19643	15953	31208	696	6238.03	5707.62	5993.22	5979.63	rplA	50S ribosomal protein L1	Translation, ribosomal structure and biogenesis	INFORMATION STORAGE AND PROCESSING	-6.4379	4.27091e-11
NMA1325	2	12	4	1974	0.64	4.29	0.77	1.9	_	putative phage tail fibre protein	_	_	-6.43131	3.1191e-13
NMA1979	4676	6041	7965	612	1484.96	2161.33	1529.61	1725.3	ccoO	cytochrome c oxidase polypeptide II	Energy production and conversion	METABOLISM	-6.41996	2.22365e-11
NMA1823	12	9	26	624	3.81	3.22	4.99	4.01	_	conserved hypothetical protein	_	_	-6.403	1.3458e-11
NMA1974	1593	1116	2178	3210	505.89	399.28	418.27	441.14	recC	exodeoxyribonuclease V gamma chain	Replication, recombination and repair	INFORMATION STORAGE AND PROCESSING	-6.38467	8.6695e-15
NMA0589	2355	2273	3708	1914	747.88	813.23	712.09	757.73	dxs	1-deoxy-D-xylulose-5-phosphate synthase (1-deoxyxylulose-5-phosphate synthase; DXP synthase; DXPS)	Coenzyme transport and metabolism; Lipid transport and metabolism	METABOLISM	-6.3841	6.03002e-13
NMA0731	1069	723	1610	2190	339.48	258.67	309.19	302.45	priA	primosomal protein N' (replication factor Y)	Replication, recombination and repair	INFORMATION STORAGE AND PROCESSING	-6.38391	6.03002e-13
NMA1572	316	248	460	633	100.35	88.73	88.34	92.47	pdxH	pyridoxamine 5'-phosphate oxidase (PNP/PMP oxidase; PNPOx)	Coenzyme transport and metabolism	METABOLISM	-6.38032	1.62807e-11
NMA0538	2116	2227	3752	963	671.98	796.77	720.54	729.76	fabH	3-oxoacyl-[acyl-carrier-protein] synthase III (beta-ketoacyl-ACP synthase III; KAS III)	Lipid transport and metabolism	METABOLISM	-6.37544	5.86259e-11
NMA2106	289	397	487	951	91.78	142.04	93.52	109.11	_	putative HTH-type transcriptional regulator	Transcription	INFORMATION STORAGE AND PROCESSING	-6.37023	1.42951e-10
NMA1748	1656	1606	2801	1722	525.9	574.59	537.91	546.13	glnS	glutaminyl-tRNA synthetase (glutamine--tRNA ligase; GlnRS)	Translation, ribosomal structure and biogenesis	INFORMATION STORAGE AND PROCESSING	-6.36913	3.861e-12
NMA0625	25	3	40	480	7.94	1.07	7.68	5.56	_	truncated phosphoglycolate phosphatase 3 (PGPase 3; PGP 3)	General function prediction only	POORLY CHARACTERIZED	-6.36557	1.78042e-11
NMA0937	5126	4389	7988	2364	1627.87	1570.28	1534.03	1577.39	pheT	phenylalanyl-tRNA synthetase beta chain (phenylalanine-- tRNA ligase beta chain; PheRS)	Translation, ribosomal structure and biogenesis	INFORMATION STORAGE AND PROCESSING	-6.35349	6.34793e-13
NMA2153	2528	3452	4025	822	802.82	1235.05	772.97	936.94	dapD	2,3,4,5-tetrahydropyridine-2,6-dicarboxylate N-succinyltransferase (tetrahydrodipicolinate N-succinyltransferase; THP succinyltransferase; tetrahydropicolinate succinylase)	Amino acid transport and metabolism	METABOLISM	-6.35231	1.87606e-11
NMA0592	1270	1223	2224	1284	403.31	437.56	427.1	422.66	hemL	glutamate-1-semialdehyde 2,1-aminomutase (GSA; glutamate-1-semialdehyde aminotransferase; GSA-AT)	Coenzyme transport and metabolism	METABOLISM	-6.3198	7.86582e-12
NMA0588	152	163	265	918	48.27	58.32	50.89	52.49	xerC	tyrosine recombinase XerC	Replication, recombination and repair	INFORMATION STORAGE AND PROCESSING	-6.31616	8.73288e-11
NMA2121	28	6	30	516	8.89	2.15	5.76	5.6	_	hypothetical protein	_	_	-6.3152	2.22365e-11
NMA0786	4	2	3	507	1.27	0.72	0.58	0.85	_	hypothetical integral membrane protein	_	_	-6.31097	1.62807e-11
NMA2027	229	250	447	462	72.72	89.44	85.84	82.67	_	putative ATPase	General function prediction only	POORLY CHARACTERIZED	-6.30851	2.52449e-11
NMA0603	452	231	653	549	143.54	82.65	125.4	117.2	_	conserved hypothetical protein	_	_	-6.30215	1.81506e-11
NMA1122	127	87	183	933	40.33	31.13	35.14	35.53	pip	proline iminopeptidase (PIP; prolyl aminopeptidase; PAP)	General function prediction only	POORLY CHARACTERIZED	-6.29147	5.62494e-11
NMA0142	20416	18698	32938	4179	6483.52	6689.72	6325.45	6499.56	rpoB	DNA-directed RNA polymerase beta chain (RNAP beta subunit; transcriptase beta chain; RNA polymerase beta subunit)	Transcription	INFORMATION STORAGE AND PROCESSING	-6.29007	2.76618e-16
NMA1906	669	425	1179	1059	212.45	152.06	226.42	196.98	alr	alanine racemase	Cell wall/membrane/envelope biogenesis	CELLULAR PROCESSES AND SIGNALING	-6.28292	5.13127e-11
NMA0356	380	425	605	507	120.68	152.06	116.18	129.64	rfaE2	D-beta-D-heptose 1-phosphate adenosyltransferase	Cell wall/membrane/envelope biogenesis	CELLULAR PROCESSES AND SIGNALING	-6.28205	1.87606e-11
NMA2210	876	867	1367	1539	278.19	310.19	262.52	283.63	_	putative MviN-like protein	General function prediction only	POORLY CHARACTERIZED	-6.28159	4.30105e-12
NMA2052	226	220	312	2607	71.77	78.71	59.92	70.13	acnA	aconitate hydratase 1 (citrate hydro-lyase 1; aconitase 1)	Energy production and conversion	METABOLISM	-6.27798	8.6695e-15
NMA0093	4	7	6	810	1.27	2.5	1.15	1.64	zupT	zinc transporter ZupT	Inorganic ion transport and metabolism	METABOLISM	-6.26542	3.017e-11
NMA1032	1368	1066	1655	648	434.44	381.39	317.83	377.88	adk	adenylate kinase (ATP-AMP transphosphorylase)	Nucleotide transport and metabolism	METABOLISM	-6.24598	3.46011e-11
NMA1093	5239	5958	9580	984	1663.75	2131.64	1839.76	1878.38	prs	ribose-phosphate pyrophosphokinase (RPPK; phosphoribosyl pyrophosphate synthetase; P-Rib-PP synthetase; PRPP synthetase)	Amino acid transport and metabolism; Nucleotide transport and metabolism	METABOLISM	-6.24219	3.77945e-11
NMA1845	6	32	16	474	1.91	11.45	3.07	5.48	_	conserved hypothetical protein	Cell cycle control, cell division, chromosome partitioning	CELLULAR PROCESSES AND SIGNALING	-6.23923	2.48477e-11
NMA1866	36	31	32	447	11.43	11.09	6.15	9.56	_	conserved hypothetical protein	_	_	-6.23804	4.13038e-11
NMA0793	6891	4771	9678	750	2188.38	1706.96	1858.58	1917.97	trmD	tRNA (guanine-N(1)-)-methyltransferase (M1G-methyltransferase; tRNA [GM37] methyltransferase)	Translation, ribosomal structure and biogenesis	INFORMATION STORAGE AND PROCESSING	-6.23089	4.84739e-11
NMA2066	691	537	880	1083	219.44	192.13	169	193.52	mraY	phospho-N-acetylmuramoyl-pentapeptide-transferase (UDP-MurNAc-pentapeptide phosphotransferase)	Cell wall/membrane/envelope biogenesis	CELLULAR PROCESSES AND SIGNALING	-6.22844	1.88969e-10
NMA1251	96	75	212	819	30.49	26.83	40.71	32.68	opc	outer-membrane protein Opc	_	_	-6.22731	9.40224e-10
NMA0659	2021	1783	3176	1953	641.81	637.92	609.92	629.88	_	putative cytochrome c biogenesis protein	Posttranslational modification, protein turnover, chaperones	CELLULAR PROCESSES AND SIGNALING	-6.19956	2.61577e-12
NMA1724	260	229	532	1368	82.57	81.93	102.17	88.89	_	putative D-lactate dehydrogenase [cytochrome] (D-lactate ferricytochrome c oxidoreductase; D-LCR)	Energy production and conversion	METABOLISM	-6.19622	2.69061e-11
NMA0913	917	823	1510	999	291.21	294.45	289.98	291.88	holA	DNA polymerase III delta subunit	Replication, recombination and repair	INFORMATION STORAGE AND PROCESSING	-6.19408	1.79624e-10
NMA1071	14	4	24	420	4.45	1.43	4.61	3.5	_	hypothetical protein	_	_	-6.19289	5.39111e-11
NMA0830	295	255	505	624	93.68	91.23	96.98	93.97	lolA	outer-membrane lipoprotein carrier protein	Cell wall/membrane/envelope biogenesis	CELLULAR PROCESSES AND SIGNALING	-6.18651	2.41876e-11
NMA1887	581	884	907	1161	184.51	316.28	174.18	224.99	aniA	copper-containing nitrite reductase (major outer-membrane protein Pan1)	Secondary metabolites biosynthesis, transport and catabolism	METABOLISM	-6.18431	2.98989e-11
NMA2071	1427	1241	2388	1479	453.17	444	458.59	451.92	murE	UDP-N-acetylmuramoylalanyl-D-glutamate--2,6-diaminopimelate ligase (UDP-N-acetylmuramyl-tripeptide synthetase; meso-diaminopimelate-adding enzyme; UDP-MurNAc-tripeptide synthetase)	Cell wall/membrane/envelope biogenesis	CELLULAR PROCESSES AND SIGNALING	-6.18317	1.62807e-11
NMA0620	1099	846	2021	1296	349.01	302.68	388.12	346.6	tyrS	tyrosyl-tRNA synthetase (tyrosine--tRNA ligase; TyrRS)	Translation, ribosomal structure and biogenesis	INFORMATION STORAGE AND PROCESSING	-6.18187	1.87606e-11
NMA0718	1283	965	1974	936	407.44	345.26	379.09	377.26	hemC	porphobilinogen deaminase (PBG; hydroxymethylbilane synthase; HMBS; pre-uroporphyrinogen synthase)	Coenzyme transport and metabolism	METABOLISM	-6.17584	7.84957e-11
NMA2161	2791	2611	4133	975	886.34	934.16	793.71	871.4	ispB	octaprenyl-diphosphate synthase (octaprenyl pyrophosphate synthetase; OPP synthetase)	Coenzyme transport and metabolism	METABOLISM	-6.17061	2.72751e-10
NMA0533	2701	2607	4748	747	857.76	932.73	911.81	900.76	fabG	3-oxoacyl-[acyl-carrier-protein] reductase (3-ketoacyl-acyl carrier protein reductase)	Lipid transport and metabolism; Secondary metabolites biosynthesis, transport and catabolism	METABOLISM	-6.1692	1.30271e-10
NMA1844	6	8	16	426	1.91	2.86	3.07	2.61	_	conserved hypothetical protein	Function unknown	POORLY CHARACTERIZED	-6.14628	7.15741e-11
NMA2061	3090	2701	4550	1521	981.29	966.36	873.79	940.48	murC	UDP-N-acetylmuramate--L-alanine ligase (UDP-N-acetylmuramoyl-L-alanine synthetase)	Cell wall/membrane/envelope biogenesis	CELLULAR PROCESSES AND SIGNALING	-6.13949	4.62503e-11
NMA1612	13	19	26	1084	4.13	6.8	4.99	5.31	_	putative L-threonine 3-dehydrogenase (pseudogene part 2)	Amino acid transport and metabolism	METABOLISM	-6.13648	1.16414e-10
NMA0760	3280	2441	5611	1248	1041.63	873.33	1077.54	997.5	hemA	glutamyl-tRNA reductase (GluTR)	Coenzyme transport and metabolism	METABOLISM	-6.13628	1.2261e-10
NMA1321	16	0	27	669	5.08	0	5.19	3.42	_	putative Gp45-like prophage protein	Function unknown	POORLY CHARACTERIZED	-6.13497	5.07826e-11
NMA0085	3387	3218	6755	2394	1075.61	1151.33	1297.24	1174.73	omp	outer-membrane protein assembly factor Omp85	Cell wall/membrane/envelope biogenesis	CELLULAR PROCESSES AND SIGNALING	-6.116	9.32864e-13
NMA1826	7	0	4	576	2.22	0	0.77	1	_	putative Gp47-like prophage protein (pseudogene part 2)	Function unknown	POORLY CHARACTERIZED	-6.11595	2.49055e-11
NMA0623	403	581	772	498	127.98	207.87	148.26	161.37	lspA	lipoprotein signal peptidase (prolipoprotein signal peptidase; signal peptidase II; SPase II)	Cell wall/membrane/envelope biogenesis; Intracellular trafficking, secretion, and vesicular transport	CELLULAR PROCESSES AND SIGNALING	-6.10732	3.0913e-11
NMA0410	1046	842	1548	717	332.18	301.25	297.28	310.24	ubiG	3-demethylubiquinone-9 3-methyltransferase (3,4-dihydroxy-5-hexaprenylbenzoate methyltransferase; DHHB methyltransferase)	Coenzyme transport and metabolism	METABOLISM	-6.09662	5.62494e-11
NMA0128	14403	13285	29988	621	4573.97	4753.07	5758.93	5028.66	rplD	50S ribosomal protein L4	Translation, ribosomal structure and biogenesis	INFORMATION STORAGE AND PROCESSING	-6.09273	4.13038e-11
NMA0645	35	29	53	465	11.11	10.38	10.18	10.56	_	conserved hypothetical protein	Transcription	INFORMATION STORAGE AND PROCESSING	-6.08998	5.07826e-11
NMA1707	1451	1184	2258	1719	460.79	423.61	433.63	439.34	argS	arginyl-tRNA synthetase (arginine--tRNA ligase; ArgRS)	Translation, ribosomal structure and biogenesis	INFORMATION STORAGE AND PROCESSING	-6.08698	6.15429e-11
NMA0744	1669	1018	2523	579	530.02	364.22	484.52	459.59	grpE	protein GrpE (HSP-70 cofactor)	Posttranslational modification, protein turnover, chaperones	CELLULAR PROCESSES AND SIGNALING	-6.08318	4.73791e-11
NMA1816	105	50	209	855	33.34	17.89	40.14	30.46	_	putative tellurite resistance protein TehB	Inorganic ion transport and metabolism; Secondary metabolites biosynthesis, transport and catabolism	METABOLISM	-6.08112	4.39133e-10
NMA2062	2168	2059	3246	1068	688.49	736.66	623.37	682.84	murG	UDP-N-acetylglucosamine--N-acetylmuramyl-(pentapeptide) pyrophosphoryl-undecaprenol N-acetylglucosamine transferase (undecaprenyl-PP-MurNAc-pentapeptide-UDPGlcNAc GlcNAc transferase)	Cell wall/membrane/envelope biogenesis	CELLULAR PROCESSES AND SIGNALING	-6.07937	5.82154e-11
NMA0766	1154	1006	2012	1662	366.48	359.92	386.39	370.93	_	putative electron transfer flavoprotein-ubiquinone oxidoreductase (ETF-QO; ETF-ubiquinone oxidoreductase; ETF dehydrogenase; electron-transferring-flavoprotein dehydrogenase)	Energy production and conversion	METABOLISM	-6.07589	5.4862e-11
NMA1414	311	218	502	435	98.76	78	96.4	91.05	_	conserved hypothetical periplasmic protein	Cell motility; Intracellular trafficking, secretion, and vesicular transport; Signal transduction mechanisms; Inorganic ion transport and metabolism	CELLULAR PROCESSES AND SIGNALING; METABOLISM	-6.07208	5.4862e-11
NMA1610	2537	2559	4670	1914	805.68	915.55	896.83	872.69	edd	phosphogluconate dehydratase (6-phosphogluconate dehydratase)	Amino acid transport and metabolism; Carbohydrate transport and metabolism	METABOLISM	-6.06922	1.3458e-11
NMA0621	877	694	1512	957	278.51	248.3	290.37	272.39	ribF	riboflavin biosynthesis protein RibF [includes: riboflavin kinase (flavokinase) and FMN adenylyltransferase (FAD pyrophosphorylase; FAD synthetase)]	Coenzyme transport and metabolism	METABOLISM	-6.05659	1.95841e-10
NMA1896	992	980	1775	1518	315.03	350.62	340.87	335.51	nusA	transcription elongation protein nusA (N utilization substance protein A; L factor)	Transcription	INFORMATION STORAGE AND PROCESSING	-6.05341	1.41575e-11
NMA0929	4381	4058	8305	1914	1391.28	1451.86	1594.9	1479.35	thrS	threonyl-tRNA synthetase (threonine--tRNA ligase; ThrRS)	Translation, ribosomal structure and biogenesis	INFORMATION STORAGE AND PROCESSING	-6.04151	1.41575e-11
NMA0570	1851	1869	2624	756	587.82	668.69	503.92	586.81	tpiA	triosephosphate isomerase (TIM; triose-phosphate isomerase)	Carbohydrate transport and metabolism	METABOLISM	-6.03789	6.34999e-11
NMA0624	1424	1484	2906	969	452.22	530.94	558.07	513.74	ispH	4-hydroxy-3-methylbut-2-enyl diphosphate reductase	Cell wall/membrane/envelope biogenesis; Lipid transport and metabolism	CELLULAR PROCESSES AND SIGNALING	-6.03687	1.31749e-10
NMA0723	134	97	220	723	42.55	34.7	42.25	39.84	lpxH	UDP-2,3-diacylglucosamine hydrolase	Function unknown	POORLY CHARACTERIZED	-6.03346	7.32004e-11
NMA2072	3975	3010	5774	1746	1262.34	1076.91	1108.85	1149.37	penA	penicillin-binding protein 2 (PBP-2)	Cell wall/membrane/envelope biogenesis	CELLULAR PROCESSES AND SIGNALING	-6.02363	1.13647e-11
NMA0970	56	46	107	669	17.78	16.46	20.55	18.26	_	conserved hypothetical integral membrane protein	Function unknown	POORLY CHARACTERIZED	-6.02024	2.70435e-10
NMA1963	402	420	719	795	127.66	150.27	138.08	138.67	thyA	thymidylate synthase (TS; TSase)	Nucleotide transport and metabolism	METABOLISM	-6.01517	1.31749e-10
NMA1788	3034	2301	4500	2625	963.51	823.25	864.19	883.65	alaS	alanyl-tRNA synthetase (alanine--tRNA ligase; AlaRS)	Translation, ribosomal structure and biogenesis	INFORMATION STORAGE AND PROCESSING	-6.01391	9.32864e-13
NMA1884	206	160	367	705	65.42	57.24	70.48	64.38	_	putative transcriptional regulator	Transcription	INFORMATION STORAGE AND PROCESSING	-6.01305	1.55529e-10
NMA0632	2157	1636	3406	3435	685	585.32	654.09	641.47	dnaE	DNA polymerase III alpha subunit	Replication, recombination and repair	INFORMATION STORAGE AND PROCESSING	-6.00699	8.6695e-15
NMA1318	7	14	30	1059	2.22	5.01	5.76	4.33	_	putative phage maturation peptidase (pseudogene part 1)	General function prediction only	POORLY CHARACTERIZED	-6.00585	1.45634e-10
NMA0792	5582	6678	8913	366	1772.68	2389.24	1711.66	1957.86	rplS	50S ribosomal protein L19	Translation, ribosomal structure and biogenesis	INFORMATION STORAGE AND PROCESSING	-6.00459	1.31749e-10
NMA0106	21424	27651	32638	363	6803.63	9892.9	6267.84	7654.79	rpsM	30S ribosomal protein S13	Translation, ribosomal structure and biogenesis	INFORMATION STORAGE AND PROCESSING	-6.00241	1.31749e-10
NMA2063	917	836	1272	1308	291.21	299.1	244.28	278.2	ftsW	cell division protein FtsW	Cell cycle control, cell division, chromosome partitioning	CELLULAR PROCESSES AND SIGNALING	-6.00072	1.07427e-10
NMA1537	4518	2850	6862	369	1434.78	1019.67	1317.79	1257.41	rpsF	30S ribosomal protein S6	Translation, ribosomal structure and biogenesis	INFORMATION STORAGE AND PROCESSING	-6.00023	1.31749e-10
NMA0534	2372	2452	4115	1566	753.28	877.27	790.25	806.93	guaA	GMP synthase [glutamine-hydrolyzing] (glutamine amidotransferase; GMP synthetase)	Nucleotide transport and metabolism	METABOLISM	-5.99601	4.62503e-11
NMA1736	1466	1298	2482	1773	465.56	464.39	476.65	468.87	dnaG	DNA primase	Replication, recombination and repair	INFORMATION STORAGE AND PROCESSING	-5.9922	1.02276e-10
NMA1682	473	456	707	1011	150.21	163.15	135.77	149.71	trpS	tryptophanyl-tRNA synthetase (tryptophan--tRNA ligase; TrpRS)	Translation, ribosomal structure and biogenesis	INFORMATION STORAGE AND PROCESSING	-5.98933	5.97233e-11
NMA1284	15	0	16	1974	4.76	0	3.07	2.61	_	putative phage transposase	Replication, recombination and repair	INFORMATION STORAGE AND PROCESSING	-5.98217	2.61577e-12
NMA1882	143	142	248	2046	45.41	50.8	47.63	47.95	_	putative phage transposase	Replication, recombination and repair	INFORMATION STORAGE AND PROCESSING	-5.97235	1.33897e-11
NMA0357	2279	1933	3223	1779	723.74	691.58	618.95	678.09	_	putative BirA-like multifunctional protein [includes: biotin--[acetyl-CoA-carboxylase] synthetase (biotin--protein ligase), biotin operon repressor and Baf-like domain]	Coenzyme transport and metabolism; Transcription	METABOLISM; INFORMATION STORAGE AND PROCESSING	-5.97075	3.89459e-11
NMA0083	1875	1665	2979	1185	595.44	595.7	572.09	587.74	dxr	1-deoxy-D-xylulose 5-phosphate reductoisomerase (DXP reductoisomerase; 1-deoxyxylulose-5-phosphate reductoisomerase)	Lipid transport and metabolism	METABOLISM	-5.97	3.77945e-11
NMA0454	695	421	1042	1347	220.71	150.62	200.11	190.48	trmE	tRNA modification GTPase TrmE	General function prediction only	POORLY CHARACTERIZED	-5.96822	1.77401e-10
NMA0675	818	893	1484	2043	259.77	319.5	284.99	288.09	recG	ATP-dependent DNA helicase RecG	Replication, recombination and repair; Transcription	INFORMATION STORAGE AND PROCESSING	-5.96478	2.61577e-12
NMA1849	6	0	15	498	1.91	0	2.88	1.6	_	putative phage tail completion protein	General function prediction only	POORLY CHARACTERIZED	-5.96345	6.19959e-11
NMA2108	557	358	958	1422	176.89	128.08	183.98	162.98	hemN	oxygen-independent coproporphyrinogen III oxidase (coproporphyrinogenase; coprogen oxidase)	Coenzyme transport and metabolism	METABOLISM	-5.96118	2.32791e-11
NMA0596	3136	3732	5498	1362	995.9	1335.22	1055.84	1128.99	accC	biotin carboxylase (A subunit of acetyl-CoA carboxylase; ACC)	Lipid transport and metabolism	METABOLISM	-5.96068	1.31749e-10
NMA1073	88	118	144	546	27.95	42.22	27.65	32.61	_	hypothetical integral membrane protein	_	_	-5.95901	4.77663e-11
NMA0763	126	137	198	651	40.01	49.02	38.02	42.35	_	putative ABC transporter ATP-binding protein	Defense mechanisms	CELLULAR PROCESSES AND SIGNALING	-5.95213	5.46918e-09
NMA1614	52	47	69	1050	16.51	16.82	13.25	15.53	mutY	A/G-specific adenine glycosylase	Replication, recombination and repair	INFORMATION STORAGE AND PROCESSING	-5.95206	4.47327e-10
NMA0553	3066	2861	5328	1104	973.67	1023.6	1023.2	1006.82	dnaN	DNA polymerase III beta subunit	Replication, recombination and repair	INFORMATION STORAGE AND PROCESSING	-5.94475	1.04686e-10
NMA0326	1539	1927	2464	720	488.74	689.44	473.19	550.46	pyrH	uridylate kinase (UK; uridine monophosphate kinase; UMP kinase)	Nucleotide transport and metabolism	METABOLISM	-5.94251	1.64656e-10
NMA0449	31	8	29	582	9.84	2.86	5.57	6.09	_	conserved hypothetical protein (pseudogene part 1)	_	_	-5.93621	3.61864e-11
NMA2152	3519	3377	6900	786	1117.53	1208.21	1325.08	1216.94	fabI	enoyl-[acyl-carrier-protein] reductase [NADH] (NADH-dependent enoyl-ACP reductase)	Lipid transport and metabolism	METABOLISM	-5.93393	1.05284e-10
NMA0122	13268	12697	18251	417	4213.52	4542.7	3504.94	4087.06	rplP	50S ribosomal protein L16	Translation, ribosomal structure and biogenesis	INFORMATION STORAGE AND PROCESSING	-5.92152	4.62503e-11
NMA0865	750	807	1136	2526	238.18	288.73	218.16	248.35	ligA	DNA ligase (polydeoxyribonucleotide synthase [NAD+])	Replication, recombination and repair	INFORMATION STORAGE AND PROCESSING	-5.91561	6.03002e-13
NMA2117	33	7	40	486	10.48	2.5	7.68	6.89	_	hypothetical protein	_	_	-5.91069	1.31749e-10
NMA1262	132	107	259	357	41.92	38.28	49.74	43.31	folB	dihydroneopterin aldolase (DHNA)	Coenzyme transport and metabolism	METABOLISM	-5.90303	2.73218e-10
NMA0242	4115	2643	8126	750	1306.8	945.61	1560.53	1270.98	etfB	electron transfer flavoprotein beta-subunit (beta-ETF; electron transfer flavoprotein small subunit; ETFSS)	Energy production and conversion	METABOLISM	-5.9015	3.62783e-10
NMA0129	12681	12898	22960	645	4027.11	4614.61	4409.27	4350.33	rplC	50S ribosomal protein L3	Translation, ribosomal structure and biogenesis	INFORMATION STORAGE AND PROCESSING	-5.89894	2.59213e-10
NMA1425	331	297	536	594	105.12	106.26	102.93	104.77	ribA	GTP cyclohydrolase II	Coenzyme transport and metabolism	METABOLISM	-5.89672	1.26627e-10
NMA1975	309	270	476	1410	98.13	96.6	91.41	95.38	_	conserved hypothetical integral membrane protein	Function unknown	POORLY CHARACTERIZED	-5.89623	2.6964e-11
NMA0583	235	167	315	738	74.63	59.75	60.49	64.96	_	putative DNA glycosylase	Replication, recombination and repair	INFORMATION STORAGE AND PROCESSING	-5.89258	2.71656e-10
NMA1094	11945	10982	22004	573	3793.38	3929.11	4225.68	3982.72	rplY	50S ribosomal protein L25	Translation, ribosomal structure and biogenesis	INFORMATION STORAGE AND PROCESSING	-5.88022	1.31749e-10
NMA1315	55	33	85	1296	17.47	11.81	16.32	15.2	_	putative phage head morphogenesis protein	Function unknown	POORLY CHARACTERIZED	-5.87461	1.15887e-10
NMA1867	24	28	55	480	7.62	10.02	10.56	9.4	_	conserved hypothetical phage protein	Function unknown	POORLY CHARACTERIZED	-5.87427	4.77663e-11
NMA0798	1906	1539	3038	678	605.29	550.62	583.42	579.78	_	putative two-component system transcriptional regulator protein	Signal transduction mechanisms	CELLULAR PROCESSES AND SIGNALING; INFORMATION STORAGE AND PROCESSING	-5.87027	2.72751e-10
NMA1854	11	15	25	507	3.49	5.37	4.8	4.55	_	conserved hypothetical phage protein	_	_	-5.86519	2.67937e-10
NMA0597	429	366	685	456	136.24	130.95	131.55	132.91	accB	biotin carboxyl carrier protein of acetyl-CoA carboxylase (BCCP)	Lipid transport and metabolism	METABOLISM	-5.86503	1.14715e-10
NMA0644	271	118	376	1110	86.06	42.22	72.21	66.83	ribD	riboflavin biosynthesis protein RibD [includes: diaminohydroxyphosphoribosylaminopyrimidine deaminase (riboflavin-specific deaminase) and 5-amino-6-(5-phosphoribosylamino)uracil reductase (HTP reductase)]	Coenzyme transport and metabolism	METABOLISM	-5.86475	1.13181e-09
NMA0094	3970	3740	6594	2838	1260.75	1338.09	1266.32	1288.39	valS	valyl-tRNA synthetase (valine--tRNA ligase; ValRS)	Translation, ribosomal structure and biogenesis	INFORMATION STORAGE AND PROCESSING	-5.86409	9.16708e-13
NMA0064	1079	899	1738	435	342.66	321.64	333.77	332.69	fur	ferric uptake HTH-type transcriptional regulator (ferric uptake regulation protein)	Inorganic ion transport and metabolism	METABOLISM	-5.86186	6.89055e-11
NMA0594	359	190	427	564	114.01	67.98	82	88	orn	oligoribonuclease	RNA processing and modification	INFORMATION STORAGE AND PROCESSING	-5.86125	7.32004e-11
NMA0082	1542	1428	2226	798	489.69	510.91	427.48	476.03	cdsA	phosphatidate cytidylyltransferase (CDP-diglyceride synthetase; CDP-diglyceride pyrophosphorylase; CDP-diacylglycerol synthase; CDS; CTP:phosphatidate cytidylyltransferase; CDP-DAG synthase; CDP-DG synthetase)	Lipid transport and metabolism	METABOLISM	-5.8601	3.55895e-10
NMA1314	100	39	88	1569	31.76	13.95	16.9	20.87	_	conserved hypothetical phage protein	Function unknown	POORLY CHARACTERIZED	-5.85834	2.70435e-10
NMA1379	578	525	810	573	183.56	187.83	155.55	175.65	lipB2	lipoyltransferase (lipoyl-[acyl-carrier protein]-protein-N-lipoyltransferase; lipoate-protein ligase B)	Coenzyme transport and metabolism	METABOLISM	-5.85566	1.6291e-10
NMA2064	1292	1349	1733	1338	410.3	482.64	332.81	408.58	murD	UDP-N-acetylmuramoylalanine--D-glutamate ligase (UDP-N-acetylmuramoyl-L-alanyl-D-glutamate synthetase; D-glutamic acid adding enzyme)	Cell wall/membrane/envelope biogenesis	CELLULAR PROCESSES AND SIGNALING	-5.84627	4.39133e-10
NMA1852	33	54	54	1620	10.48	19.32	10.37	13.39	_	conserved hypothetical phage protein	_	_	-5.84307	2.29183e-10
NMA2132	680	744	1397	531	215.95	266.19	268.28	250.14	_	conserved hypothetical periplasmic protein	Function unknown	POORLY CHARACTERIZED	-5.84216	8.43941e-11
NMA0631	549	424	1032	3249	174.35	151.7	198.19	174.74	_	conserved hypothetical protein	Function unknown	POORLY CHARACTERIZED	-5.84091	3.79625e-14
NMA0141	12201	11550	17842	4176	3874.68	4132.33	3426.4	3811.13	rpoC	DNA-directed RNA polymerase beta' chain (RNAP beta' subunit; transcriptase beta' chain; RNA polymerase beta' subunit)	Transcription	INFORMATION STORAGE AND PROCESSING	-5.83246	1.35357e-14
NMA1774	25	43	107	363	7.94	15.38	20.55	14.62	_	truncated putative HTH-type transcriptional regulator (missing the C-terminal 20% of the protein)	Transcription	INFORMATION STORAGE AND PROCESSING	-5.82723	2.07231e-10
NMA0622	6064	6197	10639	2790	1925.75	2217.15	2043.13	2062.01	ileS	isoleucyl-tRNA synthetase (isoleucine--tRNA ligase; IleRS)	Translation, ribosomal structure and biogenesis	INFORMATION STORAGE AND PROCESSING	-5.82498	2.61577e-12
NMA2053	62	56	92	789	19.69	20.04	17.67	19.13	_	conserved hypothetical integral membrane protein	General function prediction only	POORLY CHARACTERIZED	-5.82274	6.09975e-10
NMA0517	45077	50843	77150	1548	14315.1	18190.5	14816	15773.9	atpA	ATP synthase alpha chain	Energy production and conversion	METABOLISM	-5.81884	6.6631e-11
NMA0245	38	24	60	681	12.07	8.59	11.52	10.73	_	conserved hypothetical protein	Function unknown	POORLY CHARACTERIZED	-5.81762	1.10132e-09
NMA1950	318	269	497	852	100.99	96.24	95.44	97.56	folP	dihydropteroate synthase (DHPS; dihydropteroate pyrophosphorylase)	Coenzyme transport and metabolism	METABOLISM	-5.81468	4.10349e-10
NMA0224	3124	2800	5156	1104	992.09	1001.78	990.16	994.68	prfB	peptide chain release factor II (RF-2)	Translation, ribosomal structure and biogenesis	INFORMATION STORAGE AND PROCESSING	-5.80176	3.5309e-10
NMA0102	5849	5169	10359	369	1857.47	1849.35	1989.36	1898.72	rplQ	50S ribosomal protein L17	Translation, ribosomal structure and biogenesis	INFORMATION STORAGE AND PROCESSING	-5.79918	1.00046e-09
NMA1291	3	0	3	519	0.95	0	0.58	0.51	gam	host-nuclease inhibitor phage protein Gam	General function prediction only	POORLY CHARACTERIZED	-5.79751	8.20585e-11
NMA0384	6407	6659	10545	1350	2034.67	2382.44	2025.07	2147.4	petB	cytochrome b	Energy production and conversion	METABOLISM	-5.79196	6.71903e-10
NMA2203	1980	1711	3183	1371	628.79	612.16	611.27	617.4	purB	adenylosuccinate lyase (adenylosuccinase; ASL)	Nucleotide transport and metabolism	METABOLISM	-5.79042	3.00638e-10
NMA0790	76	114	122	876	24.14	40.79	23.43	29.45	_	putative ABC transporter permease protein	Inorganic ion transport and metabolism	METABOLISM	-5.78933	2.73218e-10
NMA0050	78	78	105	1515	24.77	27.91	20.16	24.28	katA	catalase	Inorganic ion transport and metabolism	METABOLISM	-5.78264	1.31749e-10
NMA1894	725	648	1128	1107	230.24	231.84	216.62	226.23	serC	phosphoserine aminotransferase (PSAT)	Amino acid transport and metabolism; Coenzyme transport and metabolism	METABOLISM	-5.78162	2.07405e-10
NMA0100	5864	4902	8253	816	1862.23	1753.82	1584.92	1733.66	minD	septum site-determining protein MinD	Cell cycle control, cell division, chromosome partitioning	CELLULAR PROCESSES AND SIGNALING	-5.77955	7.56675e-10
NMA1597	520	393	923	321	165.14	140.61	177.25	161	_	putative IscA-like protein	Function unknown	POORLY CHARACTERIZED	-5.77857	6.45853e-10
NMA1124	387	607	679	876	122.9	217.17	130.4	156.82	dapA	dihydrodipicolinate synthase (DHDPS)	Amino acid transport and metabolism; Cell wall/membrane/envelope biogenesis	METABOLISM; CELLULAR PROCESSES AND SIGNALING	-5.77675	7.56675e-10
NMA0069	822	861	1344	1155	261.04	308.05	258.1	275.73	lpxB	lipid-A-disaccharide synthase	Cell wall/membrane/envelope biogenesis	CELLULAR PROCESSES AND SIGNALING	-5.77526	7.75101e-10
NMA0741	1098	1004	2284	1512	348.69	359.21	438.62	382.17	_	putative ubiquinone biosynthesis protein UbiB	General function prediction only	POORLY CHARACTERIZED	-5.75768	2.07231e-10
NMA0375	1219	887	1981	990	387.12	317.35	380.43	361.63	gpsA	glycerol-3-phosphate dehydrogenase [NAD(P)+] ((NAD(P)H-dependent glycerol-3-phosphate dehydrogenase)	Energy production and conversion	METABOLISM	-5.7559	1.53728e-09
NMA1847	31	23	48	903	9.84	8.23	9.22	9.1	_	putative GpT-like prophage major head subunit protein	General function prediction only	POORLY CHARACTERIZED	-5.74964	7.35814e-10
NMA1713	1090	1000	1820	690	346.15	357.78	349.52	351.15	ispD	2-C-methyl-D-erythritol 4-phosphate cytidylyltransferase (4-diphosphocytidyl-2C-methyl-D-erythritol synthase; MEP cytidylyltransferase; MCT)	Lipid transport and metabolism	METABOLISM	-5.7482	2.85832e-10
NMA0115	5254	4345	5968	393	1668.51	1554.54	1146.1	1456.39	rpsH	30S ribosomal protein S8	Translation, ribosomal structure and biogenesis	INFORMATION STORAGE AND PROCESSING	-5.74316	1.12191e-10
NMA1913	1	0	0	594	0.32	0	0	0.11	_	hypothetical protein	_	_	-5.74088	1.35241e-10
NMA0784	6	8	2	522	1.91	2.86	0.38	1.72	_	hypothetical integral membrane protein	_	_	-5.7396	3.76023e-10
NMA1006	277	159	442	444	87.97	56.89	84.88	76.58	_	conserved hypothetical protein	Lipid transport and metabolism	METABOLISM	-5.73712	4.39133e-10
NMA1821	32	18	39	840	10.16	6.44	7.49	8.03	_	putative N-6adenine-specific DNA methylase	_	_	-5.73415	2.11913e-09
NMA1498	1990	1725	3350	1134	631.96	617.17	643.34	630.82	nrdB	ribonucleoside-diphosphate reductase beta subunit (ribonucleotide reductase)	Nucleotide transport and metabolism	METABOLISM	-5.72975	1.14427e-10
NMA1843	12	11	21	669	3.81	3.94	4.03	3.93	_	putative Gp37-like prophage protein	General function prediction only	POORLY CHARACTERIZED	-5.72472	1.07253e-09
NMA0559	2948	2859	4997	2733	936.2	1022.89	959.63	972.9	leuS	leucyl-tRNA synthetase (leucine--tRNA ligase; LeuRS)	Translation, ribosomal structure and biogenesis	INFORMATION STORAGE AND PROCESSING	-5.72431	7.86582e-12
NMA0117	12031	10710	13611	540	3820.69	3831.79	2613.87	3422.12	rplE	50S ribosomal protein L5	Translation, ribosomal structure and biogenesis	INFORMATION STORAGE AND PROCESSING	-5.7223	1.65288e-10
NMA2162	5512	4013	12623	309	1750.45	1435.76	2424.14	1870.11	rplU	50S ribosomal protein L21	Translation, ribosomal structure and biogenesis	INFORMATION STORAGE AND PROCESSING	-5.72007	7.22777e-10
NMA1881	48	51	113	915	15.24	18.25	21.7	18.4	_	putative phage transposition protein	General function prediction only	POORLY CHARACTERIZED	-5.71344	9.97659e-10
NMA0880	4467	4621	8690	873	1418.59	1653.29	1668.84	1580.24	accD	acetyl-coenzyme A carboxylase carboxyl transferase subunit beta (ACCase beta chain)	Lipid transport and metabolism	METABOLISM	-5.71265	1.39721e-09
NMA1538	1613	1722	2856	951	512.24	616.09	548.47	558.93	trxB	thioredoxin reductase (TRXR)	Posttranslational modification, protein turnover, chaperones	CELLULAR PROCESSES AND SIGNALING	-5.71012	5.46899e-10
NMA1730	390	266	590	1146	123.85	95.17	113.3	110.78	dapE	succinyl-diaminopimelate desuccinylase (SDAP)	Amino acid transport and metabolism	METABOLISM	-5.70618	4.63965e-10
NMA0087	906	903	1336	1044	287.72	323.07	256.57	289.12	lpxD	UDP-3-O-[3-hydroxymyristoyl] glucosamine N-acyltransferase	Cell wall/membrane/envelope biogenesis	CELLULAR PROCESSES AND SIGNALING	-5.70534	5.47511e-10
NMA0869	349	270	475	621	110.83	96.6	91.22	99.55	tmk	thymidylate kinase (dTMP kinase)	Nucleotide transport and metabolism	METABOLISM	-5.69983	4.10349e-10
NMA0378	10775	11035	16458	432	3421.82	3948.07	3160.61	3510.17	rplM	50S ribosomal protein L13	Translation, ribosomal structure and biogenesis	INFORMATION STORAGE AND PROCESSING	-5.6788	1.67745e-10
NMA0687	211	125	271	1743	67.01	44.72	52.04	54.59	tpsB	TpsA activation/secretion protein TpsB	Intracellular trafficking, secretion, and vesicular transport	CELLULAR PROCESSES AND SIGNALING	-5.678	6.19959e-11
NMA0523	2395	2035	3824	2064	760.58	728.08	734.37	741.01	glyS	glycyl-tRNA synthetase beta chain (glycine--tRNA ligase beta chain; GlyRS)	Translation, ribosomal structure and biogenesis	INFORMATION STORAGE AND PROCESSING	-5.67712	4.27234e-11
NMA1121	52	98	80	447	16.51	35.06	15.36	22.31	_	putative acyl-CoA thioester hydrolase	Lipid transport and metabolism	METABOLISM	-5.67666	1.02276e-10
NMA0851	5593	5379	8448	534	1776.17	1924.48	1622.36	1774.34	ppa	inorganic pyrophosphatase (pyrophosphate phospho-hydrolase; PPase)	Energy production and conversion	METABOLISM	-5.67284	1.10132e-09
NMA2033	421	315	494	378	133.7	112.7	94.87	113.76	acpS	holo-(acyl-carrier protein) synthase (holo-ACP synthase; 4'-phosphopantetheinyl transferase AcpS)	Lipid transport and metabolism	METABOLISM	-5.67111	3.02203e-10
NMA1943	2949	2608	5642	1296	936.51	933.08	1083.5	984.36	serS	seryl-tRNA synthetase (serine--tRNA ligase; SerRS)	Translation, ribosomal structure and biogenesis	INFORMATION STORAGE AND PROCESSING	-5.66381	6.9267e-11
NMA1955	13	32	24	435	4.13	11.45	4.61	6.73	_	conserved hypothetical protein	_	_	-5.66301	2.59213e-10
NMA0198	799	641	1419	1164	253.74	229.34	272.51	251.86	ctrA	capsule export outer-membrane lipoprotein CtrA	Cell wall/membrane/envelope biogenesis	CELLULAR PROCESSES AND SIGNALING	-5.6581	2.16894e-10
NMA1831	20	31	37	1368	6.35	11.09	7.11	8.18	_	putative phage DNA circulation proteins	General function prediction only	POORLY CHARACTERIZED	-5.65184	1.47228e-08
NMA1369	129	155	253	891	40.97	55.46	48.59	48.34	_	conserved hypothetical protein	Carbohydrate transport and metabolism	METABOLISM	-5.65126	6.46326e-10
NMA1524	1198	1085	1975	1266	380.45	388.19	379.28	382.64	ispG	4-hydroxy-3-methylbut-2-en-1-yl diphosphate synthase (1-hydroxy-2-methyl-2-(E)-butenyl 4-diphosphate synthase)	Lipid transport and metabolism	METABOLISM	-5.64449	2.48772e-09
NMA1742	3990	3748	6203	1635	1267.11	1340.95	1191.23	1266.43	pyrG	CTP synthase (UTP--ammonia ligase; CTP synthetase)	Nucleotide transport and metabolism	METABOLISM	-5.64365	1.47108e-10
NMA1656	530	412	906	2130	168.31	147.4	173.99	163.24	dnaZX	DNA polymerase III tau/gamma subunits	Replication, recombination and repair	INFORMATION STORAGE AND PROCESSING	-5.6423	1.96734e-09
NMA2102	470	433	618	486	149.26	154.92	118.68	140.95	pgpA	phosphatidylglycerophosphatase A	Lipid transport and metabolism	METABOLISM	-5.64085	1.31749e-10
NMA1827	4	8	3	486	1.27	2.86	0.58	1.57	_	putative Gp47-like prophage protein (pseudogene part 1)	Function unknown	POORLY CHARACTERIZED	-5.63871	1.42951e-10
NMA0354	971	1138	1552	855	308.36	407.15	298.05	337.85	folD	FolD bifunctional protein (PPDC) [includes: methylenetetrahydrofolate dehydrogenase and methenyltetrahydrofolate cyclohydrolase]	Coenzyme transport and metabolism	METABOLISM	-5.63677	1.86703e-09
NMA2037	1221	1201	2101	729	387.75	429.69	403.48	406.97	pdxJ	pyridoxal phosphate biosynthetic protein PdxJ (PNP synthase)	Coenzyme transport and metabolism	METABOLISM	-5.6366	6.33673e-10
NMA0118	2899	1970	4350	324	920.64	704.82	835.38	820.28	rplX	50S ribosomal protein L24	Translation, ribosomal structure and biogenesis	INFORMATION STORAGE AND PROCESSING	-5.63209	8.45781e-10
NMA1813	2792	2641	3246	1413	886.66	944.89	623.37	818.3	trkA	Trk system potassium uptake protein TrkA (K(+)-uptake protein TrkA)	Inorganic ion transport and metabolism	METABOLISM	-5.62151	1.32098e-09
NMA1567	283	256	447	291	89.87	91.59	85.84	89.1	gatC	aspartyl-tRNA(Asn) amidotransferase subunit C (Asp-ADT subunit C)	Translation, ribosomal structure and biogenesis	INFORMATION STORAGE AND PROCESSING	-5.6211	1.55122e-09
NMA0924	9	10	19	291	2.86	3.58	3.65	3.36	_	0	_	_	-5.6211	1.55122e-09
NMA1851	19	11	24	1560	6.03	3.94	4.61	4.86	_	conserved hypothetical phage protein	Function unknown	POORLY CHARACTERIZED	-5.61881	1.57341e-08
NMA0126	11763	12911	21917	834	3735.58	4619.26	4208.97	4187.94	rplB	50S ribosomal protein L2	Translation, ribosomal structure and biogenesis	INFORMATION STORAGE AND PROCESSING	-5.61109	3.2532e-09
NMA0791	174	168	314	756	55.26	60.11	60.3	58.55	_	putative ABC transporter ATP-binding protein	Inorganic ion transport and metabolism	METABOLISM	-5.60798	1.60681e-09
NMA0132	122	75	137	1056	38.74	26.83	26.31	30.63	_	conserved hypothetical protein	General function prediction only	POORLY CHARACTERIZED	-5.60693	1.27473e-09
NMA1320	17	26	39	1146	5.4	9.3	7.49	7.4	_	putative phage tail protein	General function prediction only	POORLY CHARACTERIZED	-5.60628	6.45648e-09
NMA1850	17	27	51	1347	5.4	9.66	9.79	8.28	_	putative phage head morphogenesis protein	Function unknown	POORLY CHARACTERIZED	-5.60043	2.20291e-10
NMA0921	5	4	4	282	1.59	1.43	0.77	1.26	_	cell volume regulation protein A homolog (pseudogene part 1)	Inorganic ion transport and metabolism	METABOLISM	-5.59952	1.33126e-09
NMA0291	1349	1327	2383	1266	428.4	474.77	457.63	453.6	ftsY	cell division protein FtsY	Intracellular trafficking, secretion, and vesicular transport	CELLULAR PROCESSES AND SIGNALING	-5.59462	6.45648e-09
NMA0131	51	49	107	684	16.2	17.53	20.55	18.09	_	conserved hypothetical protein	General function prediction only	POORLY CHARACTERIZED	-5.59257	3.33303e-08
NMA1319	3	7	4	471	0.95	2.5	0.77	1.41	_	conserved hypothetical phage protein	_	_	-5.59247	4.21407e-09
NMA0442	756	587	1225	1455	240.08	210.02	235.25	228.45	_	putative divalent cation transporter	Inorganic ion transport and metabolism	METABOLISM	-5.59025	8.22028e-10
NMA1848	38	13	80	1065	12.07	4.65	15.36	10.69	_	putative phage maturation peptidase	General function prediction only	POORLY CHARACTERIZED	-5.58959	2.03584e-09
NMA1210	49	52	96	309	15.56	18.6	18.44	17.53	_	hypothetical protein	_	_	-5.58873	7.7505e-10
NMA1871	28	12	64	612	8.89	4.29	12.29	8.49	_	conserved hypothetical protein	_	_	-5.58865	6.34491e-10
NMA0125	2002	1863	4063	279	635.78	666.54	780.26	694.19	rpsS	30S ribosomal protein S19	Translation, ribosomal structure and biogenesis	INFORMATION STORAGE AND PROCESSING	-5.58207	1.5542e-09
NMA1496	394	177	545	279	125.12	63.33	104.66	97.7	_	putative cell division protein FtsB	Cell cycle control, cell division, chromosome partitioning	CELLULAR PROCESSES AND SIGNALING	-5.58207	1.5542e-09
NMA1444	1080	927	1660	2472	342.98	331.66	318.79	331.14	_	putative cation-transporting ATPase	Inorganic ion transport and metabolism	METABOLISM	-5.57693	1.02466e-10
NMA1323	5	7	14	1056	1.59	2.5	2.69	2.26	_	putative Gp47-like prophage protein	Function unknown	POORLY CHARACTERIZED	-5.57564	1.10607e-08
NMA1083	785	498	1704	444	249.29	178.17	327.24	251.57	_	hypothetical periplasmic protein	_	_	-5.57033	1.07247e-09
NMA0340	864	690	1450	594	274.38	246.87	278.46	266.57	gmhA	phosphoheptose isomerase (sedoheptulose 7-phosphate isomerase)	Carbohydrate transport and metabolism	METABOLISM	-5.56713	3.81302e-10
NMA0104	15179	13401	22049	621	4820.4	4794.57	4234.32	4616.43	rpsD	30S ribosomal protein S4	Translation, ribosomal structure and biogenesis	INFORMATION STORAGE AND PROCESSING	-5.56422	2.28563e-09
NMA1374	245	231	445	2559	77.8	82.65	85.46	81.97	glnD	[protein-PII] uridylyltransferase (PII uridylyl-transferase; uridylyl removing enzyme; UTase)	Posttranslational modification, protein turnover, chaperones	CELLULAR PROCESSES AND SIGNALING	-5.56378	9.99241e-12
NMA0797	462	291	831	1407	146.72	104.11	159.59	136.81	_	putative two-component system sensor protein	Signal transduction mechanisms	CELLULAR PROCESSES AND SIGNALING	-5.55925	5.7827e-09
NMA0383	3951	3895	8064	582	1254.72	1393.54	1548.62	1398.96	petA	ubiquinol-cytochrome c reductase iron-sulfur subunit (Rieske iron-sulfur protein; RISP)	Energy production and conversion	METABOLISM	-5.55855	4.10371e-10
NMA0493	269	239	441	489	85.43	85.51	84.69	85.21	_	putative ResA-like thiol-disulfide oxidoreductase	Energy production and conversion; Posttranslational modification, protein turnover, chaperones	METABOLISM; CELLULAR PROCESSES AND SIGNALING	-5.54685	1.67611e-10
NMA0284	331	403	542	1371	105.12	144.18	104.09	117.8	glmU	bifunctional GlmU protein [includes: UDP-N-acetylglucosamine pyrophosphorylase (N-acetylglucosamine-1-phosphate uridyltransferase) and glucosamine-1-phosphate N-acetyltransferase]	Cell wall/membrane/envelope biogenesis	CELLULAR PROCESSES AND SIGNALING	-5.54647	1.04209e-09
NMA1495	8131	6091	15185	1287	2582.16	2179.22	2916.15	2559.18	eno	enolase (2-phosphoglycerate dehydratase; 2-phospho-D-glycerate hydro-lyase)	Carbohydrate transport and metabolism	METABOLISM	-5.54054	4.9323e-09
NMA0778	2	0	6	276	0.64	0	1.15	0.6	_	conserved hypothetical protein	_	_	-5.5405	2.18559e-09
NMA1328	4	2	14	606	1.27	0.72	2.69	1.56	_	conserved hypothetical protein	_	_	-5.53842	2.46131e-09
NMA0578	44	22	86	957	13.97	7.87	16.52	12.79	_	putative HTH-type transcriptional regulator	Transcription	INFORMATION STORAGE AND PROCESSING	-5.53673	1.06708e-09
NMA1828	9	2	7	354	2.86	0.72	1.34	1.64	_	putative Gp46-like prophage protein	Function unknown	POORLY CHARACTERIZED	-5.52592	1.39196e-09
NMA0513	9205	8828	13109	867	2923.23	3158.46	2517.47	2866.39	atpB	ATP synthase A chain (ATPase protein 6)	Energy production and conversion	METABOLISM	-5.52304	3.16538e-09
NMA2026	780	537	1009	813	247.7	192.13	193.77	211.2	murI	glutamate racemase	Cell wall/membrane/envelope biogenesis	CELLULAR PROCESSES AND SIGNALING	-5.51547	1.06172e-08
NMA1157	515	516	614	798	163.55	184.61	117.91	155.36	_	conserved hypothetical protein	Transcription	INFORMATION STORAGE AND PROCESSING	-5.51167	2.28563e-09
NMA2019	4829	4291	7051	1809	1533.55	1535.22	1354.08	1474.28	aspS	aspartyl-tRNA synthetase (aspartate--tRNA ligase; AspRS)	Translation, ribosomal structure and biogenesis	INFORMATION STORAGE AND PROCESSING	-5.50247	3.23849e-09
NMA2190	1221	1095	2018	1371	387.75	391.77	387.54	389.02	ffh	signal recognition particle protein (fifty-four homolog)	Intracellular trafficking, secretion, and vesicular transport	CELLULAR PROCESSES AND SIGNALING	-5.49256	2.03836e-09
NMA2109	20685	20694	30976	1575	6568.94	7403.84	5948.67	6640.48	_	putative phosphate permease	Inorganic ion transport and metabolism	METABOLISM	-5.4913	1.95841e-10
NMA0794	9097	5728	11527	510	2888.94	2049.35	2213.66	2383.98	_	putative 16S rRNA processing protein RimM	Translation, ribosomal structure and biogenesis	INFORMATION STORAGE AND PROCESSING	-5.49048	6.35273e-09
NMA2115	329	148	609	675	104.48	52.95	116.95	91.46	_	conserved hypothetical protein	_	_	-5.48954	3.7357e-09
NMA1515	21524	16055	33487	1686	6835.38	5744.11	6430.88	6336.79	rpsA	30S ribosomal protein S1	Translation, ribosomal structure and biogenesis	INFORMATION STORAGE AND PROCESSING	-5.48574	9.14446e-11
NMA1591	75	58	110	2823	23.82	20.75	21.12	21.9	_	putative type III restriction-modification system enzyme Res	Function unknown	POORLY CHARACTERIZED	-5.48078	5.10741e-11
NMA1501	4301	4009	6921	2280	1365.87	1434.33	1329.12	1376.44	nrdA	ribonucleoside-diphosphate reductase alpha subunit (ribonucleotide reductase)	Nucleotide transport and metabolism	METABOLISM	-5.47698	2.60569e-10
NMA0116	7774	10579	11610	306	2468.79	3784.93	2229.6	2827.77	rpsN	30S ribosomal protein S14	Translation, ribosomal structure and biogenesis	INFORMATION STORAGE AND PROCESSING	-5.47645	7.7505e-10
NMA0945	793	760	1268	891	251.83	271.91	243.51	255.75	ubiA	4-hydroxybenzoate octaprenyltransferase (4-HB polyprenyltransferase)	Coenzyme transport and metabolism	METABOLISM	-5.47142	3.15221e-09
NMA1161	67	116	160	2295	21.28	41.5	30.73	31.17	_	putative TonB-dependent receptor	Inorganic ion transport and metabolism	METABOLISM	-5.46773	1.71295e-11
NMA1155	1	0	0	330	0.32	0	0	0.11	_	conserved hypothetical protein	Replication, recombination and repair	INFORMATION STORAGE AND PROCESSING	-5.46665	1.50243e-09
NMA0416	219	239	360	594	69.55	85.51	69.13	74.73	_	putative nicotinate-nucleotide adenylyltransferase (deamido-NAD(+) pyrophosphorylase; deamido-NAD(+) diphosphorylase; nicotinate mononucleotide adenylyltransferase; NaMN adenylyltransferase)	Coenzyme transport and metabolism	METABOLISM	-5.46088	3.40513e-09
NMA0815	4532	5031	10016	270	1439.23	1799.98	1923.49	1720.9	rpsO	30S ribosomal protein S15	Translation, ribosomal structure and biogenesis	INFORMATION STORAGE AND PROCESSING	-5.45999	3.6386e-09
NMA0684	36	33	78	303	11.43	11.81	14.98	12.74	_	hypothetical protein	_	_	-5.4529	9.06225e-10
NMA1283	3	0	0	252	0.95	0	0	0.32	_	putative DNA-binding phage protein	_	_	-5.44856	2.68847e-09
NMA0958	97	77	152	495	30.8	27.55	29.19	29.18	folK	2-amino-4-hydroxy-6-hydroxymethyldihydropteridine pyrophosphokinase (7,8-dihydro-6-hydroxymethylpterin-pyrophosphokinase; HPPK; 6-hydroxymethyl-7,8-dihydropterin pyrophosphokinase; PPPK)	Coenzyme transport and metabolism	METABOLISM	-5.43937	6.60033e-09
NMA0875	336	328	484	762	106.7	117.35	92.95	105.67	kdsB	3-deoxy-manno-octulosonate cytidylyltransferase (CMP-KDO synthetase; CMP-2-keto-3-deoxyoctulosonic acid synthetase; CKS)	Cell wall/membrane/envelope biogenesis	CELLULAR PROCESSES AND SIGNALING	-5.43876	4.30279e-08
NMA0872	477	391	612	1035	151.48	139.89	117.53	136.3	lpxK	tetraacyldisaccharide 4'-kinase (lipid A 4'-kinase)	Cell wall/membrane/envelope biogenesis	CELLULAR PROCESSES AND SIGNALING	-5.43644	1.35962e-09
NMA0536	492	470	971	927	156.24	168.16	186.47	170.29	fabD	malonyl CoA-acyl carrier protein transacylase (MCT)	Lipid transport and metabolism	METABOLISM	-5.436	1.13728e-08
NMA0933	1535	1335	2645	993	487.47	477.63	507.95	491.02	pheS	phenylalanyl-tRNA synthetase alpha chain (phenylalanine--tRNA ligase alpha chain; PheRS)	Translation, ribosomal structure and biogenesis	INFORMATION STORAGE AND PROCESSING	-5.43047	5.66545e-08
NMA1886	261	196	393	2256	82.89	70.12	75.47	76.16	norB	nitric oxide reductase	Inorganic ion transport and metabolism	METABOLISM	-5.42942	1.02523e-10
NMA1324	2	0	2	561	0.64	0	0.38	0.34	_	conserved hypothetical phage protein	Function unknown	POORLY CHARACTERIZED	-5.42378	2.53675e-09
NMA1994	281	242	582	1404	89.24	86.58	111.77	95.86	_	putative TolC outer membrane protein	Cell wall/membrane/envelope biogenesis; Intracellular trafficking, secretion, and vesicular transport	CELLULAR PROCESSES AND SIGNALING	-5.41709	5.43839e-09
NMA0739	1459	924	2056	339	463.34	330.59	394.84	396.25	_	conserved hypothetical protein	Function unknown	POORLY CHARACTERIZED	-5.41174	2.68847e-09
NMA1112	662	655	1008	453	210.23	234.34	193.58	212.72	dut	deoxyuridine 5'-triphosphate nucleotidohydrolase (dUTPase; dUTP pyrophosphatase)	Nucleotide transport and metabolism	METABOLISM	-5.40984	5.71811e-10
NMA1066	32	38	91	657	10.16	13.6	17.48	13.74	_	putative peptidase	General function prediction only	POORLY CHARACTERIZED	-5.409	2.03584e-09
NMA1173	36	29	77	441	11.43	10.38	14.79	12.2	_	truncated TspB-like protein (N-terminal third of the protein)	_	_	-5.40149	5.25273e-09
NMA0074	1080	842	1364	1887	342.98	301.25	261.94	302.06	gidA	glucose-inhibited division protein A	Cell cycle control, cell division, chromosome partitioning	CELLULAR PROCESSES AND SIGNALING	-5.40033	1.65633e-09
NMA2004	26	7	15	333	8.26	2.5	2.88	4.55	_	hypothetical protein	_	_	-5.39485	6.311e-09
NMA1568	686	543	1180	1446	217.85	194.27	226.61	212.91	gatA	aspartyl-tRNA(Asn) amidotransferase subunit A (Asp-ADT subunit A)	Translation, ribosomal structure and biogenesis	INFORMATION STORAGE AND PROCESSING	-5.39073	3.82708e-08
NMA1313	51	46	66	1623	16.2	16.46	12.67	15.11	_	conserved hypothetical phage protein	Cell cycle control, cell division, chromosome partitioning	CELLULAR PROCESSES AND SIGNALING	-5.38794	2.00704e-09
NMA0663	761	694	1236	1170	241.67	248.3	237.36	242.44	metK	S-adenosylmethionine synthetase (methionine adenosyltransferase; AdoMet synthetase; MAT)	Coenzyme transport and metabolism	METABOLISM	-5.3842	3.66696e-09
NMA0886	964	817	1288	477	306.14	292.3	247.35	281.93	ribH	6,7-dimethyl-8-ribityllumazine synthase (DMRL synthase; lumazine synthase; riboflavin synthase beta chain)	Coenzyme transport and metabolism	METABOLISM	-5.38278	1.22687e-09
NMA2051	123	127	136	1170	39.06	45.44	26.12	36.87	_	conserved hypothetical protein	Function unknown	POORLY CHARACTERIZED	-5.36908	2.10501e-08
NMA0081	1313	1292	2312	747	416.97	462.25	444	441.07	uppS	undecaprenyl pyrophosphate synthetase (UPP synthetase; di-trans,poly-cis-decaprenylcistransferase; undecaprenyl diphosphate synthase; UDS)	Lipid transport and metabolism	METABOLISM	-5.36515	1.00736e-08
NMA1865	197	147	308	678	62.56	52.59	59.15	58.1	_	conserved hypothetical periplasmic protein	_	_	-5.3577	2.64995e-09
NMA1712	218	246	370	483	69.23	88.01	71.06	76.1	ispF	2-C-methyl-D-erythritol 2,4-cyclodiphosphate synthase (MECPS; MECDP-synthase)	Lipid transport and metabolism	METABOLISM	-5.35695	1.70319e-09
NMA0712	30	5	32	414	9.53	1.79	6.15	5.82	_	conserved hypothetical integral membrane protein	Function unknown	POORLY CHARACTERIZED	-5.35591	8.05084e-10
NMA0088	707	713	1195	450	224.52	255.1	229.49	236.37	fabZ	(3R)-hydroxymyristoyl-[acyl carrier protein] dehydratase ((3R)-hydroxymyristoyl ACP dehydrase)	Lipid transport and metabolism	METABOLISM	-5.34773	7.35921e-10
NMA1609	4009	3796	7246	1446	1273.14	1358.12	1391.53	1340.93	zwf	glucose-6-phosphate 1-dehydrogenase (G6PD)	Carbohydrate transport and metabolism	METABOLISM	-5.34454	2.29832e-08
NMA1017	256	243	385	891	81.3	86.94	73.94	80.72	_	putative inorganic polyphosphate/ATP-NAD kinase (poly(P)/ATP NAD kinase)	Carbohydrate transport and metabolism	METABOLISM	-5.34249	1.85225e-08
NMA1875	3	13	14	315	0.95	4.65	2.69	2.76	_	hypothetical protein	_	_	-5.33882	2.27099e-09
NMA2031	192	153	367	423	60.97	54.74	70.48	62.06	_	hypothetical protein	_	_	-5.33389	3.96741e-09
NMA2054	394	316	642	1155	125.12	113.06	123.29	120.49	prpC	2-methylcitrate synthase (methylcitrate synthase; citrate synthase 2)	Energy production and conversion	METABOLISM	-5.33117	5.02303e-10
NMA1897	2985	2814	5368	2889	947.95	1006.79	1030.88	995.2	infB	translation initiation factor IF-2	Translation, ribosomal structure and biogenesis	INFORMATION STORAGE AND PROCESSING	-5.32651	6.34793e-13
NMA0472	802	828	1323	291	254.69	296.24	254.07	268.33	groS	10 kDa chaperonin (protein Cpn10; GroES protein)	Posttranslational modification, protein turnover, chaperones	CELLULAR PROCESSES AND SIGNALING	-5.32481	3.73403e-09
NMA1234	13	0	5	750	4.13	0	0.96	1.7	_	IS150 group transposase	Replication, recombination and repair	INFORMATION STORAGE AND PROCESSING	-5.32385	2.5255e-08
NMA0785	21	10	17	450	6.67	3.58	3.26	4.5	_	hypothetical protein	_	_	-5.3201	1.18626e-08
NMA0043	9699	6457	14122	237	3080.11	2310.17	2712.01	2700.76	acpP	acyl carrier protein (ACP)	Lipid transport and metabolism; Secondary metabolites biosynthesis, transport and catabolism	METABOLISM	-5.31747	6.8399e-09
NMA0498	436	383	756	606	138.46	137.03	145.18	140.22	_	putative SspA-like protein	Posttranslational modification, protein turnover, chaperones	CELLULAR PROCESSES AND SIGNALING	-5.3171	9.15551e-09
NMA1832	2	0	4	243	0.64	0	0.77	0.47	_	conserved hypothetical phage protein (pseudogene part 2)	_	_	-5.31394	8.40548e-09
NMA0688	708	546	1326	6048	224.84	195.35	254.65	224.94	tpsA	haemagglutinin/hemolysin-related protein TpsA	Intracellular trafficking, secretion, and vesicular transport	CELLULAR PROCESSES AND SIGNALING	-5.31189	2.41287e-15
NMA2118	49	19	70	378	15.56	6.8	13.44	11.93	_	hypothetical protein	_	_	-5.30954	5.68867e-09
NMA0421	240	292	443	513	76.22	104.47	85.07	88.59	coaD	phosphopantetheine adenylyltransferase (pantetheine-phosphate adenylyltransferase; PPAT; dephospho-CoA pyrophosphorylase)	Coenzyme transport and metabolism	METABOLISM	-5.30754	6.8399e-09
NMA1312	7	1	12	507	2.22	0.36	2.3	1.63	_	conserved hypothetical phage protein	_	_	-5.30643	1.10962e-09
NMA2068	1276	1487	2236	1359	405.22	532.01	429.4	455.55	murF	UDP-N-acetylmuramoyl-tripeptide--D-alanyl-D-alanine ligase (UDP-MurNAc-pentapeptide synthetase; D-alanyl-D-alanine-adding enzyme)	Cell wall/membrane/envelope biogenesis	CELLULAR PROCESSES AND SIGNALING	-5.30556	1.23566e-08
NMA1902	1685	1285	2529	729	535.11	459.74	485.67	493.51	_	conserved hypothetical protein	Function unknown	POORLY CHARACTERIZED	-5.30191	3.23849e-09
NMA0120	3722	3706	7468	264	1182	1325.92	1434.16	1314.03	rpsQ	30S ribosomal protein S17	Translation, ribosomal structure and biogenesis	INFORMATION STORAGE AND PROCESSING	-5.29733	4.46036e-09
NMA0811	1074	600	1296	267	341.07	214.67	248.89	268.21	_	conserved hypothetical periplasmic protein	Intracellular trafficking, secretion, and vesicular transport	CELLULAR PROCESSES AND SIGNALING	-5.29093	5.35771e-09
NMA1133	7669	7600	13623	561	2435.45	2719.11	2616.18	2590.24	efp	elongation factor P (EF-P)	Translation, ribosomal structure and biogenesis	INFORMATION STORAGE AND PROCESSING	-5.28746	2.32262e-09
NMA1868	190	231	387	276	60.34	82.65	74.32	72.43	hupB	DNA-binding protein HU-B	Replication, recombination and repair	INFORMATION STORAGE AND PROCESSING	-5.27948	2.34232e-09
NMA1719	6368	4955	8883	1842	2022.29	1772.79	1705.9	1833.66	dsbD	thiol:disulfide interchange protein DsbD (protein-disulfide reductase; disulfide reductase)	Energy production and conversion; Posttranslational modification, protein turnover, chaperones	METABOLISM; CELLULAR PROCESSES AND SIGNALING	-5.27372	5.44755e-10
NMA2179	194	175	386	489	61.61	62.61	74.13	66.12	folA	dihydrofolate reductase	Coenzyme transport and metabolism	METABOLISM	-5.26911	3.40513e-09
NMA1058	82	58	114	1202	26.04	20.75	21.89	22.89	_	putative glycosyl transferase (pseudogene part 2)	Cell wall/membrane/envelope biogenesis	CELLULAR PROCESSES AND SIGNALING	-5.26569	2.6821e-08
NMA0135	39850	38160	63170	2106	12655.2	13652.8	12131.2	12813.1	fusA	elongation factor G (EF-G)	Translation, ribosomal structure and biogenesis	INFORMATION STORAGE AND PROCESSING	-5.26558	2.72751e-10
NMA1068	29	26	30	537	9.21	9.3	5.76	8.09	_	hypothetical protein	_	_	-5.26534	7.76083e-09
NMA0197	1144	768	1492	1164	363.3	274.77	286.53	308.2	ctrB	capsule export inner-membrane protein CtrB	Cell wall/membrane/envelope biogenesis	CELLULAR PROCESSES AND SIGNALING	-5.25779	2.52166e-08
NMA1075	4	0	11	291	1.27	0	2.11	1.13	_	hypothetical protein	_	_	-5.25706	1.01635e-08
NMA2163	5492	3495	7595	273	1744.1	1250.43	1458.55	1484.36	rpmA	50S ribosomal protein L27	Translation, ribosomal structure and biogenesis	INFORMATION STORAGE AND PROCESSING	-5.25548	2.78018e-09
NMA1701	4514	5212	7239	1218	1433.51	1864.74	1390.19	1562.81	lysC	aspartokinase (aspartate kinase)	Amino acid transport and metabolism	METABOLISM	-5.2506	1.66016e-08
NMA1941	1276	1010	1634	1986	405.22	361.36	313.8	360.12	parE	topoisomerase IV subunit B	Replication, recombination and repair	INFORMATION STORAGE AND PROCESSING	-5.24933	4.69177e-09
NMA1980	9375	10587	15678	1446	2977.22	3787.79	3010.82	3258.61	ccoN	cytochrome c oxidase polypeptide I	Posttranslational modification, protein turnover, chaperones	CELLULAR PROCESSES AND SIGNALING	-5.24925	2.38435e-09
NMA0515	19199	15891	39150	471	6097.03	5685.44	7518.41	6433.63	atpF	ATP synthase B chain	Energy production and conversion	METABOLISM	-5.24835	1.48642e-09
NMA2022	6711	3867	15846	264	2131.21	1383.52	3043.09	2185.94	rpsT	30S ribosomal protein S20	Translation, ribosomal structure and biogenesis	INFORMATION STORAGE AND PROCESSING	-5.23722	3.28796e-09
NMA0044	6379	6438	9493	1248	2025.78	2303.37	1823.05	2050.73	fabF1	3-oxoacyl-[acyl-carrier-protein] synthase II (beta-ketoacyl-ACP synthase II; KAS II)	Lipid transport and metabolism; Secondary metabolites biosynthesis, transport and catabolism; Secondary metabolites biosynthesis, transport and catabolism	METABOLISM	-5.23718	2.20532e-08
NMA1198	13	8	23	507	4.13	2.86	4.42	3.8	_	conserved hypothetical phage protein	_	_	-5.23679	6.3853e-09
NMA1945	242	237	537	1077	76.85	84.79	103.13	88.26	prfA	peptide chain release factor I (RF-1)	Translation, ribosomal structure and biogenesis	INFORMATION STORAGE AND PROCESSING	-5.22826	3.44051e-08
NMA0337	332	493	492	780	105.43	176.38	94.48	125.43	map	methionine aminopeptidase (MAP; peptidase M)	Translation, ribosomal structure and biogenesis	INFORMATION STORAGE AND PROCESSING	-5.22763	1.85494e-08
NMA1876	7	0	2	216	2.22	0	0.38	0.87	_	hypothetical integral membrane protein	_	_	-5.2267	1.56126e-08
NMA0103	34865	26040	38389	987	11072.1	9316.52	7372.27	9253.63	rpoA	DNA-directed RNA polymerase alpha chain (RNAP alpha subunit; transcriptase alpha chain; RNA polymerase alpha subunit)	Transcription	INFORMATION STORAGE AND PROCESSING	-5.22477	4.53021e-07
NMA1285	9	51	19	1121	2.86	18.25	3.65	8.25	_	putative phage transposition protein	_	_	-5.22286	9.33585e-08
NMA1129	71	75	146	720	22.55	26.83	28.04	25.81	tadA	tRNA-specific adenosine deaminase (pseudogene part 2)	Nucleotide transport and metabolism; Translation, ribosomal structure and biogenesis	METABOLISM; INFORMATION STORAGE AND PROCESSING	-5.21785	5.08983e-08
NMA0630	34	10	57	915	10.8	3.58	10.95	8.44	_	conserved hypothetical protein	Replication, recombination and repair	INFORMATION STORAGE AND PROCESSING	-5.21679	9.61842e-08
NMA1957	174	214	284	1137	55.26	76.56	54.54	62.12	fabF2	3-oxoacyl-(acyl-carrier-protein) synthase II (beta-ketoacyl-ACP synthase II; KAS II)	Lipid transport and metabolism; Secondary metabolites biosynthesis, transport and catabolism	METABOLISM	-5.2132	1.5924e-08
NMA2181	2	0	1	366	0.64	0	0.19	0.28	_	0	_	_	-5.21174	2.11377e-09
NMA0819	1281	853	1888	1296	406.81	305.18	362.57	358.19	_	putative oxidoreductase OrdL	Amino acid transport and metabolism	METABOLISM	-5.21094	3.08503e-08
NMA1072	29	4	41	366	9.21	1.43	7.87	6.17	_	hypothetical protein	_	_	-5.21033	1.64375e-09
NMA1403	893	645	1475	1248	283.59	230.77	283.26	265.87	lolC	lipoprotein-releasing system transmembrane protein LolC	Cell wall/membrane/envelope biogenesis	CELLULAR PROCESSES AND SIGNALING	-5.20517	2.46591e-07
NMA0451	32	14	52	969	10.16	5.01	9.99	8.39	_	putative ferric enterobactin uptake system permease FetD	Inorganic ion transport and metabolism	METABOLISM	-5.20445	2.80439e-09
NMA2087	76	5	81	222	24.14	1.79	15.56	13.83	_	putative truncated HTH-type transcriptional regulator (missing the N-terminal third of the protein)	Transcription	INFORMATION STORAGE AND PROCESSING	-5.20404	1.91204e-08
NMA2050	69	46	87	1200	21.91	16.46	16.71	18.36	ackA2	acetate kinase 2 (acetokinase 2)	Energy production and conversion	METABOLISM	-5.20309	3.63834e-08
NMA1714	681	557	1213	735	216.27	199.28	232.95	216.16	dnaQ	DNA polymerase III epsilon subunit	Replication, recombination and repair	INFORMATION STORAGE AND PROCESSING	-5.20074	8.37477e-08
NMA1791	6	5	18	2412	1.91	1.79	3.46	2.38	_	putative adenine-specific methylase (pseudogene part 2)	Defense mechanisms	CELLULAR PROCESSES AND SIGNALING	-5.19993	7.45218e-11
NMA2193	78	112	204	2112	24.77	40.07	39.18	34.67	_	putative TonB-dependent receptor	Inorganic ion transport and metabolism	METABOLISM	-5.19276	9.14446e-11
NMA0241	4189	2760	6940	936	1330.3	987.47	1332.77	1216.84	etfA	electron transfer flavoprotein alpha-subunit (alpha-ETF; electron transfer flavoprotein large subunit; ETFLS)	Energy production and conversion	METABOLISM	-5.18698	3.1179e-08
NMA0159	1774	1372	2948	1278	563.37	490.87	566.14	540.13	_	putative two-component system transcriptional regulator protein	Signal transduction mechanisms	CELLULAR PROCESSES AND SIGNALING	-5.18109	4.80669e-09
NMA1156	23	0	18	231	7.3	0	3.46	3.59	_	0	_	_	-5.18102	1.91204e-08
NMA1553	1251	1391	2060	1713	397.28	497.67	395.6	430.18	proS	prolyl-tRNA synthetase (proline--tRNA ligase; ProRS; global RNA synthesis factor)	Translation, ribosomal structure and biogenesis	INFORMATION STORAGE AND PROCESSING	-5.17918	3.2532e-09
NMA1527	1745	1653	2305	2304	554.16	591.41	442.66	529.41	ftsK	DNA translocase FtsK	Cell cycle control, cell division, chromosome partitioning	CELLULAR PROCESSES AND SIGNALING	-5.1791	1.96734e-09
NMA1221	0	0	0	576	0	0	0	0	_	phage transposase (pseudogene part 2)	Replication, recombination and repair	INFORMATION STORAGE AND PROCESSING	-5.17518	2.48807e-08
NMA1598	29	22	81	501	9.21	7.87	15.56	10.88	hscB	co-chaperone protein Hsc20	Posttranslational modification, protein turnover, chaperones	CELLULAR PROCESSES AND SIGNALING	-5.17487	1.34963e-08
NMA0351	3050	3014	4994	1116	968.59	1078.34	959.05	1001.99	asd	aspartate-semialdehyde dehydrogenase (ASA dehydrogenase; ASADH)	Amino acid transport and metabolism	METABOLISM	-5.16739	9.22052e-09
NMA1879	7	8	22	300	2.22	2.86	4.22	3.1	_	hypothetical protein	_	_	-5.16063	1.40513e-08
NMA0440	351	288	428	843	111.47	103.04	82.19	98.9	_	conserved hypothetical membrane-associated protein	Cell wall/membrane/envelope biogenesis	CELLULAR PROCESSES AND SIGNALING	-5.1556	2.93818e-09
NMA1737	3261	2365	4832	1929	1035.6	846.14	927.94	936.56	rpoD	RNA polymerase sigma factor RpoD (Sigma-70)	Transcription	INFORMATION STORAGE AND PROCESSING	-5.15202	2.44257e-10
NMA1105	1080	860	1773	1407	342.98	307.69	340.49	330.38	dnaB	replicative DNA helicase	Replication, recombination and repair	INFORMATION STORAGE AND PROCESSING	-5.14856	8.84227e-09
NMA0964	615	484	1086	876	195.31	173.16	208.56	192.34	xerD	tyrosine recombinase XerD	Replication, recombination and repair	INFORMATION STORAGE AND PROCESSING	-5.14841	7.46221e-09
NMA1829	15	9	17	630	4.76	3.22	3.26	3.75	_	putative Gp45-like prophage protein	Function unknown	POORLY CHARACTERIZED	-5.14784	1.36214e-08
NMA1223	0	0	2	291	0	0	0.38	0.13	_	putative DNA-binding phage protein	Transcription	INFORMATION STORAGE AND PROCESSING	-5.14699	2.82495e-09
NMA1596	388	483	780	387	123.22	172.81	149.79	148.61	_	putative NifU-like protein	Energy production and conversion	METABOLISM	-5.14547	2.19737e-09
NMA1949	1379	1305	2271	1335	437.93	466.9	436.13	446.98	glmM	phosphoglucosamine mutase	Carbohydrate transport and metabolism	METABOLISM	-5.14527	8.569e-08
NMA0889	880	656	1312	924	279.46	234.7	251.96	255.37	_	putative Era-like GTP-binding protein	General function prediction only	POORLY CHARACTERIZED	-5.13736	1.30888e-07
NMA1021	281	241	412	1041	89.24	86.22	79.12	84.86	murB	UDP-N-acetylenolpyruvoylglucosamine reductase (UDP-N-acetylmuramate dehydrogenase)	Cell wall/membrane/envelope biogenesis	CELLULAR PROCESSES AND SIGNALING	-5.1323	2.54893e-08
NMA1824	32	49	39	2283	10.16	17.53	7.49	11.73	_	conserved hypothetical protein	Extracellular structures; Intracellular trafficking, secretion, and vesicular transport	CELLULAR PROCESSES AND SIGNALING	-5.13193	1.20978e-10
NMA0385	7423	5859	10493	789	2357.32	2096.22	2015.09	2156.21	petC	cytochrome c1	Energy production and conversion	METABOLISM	-5.1227	3.73403e-09
NMA1261	471	369	737	603	149.58	132.02	141.53	141.04	_	conserved hypothetical integral membrane protein	Function unknown	POORLY CHARACTERIZED	-5.11882	9.9468e-08
NMA0773	2	0	4	249	0.64	0	0.77	0.47	_	0	_	_	-5.11777	2.96048e-08
NMA0113	5947	4225	9447	354	1888.59	1511.61	1814.21	1738.14	rplR	50S ribosomal protein L18	Translation, ribosomal structure and biogenesis	INFORMATION STORAGE AND PROCESSING	-5.11415	3.66696e-09
NMA1350	934	514	1225	1281	296.61	183.9	235.25	238.59	tilS	tRNA(Ile)-lysidine synthetase (tRNA(Ile)-lysidine synthase; tRNA(Ile)-2-lysyl-cytidine synthase)	Cell cycle control, cell division, chromosome partitioning	CELLULAR PROCESSES AND SIGNALING	-5.10765	5.01218e-08
NMA1869	42	35	98	201	13.34	12.52	18.82	14.89	_	hypothetical protein	_	_	-5.10151	3.71263e-08
NMA2059	1308	1272	1731	729	415.38	455.09	332.42	400.97	ftsQ	cell division protein FtsQ	Cell wall/membrane/envelope biogenesis	CELLULAR PROCESSES AND SIGNALING	-5.09624	1.73126e-07
NMA1669	1656	1744	2806	1980	525.9	623.96	538.87	562.91	tkt	transketolase (TK)	Carbohydrate transport and metabolism	METABOLISM	-5.09621	1.70977e-08
NMA1744	1352	1264	2389	1152	429.36	452.23	458.79	446.79	trmU	tRNA (5-methylaminomethyl-2-thiouridylate)-methyltransferase	Translation, ribosomal structure and biogenesis	INFORMATION STORAGE AND PROCESSING	-5.07728	2.18593e-07
NMA0328	11079	9678	14112	729	3518.36	3462.57	2710.09	3230.34	rpsB	30S ribosomal protein S2	Translation, ribosomal structure and biogenesis	INFORMATION STORAGE AND PROCESSING	-5.07462	8.79024e-08
NMA0820	2163	1644	3312	1305	686.9	588.19	636.04	637.04	_	putative ammonium transporter	Inorganic ion transport and metabolism	METABOLISM	-5.07314	2.44167e-08
NMA0956	1168	941	1910	738	370.92	336.67	366.8	358.13	ubiE	ubiquinone/menaquinone biosynthesis methyltransferase UbiE	Coenzyme transport and metabolism	METABOLISM	-5.07109	8.37486e-08
NMA0931	5541	3063	8925	198	1759.66	1095.87	1713.97	1523.17	rpmI	50S ribosomal protein L35	Translation, ribosomal structure and biogenesis	INFORMATION STORAGE AND PROCESSING	-5.06844	4.60572e-08
NMA0105	16618	15680	27014	396	5277.38	5609.95	5187.8	5358.38	rpsK	30S ribosomal protein S11	Translation, ribosomal structure and biogenesis	INFORMATION STORAGE AND PROCESSING	-5.06029	5.46918e-09
NMA1611	399	245	634	639	126.71	87.66	121.75	112.04	eda	KHG/KDPG aldolase [includes: 4-hydroxy-2-oxoglutarate aldolase (2-keto-4-hydroxyglutarate aldolase; KHG-aldolase) and 2-dehydro-3-deoxy-phosphogluconate aldolase (phospho-2- dehydro-3-deoxygluconate aldolase; phospho-2-keto-3-deoxygluconate aldolase; 2-keto-3-deoxy-6-phosphogluconate aldolase; KDPG- aldolase)]	Carbohydrate transport and metabolism	METABOLISM	-5.05943	2.36153e-07
NMA2116	17	14	18	282	5.4	5.01	3.46	4.62	_	hypothetical protein	_	_	-5.05808	1.21363e-08
NMA0717	338	172	492	516	107.34	61.54	94.48	87.79	_	conserved hypothetical protein	General function prediction only	POORLY CHARACTERIZED	-5.05715	1.12029e-08
NMA1060	384	380	599	567	121.95	135.96	115.03	124.31	dcd	deoxycytidine triphosphate deaminase (dCTP deaminase)	Nucleotide transport and metabolism	METABOLISM	-5.05159	1.16134e-07
NMA0080	2016	2031	3686	558	640.22	726.65	707.86	691.58	frr	ribosome recycling factor (ribosome-releasing factor; RRF)	Translation, ribosomal structure and biogenesis	INFORMATION STORAGE AND PROCESSING	-5.04725	2.48754e-07
NMA1111	73	35	121	483	23.18	12.52	23.24	19.65	_	truncated putative AzlC-like protein (N-terminal half of the protein)	Amino acid transport and metabolism	METABOLISM	-5.04253	1.88818e-08
NMA1095	246	159	497	1170	78.12	56.89	95.44	76.82	dacC	D-alanyl-D-alanine carboxypeptidase (DD-peptidase; DD-carboxypeptidase; CPase; PBP5)	Cell wall/membrane/envelope biogenesis	CELLULAR PROCESSES AND SIGNALING	-5.03981	4.47254e-08
NMA1872	4	0	7	195	1.27	0	1.34	0.87	_	hypothetical protein	_	_	-5.03886	5.77838e-08
NMA0124	3032	1913	5629	330	962.87	684.43	1081	909.43	rplV	50S ribosomal protein L22	Translation, ribosomal structure and biogenesis	INFORMATION STORAGE AND PROCESSING	-5.03532	4.30283e-09
NMA2183	7	5	2	279	2.22	1.79	0.38	1.47	_	truncated Opc-like protein (C-terminal third of the protein)	_	_	-5.03438	4.62493e-08
NMA0139	1	3	1	258	0.32	1.07	0.19	0.53	_	hypothetical periplasmic protein	_	_	-5.02347	1.70179e-08
NMA0577	8	0	5	966	2.54	0	0.96	1.17	_	putative ferric enterobactin uptake system-binding lipoprotein FetB2	Inorganic ion transport and metabolism	METABOLISM	-5.02215	2.91818e-07
NMA0136	6800	6318	10060	471	2159.48	2260.44	1931.93	2117.28	rpsG	30S ribosomal protein S7	Translation, ribosomal structure and biogenesis	INFORMATION STORAGE AND PROCESSING	-5.02147	2.64356e-07
NMA1082	11	16	10	372	3.49	5.72	1.92	3.71	_	conserved hypothetical protein	_	_	-5.01984	6.93831e-09
NMA1760	318	319	533	1071	100.99	114.13	102.36	105.83	_	conserved hypothetical integral membrane protein	General function prediction only	POORLY CHARACTERIZED	-5.01846	2.70398e-08
NMA0121	1698	1201	2792	192	539.23	429.69	536.18	501.7	rpmC	50S ribosomal protein L29	Translation, ribosomal structure and biogenesis	INFORMATION STORAGE AND PROCESSING	-5.01736	7.31617e-08
NMA1822	19	15	39	489	6.03	5.37	7.49	6.3	_	conserved hypothetical protein	_	_	-5.01137	1.47637e-08
NMA0296	1120	1050	1711	1848	355.68	375.67	328.58	353.31	_	conserved hypothetical outer-membrane protein	Cell wall/membrane/envelope biogenesis	CELLULAR PROCESSES AND SIGNALING	-5.01014	3.65045e-09
NMA0323	98	59	85	207	31.12	21.11	16.32	22.85	_	hypothetical protein	_	_	-5.00908	3.15759e-08
NMA0930	5067	3941	9003	522	1609.13	1410	1728.95	1582.69	infC	translation initiation factor IF-3	Translation, ribosomal structure and biogenesis	INFORMATION STORAGE AND PROCESSING	-5.00747	1.1954e-08
NMA1718	6419	5264	9231	1227	2038.48	1883.34	1772.73	1898.19	ackA1	acetate kinase 1 (acetokinase 1)	Energy production and conversion	METABOLISM	-5.00454	8.36802e-08
NMA0427	323	297	545	1056	102.58	106.26	104.66	104.5	_	putative cytosine-specific methyltransferase	Replication, recombination and repair	INFORMATION STORAGE AND PROCESSING	-4.99964	7.1997e-08
NMA0946	914	853	1353	450	290.26	305.18	259.83	285.09	_	putative phosphotransferase enzyme IIA component (PTS system EIIA component)	Carbohydrate transport and metabolism; Signal transduction mechanisms	METABOLISM; CELLULAR PROCESSES AND SIGNALING	-4.99545	1.62004e-07
NMA1322	5	0	10	348	1.59	0	1.92	1.17	_	putative Gp46-like prophage protein	Function unknown	POORLY CHARACTERIZED	-4.99277	5.42598e-09
NMA1815	964	796	1553	807	306.14	284.79	298.24	296.39	thiD	phosphomethylpyrimidine kinase (HMP-phosphate kinase; HMP-P kinase)	Coenzyme transport and metabolism	METABOLISM	-4.9834	1.02212e-06
NMA1295	294	148	153	186	93.37	52.95	29.38	58.57	_	hypothetical protein	_	_	-4.98228	9.26727e-08
NMA2177	564	594	760	438	179.11	212.52	145.95	179.19	_	conserved hypothetical integral membrane protein	Function unknown	POORLY CHARACTERIZED	-4.97999	1.96008e-08
NMA0137	5991	5247	10679	372	1902.56	1877.26	2050.81	1943.54	rpsL	30S ribosomal protein S12	Translation, ribosomal structure and biogenesis	INFORMATION STORAGE AND PROCESSING	-4.97961	2.55046e-08
NMA1172	8	14	7	318	2.54	5.01	1.34	2.96	_	conserved hypothetical protein	_	_	-4.97598	1.44401e-07
NMA0781	2	0	8	312	0.64	0	1.54	0.72	_	conserved hypothetical protein	_	_	-4.96973	1.62094e-08
NMA0932	4456	4043	6461	360	1415.09	1446.49	1240.78	1367.46	rplT	50S ribosomal protein L20	Translation, ribosomal structure and biogenesis	INFORMATION STORAGE AND PROCESSING	-4.96442	5.38697e-09
NMA1384	60	87	150	660	19.05	31.13	28.81	26.33	ung	uracil-DNA glycosylase (UDG)	Replication, recombination and repair	INFORMATION STORAGE AND PROCESSING	-4.9637	1.16134e-07
NMA0109	8875	6379	16279	1311	2818.44	2282.26	3126.24	2742.31	secY	preprotein translocase SecY subunit	Intracellular trafficking, secretion, and vesicular transport	CELLULAR PROCESSES AND SIGNALING	-4.96329	3.46687e-07
NMA1230	6	3	1	504	1.91	1.07	0.19	1.06	_	conserved hypothetical protein	General function prediction only	POORLY CHARACTERIZED	-4.96123	5.84224e-08
NMA0514	6652	5987	12186	237	2112.48	2142.01	2340.21	2198.23	atpE	ATP synthase C chain (lipid-binding protein; dicyclohexylcarbodiimide-binding protein)	Energy production and conversion	METABOLISM	-4.95677	4.50667e-08
NMA1916	547	379	1316	1185	173.71	135.6	252.73	187.34	coaBC	coenzyme A biosynthesis bifunctional protein CoaBC (DNA/pantothenate metabolism flavoprotein) [includes: phosphopantothenoylcysteine decarboxylase (PPCDC; CoaC) and phosphopantothenate--cysteine ligase (phosphopantothenoylcysteine synthase; PPC synthetase; PPCS; CoaB)]	Coenzyme transport and metabolism	METABOLISM	-4.95579	7.56148e-08
NMA1480	186	188	413	1194	59.07	67.26	79.31	68.55	_	putative TonB-dependent receptor	_	_	-4.95239	1.26343e-06
NMA0884	284	258	506	1035	90.19	92.31	97.17	93.22	pyrC	dihydroorotase (DHOase)	Nucleotide transport and metabolism	METABOLISM	-4.9521	9.31381e-08
NMA0379	6229	5948	10283	393	1978.15	2128.06	1974.76	2026.99	rpsI	30S ribosomal protein S9	Translation, ribosomal structure and biogenesis	INFORMATION STORAGE AND PROCESSING	-4.95127	8.6466e-09
NMA1541	125	89	199	1434	39.7	31.84	38.22	36.58	_	conserved hypothetical TPR-containing protein	General function prediction only	POORLY CHARACTERIZED	-4.94749	2.09856e-08
NMA1616	8	0	5	183	2.54	0	0.96	1.17	_	0	_	_	-4.94632	1.16907e-07
NMA1842	1	0	4	189	0.32	0	0.77	0.36	_	conserved hypothetical protein	_	_	-4.94632	1.16907e-07
NMA1514	142	116	243	657	45.09	41.5	46.67	44.42	cmk	cytidylate kinase (CK; cytidine monophosphate kinase; CMP kinase)	Nucleotide transport and metabolism	METABOLISM	-4.93886	2.14297e-07
NMA0585	493	392	721	678	156.56	140.25	138.46	145.09	_	putative peptidase	Posttranslational modification, protein turnover, chaperones	CELLULAR PROCESSES AND SIGNALING	-4.93451	4.82271e-08
NMA2175	314	211	485	1860	99.72	75.49	93.14	89.45	autA	autotransporter A	Cell wall/membrane/envelope biogenesis; Intracellular trafficking, secretion, and vesicular transport	CELLULAR PROCESSES AND SIGNALING	-4.92868	2.48954e-08
NMA1410	2725	1559	4381	1254	865.38	557.77	841.33	754.83	cca	multifunctional CCA protein [includes: CCA-adding enzyme (tRNA nucleotidyltransferase; tRNA adenylyl-/cytidylyl-transferase; tRNA CCA-pyrophosphorylase; tRNA-NT) and 2'-nucleotidase and 2',3'-cyclic phosphodiesterase and phosphatase]	Translation, ribosomal structure and biogenesis	INFORMATION STORAGE AND PROCESSING	-4.9237	7.11615e-08
NMA2131	842	892	1571	765	267.39	319.14	301.7	296.08	_	putative ABC transporter ATP-binding protein	General function prediction only	POORLY CHARACTERIZED	-4.92329	5.84224e-08
NMA2120	5	3	3	402	1.59	1.07	0.58	1.08	_	hypothetical protein	_	_	-4.92193	1.5471e-07
NMA1432	5	2	13	315	1.59	0.72	2.5	1.6	_	truncated putative type I restriction-modification system M protein (C-termninal 20% of the protein)	Defense mechanisms	CELLULAR PROCESSES AND SIGNALING	-4.91928	8.90509e-09
NMA1013	890	630	1273	774	282.64	225.4	244.47	250.84	_	conserved hypothetical protein	Function unknown	POORLY CHARACTERIZED	-4.91645	6.97719e-07
NMA1084	132	80	168	870	41.92	28.62	32.26	34.27	_	conserved hypothetical outer-membrane protein	_	_	-4.91037	4.1757e-07
NMA0927	760	441	1119	1011	241.35	157.78	214.89	204.68	hemH	ferrochelatase (protoheme ferro-lyase; heme synthetase)	Coenzyme transport and metabolism	METABOLISM	-4.90951	5.45566e-08
NMA1349	2724	2091	4234	960	865.06	748.11	813.1	808.76	accA	acetyl-coenzyme A carboxylase carboxyl transferase subunit alpha (ACCase alpha chain)	Lipid transport and metabolism	METABOLISM	-4.90342	2.07061e-06
NMA0874	144	147	286	183	45.73	52.59	54.92	51.08	_	conserved hypothetical protein	Function unknown	POORLY CHARACTERIZED	-4.89537	1.49733e-07
NMA2073	214	126	339	270	67.96	45.08	65.1	59.38	_	putative FtsL-like periplasmic protein	Cell cycle control, cell division, chromosome partitioning	CELLULAR PROCESSES AND SIGNALING	-4.87597	4.32346e-08
NMA1466	57	52	125	2940	18.1	18.6	24.01	20.24	_	putative type III restriction-modification system enzyme Res	Defense mechanisms	CELLULAR PROCESSES AND SIGNALING	-4.86631	2.24306e-10
NMA1195	3	0	4	339	0.95	0	0.77	0.57	_	hypothetical protein	_	_	-4.86296	1.70179e-08
NMA0448	6	0	7	759	1.91	0	1.34	1.08	_	putative ferric enterobactin uptake system ATP-binding protein FetE	Inorganic ion transport and metabolism	METABOLISM	-4.86138	9.33585e-08
NMA0761	155	171	358	522	49.22	61.18	68.75	59.72	_	truncated NosR-like protein (N-terminal 20% of the protein)	Transcription	INFORMATION STORAGE AND PROCESSING	-4.86133	5.9355e-08
NMA0163	779	808	1334	927	247.39	289.08	256.18	264.22	fmt	methionyl-tRNA formyltransferase	Translation, ribosomal structure and biogenesis	INFORMATION STORAGE AND PROCESSING	-4.86036	2.21446e-06
NMA0111	1363	2116	2192	186	432.85	757.06	420.95	536.95	rpmD	50S ribosomal protein L30	Translation, ribosomal structure and biogenesis	INFORMATION STORAGE AND PROCESSING	-4.83374	1.23486e-07
NMA0110	5625	4371	6308	435	1786.33	1563.84	1211.4	1520.52	rplO	50S ribosomal protein L15	Translation, ribosomal structure and biogenesis	INFORMATION STORAGE AND PROCESSING	-4.82965	1.40513e-08
NMA1779	483	347	869	564	153.39	124.15	166.88	148.14	pgsA	CDP-diacylglycerol--glycerol-3-phosphate 3-phosphatidyltransferase (phosphatidylglycerophosphate synthase; PGP synthase)	Lipid transport and metabolism	METABOLISM	-4.82929	6.82168e-07
NMA2166	3782	3346	5551	234	1201.05	1197.12	1066.02	1154.73	rpmB	50S ribosomal protein L28	Translation, ribosomal structure and biogenesis	INFORMATION STORAGE AND PROCESSING	-4.82414	4.18459e-08
NMA0072	199	219	236	990	63.2	78.35	45.32	62.29	pdxA	4-hydroxythreonine-4-phosphate dehydrogenase (4-(phosphohydroxy)-L-threonine dehydrogenase)	Coenzyme transport and metabolism	METABOLISM	-4.81839	3.88053e-07
NMA0101	1249	917	1762	714	396.65	328.08	338.38	354.37	minC	septum site-determining protein MinC	Cell cycle control, cell division, chromosome partitioning	CELLULAR PROCESSES AND SIGNALING	-4.81836	2.62939e-07
NMA1509	143	133	206	1397	45.41	47.58	39.56	44.19	_	putative sodium-dependent transporter (pseudogene part 1)	General function prediction only	POORLY CHARACTERIZED	-4.8174	1.25731e-06
NMA0685	9	0	5	171	2.86	0	0.96	1.27	_	hypothetical integral membrane protein	_	_	-4.81291	3.20032e-07
NMA0690	77	69	135	2682	24.45	24.69	25.93	25.02	tpsS1	putative TpsS1 cassette	Intracellular trafficking, secretion, and vesicular transport	CELLULAR PROCESSES AND SIGNALING	-4.79858	3.56015e-09
NMA1288A	0	0	0	204	0	0	0	0	_	0	_	_	-4.79666	2.67479e-07
NMA1287	0	0	1	267	0	0	0.19	0.06	_	hypothetical protein	_	_	-4.79394	2.91061e-08
NMA0179	51	56	125	423	16.2	20.04	24.01	20.08	_	hypothetical protein	_	_	-4.79111	8.04637e-09
NMA1504	251	181	372	768	79.71	64.76	71.44	71.97	nlaA	1-acyl-sn-glycerol-3-phosphate acyltransferase NlaA (1-AGP acyltransferase; 1-AGPAT; lysophosphatidic acid acyltransferase; LPAAT)	Lipid transport and metabolism	METABOLISM	-4.78554	1.94783e-07
NMA1570	2066	1811	3615	1431	656.1	647.93	694.23	666.09	gatB	aspartyl-tRNA(Asn) amidotransferase subunit B (Asp-ADT subunit B)	Translation, ribosomal structure and biogenesis	INFORMATION STORAGE AND PROCESSING	-4.78392	1.91511e-06
NMA1290	0	0	0	168	0	0	0	0	_	hypothetical protein	_	_	-4.78264	3.20032e-07
NMA1856	6	1	5	282	1.91	0.36	0.96	1.07	_	conserved hypothetical protein	_	_	-4.76939	1.39965e-07
NMA1297	160	89	247	168	50.81	31.84	47.43	43.36	_	hypothetical protein	_	_	-4.76211	4.17878e-07
NMA1677	18	27	27	730	5.72	9.66	5.19	6.85	_	conserved hypothetical protein (pseudogene part 1)	_	_	-4.76208	1.25773e-06
NMA1464	289	268	501	867	91.78	95.88	96.21	94.62	_	putative aminomethyl transferase	General function prediction only	POORLY CHARACTERIZED	-4.75202	1.4807e-06
NMA1497	50	28	57	291	15.88	10.02	10.95	12.28	_	putative ferredoxin-like protein	Energy production and conversion	METABOLISM	-4.75186	9.94018e-08
NMA1574	1795	1744	3407	1542	570.04	623.96	654.28	616.1	_	putative transporter	Amino acid transport and metabolism; Carbohydrate transport and metabolism; Inorganic ion transport and metabolism	METABOLISM	-4.74653	2.14297e-07
NMA0560	38	45	75	792	12.07	16.1	14.4	14.19	drg	Dam-replacing protein (DRP)	_	_	-4.74388	2.7611e-07
NMA1835	22	1	20	390	6.99	0.36	3.84	3.73	_	conserved hypothetical protein	_	_	-4.74194	2.82807e-07
NMA0611	312	301	445	1080	99.08	107.69	85.46	97.41	_	putative ATP-binding protein	Cell cycle control, cell division, chromosome partitioning	CELLULAR PROCESSES AND SIGNALING	-4.73992	1.08282e-06
NMA0108	1275	874	1067	219	404.9	312.7	204.91	307.5	infA	translation initiation factor IF-1	Translation, ribosomal structure and biogenesis	INFORMATION STORAGE AND PROCESSING	-4.73866	3.77483e-08
NMA0779	23	32	44	219	7.3	11.45	8.45	9.07	_	hypothetical integral membrane protein	_	_	-4.73819	4.32346e-08
NMA0787	150	117	319	3213	47.64	41.86	61.26	50.25	_	FrpA/C protein (pseudogene part 1)	Secondary metabolites biosynthesis, transport and catabolism	METABOLISM	-4.7358	1.19855e-07
NMA0133	7223	5952	11309	312	2293.81	2129.49	2171.79	2198.36	rpsJ	30S ribosomal protein S10	Translation, ribosomal structure and biogenesis	INFORMATION STORAGE AND PROCESSING	-4.73532	4.85188e-08
NMA1759	496	401	782	1116	157.51	143.47	150.18	150.39	_	conserved hypothetical integral membrane protein	General function prediction only	POORLY CHARACTERIZED	-4.72909	9.66712e-07
NMA1802	1800	1575	2384	2298	571.63	563.5	457.83	530.98	parC	topoisomerase IV subunit A	Replication, recombination and repair	INFORMATION STORAGE AND PROCESSING	-4.7251	1.16432e-07
NMA1817	286	176	466	438	90.83	62.97	89.49	81.1	rnhA	ribonuclease HI (RNase HI)	Replication, recombination and repair	INFORMATION STORAGE AND PROCESSING	-4.72208	1.10304e-07
NMA1092	2632	1447	2116	846	835.85	517.7	406.36	586.64	ispE	4-diphosphocytidyl-2-C-methyl-D-erythritol kinase (CMK; 4-(cytidine-5'-diphospho)-2-C-methyl-D-erythritol kinase)	Lipid transport and metabolism	METABOLISM	-4.72084	1.15349e-06
NMA0854	77	30	79	243	24.45	10.73	15.17	16.79	_	hypothetical protein	_	_	-4.71087	1.5809e-07
NMA0185	170	129	341	1260	53.99	46.15	65.49	55.21	lipB	polysialic acid capsule modification protein LipB	Cell wall/membrane/envelope biogenesis	CELLULAR PROCESSES AND SIGNALING	-4.70515	5.77465e-08
NMA1091	324	212	467	582	102.89	75.85	89.68	89.47	lolB	outer-membrane lipoprotein LolB	Cell wall/membrane/envelope biogenesis	CELLULAR PROCESSES AND SIGNALING	-4.69709	2.17739e-06
NMA1888	226	197	305	756	71.77	70.48	58.57	66.94	_	conserved hypothetical periplasmic protein	Function unknown	POORLY CHARACTERIZED	-4.69575	1.4609e-06
NMA1233	0	0	1	411	0	0	0.19	0.06	_	conserved hypothetical periplasmic protein	Replication, recombination and repair	INFORMATION STORAGE AND PROCESSING	-4.68067	3.89169e-08
NMA0858	131	76	196	390	41.6	27.19	37.64	35.48	_	conserved hypothetical protein	_	_	-4.67824	4.08474e-08
NMA1667	617	618	1008	549	195.94	221.11	193.58	203.54	_	conserved hypothetical membrane protein	Function unknown	POORLY CHARACTERIZED	-4.67691	1.44401e-07
NMA1740	499	372	773	2226	158.47	133.09	148.45	146.67	lbpB	lactoferrin-binding protein B (LbpB)	Transcription	INFORMATION STORAGE AND PROCESSING	-4.67523	7.59188e-08
NMA1711	787	842	1420	672	249.93	301.25	272.7	274.62	rpiA	ribose-5-phosphate isomerase A (phosphoriboisomerase A; PRI)	Carbohydrate transport and metabolism	METABOLISM	-4.66635	2.56072e-06
NMA1224	2	0	0	156	0.64	0	0	0.21	_	0	_	_	-4.66589	7.15348e-07
NMA2207	4383	3659	7996	2409	1391.91	1309.11	1535.56	1412.19	imp	organic solvent tolerance protein	Cell wall/membrane/envelope biogenesis	CELLULAR PROCESSES AND SIGNALING	-4.65592	1.06284e-08
NMA1196	3	1	5	267	0.95	0.36	0.96	0.76	_	conserved hypothetical protein	Cell cycle control, cell division, chromosome partitioning	CELLULAR PROCESSES AND SIGNALING	-4.65479	9.50869e-07
NMA1412	280	329	478	1032	88.92	117.71	91.8	99.47	ruvB	Holliday junction DNA helicase RuvB	Replication, recombination and repair	INFORMATION STORAGE AND PROCESSING	-4.65273	3.22002e-07
NMA1664	52	75	70	780	16.51	26.83	13.44	18.93	_	putative ferredoxin--NADP reductase (FNR; flavodoxin reductase; FLXR; FLDR)	Energy production and conversion	METABOLISM	-4.65041	2.231e-06
NMA1077	1	0	0	249	0.32	0	0	0.11	_	hypothetical protein	_	_	-4.64458	4.18459e-08
NMA1438	310	289	476	1470	98.45	103.4	91.41	97.75	_	putative transporter	Amino acid transport and metabolism; Carbohydrate transport and metabolism; Inorganic ion transport and metabolism	METABOLISM	-4.6423	7.83681e-08
NMA1372	4273	3649	6812	1464	1356.98	1305.53	1308.18	1323.56	guaB	inosine-5'-monophosphate dehydrogenase (IMP dehydrogenase; IMPDH; IMPD)	Nucleotide transport and metabolism	METABOLISM	-4.64143	6.92763e-08
NMA1385	355	347	683	2495	112.74	124.15	131.16	122.68	_	putative type I restriction-modification system M protein (pseudogene part 1)	Cell cycle control, cell division, chromosome partitioning; Defense mechanisms	CELLULAR PROCESSES AND SIGNALING	-4.63123	9.17815e-10
NMA0991	1310	1135	1959	1065	416.02	406.08	376.21	399.43	hemE	uroporphyrinogen decarboxylase (URO-D; UPD)	Coenzyme transport and metabolism	METABOLISM	-4.63092	1.18395e-06
NMA0086	618	606	891	501	196.26	216.81	171.11	194.73	skp	periplasmic chaperone Skp (OmpH)	Cell wall/membrane/envelope biogenesis	CELLULAR PROCESSES AND SIGNALING	-4.6255	3.10558e-07
NMA1268	369	252	631	1110	117.18	90.16	121.18	109.51	proB	glutamate 5-kinase (gamma-glutamyl kinase; GK)	Amino acid transport and metabolism	METABOLISM	-4.62537	1.23769e-06
NMA1078	5	6	6	369	1.59	2.15	1.15	1.63	_	hypothetical protein	_	_	-4.62447	1.80459e-07
NMA0450	45	34	58	948	14.29	12.16	11.14	12.53	_	putative feric enterobactin uptake system permease FetC	Inorganic ion transport and metabolism	METABOLISM	-4.60524	1.02212e-06
NMA1800	49	45	129	957	15.56	16.1	24.77	18.81	_	putative pilin gene-inverting protein (PIVML)	Replication, recombination and repair	INFORMATION STORAGE AND PROCESSING	-4.60098	3.32395e-07
NMA0473	14262	12537	25328	1635	4529.19	4485.45	4864.02	4626.22	groL	60 kDa chaperonin (protein Cpn60; GroEL protein; 63 kDa stress protein; GSP63; HSP60)	Posttranslational modification, protein turnover, chaperones	CELLULAR PROCESSES AND SIGNALING	-4.58928	1.66783e-07
NMA0127	2843	2354	6005	321	902.85	842.21	1153.21	966.09	rplW	50S ribosomal protein L23	Translation, ribosomal structure and biogenesis	INFORMATION STORAGE AND PROCESSING	-4.58826	5.87625e-07
NMA0263	618	649	892	924	196.26	232.2	171.3	199.92	lpxC	UDP-3-O-[3-hydroxymyristoyl] N-acetylglucosamine deacetylase (UDP-3-O-acyl-GlcNAc deacetylase)	Cell wall/membrane/envelope biogenesis	CELLULAR PROCESSES AND SIGNALING	-4.58124	1.6175e-07
NMA1781	58	45	151	303	18.42	16.1	29	21.17	_	hypothetical protein (pseudogene part 1)	_	_	-4.5739	3.33978e-07
NMA1244	56	18	84	483	17.78	6.44	16.13	13.45	_	putative acetyltransferase	Transcription	INFORMATION STORAGE AND PROCESSING	-4.57176	1.55256e-07
NMA1417	19	8	51	579	6.03	2.86	9.79	6.23	_	putative molybdopterin-guanine dinucleotide biosynthesis protein A	Coenzyme transport and metabolism	METABOLISM	-4.5576	7.67221e-07
NMA1340	1292	1263	2134	1863	410.3	451.87	409.82	424	_	putative chaperone protein HscA	Posttranslational modification, protein turnover, chaperones	CELLULAR PROCESSES AND SIGNALING	-4.55314	5.63591e-07
NMA1130	280	203	420	942	88.92	72.63	80.66	80.74	miaA	tRNA delta(2)-isopentenylpyrophosphate transferase (IPP transferase; isopentenyl-diphosphate:tRNA isopentenyltransferase; IPTase; IPPT)	Translation, ribosomal structure and biogenesis	INFORMATION STORAGE AND PROCESSING	-4.55224	6.84989e-07
NMA1493	1015	1122	1650	843	322.33	401.43	316.87	346.88	kdsA	2-dehydro-3-deoxyphosphooctonate aldolase (phospho-2-dehydro-3-deoxyoctonate aldolase; 3-deoxy-D-manno-octulosonic acid 8-phosphate synthetase; KDO-8-phosphate synthetase; KDO 8-P synthase; KDOPS)	Cell wall/membrane/envelope biogenesis	CELLULAR PROCESSES AND SIGNALING	-4.548	2.10904e-05
NMA0146	14489	10669	26889	435	4601.28	3817.13	5163.8	4527.4	rplK	50S ribosomal protein L11	Translation, ribosomal structure and biogenesis	INFORMATION STORAGE AND PROCESSING	-4.54734	5.29641e-07
NMA1883	21	40	31	264	6.67	14.31	5.95	8.98	_	putative Ner-like DNA-binding prophage protein	Transcription	INFORMATION STORAGE AND PROCESSING	-4.54364	1.73126e-07
NMA1830	17	11	27	1140	5.4	3.94	5.19	4.84	_	putative phage tail protein	General function prediction only	POORLY CHARACTERIZED	-4.54039	3.10691e-05
NMA0780	2	0	4	204	0.64	0	0.77	0.47	_	hypothetical protein	_	_	-4.53591	6.97719e-07
NMA0689	26	7	23	384	8.26	2.5	4.42	5.06	_	hypothetical protein	_	_	-4.52264	8.61834e-07
NMA1686	51	41	139	807	16.2	14.67	26.69	19.19	_	conserved hypothetical periplasmic protein	Inorganic ion transport and metabolism	METABOLISM	-4.52233	1.17177e-06
NMA0967	226	259	512	864	71.77	92.66	98.33	87.59	rfbD	dTDP-4-dehydrorhamnose reductase (dTDP-4-keto- L-rhamnose reductase; dTDP-6-deoxy-L-mannose dehydrogenase; dTDP-L-rhamnose synthetase)	Cell wall/membrane/envelope biogenesis	CELLULAR PROCESSES AND SIGNALING	-4.51002	1.65183e-06
NMA2198	201	164	282	1302	63.83	58.68	54.16	58.89	phr	deoxyribodopyrimidine photo-lyase (DNA photolyase; photoreactivating enzyme)	Replication, recombination and repair	INFORMATION STORAGE AND PROCESSING	-4.50156	7.31617e-08
NMA1687	413	548	803	1266	131.16	196.06	154.21	160.48	gdhB	NAD-specific glutamate dehydrogenase (NAD-GDH)	Amino acid transport and metabolism	METABOLISM	-4.50154	6.20614e-07
NMA0362	28	97	71	195	8.89	34.7	13.63	19.08	_	putative ThiS-like protein	Coenzyme transport and metabolism	METABOLISM	-4.50128	4.33496e-07
NMA0453	49	90	106	2145	15.56	32.2	20.36	22.71	fetA	TonB-dependent enterobactin receptor FetA (FrpB)	Inorganic ion transport and metabolism	METABOLISM	-4.49927	4.32346e-08
NMA1840	14	31	20	375	4.45	11.09	3.84	6.46	_	conserved hypothetical protein	_	_	-4.49778	1.95396e-06
NMA0186	371	339	613	2115	117.82	121.29	117.72	118.94	lipA	polysialic acid capsule modification protein LipA	Cell wall/membrane/envelope biogenesis	CELLULAR PROCESSES AND SIGNALING	-4.49024	3.81629e-09
NMA1594	447	461	703	1215	141.95	164.94	135	147.3	iscS	cysteine desulfurase (NifS protein homolog)	Amino acid transport and metabolism	METABOLISM	-4.48917	4.52475e-07
NMA0119	9661	8683	12351	369	3068.05	3106.58	2371.9	2848.84	rplN	50S ribosomal protein L14	Translation, ribosomal structure and biogenesis	INFORMATION STORAGE AND PROCESSING	-4.48736	1.27635e-06
NMA1492	632	598	1031	384	200.7	213.95	197.99	204.22	panD	aspartate 1-decarboxylase precursor (aspartate alpha-decarboxylase) [contains: aspartate 1-decarboxylase beta and alpha chains]	Coenzyme transport and metabolism	METABOLISM	-4.48521	1.08851e-06
NMA1222	6	0	10	876	1.91	0	1.92	1.28	_	conserved hypothetical phage protein	Cell cycle control, cell division, chromosome partitioning; Replication, recombination and repair	CELLULAR PROCESSES AND SIGNALING; INFORMATION STORAGE AND PROCESSING	-4.48104	1.5328e-06
NMA0023	8	3	5	330	2.54	1.07	0.96	1.52	_	conserved hypothetical protein	_	_	-4.46185	4.58155e-07
NMA0261	694	564	911	1272	220.39	201.79	174.95	199.04	kdtA	3-deoxy-D-manno-octulosonic-acid transferase (KDO transferase)	Cell wall/membrane/envelope biogenesis	CELLULAR PROCESSES AND SIGNALING	-4.45618	5.68498e-08
NMA0132A	11	0	15	261	3.49	0	2.88	2.12	_	0	_	_	-4.4439	1.09127e-06
NMA1874	12	14	16	378	3.81	5.01	3.07	3.96	_	conserved hypothetical protein	_	_	-4.44226	1.25493e-06
NMA0495	2377	1791	3674	216	754.86	640.78	705.56	700.4	rpmE	50S ribosomal protein L31	Translation, ribosomal structure and biogenesis	INFORMATION STORAGE AND PROCESSING	-4.43451	7.00926e-07
NMA0912	618	593	931	480	196.26	212.16	178.79	195.74	_	conserved hypothetical lipoprotein	Cell wall/membrane/envelope biogenesis	CELLULAR PROCESSES AND SIGNALING	-4.43243	2.36184e-05
NMA0545	7509	7043	13853	504	2384.64	2519.83	2660.35	2521.6	_	conserved hypothetical protein	General function prediction only	POORLY CHARACTERIZED	-4.4286	2.31436e-06
NMA1273	602	457	1163	852	191.18	163.5	223.34	192.68	lgt	prolipoprotein diacylglyceryl transferase	Cell wall/membrane/envelope biogenesis	CELLULAR PROCESSES AND SIGNALING	-4.42473	9.53505e-06
NMA1873	17	19	23	456	5.4	6.8	4.42	5.54	_	conserved hypothetical protein	_	_	-4.41826	8.10651e-06
NMA1895	148	222	336	450	47	79.43	64.53	63.65	_	conserved hypothetical protein	Function unknown	POORLY CHARACTERIZED	-4.40908	5.11418e-07
NMA0530	13	26	27	330	4.13	9.3	5.19	6.21	_	conserved hypothetical integral membrane protein	Function unknown	POORLY CHARACTERIZED	-4.40499	1.68815e-07
NMA1506	111	85	145	666	35.25	30.41	27.85	31.17	_	putative methyltransferase	Secondary metabolites biosynthesis, transport and catabolism	METABOLISM	-4.4043	1.03212e-05
NMA0361	317	455	501	789	100.67	162.79	96.21	119.89	thiG	thiazole biosynthesis protein ThiG	Coenzyme transport and metabolism	METABOLISM	-4.38772	2.85947e-06
NMA2057	10355	10776	18029	1179	3288.44	3855.41	3462.31	3535.39	ftsZ	cell division protein FtsZ	Cell cycle control, cell division, chromosome partitioning	CELLULAR PROCESSES AND SIGNALING	-4.37142	3.74692e-06
NMA1532	897	692	1229	747	284.86	247.58	236.02	256.15	pss	CDP-diacylglycerol--serine O-phosphatidyltransferase (phosphatidylserine synthase)	Lipid transport and metabolism	METABOLISM	-4.36587	0.000119674
NMA0237	153	133	228	603	48.59	47.58	43.79	46.65	_	putative RNA-binding protein	Translation, ribosomal structure and biogenesis	INFORMATION STORAGE AND PROCESSING	-4.36548	4.35528e-07
NMA0680	18	9	12	228	5.72	3.22	2.3	3.75	_	hypothetical lipoprotein	_	_	-4.35402	8.58163e-07
NMA1289	0	0	0	123	0	0	0	0	_	0	_	_	-4.34534	5.52737e-06
NMA0551	636	560	916	135	201.97	200.36	175.91	192.75	rpmH	50S ribosomal protein L34	Translation, ribosomal structure and biogenesis	INFORMATION STORAGE AND PROCESSING	-4.34119	1.81761e-06
NMA0918	144	104	186	1539	45.73	37.21	35.72	39.55	lnt	apolipoprotein N-acyltransferase (ALP N-acyltransferase)	Cell wall/membrane/envelope biogenesis	CELLULAR PROCESSES AND SIGNALING	-4.32997	1.66783e-07
NMA1416	607	450	940	663	192.77	161	180.52	178.09	ribE	riboflavin synthase alpha chain	Coenzyme transport and metabolism	METABOLISM	-4.32983	5.40359e-05
NMA1081	1	0	0	288	0.32	0	0	0.11	_	hypothetical integral membrane protein	_	_	-4.32319	1.62945e-06
NMA0090	545	631	1034	777	173.08	225.76	198.57	199.13	lpxA	acyl-[acyl-carrier-protein]--UDP-N-acetylglucosamine O-acyltransferase (UDP-N-acetylglucosamine acyltransferase)	Cell wall/membrane/envelope biogenesis	CELLULAR PROCESSES AND SIGNALING	-4.31665	1.98051e-05
NMA1344	324	239	431	342	102.89	85.51	82.77	90.39	fdx	ferredoxin, 2Fe-2S	Energy production and conversion	METABOLISM	-4.2919	1.24827e-06
NMA0810	192	158	347	1158	60.97	56.53	66.64	61.38	_	putative deacetylase	Chromatin structure and dynamics; Secondary metabolites biosynthesis, transport and catabolism	INFORMATION STORAGE AND PROCESSING; METABOLISM	-4.28745	3.07419e-06
NMA0626	29	29	59	784	9.21	10.38	11.33	10.31	_	ISNme1 transposase (pseudogene part 2)	Replication, recombination and repair	INFORMATION STORAGE AND PROCESSING	-4.28427	1.48186e-06
NMA0908	708	620	1111	1125	224.84	221.82	213.36	220.01	rluD	ribosomal large subunit pseudouridine synthase D (rRNA-uridine isomerase D; rRNA pseudouridylate synthase D)	Translation, ribosomal structure and biogenesis	INFORMATION STORAGE AND PROCESSING	-4.28406	5.44279e-07
NMA1079	4	2	5	246	1.27	0.72	0.96	0.98	_	hypothetical integral membrane protein	_	_	-4.27306	6.15322e-06
NMA1877	4	6	4	165	1.27	2.15	0.77	1.4	_	hypothetical periplasmic protein	_	_	-4.26873	9.40746e-07
NMA0138	0	0	0	150	0	0	0	0	_	conserved hypothetical protein	_	_	-4.26543	3.10318e-06
NMA1288	0	0	0	120	0	0	0	0	_	hypothetical protein	_	_	-4.26141	8.83399e-06
NMA1011	2811	2809	4680	1017	892.69	1005	898.75	932.15	hemB	delta-aminolevulinic acid dehydratase (porphobilinogen synthase; ALAD; ALADH)	Coenzyme transport and metabolism	METABOLISM	-4.25738	3.58409e-06
NMA0658	3291	3291	6589	624	1045.12	1177.45	1265.36	1162.64	cyc	cytochrome c4	Energy production and conversion	METABOLISM	-4.25123	9.53592e-06
NMA1080	0	0	0	117	0	0	0	0	_	0	_	_	-4.24668	8.83399e-06
NMA0195	549	382	748	651	174.35	136.67	143.65	151.55	ctrD	capsule export ATP-binding protein CtrD	Carbohydrate transport and metabolism; Cell wall/membrane/envelope biogenesis	METABOLISM; CELLULAR PROCESSES AND SIGNALING	-4.24258	5.32279e-06
NMA1834	0	0	3	249	0	0	0.58	0.19	_	hypothetical protein	_	_	-4.23918	4.55331e-06
NMA0140	0	2	0	150	0	0.72	0	0.24	_	hypothetical protein	_	_	-4.2376	5.83192e-06
NMA1911	220	131	434	738	69.87	46.87	83.35	66.69	_	conserved hypothetical periplasmic protein	Function unknown	POORLY CHARACTERIZED	-4.23684	6.4884e-06
NMA0882	215	202	395	225	68.28	72.27	75.86	72.13	_	putative SirA-like protein	Posttranslational modification, protein turnover, chaperones	CELLULAR PROCESSES AND SIGNALING	-4.2169	6.48311e-06
NMA0950	269	249	508	942	85.43	89.09	97.56	90.69	_	putative GTP-binding protein	General function prediction only	POORLY CHARACTERIZED	-4.21341	3.51717e-05
NMA0439	203	128	305	219	64.47	45.8	58.57	56.28	_	conserved hypothetical protein	_	_	-4.20759	5.33518e-07
NMA0544	2730	2454	4573	180	866.97	877.99	878.2	874.39	rpmF	50S ribosomal protein L32	Translation, ribosomal structure and biogenesis	INFORMATION STORAGE AND PROCESSING	-4.20743	1.6402e-06
NMA0783	0	0	0	216	0	0	0	0	_	hypothetical protein	_	_	-4.19593	1.75891e-06
NMA0516	22416	17469	43953	534	7118.66	6250.01	8440.79	7269.82	atpH	ATP synthase delta chain	Energy production and conversion	METABOLISM	-4.19479	3.16271e-05
NMA1841	28	25	53	1428	8.89	8.94	10.18	9.34	_	putative bacteriophage Mu-like tail sheath protein	General function prediction only	POORLY CHARACTERIZED	-4.19462	7.08546e-06
NMA0144	22265	18085	37830	501	7070.7	6470.4	7264.92	6935.34	rplJ	50S ribosomal protein L10	Translation, ribosomal structure and biogenesis	INFORMATION STORAGE AND PROCESSING	-4.18968	2.50513e-05
NMA1798	35	23	41	285	11.11	8.23	7.87	9.07	_	conserved hypothetical integral membrane protein	_	_	-4.16449	1.02512e-05
NMA0789	264	451	532	927	83.84	161.36	102.17	115.79	_	putative ABC transporter substrate-binding protein	Inorganic ion transport and metabolism	METABOLISM	-4.16094	1.0168e-05
NMA1870	46	29	87	651	14.61	10.38	16.71	13.9	_	hypothetical protein	_	_	-4.15389	8.67917e-05
NMA1540	175	271	261	1887	55.57	96.96	50.12	67.55	uvrC	UvrABC system protein C (UvrC protein; excinuclease ABC subunit C)	Replication, recombination and repair	INFORMATION STORAGE AND PROCESSING	-4.1481	1.12266e-06
NMA2103	749	539	1392	957	237.86	192.84	267.32	232.67	thiL	thiamine-monophosphate kinase (thiamine-phosphate kinase)	Coenzyme transport and metabolism	METABOLISM	-4.14025	5.14473e-06
NMA0742	507	423	760	819	161.01	151.34	145.95	152.77	cysE	serine acetyltransferase (SAT)	Amino acid transport and metabolism	METABOLISM	-4.13975	4.25585e-06
NMA1033	326	356	591	741	103.53	127.37	113.5	114.8	pyrF	orotidine 5'-phosphate decarboxylase (OMP decarboxylase; OMPDCase; OMPdecase)	Nucleotide transport and metabolism	METABOLISM	-4.13932	1.23498e-05
NMA0561	1	17	2	138	0.32	6.08	0.38	2.26	_	0	_	_	-4.12648	7.00852e-06
NMA0890	527	403	806	627	167.36	144.18	154.79	155.44	trpF	N-(5'-phosphoribosyl)anthranilate isomerase (PRAI)	Amino acid transport and metabolism	METABOLISM	-4.12062	1.08442e-05
NMA1137	21	7	16	126	6.67	2.5	3.07	4.08	rpmJ2	50S ribosomal protein L36	Translation, ribosomal structure and biogenesis	INFORMATION STORAGE AND PROCESSING	-4.11709	1.20947e-05
NMA1214	16	18	20	117	5.08	6.44	3.84	5.12	_	conserved hypothetical protein (pseudogene part 1)	_	_	-4.11509	2.39664e-05
NMA1531	0	0	1	404	0	0	0.19	0.06	_	hypothetical protein	_	_	-4.10589	1.44833e-05
NMA1857	5	0	12	342	1.59	0	2.3	1.3	_	conserved hypothetical protein	_	_	-4.09697	9.40416e-06
NMA0099	773	609	1630	264	245.48	217.89	313.03	258.8	minE	septum formation topological specificity factor MinE	Cell cycle control, cell division, chromosome partitioning	CELLULAR PROCESSES AND SIGNALING	-4.09354	2.44152e-06
NMA1880	25	18	27	243	7.94	6.44	5.19	6.52	_	hypothetical periplasmic protein	_	_	-4.08722	4.55331e-06
NMA1085	172	152	275	924	54.62	54.38	52.81	53.94	_	putative RNA pseudouridine synthase (RNA-uridine isomerase; RNA pseudouridylate synthase)	Translation, ribosomal structure and biogenesis	INFORMATION STORAGE AND PROCESSING	-4.08376	6.28075e-05
NMA1296	107	57	264	102	33.98	20.39	50.7	35.02	_	0	_	_	-4.07535	2.05568e-05
NMA1793	471	273	888	312	149.58	97.67	170.53	139.26	_	conserved hypothetical protein	_	_	-4.06975	9.62047e-06
NMA1900	297	254	573	627	94.32	90.88	110.04	98.41	_	putative hemolysin III (Hly-III)	General function prediction only	POORLY CHARACTERIZED	-4.06503	1.694e-05
NMA0209	896	775	1254	1122	284.54	277.28	240.82	267.55	dnaJ	chaperone protein DnaJ	Posttranslational modification, protein turnover, chaperones	CELLULAR PROCESSES AND SIGNALING	-4.06468	3.37421e-06
NMA1564	15	18	33	435	4.76	6.44	6.34	5.85	_	conserved hypothetical protein	Translation, ribosomal structure and biogenesis	INFORMATION STORAGE AND PROCESSING	-4.06349	1.67035e-05
NMA2221	569	512	858	585	180.7	183.18	164.77	176.22	ruvA	Holliday junction DNA helicase RuvA	Replication, recombination and repair	INFORMATION STORAGE AND PROCESSING	-4.06221	9.50749e-06
NMA1878	4	5	6	153	1.27	1.79	1.15	1.4	_	hypothetical protein	_	_	-4.05445	3.28478e-06
NMA2224	65	62	124	924	20.64	22.18	23.81	22.21	_	putative GTPase EngC	General function prediction only	POORLY CHARACTERIZED	-4.05372	6.40363e-06
NMA1402	724	546	1049	696	229.92	195.35	201.45	208.91	lolD	lipoprotein-releasing system ATP-binding protein LolD	Defense mechanisms	CELLULAR PROCESSES AND SIGNALING	-4.04958	1.0025e-05
NMA1292	19	19	32	216	6.03	6.8	6.15	6.33	_	hypothetical protein	_	_	-4.03691	1.37303e-05
NMA1661	173	159	281	1059	54.94	56.89	53.96	55.26	dinB	DNA polymerase IV (Pol IV)	Replication, recombination and repair	INFORMATION STORAGE AND PROCESSING	-4.03662	7.67482e-06
NMA1482	117	63	193	1554	37.16	22.54	37.06	32.25	fadD2	long-chain-fatty-acid--CoA ligase (long-chain acyl-CoA synthetase)	Lipid transport and metabolism; Secondary metabolites biosynthesis, transport and catabolism	METABOLISM	-4.02484	1.31942e-05
NMA1997	22	48	67	568	6.99	17.17	12.87	12.34	_	hypothetical protein	_	_	-4.01445	8.29566e-05
NMA2041	123	152	190	855	39.06	54.38	36.49	43.31	_	putative transporter	Amino acid transport and metabolism; Carbohydrate transport and metabolism	METABOLISM	-4.00853	3.87933e-06
NMA2005	38	32	61	396	12.07	11.45	11.71	11.74	_	truncated TspB-like protein (N-terminal third of the protein)	_	_	-3.99694	1.14709e-05
NMA0196	1052	1105	1390	798	334.08	395.34	266.94	332.12	ctrC	capsule export inner-membrane protein CtrC	Carbohydrate transport and metabolism; Cell wall/membrane/envelope biogenesis; Cell wall/membrane/envelope biogenesis	METABOLISM; CELLULAR PROCESSES AND SIGNALING; CELLULAR PROCESSES AND SIGNALING	-3.9894	1.27363e-05
NMA1503	31	6	42	312	9.84	2.15	8.07	6.69	_	hypothetical periplasmic protein	_	_	-3.98778	1.38248e-05
NMA1599	5667	5362	10286	2751	1799.67	1918.4	1975.34	1897.8	gyrA	DNA gyrase subunit A	Replication, recombination and repair	INFORMATION STORAGE AND PROCESSING	-3.98268	6.64653e-07
NMA2134	1763	1673	3140	537	559.88	598.56	603.01	587.15	_	3-deoxy-D-manno-octulosonate 8-phosphate phosphatase (KDO 8-P phosphatase)	General function prediction only	POORLY CHARACTERIZED	-3.96826	1.19306e-05
NMA1864	4	8	6	546	1.27	2.86	1.15	1.76	_	putative amidase	Cell wall/membrane/envelope biogenesis	CELLULAR PROCESSES AND SIGNALING	-3.95361	2.62515e-05
NMA1197	3	0	7	198	0.95	0	1.34	0.77	_	conserved hypothetical protein	Cell cycle control, cell division, chromosome partitioning	CELLULAR PROCESSES AND SIGNALING	-3.95256	3.10234e-06
NMA1991	372	257	645	2310	118.14	91.95	123.87	111.32	relA	GTP pyrophosphokinase (ATP:GTP 3'-pyrophosphotransferase; ppGpp synthetase I; (P)ppGpp synthetase)	Signal transduction mechanisms; Transcription	CELLULAR PROCESSES AND SIGNALING; INFORMATION STORAGE AND PROCESSING	-3.94207	1.31309e-07
NMA0474	30	24	56	2433	9.53	8.59	10.75	9.62	hpuB	hemoglobin-haptoglobin utilization protein B	Inorganic ion transport and metabolism	METABOLISM	-3.94039	1.14153e-07
NMA0801	26	43	76	354	8.26	15.38	14.6	12.75	_	conserved hypothetical integral membrane protein	Function unknown	POORLY CHARACTERIZED	-3.93553	2.76488e-05
NMA1192	1	0	1	183	0.32	0	0.19	0.17	_	hypothetical protein	_	_	-3.93535	2.62515e-05
NMA0327	13685	10082	24295	855	4345.95	3607.11	4665.64	4206.23	tsf	elongation factor Ts (EF-Ts)	Translation, ribosomal structure and biogenesis	INFORMATION STORAGE AND PROCESSING	-3.9264	5.11146e-05
NMA1209	0	0	0	93	0	0	0	0	_	hypothetical periplasmic protein	_	_	-3.91685	3.83159e-05
NMA0246	8464	9820	14070	1005	2687.92	3513.37	2702.02	2967.77	gapB	glyceraldehyde-3-phosphate dehydrogenase B (GAPDH)	Carbohydrate transport and metabolism	METABOLISM	-3.91397	3.7024e-05
NMA0107	548	572	864	114	174.03	204.65	165.92	181.53	rpmJ	50S ribosomal protein L36	Translation, ribosomal structure and biogenesis	INFORMATION STORAGE AND PROCESSING	-3.91248	1.64768e-05
NMA1004	872	876	1421	579	276.92	313.41	272.89	287.74	pth	peptidyl-tRNA hydrolase (PTH)	Translation, ribosomal structure and biogenesis	INFORMATION STORAGE AND PROCESSING	-3.91144	0.000131363
NMA1833	27	36	63	1680	8.57	12.88	12.1	11.18	_	conserved hypothetical phage protein (pseudogene part 1)	Cell motility; Signal transduction mechanisms	CELLULAR PROCESSES AND SIGNALING	-3.90832	4.98796e-06
NMA1577	338	510	728	474	107.34	182.47	139.81	143.2	_	conserved hypothetical protein	Cell cycle control, cell division, chromosome partitioning	CELLULAR PROCESSES AND SIGNALING	-3.90272	1.05906e-05
NMA0413	165	219	337	1386	52.4	78.35	64.72	65.16	_	putative gluconate permease	Amino acid transport and metabolism; Carbohydrate transport and metabolism	METABOLISM	-3.89626	6.4538e-06
NMA2135	359	348	541	975	114.01	124.51	103.89	114.14	kpsF	arabinose-5-phosphate isomerase	Cell wall/membrane/envelope biogenesis	CELLULAR PROCESSES AND SIGNALING	-3.89348	0.000172277
NMA0555	803	781	1246	2058	255.01	279.42	239.28	257.91	ppk	polyphosphate kinase (polyphosphoric acid kinase; ATP-polyphosphate phosphotransferase)	Inorganic ion transport and metabolism	METABOLISM	-3.89313	2.60798e-07
NMA1131	26	12	29	1374	8.26	4.29	5.57	6.04	_	hypothetical integral membrane protein	_	_	-3.88783	1.08851e-06
NMA1578	1554	1296	1697	333	493.5	463.68	325.89	427.69	trxA	thioredoxin (TRX)	Energy production and conversion; Posttranslational modification, protein turnover, chaperones	METABOLISM; CELLULAR PROCESSES AND SIGNALING	-3.87425	4.34006e-06
NMA0868	512	361	954	996	162.6	129.16	183.21	158.32	_	putative aminodeoxychorismate lyase	General function prediction only	POORLY CHARACTERIZED	-3.86555	2.7811e-05
NMA0891	372	297	473	492	118.14	106.26	90.84	105.08	greB	transcription elongation factor GreB (transcript cleavage factor GreB)	Transcription	INFORMATION STORAGE AND PROCESSING	-3.85693	1.58503e-05
NMA1003	811	1007	1470	1416	257.55	360.28	282.3	300.04	_	putative transporter	Inorganic ion transport and metabolism	METABOLISM	-3.81157	1.64768e-05
NMA0828	38	48	83	663	12.07	17.17	15.94	15.06	gph2	phosphoglycolate phosphatase 2 (PGPase 2; PGP 2)	General function prediction only	POORLY CHARACTERIZED	-3.80699	6.3785e-05
NMA1373	40	13	30	462	12.7	4.65	5.76	7.71	_	hypothetical protein	_	_	-3.80543	0.000198195
NMA1885	7	3	6	159	2.22	1.07	1.15	1.48	_	0	_	_	-3.79888	8.62121e-05
NMA1551	97	57	122	456	30.8	20.39	23.43	24.88	_	conserved hypothetical protein	Replication, recombination and repair	INFORMATION STORAGE AND PROCESSING	-3.78572	5.33633e-05
NMA0800	234	192	355	1815	74.31	68.69	68.17	70.39	_	conserved hypothetical integral membrane protein	Cell wall/membrane/envelope biogenesis	CELLULAR PROCESSES AND SIGNALING	-3.77705	4.9233e-06
NMA1855	3	8	4	216	0.95	2.86	0.77	1.53	_	conserved hypothetical protein	_	_	-3.76774	3.39377e-05
NMA0134	11747	12297	20313	1185	3730.5	4399.59	3900.93	4010.34	tuf2	elongation factor Tu (EF-Tu)	Translation, ribosomal structure and biogenesis	INFORMATION STORAGE AND PROCESSING	-3.76632	2.62909e-05
NMA0795	1509	1155	2453	246	479.21	413.23	471.08	454.51	rpsP	30S ribosomal protein S16	Translation, ribosomal structure and biogenesis	INFORMATION STORAGE AND PROCESSING	-3.76068	0.00013392
NMA1575	1325	1132	1733	1356	420.78	405	332.81	386.2	xseA	exodeoxyribonuclease VII large subunit (exonuclease VII large subunit)	Replication, recombination and repair	INFORMATION STORAGE AND PROCESSING	-3.72628	1.16504e-05
NMA0398	76541	75717	142171	990	24307.2	27089.8	27302.7	26233.2	porB	major outer-membrane protein P.IB (protein IB; PIB; porin)	Cell wall/membrane/envelope biogenesis	CELLULAR PROCESSES AND SIGNALING	-3.72199	3.83777e-05
NMA0210	1	0	0	162	0.32	0	0	0.11	_	0	_	_	-3.71113	1.38248e-05
NMA1239	8	0	18	1237	2.54	0	3.46	2	_	ISNme1 transposase (pseudogene part 2)	Replication, recombination and repair	INFORMATION STORAGE AND PROCESSING	-3.67814	0.000104965
NMA0829	85	95	113	828	26.99	33.99	21.7	27.56	_	conserved hypothetical protein	Function unknown	POORLY CHARACTERIZED	-3.67763	5.96035e-05
NMA1311	2	2	7	198	0.64	0.72	1.34	0.9	_	conserved hypothetical protein	_	_	-3.67005	4.09659e-05
NMA0720	26	36	56	498	8.26	12.88	10.75	10.63	_	conserved hypothetical protein	_	_	-3.66174	4.52423e-05
NMA2113	1009	763	1581	1497	320.43	272.98	303.62	299.01	mafB2	MafB2 protein	_	_	-3.66062	1.23813e-05
NMA0363	211	245	386	618	67.01	87.66	74.13	76.26	thiE	thiamine-phosphate pyrophosphorylase (TMP pyrophosphorylase; TMP-PPase; thiamine-phosphate synthase)	Coenzyme transport and metabolism	METABOLISM	-3.65097	4.52423e-05
NMA0960	158	56	178	567	50.18	20.04	34.18	34.8	_	putative rRNA methyltransferase	Secondary metabolites biosynthesis, transport and catabolism	METABOLISM	-3.6418	3.12423e-05
NMA1329	1	0	3	297	0.32	0	0.58	0.3	_	conserved hypothetical protein	_	_	-3.62434	0.000190585
NMA0037	65	33	99	474	20.64	11.81	19.01	17.15	_	conserved hypothetical protein	Function unknown	POORLY CHARACTERIZED	-3.62241	0.000364023
NMA1792	896	530	1416	1269	284.54	189.62	271.93	248.7	_	putative phage replication initiation factor	Replication, recombination and repair	INFORMATION STORAGE AND PROCESSING	-3.61667	1.72837e-05
NMA1789	132	89	176	732	41.92	31.84	33.8	35.85	_	hypothetical protein	_	_	-3.60747	0.000153321
NMA0548	1419	1327	2434	1638	450.63	474.77	467.43	464.28	oxaA	inner-membrane protein OxaA	Intracellular trafficking, secretion, and vesicular transport	CELLULAR PROCESSES AND SIGNALING	-3.60449	1.45337e-05
NMA1250	66	73	77	645	20.96	26.12	14.79	20.62	dedA	DedA protein (DSG-1 protein)	Function unknown	POORLY CHARACTERIZED	-3.59133	0.000164249
NMA1919	5195	2785	5168	618	1649.78	996.41	992.47	1212.89	gmk	guanylate kinase (GMP kinase)	Nucleotide transport and metabolism	METABOLISM	-3.58497	5.07833e-05
NMA1721	211	111	260	831	67.01	39.71	49.93	52.22	_	putative phytoene synthase	Lipid transport and metabolism	METABOLISM	-3.57476	0.000271828
NMA2055	319	179	508	879	101.3	64.04	97.56	87.63	_	putative methylisocitrate lyase (2-methylisocitrate lyase)	Carbohydrate transport and metabolism	METABOLISM	-3.57041	0.000646256
NMA0004	505	300	1063	576	160.37	107.33	204.14	157.28	_	putative cell filamentation protein Fic	Cell cycle control, cell division, chromosome partitioning	CELLULAR PROCESSES AND SIGNALING	-3.56895	0.00018587
NMA1735	3937	3731	6961	2751	1250.27	1334.87	1336.8	1307.31	secA	preprotein translocase SecA subunit	Intracellular trafficking, secretion, and vesicular transport	CELLULAR PROCESSES AND SIGNALING	-3.56707	5.4072e-06
NMA0147	3402	2477	5083	537	1080.37	886.21	976.15	980.91	nusG	transcription antitermination protein NusG	Transcription	INFORMATION STORAGE AND PROCESSING	-3.56091	0.000278654
NMA2182	0	0	0	93	0	0	0	0	_	0	_	_	-3.55931	0.000189404
NMA1638	1911	1708	3405	1512	606.88	611.08	653.9	623.95	lysS	lysyl-tRNA synthetase (lysine--tRNA ligase; LysRS)	Translation, ribosomal structure and biogenesis	INFORMATION STORAGE AND PROCESSING	-3.55493	0.000263709
NMA0092	282	245	540	1257	89.55	87.66	103.7	93.64	dadA	D-amino acid dehydrogenase small subunit	Amino acid transport and metabolism	METABOLISM	-3.54961	0.00014752
NMA1777	148	122	261	864	47	43.65	50.12	46.92	_	putative transporter	Defense mechanisms	CELLULAR PROCESSES AND SIGNALING	-3.54463	3.91747e-05
NMA1215	68	34	87	174	21.59	12.16	16.71	16.82	_	conserved hypothetical protein (pseudogene part 2)	Function unknown	POORLY CHARACTERIZED	-3.54078	0.000165076
NMA1561	319	235	519	879	101.3	84.08	99.67	95.02	_	conserved hypothetical protein	_	_	-3.53957	0.000137155
NMA1981	236	166	459	1758	74.95	59.39	88.15	74.16	_	putative metallopeptidase	General function prediction only	POORLY CHARACTERIZED	-3.52671	3.47534e-06
NMA1185	93	107	224	957	29.53	38.28	43.02	36.94	_	IS110 family transposase	Replication, recombination and repair	INFORMATION STORAGE AND PROCESSING	-3.52387	6.35251e-05
NMA0039	70	20	63	324	22.23	7.16	12.1	13.83	_	hypothetical protein	_	_	-3.51001	4.30884e-05
NMA1264	58	25	69	360	18.42	8.94	13.25	13.54	_	putative CrcB-like protein	Cell cycle control, cell division, chromosome partitioning	CELLULAR PROCESSES AND SIGNALING	-3.48495	0.000477555
NMA0483	94	94	217	918	29.85	33.63	41.67	35.05	_	putative HTH-type transcriptional regulator	Transcription	INFORMATION STORAGE AND PROCESSING	-3.47125	6.22238e-05
NMA0364	383	305	569	1101	121.63	109.12	109.27	113.34	_	putative FAD-dependent oxidoreductase	Amino acid transport and metabolism	METABOLISM	-3.45743	6.04062e-05
NMA0148	365	261	779	279	115.91	93.38	149.6	119.63	secE	preprotein translocase SecE subunit	Intracellular trafficking, secretion, and vesicular transport	CELLULAR PROCESSES AND SIGNALING	-3.45705	0.000364023
NMA0042	715	652	1150	1008	227.06	233.27	220.85	227.06	pyrD	dihydroorotate dehydrogenase (dihydroorotate oxidase; DHOdehase; DHODase; DHOD)	Nucleotide transport and metabolism	METABOLISM	-3.45581	6.50967e-05
NMA0694	52	13	76	273	16.51	4.65	14.6	11.92	_	conserved hypothetical protein	_	_	-3.45487	0.00010937
NMA0733	39	32	52	876	12.39	11.45	9.99	11.27	_	truncated IS110 family transposase (part 2)	Replication, recombination and repair	INFORMATION STORAGE AND PROCESSING	-3.4416	0.0002286
NMA1436	207	131	316	780	65.74	46.87	60.69	57.76	_	hypothetical protein	_	_	-3.43501	8.81214e-05
NMA2111	342	220	561	1104	108.61	78.71	107.74	98.35	_	conserved hypothetical protein	Posttranslational modification, protein turnover, chaperones	CELLULAR PROCESSES AND SIGNALING	-3.43472	9.23602e-05
NMA0906	514	522	899	2076	163.23	186.76	172.65	174.21	comA	competence protein ComA	General function prediction only	POORLY CHARACTERIZED	-3.42898	1.6674e-06
NMA0429	55	12	39	423	17.47	4.29	7.49	9.75	_	putative very-short-patch-repair endonuclease	Replication, recombination and repair	INFORMATION STORAGE AND PROCESSING	-3.42796	0.000137463
NMA1394	189	86	144	396	60.02	30.77	27.65	39.48	_	conserved hypothetical protein	Function unknown	POORLY CHARACTERIZED	-3.42654	0.000470751
NMA0822	28	22	68	393	8.89	7.87	13.06	9.94	_	truncated ISNme1 transposase (C-terminal third of the protein)	Replication, recombination and repair	INFORMATION STORAGE AND PROCESSING	-3.42025	0.000100622
NMA0775	18	8	31	288	5.72	2.86	5.95	4.84	_	conserved hypothetical integral membrane protein	_	_	-3.39986	0.000308321
NMA1310	0	0	3	267	0	0	0.58	0.19	_	conserved hypothetical protein	Cell cycle control, cell division, chromosome partitioning	CELLULAR PROCESSES AND SIGNALING	-3.3984	8.17136e-05
NMA1459	463	363	717	1398	147.04	129.87	137.69	138.2	aspA	aspartate ammonia-lyase (aspartase)	Amino acid transport and metabolism	METABOLISM	-3.39437	0.00014639
NMA0796	172	120	275	2427	54.62	42.93	52.81	50.12	_	conserved hypothetical protein	Energy production and conversion; Transcription	METABOLISM; INFORMATION STORAGE AND PROCESSING	-3.37353	1.84825e-05
NMA1738	22	30	17	852	6.99	10.73	3.26	6.99	_	ISNme1 transposase	Replication, recombination and repair	INFORMATION STORAGE AND PROCESSING	-3.37111	8.46184e-05
NMA1545	539	491	872	2028	171.17	175.67	167.46	171.43	uvrB	UvrABC system protein B (UvrB protein; excinuclease ABC subunit B)	Replication, recombination and repair	INFORMATION STORAGE AND PROCESSING	-3.34786	1.37303e-05
NMA1437	75	27	138	915	23.82	9.66	26.5	19.99	_	putative HTH-type transcriptional regulator	Transcription	INFORMATION STORAGE AND PROCESSING	-3.34278	0.000362845
NMA2217	120	183	260	726	38.11	65.47	49.93	51.17	_	putative GntX-like protein	General function prediction only	POORLY CHARACTERIZED	-3.34262	0.000344185
NMA0692	201	86	305	2502	63.83	30.77	58.57	51.06	tpsS2	putative TpsS2 cassette	Intracellular trafficking, secretion, and vesicular transport	CELLULAR PROCESSES AND SIGNALING	-3.33945	0.000100622
NMA0149	27157	22664	35401	1185	8624.26	8108.66	6798.45	7843.79	tuf1	elongation factor Tu (EF-Tu)	Translation, ribosomal structure and biogenesis	INFORMATION STORAGE AND PROCESSING	-3.33823	0.000484793
NMA1024	5374	6064	8253	1299	1706.62	2169.56	1584.92	1820.37	purA	adenylosuccinate synthetase (IMP--aspartate ligase; AdSS; AMPSase)	Nucleotide transport and metabolism	METABOLISM	-3.33633	0.000148529
NMA0767	31	37	41	417	9.84	13.24	7.87	10.32	_	putative peptidase	General function prediction only	POORLY CHARACTERIZED	-3.32504	8.36893e-05
NMA0164	1857	1170	2219	504	589.73	418.6	426.14	478.16	def	peptide deformylase (PDF; polypeptide deformylase)	Translation, ribosomal structure and biogenesis	INFORMATION STORAGE AND PROCESSING	-3.32343	0.000111711
NMA0521	615	328	1048	906	195.31	117.35	201.26	171.31	glyQ	glycyl-tRNA synthetase alpha chain (glycine--tRNA ligase alpha chain; GlyRS)	Translation, ribosomal structure and biogenesis	INFORMATION STORAGE AND PROCESSING	-3.30755	0.000222379
NMA1631	330	276	407	543	104.8	98.75	78.16	93.9	ruvC	crossover junction endodeoxyribonuclease RuvC (Holliday junction nuclease RuvC; Holliday junction resolvase RuvC)	Replication, recombination and repair	INFORMATION STORAGE AND PROCESSING	-3.3027	0.00128379
NMA1516	5141	2388	3982	315	1632.63	854.37	764.71	1083.9	ihfB	integration host factor beta-subunit (IHF-beta)	Replication, recombination and repair	INFORMATION STORAGE AND PROCESSING	-3.30118	0.000717367
NMA2154	613	672	1041	1644	194.67	240.43	199.91	211.67	pgi2	glucose-6-phosphate isomerase 2 (GPI 2; phosphoglucose isomerase 2; PGI 2; phosphohexose isomerase 2; PHI 2)	Carbohydrate transport and metabolism	METABOLISM	-3.25514	2.18098e-05
NMA1989	52	33	64	519	16.51	11.81	12.29	13.54	_	hypothetical integral membrane protein	_	_	-3.20575	0.00111083
NMA0532	39	19	60	791	12.39	6.8	11.52	10.24	_	conserved hypothetical protein	Replication, recombination and repair	INFORMATION STORAGE AND PROCESSING	-3.20458	0.000187043
NMA1031	1857	1276	2587	840	589.73	456.52	496.81	514.35	HptX	putative HtpX-like protease	Posttranslational modification, protein turnover, chaperones	CELLULAR PROCESSES AND SIGNALING	-3.19948	0.000790758
NMA1413	1049	1227	1647	729	333.13	438.99	316.29	362.81	rpe	ribulose-phosphate 3-epimerase (pentose-5-phosphate 3-epimerase; PPE; R5P3E)	Carbohydrate transport and metabolism	METABOLISM	-3.18738	0.000734589
NMA0988	306	173	416	741	97.18	61.9	79.89	79.65	hemD	uroporphyrinogen-III synthase (UROS; uroporphyrinogen-III cosynthetase; hydroxymethylbilane hydrolyase [cyclizing])	Coenzyme transport and metabolism	METABOLISM	-3.17551	0.000548753
NMA1801	4114	4198	8197	684	1306.48	1501.95	1574.16	1460.87	gpm	2,3-bisphosphoglycerate-dependent phosphoglycerate mutase (phosphoglyceromutase; PGAM; BPG-dependent PGAM; dPGM)	Carbohydrate transport and metabolism	METABOLISM	-3.14644	0.000358326
NMA2112	175	221	330	942	55.57	79.07	63.37	66.01	mafA2	MafA2 lipoprotein	_	_	-3.14355	0.000380528
NMA1182	1504	1570	2753	1593	477.63	561.71	528.69	522.68	purH	bifunctional purine biosynthesis protein PurH [includes: phosphoribosylaminoimidazolecarboxamide formyltransferase (AICAR transformylase) and IMP cyclohydrolase (inosinicase; IMP synthetase; ATIC)]	Nucleotide transport and metabolism	METABOLISM	-3.12523	0.0002286
NMA0803	260	250	338	771	82.57	89.44	64.91	78.97	tatC	sec-independent protein translocase TatC component	Intracellular trafficking, secretion, and vesicular transport	CELLULAR PROCESSES AND SIGNALING	-3.12254	0.00121256
NMA1794	328	159	313	201	104.16	56.89	60.11	73.72	_	hypothetical protein	_	_	-3.10492	0.00115471
NMA0430	537	344	791	3126	170.54	123.08	151.9	148.51	_	truncated ATP-dependent DNA helicase HrpA (C-terminal 62% of the protein)	Cell wall/membrane/envelope biogenesis; Replication, recombination and repair	CELLULAR PROCESSES AND SIGNALING; INFORMATION STORAGE AND PROCESSING	-3.09829	1.27363e-05
NMA2199	43	40	54	229	13.66	14.31	10.37	12.78	_	hypothetical inner-membrane protein	_	_	-3.09523	0.000453056
NMA0867	147	151	350	573	46.68	54.02	67.21	55.97	ampD	AmpD protein	Defense mechanisms	CELLULAR PROCESSES AND SIGNALING	-3.09108	0.000673985
NMA1632	125	131	165	240	39.7	46.87	31.69	39.42	_	putative Fis-like DNA-binding protein	Replication, recombination and repair; Transcription	INFORMATION STORAGE AND PROCESSING	-3.07903	0.00181621
NMA1972	70	58	165	258	22.23	20.75	31.69	24.89	_	hypothetical protein	Energy production and conversion	METABOLISM	-3.07676	0.000348408
NMA1795	1268	1047	1468	231	402.68	374.59	281.92	353.06	_	hypothetical integral membrane protein	_	_	-3.05447	0.000329813
NMA1479	93	70	123	984	29.53	25.04	23.62	26.07	_	conserved hypothetical periplasmic protein	Function unknown	POORLY CHARACTERIZED	-3.04228	0.000940478
NMA0608	755	898	1143	1134	239.77	321.28	219.5	260.18	carA	carbamoyl-phosphate synthase small chain (carbamoyl-phosphate synthetase glutamine chain)	Amino acid transport and metabolism; Nucleotide transport and metabolism	METABOLISM	-3.03141	0.000480156
NMA0027	440	664	799	2208	139.73	237.56	153.44	176.91	uvrD	DNA helicase II	Replication, recombination and repair	INFORMATION STORAGE AND PROCESSING	-3.02554	3.78307e-05
NMA0852	200	168	443	459	63.51	60.11	85.07	69.56	ntpA	dATP pyrophosphohydrolase	Replication, recombination and repair	INFORMATION STORAGE AND PROCESSING	-3.01839	0.00107744
NMA0273A	3	0	1	369	0.95	0	0.19	0.38	_	0	_	_	-3.00986	0.000667184
NMA0698	88	51	137	459	27.95	18.25	26.31	24.17	_	hypothetical periplasmic protein	_	_	-3.00829	0.0012747
NMA0091	662	507	971	1392	210.23	181.39	186.47	192.7	_	putative amino-acid symporter	Amino acid transport and metabolism	METABOLISM	-3.00635	0.000330904
NMA1309	0	0	2	120	0	0	0.38	0.13	_	hypothetical protein (pseudogene part 2)	_	_	-2.98478	0.00111797
NMA0036	108	71	106	336	34.3	25.4	20.36	26.69	_	hypothetical protein	_	_	-2.97625	0.000689751
NMA0403	248	130	262	693	78.76	46.51	50.31	58.53	_	conserved hypothetical protein	General function prediction only	POORLY CHARACTERIZED	-2.96498	0.00110559
NMA0629	26	17	47	327	8.26	6.08	9.03	7.79	_	conserved hypothetical protein	Function unknown	POORLY CHARACTERIZED	-2.96307	0.00166084
NMA2136	802	666	1524	1056	254.69	238.28	292.67	261.88	tal	transaldolase	Carbohydrate transport and metabolism	METABOLISM	-2.95372	0.00286282
NMA0696	1068	830	1762	936	339.17	296.96	338.38	324.83	_	hypothetical protein	_	_	-2.93039	0.000630636
NMA1138	116	153	248	276	36.84	54.74	47.63	46.4	rpmE2	50S ribosomal protein L31 type B	Translation, ribosomal structure and biogenesis	INFORMATION STORAGE AND PROCESSING	-2.90242	0.00361095
NMA1799	479	325	787	1188	152.12	116.28	151.14	139.84	_	putative zonular occludens toxin-like protein	_	_	-2.89292	0.000467332
NMA1038	168	159	302	1545	53.35	56.89	58	56.08	_	putative type I restriction-modification system M protein	Defense mechanisms	CELLULAR PROCESSES AND SIGNALING	-2.8902	0.000269849
NMA1898	255	278	440	1395	80.98	99.46	84.5	88.31	_	putative GTP-binding protein	General function prediction only	POORLY CHARACTERIZED	-2.88969	0.000764545
NMA1407	2377	1939	4633	1539	754.86	693.73	889.73	779.44	_	putative peptidyl-prolyl cis-trans isomerase D (PPIase D; rotamase D)	Posttranslational modification, protein turnover, chaperones	CELLULAR PROCESSES AND SIGNALING	-2.87881	0.000158541
NMA1370	7561	7125	12048	1812	2401.15	2549.16	2313.71	2421.34	_	putative GTP-binding protein TypA (tyrosine-phosphorylated protein A)	Signal transduction mechanisms	CELLULAR PROCESSES AND SIGNALING	-2.86255	8.71414e-05
NMA0776	579	510	912	1515	183.87	182.47	175.14	180.49	_	putative TspB protein	Cell wall/membrane/envelope biogenesis	CELLULAR PROCESSES AND SIGNALING	-2.85892	0.000208232
NMA1242	13	13	13	1019	4.13	4.65	2.5	3.76	_	truncated ISNme1 transposase (pseudogene part 3)	Replication, recombination and repair	INFORMATION STORAGE AND PROCESSING	-2.85825	0.00115979
NMA1116	4752	4250	8972	2226	1509.09	1520.55	1722.99	1584.21	icd	isocitrate dehydrogenase [NADP] (oxalosuccinate decarboxylase; IDH)	Energy production and conversion	METABOLISM	-2.84872	0.00010673
NMA0412	199	110	277	519	63.2	39.36	53.2	51.92	_	putative gluconokinase (gluconate kinase)	Carbohydrate transport and metabolism	METABOLISM	-2.83877	0.00268486
NMA1275	598	565	881	897	189.91	202.14	169.19	187.08	argB	acetylglutamate kinase (NAG kinase; AGK; N-acetyl-L-glutamate 5-phosphotransferase)	Amino acid transport and metabolism	METABOLISM	-2.83589	0.00157502
NMA1796	300	161	332	303	95.27	57.6	63.76	72.21	_	hypothetical integral membrane protein	_	_	-2.83499	0.00969515
NMA0813	2393	2257	3680	936	759.95	807.5	706.71	758.05	secF	preprotein translocase SecF subunit	Intracellular trafficking, secretion, and vesicular transport	CELLULAR PROCESSES AND SIGNALING	-2.82806	0.0026406
NMA0288	930	930	1778	849	295.34	332.73	341.45	323.17	_	putative small-conductance mechanosensitive channel protein (MscS)	Cell wall/membrane/envelope biogenesis	CELLULAR PROCESSES AND SIGNALING	-2.81453	0.00148749
NMA2114	73	59	75	231	23.18	21.11	14.4	19.56	_	hypothetical protein	_	_	-2.81134	0.00353608
NMA0774	224	197	359	1059	71.14	70.48	68.94	70.19	_	putative zonular occludens toxin-like protein	_	_	-2.80822	0.000505881
NMA0497	368	350	599	1677	116.87	125.22	115.03	119.04	_	conserved hypothetical integral membrane protein	Cell wall/membrane/envelope biogenesis	CELLULAR PROCESSES AND SIGNALING	-2.8033	0.000278654
NMA1586	429	350	710	372	136.24	125.22	136.35	132.6	rbfA	ribosome-binding factor A	Translation, ribosomal structure and biogenesis	INFORMATION STORAGE AND PROCESSING	-2.78006	0.00213501
NMA0477	760	683	1119	1797	241.35	244.36	214.89	233.54	_	putative para-aminobenzoate synthase component I (ADC synthase)	Amino acid transport and metabolism; Coenzyme transport and metabolism	METABOLISM	-2.75802	0.000453056
NMA1739	704	617	1330	2835	223.57	220.75	255.41	233.24	lbpA	lactoferrin-binding protein A (LbpA)	Inorganic ion transport and metabolism	METABOLISM	-2.75101	4.32519e-05
NMA0772	41	29	53	966	13.02	10.38	10.18	11.19	_	putative pilin gene-inverting protein (PIVML)	Replication, recombination and repair	INFORMATION STORAGE AND PROCESSING	-2.74908	0.0012747
NMA0476	195	120	348	1518	61.93	42.93	66.83	57.23	_	conserved hypothetical TPR-containing membrane-associated protein	_	_	-2.72777	0.00018587
NMA0683	309	218	580	1234	98.13	78	111.38	95.84	_	putative bacteriocin/pheromone secretion membrane fusion protein (pseudogene part 1)	Cell wall/membrane/envelope biogenesis	CELLULAR PROCESSES AND SIGNALING	-2.72624	0.00292601
NMA1381	138	69	185	1071	43.82	24.69	35.53	34.68	_	conserved hypothetical integral membrane protein	General function prediction only	POORLY CHARACTERIZED	-2.72394	0.00100279
NMA1042	1120	994	2006	3095	355.68	355.63	385.23	365.51	_	putative type I restriction-modification system R protein (pseudogene part 1)	Defense mechanisms	CELLULAR PROCESSES AND SIGNALING	-2.71811	2.64147e-05
NMA0462	1607	1521	2826	2817	510.34	544.18	542.71	532.41	polA	DNA polymerase I (POL I)	Replication, recombination and repair	INFORMATION STORAGE AND PROCESSING	-2.71397	0.00476233
NMA1039	173	144	340	1011	54.94	51.52	65.29	57.25	_	conserved hypothetical protein	General function prediction only	POORLY CHARACTERIZED	-2.70406	0.00119176
NMA0823	10	1	14	402	3.18	0.36	2.69	2.07	_	truncated IS1016 group transposase (missing an internal 40% of the protein)	_	_	-2.70096	0.00751031
NMA0677	62	52	129	294	19.69	18.6	24.77	21.02	_	hypothetical periplasmic protein	_	_	-2.70032	0.007743
NMA0415	601	537	932	600	190.86	192.13	178.98	187.32	_	putative carbonic anhydrase	Inorganic ion transport and metabolism	METABOLISM	-2.69925	0.00185188
NMA1579	145	134	227	948	46.05	47.94	43.59	45.86	_	putative methyltransferase	General function prediction only	POORLY CHARACTERIZED	-2.69613	0.00298797
NMA1996	636	541	1360	1365	201.97	193.56	261.18	218.9	_	putative FrpA/C secretion adaptor protein (pseudogene part 1)	Cell wall/membrane/envelope biogenesis	CELLULAR PROCESSES AND SIGNALING	-2.69231	0.000939724
NMA1673	2020	1823	2934	1386	641.49	652.23	563.45	619.06	_	putative transporter	Amino acid transport and metabolism; Carbohydrate transport and metabolism; Inorganic ion transport and metabolism	METABOLISM	-2.68371	0.00347264
NMA0022	22	8	26	378	6.99	2.86	4.99	4.95	_	truncated IS1016 group transposase (missing an internal 40% of the protein)	Replication, recombination and repair	INFORMATION STORAGE AND PROCESSING	-2.68133	0.00751031
NMA1308	1	0	1	213	0.32	0	0.19	0.17	_	hypothetical protein (pseudogene part 1)	_	_	-2.67262	0.00646039
NMA0925	167	221	275	492	53.03	79.07	52.81	61.64	_	putative cytochrome c552	Energy production and conversion	METABOLISM	-2.66372	0.00603738
NMA1558	199	154	290	2121	63.2	55.1	55.69	58	_	putative TonB-dependent ferric receptor protein	Inorganic ion transport and metabolism	METABOLISM	-2.6488	0.000286132
NMA0290	323	321	677	1569	102.58	114.85	130.01	115.81	msrAB	peptide methionine sulfoxide reductase MsrA/MsrB [includes: thioredoxin, peptide methionine sulfoxide reductase MsrA (protein-methionine-S-oxide reductase; peptide Met(O) reductase) and peptide methionine sulfoxide reductase MsrB]	Energy production and conversion; Posttranslational modification, protein turnover, chaperones	METABOLISM; CELLULAR PROCESSES AND SIGNALING	-2.63332	0.000478312
NMA0885	229	302	349	426	72.72	108.05	67.02	82.6	nusB	N utilization substance protein B (NusB protein)	Transcription	INFORMATION STORAGE AND PROCESSING	-2.61961	0.00508581
NMA2227	809	453	783	351	256.91	162.07	150.37	189.79	_	conserved hypothetical integral membrane protein	_	_	-2.61339	0.0116287
NMA1217	43	21	69	885	13.66	7.51	13.25	11.47	_	ISNme1 transposase	Replication, recombination and repair	INFORMATION STORAGE AND PROCESSING	-2.60744	0.00405044
NMA1225	231	107	426	378	73.36	38.28	81.81	64.48	_	putative DNA-binding phage protein	Transcription	INFORMATION STORAGE AND PROCESSING	-2.60452	0.00619532
NMA0975	224	210	317	879	71.14	75.13	60.88	69.05	_	putative amino acid metabolite efflux pump	Amino acid transport and metabolism; Carbohydrate transport and metabolism	METABOLISM	-2.58081	0.00294592
NMA0643	744	516	817	1422	236.27	184.61	156.9	192.59	_	putative polysaccharide biosynthesis protein	General function prediction only	POORLY CHARACTERIZED	-2.57724	0.00111158
NMA0938	1120	730	1812	303	355.68	261.18	347.98	321.61	ihfA	integration host factor alpha-subunit (IHF-alpha)	Replication, recombination and repair	INFORMATION STORAGE AND PROCESSING	-2.57592	0.0125926
NMA0846	260	205	509	470	82.57	73.34	97.75	84.55	_	hypothetical protein (pseudogene part 1)	_	_	-2.57453	0.0062533
NMA0907	1086	851	2253	804	344.88	304.47	432.67	360.67	comL	competence lipoprotein ComL	General function prediction only	POORLY CHARACTERIZED	-2.56847	0.00592424
NMA1199	40	20	80	1008	12.7	7.16	15.36	11.74	_	ISNme1 transposase	Replication, recombination and repair	INFORMATION STORAGE AND PROCESSING	-2.56156	0.00659088
NMA1675	30	25	38	417	9.53	8.94	7.3	8.59	_	conserved hypothetical protein	Replication, recombination and repair	INFORMATION STORAGE AND PROCESSING	-2.56034	0.00665776
NMA2173	269	205	360	969	85.43	73.34	69.13	75.97	_	conserved hypothetical protein	Function unknown	POORLY CHARACTERIZED	-2.55995	0.00143427
NMA0160	1725	1269	2570	2121	547.81	454.02	493.55	498.46	_	putative two-component system sensor protein	Signal transduction mechanisms	CELLULAR PROCESSES AND SIGNALING	-2.55701	0.000137155
NMA0646	361	390	578	843	114.64	139.53	111	121.73	_	putative class-II glutamine amidotransferase	General function prediction only	POORLY CHARACTERIZED	-2.53246	0.00388663
NMA0542	630	765	1284	1056	200.07	273.7	246.58	240.12	plsX	fatty acid/phospholipid synthesis protein PlsX	Lipid transport and metabolism	METABOLISM	-2.52967	0.00185455
NMA0576	1	0	5	324	0.32	0	0.96	0.43	_	conserved hypothetical protein	Carbohydrate transport and metabolism	METABOLISM	-2.52227	0.00734552
NMA1806	187	210	401	753	59.39	75.13	77.01	70.51	_	conserved hypothetical protein	Secondary metabolites biosynthesis, transport and catabolism	METABOLISM	-2.51521	0.00387902
NMA1901	2494	1766	2994	1419	792.02	631.83	574.97	666.28	_	putative amino-acid symporter	Amino acid transport and metabolism	METABOLISM	-2.50555	0.00137749
NMA2214	188	139	209	627	59.7	49.73	40.14	49.86	_	conserved hypothetical protein	_	_	-2.48173	0.0054508
NMA2086	428	393	757	771	135.92	140.61	145.38	140.63	xthA	exodeoxyribonuclease III (exonuclease III; EXO III)	Replication, recombination and repair	INFORMATION STORAGE AND PROCESSING	-2.46046	0.00273117
NMA0452	231	246	418	966	73.36	88.01	80.27	80.55	fetB	enterobactin uptake system binding lipoprotein FetB	Inorganic ion transport and metabolism	METABOLISM	-2.454	0.00430392
NMA1720	151	191	344	471	47.95	68.34	66.06	60.78	_	conserved hypothetical protein	_	_	-2.44067	0.00981512
NMA1307	0	0	0	195	0	0	0	0	_	hypothetical protein	_	_	-2.42346	0.0159864
NMA0804	1236	640	1465	687	392.52	228.98	281.34	300.94	tatB	sec-independent protein translocase TatB component	Intracellular trafficking, secretion, and vesicular transport	CELLULAR PROCESSES AND SIGNALING	-2.42173	0.00754613
NMA0047	32	38	29	1218	10.16	13.6	5.57	9.78	_	putative transporter	Amino acid transport and metabolism; Carbohydrate transport and metabolism; Inorganic ion transport and metabolism	METABOLISM	-2.4117	0.00378143
NMA0048	181	97	241	1134	57.48	34.7	46.28	46.16	_	pilin glycosyl transferase A	Cell wall/membrane/envelope biogenesis	CELLULAR PROCESSES AND SIGNALING	-2.38677	0.0028358
NMA2028	769	458	1126	1251	244.21	163.86	216.24	208.1	amiC	N-acetylmuramoyl-L-alanine amidase AmiC	Cell wall/membrane/envelope biogenesis	CELLULAR PROCESSES AND SIGNALING	-2.38488	0.00261583
NMA0079	71	59	172	1128	22.55	21.11	33.03	25.56	_	conserved hypothetical integral membrane protein	Function unknown	POORLY CHARACTERIZED	-2.36983	0.00485894
NMA0679	83	59	129	1149	26.36	21.11	24.77	24.08	_	conserved hypothetical protein (pseudogene part 2)	Function unknown	POORLY CHARACTERIZED	-2.36669	0.00474404
NMA1191	0	12	7	420	0	4.29	1.34	1.88	_	hypothetical protein	_	_	-2.35848	0.00616976
NMA0693	196	118	203	489	62.24	42.22	38.98	47.82	_	conserved hypothetical protein	_	_	-2.34811	0.00756897
NMA0031	342	316	651	1194	108.61	113.06	125.02	115.56	_	putative manganese/divalent cation transporter	Inorganic ion transport and metabolism	METABOLISM	-2.33212	0.00675496
NMA0691	58	64	55	432	18.42	22.9	10.56	17.29	_	hypothetical protein	_	_	-2.32612	0.0124256
NMA1040	222	127	205	1217	70.5	45.44	39.37	51.77	_	putative type I restriction-modification system S protein (pseudogene part 1)	Defense mechanisms	CELLULAR PROCESSES AND SIGNALING	-2.32073	0.00362279
NMA0202	227	156	246	864	72.09	55.81	47.24	58.38	sacD	capsule biosynthesis protein SacD	Cell wall/membrane/envelope biogenesis	CELLULAR PROCESSES AND SIGNALING	-2.30332	0.00484206
NMA1685	32	30	75	210	10.16	10.73	14.4	11.77	_	putative tautomerase	General function prediction only	POORLY CHARACTERIZED	-2.28765	0.0247157
NMA0979	2864	2938	5327	1113	909.52	1051.15	1023	994.56	pilT2	PilT-like protein PilT2	Cell motility; Intracellular trafficking, secretion, and vesicular transport	CELLULAR PROCESSES AND SIGNALING	-2.28552	0.00353608
NMA0168	1031	1354	1690	921	327.41	484.43	324.55	378.8	pyrB	aspartate carbamoyltransferase (aspartate transcarbamylase; ATCase)	Nucleotide transport and metabolism	METABOLISM	-2.27772	0.0113741
NMA0078	67	53	93	486	21.28	18.96	17.86	19.37	_	hypothetical integral membrane protein	_	_	-2.27704	0.0165172
NMA1693	791	645	1312	747	251.2	230.77	251.96	244.64	surE	5'-nucleotidase SurE (nucleoside 5'-monophosphate phosphohydrolase)	General function prediction only	POORLY CHARACTERIZED	-2.27617	0.0128553
NMA0038	53	9	41	282	16.83	3.22	7.87	9.31	_	hypothetical protein	_	_	-2.26823	0.0178281
NMA0402	126	129	250	798	40.01	46.15	48.01	44.73	truA	tRNA pseudouridine synthase A (tRNA-uridine isomerase I; tRNA pseudouridylate synthase I)	Translation, ribosomal structure and biogenesis	INFORMATION STORAGE AND PROCESSING	-2.24592	0.0108975
NMA0432	88	40	156	1128	27.95	14.31	29.96	24.07	_	conserved hypothetical protein	_	_	-2.23437	0.00710267
NMA0508	934	939	1786	861	296.61	335.95	342.99	325.18	_	putative chromosome partitioning protein ParB	Transcription	INFORMATION STORAGE AND PROCESSING	-2.22469	0.00991373
NMA1555	2431	1917	4171	1608	772.01	685.86	801	752.96	aceF	dihydrolipoyllysine-residue acetyltransferase (pyruvate dehydrogenase E2 component; dihydrolipoamide acetyltransferase)	Energy production and conversion	METABOLISM	-2.22363	0.00282984
NMA1726	644	647	1208	453	204.52	231.48	231.99	222.66	smpB	SsrA-binding protein	Posttranslational modification, protein turnover, chaperones	CELLULAR PROCESSES AND SIGNALING	-2.20455	0.0130526
NMA1589	125	45	182	2147	39.7	16.1	34.95	30.25	_	putative type III restriction-modification system enzyme Mod (pseudogene part 1)	Replication, recombination and repair	INFORMATION STORAGE AND PROCESSING	-2.17468	0.00144288
NMA1853	154	89	315	195	48.91	31.84	60.49	47.08	_	hypothetical protein	_	_	-2.16624	0.0222156
NMA1819	296	246	445	1185	94	88.01	85.46	89.16	_	putative muramoyltetrapeptide carboxypeptidase (LD-carboxypeptidase A)	Defense mechanisms	CELLULAR PROCESSES AND SIGNALING	-2.16483	0.0105854
NMA0841	5922	5763	10096	1503	1880.65	2061.87	1938.85	1960.46	_	putative phosphate acetyltransferase (phosphotransacetylase)	Energy production and conversion	METABOLISM	-2.16047	0.0040431
NMA1059	389	359	653	705	123.53	128.44	125.4	125.79	_	conserved hypothetical periplasmic protein	Function unknown	POORLY CHARACTERIZED	-2.15901	0.0220381
NMA1554	5995	5815	10883	2664	1903.83	2080.47	2089.98	2024.76	aceE	pyruvate dehydrogenase E1 component	Energy production and conversion	METABOLISM	-2.13795	0.00263467
NMA1990	431	399	870	642	136.87	142.75	167.08	148.9	grxB	glutaredoxin 2 (Grx2)	Posttranslational modification, protein turnover, chaperones	CELLULAR PROCESSES AND SIGNALING	-2.13793	0.0199638
NMA0951	331	320	569	603	105.12	114.49	109.27	109.63	scpB	segregation and condensation protein B	Transcription	INFORMATION STORAGE AND PROCESSING	-2.13569	0.0126096
NMA0656	151	143	325	630	47.95	51.16	62.41	53.84	_	putative GTP-binding protein EngB	General function prediction only	POORLY CHARACTERIZED	-2.13316	0.0154926
NMA0267	318	290	715	375	100.99	103.76	137.31	114.02	pilS3	pilS3 cassette	_	_	-2.13086	0.0131114
NMA1433	242	193	408	1311	76.85	69.05	78.35	74.75	_	putative ATPase	Replication, recombination and repair	INFORMATION STORAGE AND PROCESSING	-2.10846	0.00656202
NMA0935	1354	869	2017	1065	429.99	310.91	387.35	376.08	_	putative ATPase	Defense mechanisms	CELLULAR PROCESSES AND SIGNALING	-2.10777	0.00617699
NMA2129	410	358	654	816	130.2	128.08	125.59	127.96	aroE	shikimate dehydrogenase	Amino acid transport and metabolism	METABOLISM	-2.08522	0.0112235
NMA1265	460	193	374	681	146.08	69.05	71.82	95.65	_	conserved hypothetical integral membrane protein	Function unknown	POORLY CHARACTERIZED	-2.06677	0.0158466
NMA1670	197	92	259	1389	62.56	32.92	49.74	48.41	fumC	fumarate hydratase class II (fumarase C)	Energy production and conversion	METABOLISM	-2.06275	0.00511721
NMA0637	420	368	683	1911	133.38	131.66	131.16	132.07	pglD	pilin glycosylation protein PglD	Carbohydrate transport and metabolism; Cell wall/membrane/envelope biogenesis	METABOLISM; CELLULAR PROCESSES AND SIGNALING	-2.05841	0.00370156
NMA1665	160	120	255	1413	50.81	42.93	48.97	47.57	_	putative DnaQ-like exonuclease	Replication, recombination and repair	INFORMATION STORAGE AND PROCESSING	-2.05753	0.00984241
NMA1899	415	309	647	1350	131.79	110.55	124.25	122.2	_	conserved hypothetical integral membrane protein	_	_	-2.04014	0.00545302
NMA1692	965	851	1696	1248	306.46	304.47	325.7	312.21	_	putative metallopeptidase	Cell wall/membrane/envelope biogenesis	CELLULAR PROCESSES AND SIGNALING	-2.02093	0.0129445
NMA0911	338	330	470	780	107.34	118.07	90.26	105.22	_	conserved hypothetical protein	Function unknown	POORLY CHARACTERIZED	-2.01536	0.0138877
NMA1942	1568	1369	2604	525	497.95	489.8	500.08	495.94	_	putative (di)nucleoside polyphosphate hydrolase	Replication, recombination and repair	INFORMATION STORAGE AND PROCESSING	-2.0085	0.0261721
NMA0681	113	79	201	354	35.89	28.26	38.6	34.25	_	hypothetical protein	_	_	-2.00831	0.0276064
NMA0373	252	243	311	771	80.03	86.94	59.72	75.56	_	putative NAD/FAD-binding protein	Coenzyme transport and metabolism	METABOLISM	-2.00189	0.0151791
NMA1478	282	185	377	1437	89.55	66.19	72.4	76.05	_	putative poly(beta-D-mannuronate) O-acetylase (alginate biosynthesis protein AlgI)	Cell wall/membrane/envelope biogenesis	CELLULAR PROCESSES AND SIGNALING	-2.00081	0.0058909
NMA1331	430	315	745	1143	136.56	112.7	143.07	130.78	_	truncated putative ABC transporter ATP-binding protein (N-terminal 70% of the protein)	General function prediction only	POORLY CHARACTERIZED	-1.99921	0.00716282
NMA0471	21	23	42	654	6.67	8.23	8.07	7.65	_	IS1016 group transposase	Replication, recombination and repair	INFORMATION STORAGE AND PROCESSING	-1.9868	0.0389318
NMA0329	13	17	9	210	4.13	6.08	1.73	3.98	_	conserved hypothetical integral membrane protein	_	_	-1.98013	0.0197093
NMA2211	314	291	616	957	99.72	104.11	118.3	107.38	_	putative hydrolase	General function prediction only	POORLY CHARACTERIZED	-1.97026	0.0112398
NMA0554	32	11	37	594	10.16	3.94	7.11	7.07	_	IS1016 group transposase	Replication, recombination and repair	INFORMATION STORAGE AND PROCESSING	-1.96622	0.0256378
NMA2165	8871	6139	15109	156	2817.17	2196.39	2901.55	2638.37	rpmG	50S ribosomal protein L33	Translation, ribosomal structure and biogenesis	INFORMATION STORAGE AND PROCESSING	-1.95658	0.0249588
NMA0049	230	147	350	852	73.04	52.59	67.21	64.28	rpoN'	truncated RNA polymerase sigma-54 factor	Transcription	INFORMATION STORAGE AND PROCESSING	-1.94836	0.0157479
NMA1207	676	426	1048	1002	214.68	152.41	201.26	189.45	dusC	tRNA-dihydrouridine synthase C	Translation, ribosomal structure and biogenesis	INFORMATION STORAGE AND PROCESSING	-1.91764	0.0180721
NMA1731	118	67	186	621	37.47	23.97	35.72	32.39	_	conserved hypothetical protein	_	_	-1.91078	0.0312027
NMA1536	2342	1186	3334	303	743.75	424.32	640.27	602.78	priB	primosomal replication protein n	Replication, recombination and repair	INFORMATION STORAGE AND PROCESSING	-1.90804	0.0478792
NMA1378	746	770	1135	984	236.91	275.49	217.97	243.45	lipA2	lipoyl synthase (lipoic acid synthase; lipoate synthase; lipoyl-acyl-carrier protein synthase; sulfur insertion protein LipA2; lip-syn)	Coenzyme transport and metabolism	METABOLISM	-1.90497	0.0463096
NMA0346	1171	574	1522	1050	371.87	205.36	292.29	289.84	_	putative ATP-binding protein	Amino acid transport and metabolism; Cell cycle control, cell division, chromosome partitioning; Replication, recombination and repair	METABOLISM; CELLULAR PROCESSES AND SIGNALING; INFORMATION STORAGE AND PROCESSING	-1.88318	0.0131789
NMA0582	749	888	1453	642	237.86	317.71	279.04	278.2	pyrE	orotate phosphoribosyltransferase (OPRT; OPRTase)	Nucleotide transport and metabolism	METABOLISM	-1.87456	0.0462306
NMA1743	890	918	1620	1671	282.64	328.44	311.11	307.39	fadD1	long-chain-fatty-acid--CoA-ligase (long-chain acyl-CoA synthetase)	Lipid transport and metabolism; Secondary metabolites biosynthesis, transport and catabolism	METABOLISM	-1.87193	0.00748324
NMA0737	64	20	47	273	20.32	7.16	9.03	12.17	_	hypothetical membrane-associated protein	_	_	-1.86533	0.0314927
NMA0697	1	0	0	180	0.32	0	0	0.11	_	hypothetical integral membrane protein	_	_	-1.86284	0.0333111
NMA0602	7394	7093	13309	3216	2348.11	2537.71	2555.88	2480.57	carB	carbamoyl-phosphate synthase large chain (carbamoyl-phosphate synthetase ammonia chain)	Amino acid transport and metabolism; Nucleotide transport and metabolism	METABOLISM	-1.85867	0.00669588
NMA0857	81	61	123	450	25.72	21.82	23.62	23.72	_	conserved hypothetical protein	_	_	-1.85513	0.0366352
NMA0864	195	163	274	1200	61.93	58.32	52.62	57.62	_	putative oxygen-independent coproporphyrinogen III oxidase	Coenzyme transport and metabolism	METABOLISM	-1.85418	0.0156624
NMA0330	256	180	446	582	81.3	64.4	85.65	77.12	_	putative 5-formyltetrahydrofolate cyclo-ligase (methenyl-THF synthetase)	Coenzyme transport and metabolism	METABOLISM	-1.84569	0.0324008
NMA1809	1647	1391	2679	762	523.04	497.67	514.48	511.73	_	hypothetical protein	Replication, recombination and repair	INFORMATION STORAGE AND PROCESSING	-1.83456	0.0238715
NMA0275	1285	1471	2507	2058	408.08	526.29	481.45	471.94	metG	methionyl-tRNA synthetase (methionine--tRNA ligase; MetRS)	Translation, ribosomal structure and biogenesis	INFORMATION STORAGE AND PROCESSING	-1.81751	0.00797243
NMA0721	166	103	168	204	52.72	36.85	32.26	40.61	_	conserved hypothetical protein	Function unknown	POORLY CHARACTERIZED	-1.80272	0.0408323
NMA1573	218	237	330	771	69.23	84.79	63.37	72.47	_	ribosomal large subunit pseudouridine synthase B (rRNA-uridine isomerase B; rRNA pseudouridylate synthase B)	Translation, ribosomal structure and biogenesis	INFORMATION STORAGE AND PROCESSING	-1.79505	0.0283752
NMA0024	2	0	3	216	0.64	0	0.58	0.4	_	hypothetical protein	_	_	-1.79375	0.0505936
NMA0724	1259	1112	2471	3486	399.82	397.85	474.53	424.07	smc	SMC protein	Cell cycle control, cell division, chromosome partitioning	CELLULAR PROCESSES AND SIGNALING	-1.75508	0.00339666
NMA1668	1222	884	1763	1497	388.07	316.28	338.57	347.64	_	putative ferredoxin	Energy production and conversion	METABOLISM	-1.75474	0.0492341
NMA1505	126	105	218	828	40.01	37.57	41.86	39.82	mutM	formamidopyrimidine-DNA glycosylase (FAPY-DNA glycosylase; DNA-(apurinic or apyrimidinic site) lyase MutM; AP lyase MutM)	Replication, recombination and repair	INFORMATION STORAGE AND PROCESSING	-1.75332	0.026775
NMA0433	286	218	496	1392	90.83	78	95.25	88.02	_	truncated ATP-dependent DNA helicase HrpA (C-terminal 38% of the protein)	Replication, recombination and repair	INFORMATION STORAGE AND PROCESSING	-1.74717	0.0160812
NMA1729	10	0	21	561	3.18	0	4.03	2.4	_	conserved hypothetical protein	General function prediction only	POORLY CHARACTERIZED	-1.74116	0.0384248
NMA0994	172	191	321	360	54.62	68.34	61.65	61.53	_	putative phage shock protein E	Inorganic ion transport and metabolism	METABOLISM	-1.73725	0.0548573
NMA1705	499	590	955	855	158.47	211.09	183.4	184.32	_	putative segregation and condensation protein A (ScpA)	Function unknown	POORLY CHARACTERIZED	-1.71657	0.0310742
NMA1467	52	69	77	1936	16.51	24.69	14.79	18.66	_	putative type III restriction-modification system enzyme Mod (pseudogene part 2)	Replication, recombination and repair	INFORMATION STORAGE AND PROCESSING	-1.71301	0.0095322
NMA0777	51	16	29	306	16.2	5.72	5.57	9.16	_	conserved hypothetical protein	_	_	-1.71119	0.0591506
NMA1761	8785	8045	14044	2586	2789.86	2878.32	2697.03	2788.4	acnB	aconitate hydratase 2 (citrate hydro-lyase 2; aconitase 2)	Energy production and conversion	METABOLISM	-1.69983	0.0177121
NMA1797	964	738	1430	1620	306.14	264.04	274.62	281.6	_	putative TspB protein	_	_	-1.699	0.0199619
NMA1535	1496	990	2577	231	475.09	354.2	494.89	441.39	rpsR	30S ribosomal protein S18	Translation, ribosomal structure and biogenesis	INFORMATION STORAGE AND PROCESSING	-1.69501	0.0675586
NMA0941	169	174	168	240	53.67	62.25	32.26	49.4	_	hypothetical protein	_	_	-1.68193	0.0544532
NMA0895	800	636	1682	999	254.06	227.55	323.01	268.21	tpc	tetrapac protein	Translation, ribosomal structure and biogenesis	INFORMATION STORAGE AND PROCESSING	-1.68192	0.0264208
NMA2202	845	661	1272	1869	268.35	236.49	244.28	249.7	_	putative inner-membrane acyltransferase	Lipid transport and metabolism	METABOLISM	-1.67316	0.01567
NMA0067	152	87	211	300	48.27	31.13	40.52	39.97	_	hypothetical protein	_	_	-1.65885	0.0614532
NMA0434	373	344	599	1410	118.45	123.08	115.03	118.85	_	putative H(+)/Cl(-) exchange transporter ClcA	Inorganic ion transport and metabolism	METABOLISM	-1.65569	0.0204632
NMA0220	131	111	277	2151	41.6	39.71	53.2	44.84	_	conserved hypothetical integral membrane protein	Function unknown	POORLY CHARACTERIZED	-1.65096	0.00940377
NMA1600	35	10	53	405	11.11	3.58	10.18	8.29	_	truncated IS1016 group transposase (N-terminal third of the protein)	_	_	-1.64741	0.0756751
NMA0342	509	574	944	876	161.64	205.36	181.29	182.76	_	putative methyltransferase	General function prediction only	POORLY CHARACTERIZED	-1.64596	0.0309159
NMA0310	49	16	34	345	15.56	5.72	6.53	9.27	_	hypothetical protein	_	_	-1.64401	0.0538264
NMA1003A	46	35	70	261	14.61	12.52	13.44	13.52	_	0	_	_	-1.63692	0.0727874
NMA1237	82	89	162	606	26.04	31.84	31.11	29.66	_	putative Smr-like protein	Function unknown	POORLY CHARACTERIZED	-1.63662	0.0474097
NMA0154	29	16	27	552	9.21	5.72	5.19	6.71	_	hypothetical integral membrane protein	_	_	-1.6346	0.0468298
NMA1037	520	406	1024	1005	165.14	145.26	196.65	169.01	rfaD	ADP-L-glycero-D-manno-heptose-6-epimerase (ADP-L-glycero-beta-D-manno-heptose-6-epimerase; ADP-glyceromanno-heptose 6-epimerase; ADP-hep 6-epimerase; AGME)	Carbohydrate transport and metabolism; Cell wall/membrane/envelope biogenesis	METABOLISM; CELLULAR PROCESSES AND SIGNALING	-1.63278	0.0283332
NMA0345	826	705	1295	1155	262.31	252.23	248.69	254.41	_	putative GTP-binding protein	General function prediction only	POORLY CHARACTERIZED	-1.62874	0.0247157
NMA1293	83	106	161	609	26.36	37.92	30.92	31.73	_	conserved hypothetical protein	Transcription	INFORMATION STORAGE AND PROCESSING	-1.62605	0.0499246
NMA2148	1186	1187	2122	1170	376.64	424.68	407.51	402.94	_	conserved hypothetical TPR-containing periplasmic protein	Carbohydrate transport and metabolism	METABOLISM	-1.61467	0.0305085
NMA1988	300	209	451	801	95.27	74.78	86.61	85.55	_	putative heavy metal transport protein	Inorganic ion transport and metabolism	METABOLISM	-1.61121	0.0386493
NMA1096	1342	1259	2134	1527	426.18	450.44	409.82	428.81	ilvA	threonine dehydratase biosynthetic (threonine deaminase)	Amino acid transport and metabolism	METABOLISM	-1.60875	0.0248344
NMA0670	896	876	1272	1251	284.54	313.41	244.28	280.74	_	putative two-component system sensor protein (pseudogene part 1)	Signal transduction mechanisms	CELLULAR PROCESSES AND SIGNALING	-1.60233	0.0343166
NMA1440	1934	1692	3211	1410	614.18	605.36	616.64	612.06	thrC	threonine synthase	Amino acid transport and metabolism	METABOLISM	-1.6	0.0450499
NMA1216	53	41	48	216	16.83	14.67	9.22	13.57	_	hypothetical protein	_	_	-1.59146	0.081094
NMA2215	191	97	237	789	60.66	34.7	45.51	46.96	_	putative methyltransferase	Secondary metabolites biosynthesis, transport and catabolism	METABOLISM	-1.5812	0.0510259
NMA1361	2088	1967	3657	1860	663.09	703.75	702.29	689.71	ilvD	dihydroxy-acid dehydratase (DAD)	Amino acid transport and metabolism; Carbohydrate transport and metabolism	METABOLISM	-1.57912	0.0230315
NMA1660	705	498	1081	2016	223.89	178.17	207.6	203.22	rep	ATP-dependent DNA helicase Rep	Replication, recombination and repair	INFORMATION STORAGE AND PROCESSING	-1.57595	0.0132991
NMA2205	860	687	1528	1881	273.11	245.79	293.44	270.78	_	putative exoribonuclease II (ribonuclease II; RNase II)	Transcription	INFORMATION STORAGE AND PROCESSING	-1.56184	0.0168539
NMA0860	327	225	637	831	103.85	80.5	122.33	102.23	apaH	bis(5'-nucleosyl)-tetraphosphatase, symmetrical (diadenosine tetraphosphatase; Ap4A hydrolase; diadenosine 5',5'''- P1,P4-tetraphosphate pyrophosphohydrolase)	Signal transduction mechanisms	CELLULAR PROCESSES AND SIGNALING	-1.55029	0.0506839
NMA1838	425	178	521	387	134.97	63.68	100.05	99.57	_	putative HTH-type transcriptional regulator	Transcription	INFORMATION STORAGE AND PROCESSING	-1.54615	0.0702665
NMA0156	964	897	1425	2307	306.14	320.93	273.66	300.24	topA	DNA topoisomerase I (Omega-protein; relaxing enzyme; untwisting enzyme; swivelase)	Replication, recombination and repair	INFORMATION STORAGE AND PROCESSING	-1.54013	0.0118237
NMA0028	410	352	724	648	130.2	125.94	139.04	131.73	_	putative allophanate hydrolase subunit 1 (AHS1)	Amino acid transport and metabolism	METABOLISM	-1.51788	0.0541675
NMA1620	2513	2279	4152	2229	798.05	815.37	797.36	803.59	_	putative FrpA/C translocation ATP-binding protein	Defense mechanisms	CELLULAR PROCESSES AND SIGNALING	-1.5112	0.0233533
NMA0428	940	541	1575	1647	298.52	193.56	302.46	264.85	_	conserved hypothetical protein	Posttranslational modification, protein turnover, chaperones	CELLULAR PROCESSES AND SIGNALING	-1.49459	0.026775
NMA0736	6773	4470	13285	1929	2150.9	1599.26	2551.27	2100.48	dnaK	chaperone protein DnaK (heat shock protein 70; heat shock 70 kDa protein; HSP70)	Posttranslational modification, protein turnover, chaperones	CELLULAR PROCESSES AND SIGNALING	-1.48515	0.0198416
NMA0853	351	303	533	1671	111.47	108.41	102.36	107.41	_	putative MafB-related protein	_	_	-1.48452	0.0443048
NMA2085	124	99	229	582	39.38	35.42	43.98	39.59	_	truncated IS110 family transposase (C-terminal half of the protein)	Replication, recombination and repair	INFORMATION STORAGE AND PROCESSING	-1.47212	0.0675704
NMA1400	279	251	371	996	88.6	89.8	71.25	83.22	_	putative methyltransferase	Translation, ribosomal structure and biogenesis	INFORMATION STORAGE AND PROCESSING	-1.46498	0.0512073
NMA0257	4186	3888	6471	1179	1329.35	1391.04	1242.7	1321.03	pgk	phosphoglycerate kinase	Carbohydrate transport and metabolism	METABOLISM	-1.45682	0.0409497
NMA2157	487	446	650	633	154.66	159.57	124.83	146.35	coaE	dephospho-CoA kinase (dephosphocoenzyme A kinase)	Coenzyme transport and metabolism	METABOLISM	-1.45257	0.0741051
NMA1818	56	45	70	405	17.78	16.1	13.44	15.78	_	conserved hypothetical protein	Carbohydrate transport and metabolism; Nucleotide transport and metabolism	METABOLISM	-1.43946	0.0866644
NMA0431	382	301	603	1275	121.31	107.69	115.8	114.93	_	conserved hypothetical integral membrane protein	General function prediction only	POORLY CHARACTERIZED	-1.41798	0.0431747
NMA2045	283	181	340	873	89.87	64.76	65.29	73.31	_	putative prephenate dehydrogenase (PDH)	Amino acid transport and metabolism	METABOLISM	-1.41039	0.0637408
NMA2197	207	280	369	912	65.74	100.18	70.86	78.93	_	putative HTH-type transcriptional regulator	Transcription	INFORMATION STORAGE AND PROCESSING	-1.40498	0.0514945
NMA1618	0	0	0	1007	0	0	0	0	_	ISNme1 transposase (pseudogene part 2)	Replication, recombination and repair	INFORMATION STORAGE AND PROCESSING	-1.39579	0.14432
NMA1476	148	212	247	285	47	75.85	47.43	56.76	_	putative heavy-metal scavenger protein	Inorganic ion transport and metabolism	METABOLISM	-1.37406	0.111443
NMA1992	22	6	21	761	6.99	2.15	4.03	4.39	_	IS630 family transposase (pseudogene part 1)	Replication, recombination and repair	INFORMATION STORAGE AND PROCESSING	-1.37151	0.0969941
NMA0155	289	225	479	696	91.78	80.5	91.99	88.09	_	hypothetical protein	_	_	-1.34326	0.0728782
NMA0978	414	368	675	702	131.47	131.66	129.63	130.92	pfs	MTA/SAH nucleosidase (5'-methylthioadenosine nucleosidase; S-adenosylhomocysteine nucleosidase)	Nucleotide transport and metabolism	METABOLISM	-1.33486	0.0810507
NMA0992	1075	982	1535	1380	341.39	351.34	294.78	329.17	radA	DNA repair protein RadA (DNA repair protein Sms)	Posttranslational modification, protein turnover, chaperones	CELLULAR PROCESSES AND SIGNALING	-1.31597	0.0560558
NMA1070	39	29	39	201	12.39	10.38	7.49	10.08	_	hypothetical protein	_	_	-1.31381	0.138369
NMA1732	177	122	253	510	56.21	43.65	48.59	49.48	_	conserved hypothetical protein	_	_	-1.31187	0.0978845
NMA1339	229	236	437	873	72.72	84.44	83.92	80.36	crtB	phytoene synthase	Lipid transport and metabolism	METABOLISM	-1.30921	0.0830647
NMA1211	11	10	23	516	3.49	3.58	4.42	3.83	_	hypothetical protein	_	_	-1.3035	0.119719
NMA2172	275	197	466	1293	87.33	70.48	89.49	82.44	_	putative metallopeptidase	Cell wall/membrane/envelope biogenesis	CELLULAR PROCESSES AND SIGNALING	-1.29631	0.0717807
NMA1647	137	78	206	1542	43.51	27.91	39.56	36.99	_	putative transporter	Amino acid transport and metabolism; Carbohydrate transport and metabolism; Inorganic ion transport and metabolism	METABOLISM	-1.29162	0.0481651
NMA2216	576	555	943	939	182.92	198.57	181.09	187.53	bioH'	truncated carboxylesterase BioH (biotin synthesis protein BioH)	General function prediction only	POORLY CHARACTERIZED	-1.27788	0.0707672
NMA0414	327	258	419	1593	103.85	92.31	80.47	92.21	_	putative transporter	Inorganic ion transport and metabolism	METABOLISM	-1.27481	0.0560558
NMA0802	455	306	635	606	144.49	109.48	121.95	125.31	_	putative Maf-like protein	Cell cycle control, cell division, chromosome partitioning	CELLULAR PROCESSES AND SIGNALING	-1.2732	0.124362
NMA0285	154	108	283	980	48.91	38.64	54.35	47.3	_	putative HAD-superfamily hydrolase (pseudogene part 2)	_	_	-1.27154	0.0860038
NMA0550	378	390	610	366	120.04	139.53	117.15	125.57	rnpA	ribonuclease P protein component (RNaseP protein; RNase P protein; Protein C5)	Translation, ribosomal structure and biogenesis	INFORMATION STORAGE AND PROCESSING	-1.27152	0.142296
NMA0579	567	599	901	2016	180.06	214.31	173.03	189.13	_	putative prolyl endopeptidase (post-proline cleaving enzyme; PE)	Amino acid transport and metabolism	METABOLISM	-1.25992	0.0482372
NMA1966	206	143	210	300	65.42	51.16	40.33	52.3	_	putative L-lactate permease-related protein	Energy production and conversion	METABOLISM	-1.2549	0.133006
NMA0153	79	128	162	381	25.09	45.8	31.11	34	_	putative DNA-binding protein	Transcription	INFORMATION STORAGE AND PROCESSING	-1.25359	0.132153
NMA1097	3	12	10	1074	0.95	4.29	1.92	2.39	cysA	sulfate/thiosulfate import ATP-binding protein CysA (sulfate-transporting ATPase)	Inorganic ion transport and metabolism	METABOLISM	-1.25146	0.096002
NMA0467	22	15	40	171	6.99	5.37	7.68	6.68	_	conserved hypothetical lipoprotein	_	_	-1.2481	0.141768
NMA1644	478	541	742	1302	151.8	193.56	142.49	162.62	aroA	3-phosphoshikimate 1-carboxyvinyltransferase (5-enolpyruvylshikimate-3-phosphate synthase; EPSP synthase; EPSPS)	Amino acid transport and metabolism	METABOLISM	-1.24363	0.0803976
NMA0528	151	105	174	726	47.95	37.57	33.42	39.64	_	conserved hypothetical protein	Function unknown	POORLY CHARACTERIZED	-1.23513	0.10122
NMA0025	326	197	384	540	103.53	70.48	73.74	82.58	_	conserved hypothetical protein	_	_	-1.23511	0.10659
NMA2213	1141	969	1570	2301	362.35	346.69	301.5	336.85	recQ	ATP-dependent DNA helicase RecQ	Replication, recombination and repair	INFORMATION STORAGE AND PROCESSING	-1.22018	0.0444664
NMA0878	2	4	3	117	0.64	1.43	0.58	0.88	_	0	_	_	-1.20852	0.148989
NMA2133	812	602	1363	582	257.87	215.38	261.75	245	_	conserved hypothetical membrane protein	Function unknown	POORLY CHARACTERIZED	-1.20035	0.12559
NMA1630	370	309	485	870	117.5	110.55	93.14	107.06	_	putative lipid A biosynthesis (KDO)2-(lauroyl)-lipid IVA acyltransferase	Cell wall/membrane/envelope biogenesis	CELLULAR PROCESSES AND SIGNALING	-1.1939	0.115238
NMA0648	148	124	269	513	47	44.36	51.66	47.67	aroK	shikimate kinase (SK)	Amino acid transport and metabolism	METABOLISM	-1.18828	0.128904
NMA1158	1	0	0	189	0.32	0	0	0.11	_	0	_	_	-1.18637	0.153804
NMA0184	470	318	900	1407	149.26	113.77	172.84	145.29	_	conserved hypothetical TPR-containing protein	General function prediction only	POORLY CHARACTERIZED	-1.16617	0.0798139
NMA1338	291	293	432	1314	92.41	104.83	82.96	93.4	_	putative oxidoreductase	General function prediction only	POORLY CHARACTERIZED	-1.15849	0.0811771
NMA1074	0	0	3	273	0	0	0.58	0.19	_	hypothetical integral membrane protein	_	_	-1.14514	0.1455
NMA1278	69	52	132	669	21.91	18.6	25.35	21.96	_	putative hydrolase	Amino acid transport and metabolism	METABOLISM	-1.13218	0.120886
NMA1728	359	296	513	870	114.01	105.9	98.52	106.14	_	methylated-DNA--protein-cysteine methyltransferase (6-O-methylguanine-DNA methyltransferase; MGMT; O-6-methylguanine-DNA-alkyltransferase)	Replication, recombination and repair	INFORMATION STORAGE AND PROCESSING	-1.12531	0.137403
NMA1298	9	10	5	183	2.86	3.58	0.96	2.47	_	0	_	_	-1.11496	0.167707
NMA2049	364	314	599	621	115.6	112.34	115.03	114.32	_	conserved hypothetical protein	Translation, ribosomal structure and biogenesis	INFORMATION STORAGE AND PROCESSING	-1.11282	0.126643
NMA2090	281	310	612	1113	89.24	110.91	117.53	105.89	nicA	quinolinate synthetase A protein	Coenzyme transport and metabolism	METABOLISM	-1.08652	0.102006
NMA1063	1916	1615	2806	1458	608.46	577.81	538.87	575.05	_	putative GTP-binding protein EngA	General function prediction only	POORLY CHARACTERIZED	-1.08422	0.102778
NMA1022	780	788	1306	1380	247.7	281.93	250.81	260.15	_	putative multidrug resistance protein NorM (multidrug-efflux transporter)	Defense mechanisms	CELLULAR PROCESSES AND SIGNALING	-1.06656	0.119816
NMA0640	178	201	293	1164	56.53	71.91	56.27	61.57	_	putative pilin glycosyltransferase	Cell wall/membrane/envelope biogenesis	CELLULAR PROCESSES AND SIGNALING	-1.06476	0.12536
NMA0055	188	190	215	987	59.7	67.98	41.29	56.32	_	putative Sm-like integral membrane protein	Cell wall/membrane/envelope biogenesis	CELLULAR PROCESSES AND SIGNALING	-1.05067	0.123261
NMA0035	868	716	1547	2691	275.65	256.17	297.09	276.3	glnE	glutamate-ammonia-ligase adenylyltransferase ([glutamate--ammonia-ligase] adenylyltransferase; glutamine-synthetase adenylyltransferase; ATase)	Posttranslational modification, protein turnover, chaperones; Signal transduction mechanisms	CELLULAR PROCESSES AND SIGNALING	-1.04917	0.0626404
NMA0674	5576	5083	8219	444	1770.77	1818.58	1578.39	1722.58	secB	preprotein translocase SecB subunit	Intracellular trafficking, secretion, and vesicular transport	CELLULAR PROCESSES AND SIGNALING	-1.01055	0.197455
NMA1435	120	108	155	486	38.11	38.64	29.77	35.5	_	hypothetical protein	_	_	-1.00544	0.209064
NMA1259	834	909	1741	975	264.85	325.22	334.34	308.14	fbp	fructose-1,6-bisphosphatase (D-fructose-1,6-bisphosphate 1-phosphohydrolase; FBPase)	Carbohydrate transport and metabolism	METABOLISM	-0.993448	0.148646
NMA1491	1637	1463	2718	3891	519.86	523.43	521.97	521.75	_	putative transcription-repair coupling factor (TRCF)	Transcription; Replication, recombination and repair	INFORMATION STORAGE AND PROCESSING	-0.979006	0.0591506
NMA2127	338	330	626	1284	107.34	118.07	120.22	115.21	_	putative AmpG-like permease	Amino acid transport and metabolism; Carbohydrate transport and metabolism; Inorganic ion transport and metabolism	METABOLISM	-0.975347	0.149852
NMA0422	163	153	290	663	51.76	54.74	55.69	54.07	_	putative RNA pseudouridine synthase (RNA-uridine isomerase; RNA pseudouridylate synthase)	Translation, ribosomal structure and biogenesis	INFORMATION STORAGE AND PROCESSING	-0.960701	0.175821
NMA1508	196	208	396	693	62.24	74.42	76.05	70.9	rsuA	ribosomal small subunit pseudouridine synthase A (16S pseudouridylate 516 synthase; 16S pseudouridine 516 synthase; rRNA-uridine isomerase A; rRNA pseudouridylate synthase A)	Translation, ribosomal structure and biogenesis	INFORMATION STORAGE AND PROCESSING	-0.952048	0.179596
NMA1552	143	76	278	657	45.41	27.19	53.39	42	_	putative hydrolase	Secondary metabolites biosynthesis, transport and catabolism	METABOLISM	-0.943334	0.185348
NMA1201	1	2	8	171	0.32	0.72	1.54	0.86	rubA	rubredoxin (Rd)	Energy production and conversion	METABOLISM	-0.93752	0.215394
NMA1666	5777	5327	11499	1176	1834.6	1905.88	2208.28	1982.92	_	putative dioxygenase	General function prediction only	POORLY CHARACTERIZED	-0.917633	0.162589
NMA0503	495	533	859	1851	157.2	190.7	164.96	170.95	_	putative lytic murein transglycosylase	Cell wall/membrane/envelope biogenesis	CELLULAR PROCESSES AND SIGNALING	-0.917102	0.115399
NMA1098	8	0	4	861	2.54	0	0.77	1.1	cysW	sulfate transport system permease protein CysW	Inorganic ion transport and metabolism	METABOLISM	-0.916893	0.2041
NMA2200	481	455	862	2151	152.75	162.79	165.54	160.36	_	putative ATP-dependent helicase DinG (DNA-damage-inducible protein G)	Replication, recombination and repair; Transcription	INFORMATION STORAGE AND PROCESSING	-0.914542	0.13608
NMA1757	231	185	286	441	73.36	66.19	54.92	64.82	_	putative DNA polymerase III chi subunit	Replication, recombination and repair	INFORMATION STORAGE AND PROCESSING	-0.908055	0.207068
NMA1803	277	275	427	1518	87.97	98.39	82	89.45	_	putative two-component system sensor protein (pseudogene part 1)	Signal transduction mechanisms	CELLULAR PROCESSES AND SIGNALING	-0.900181	0.137666
NMA0070	876	978	1348	993	278.19	349.91	258.87	295.66	rluC	ribosomal large subunit pseudouridine synthase C (rRNA-uridine isomerase C; rRNA pseudouridylate synthase C)	Translation, ribosomal structure and biogenesis	INFORMATION STORAGE AND PROCESSING	-0.878194	0.178085
NMA1741	0	0	8	318	0	0	1.54	0.51	_	truncated ISNme1 transposase (N-terminal 30% of the protein)	Replication, recombination and repair	INFORMATION STORAGE AND PROCESSING	-0.865138	0.269407
NMA0447	1857	1541	1953	339	589.73	551.33	375.06	505.37	glnB	nitrogen regulatory protein P-II	Amino acid transport and metabolism	METABOLISM	-0.860448	0.240756
NMA0914	794	780	1597	420	252.15	279.07	306.69	279.3	_	hypothetical integral membrane protein	_	_	-0.852715	0.216977
NMA0478	2109	2051	3870	3207	669.76	733.8	743.2	715.59	nalP	autotransported serine protease NalP	Posttranslational modification, protein turnover, chaperones	CELLULAR PROCESSES AND SIGNALING	-0.85241	0.120401
NMA0009	991	1001	1561	1077	314.71	358.14	299.78	324.21	nuoH	NADH-quinone oxidoreductase chain H (NADH dehydrogenase I, chain H; NDH-1, chain H)	Energy production and conversion	METABOLISM	-0.852406	0.180388
NMA0655	1066	1059	1933	2397	338.53	378.89	371.22	362.88	ponA	penicillin-binding protein 1A (PBP-1a; PBP1a) [includes: penicillin-insensitive transglycosylase (peptidoglycan TGase) and penicillin-sensitive transpeptidase (DD-transpeptidase)]	Cell wall/membrane/envelope biogenesis	CELLULAR PROCESSES AND SIGNALING	-0.852387	0.115971
NMA0215	506	339	798	792	160.69	121.29	153.25	145.08	proC	pyrroline-5-carboxylate reductase (P5CR; P5C reductase)	Amino acid transport and metabolism	METABOLISM	-0.851512	0.195481
NMA0856	346	286	547	390	109.88	102.32	105.05	105.75	_	conserved hypothetical protein	_	_	-0.844551	0.239152
NMA0827	763	599	1348	822	242.31	214.31	258.87	238.5	_	conserved hypothetical protein	Function unknown	POORLY CHARACTERIZED	-0.844163	0.206883
NMA2186	44	19	50	459	13.97	6.8	9.6	10.12	_	0	_	_	-0.841648	0.226909
NMA0700	286	418	584	1227	90.83	149.55	112.15	117.51	rbn	tRNA-processing ribonuclease BN (RNase BN)	Function unknown	POORLY CHARACTERIZED	-0.826125	0.191041
NMA1539	765	726	1296	2178	242.94	259.75	248.89	250.52	_	putative cation-transporting ATPase	Inorganic ion transport and metabolism	METABOLISM	-0.825567	0.163572
NMA1986	428	403	561	639	135.92	144.18	107.74	129.28	_	putative metallopeptidase	General function prediction only	POORLY CHARACTERIZED	-0.82387	0.216618
NMA0501	1329	1192	2675	447	422.05	426.47	513.71	454.08	_	conserved hypothetical protein	Function unknown	POORLY CHARACTERIZED	-0.823475	0.236795
NMA1166	4	0	0	213	1.27	0	0	0.42	_	truncated IS1016 group transposase (internal fragment corresponding to 30% of the protein)	_	_	-0.820118	0.266183
NMA0672	546	555	867	1494	173.39	198.57	166.5	179.49	cafA	ribonuclease G (RNase G; cytoplasmic axial filament protein)	Translation, ribosomal structure and biogenesis	INFORMATION STORAGE AND PROCESSING	-0.819489	0.178469
NMA1939	416	355	713	1101	132.11	127.01	136.93	132.02	aroC	chorismate synthase (5-enolpyruvylshikimate-3-phosphate phospholyase)	Amino acid transport and metabolism	METABOLISM	-0.796385	0.209715
NMA1034	539	471	836	972	171.17	168.51	160.55	166.74	rfaE1	D-beta-D-heptose 7-phosphate kinase (D-beta-D-heptose 7-phosphotransferase)	Cell wall/membrane/envelope biogenesis	CELLULAR PROCESSES AND SIGNALING	-0.78607	0.216811
NMA1640	528	580	912	1980	167.68	207.51	175.14	183.44	_	putative metallopeptidase	Amino acid transport and metabolism	METABOLISM	-0.785501	0.159533
NMA1159	474	488	801	2847	150.53	174.6	153.83	159.65	uvrA	UvrABC system protein A (UvrA protein; excinuclease ABC subunit A)	Replication, recombination and repair	INFORMATION STORAGE AND PROCESSING	-0.781256	0.174917
NMA1982	817	1047	1618	468	259.45	374.59	310.72	314.92	_	conserved hypothetical protein	Function unknown	POORLY CHARACTERIZED	-0.77664	0.253762
NMA1164	553	497	837	1059	175.62	177.82	160.74	171.39	trpD	anthranilate phosphoribosyltransferase	Amino acid transport and metabolism	METABOLISM	-0.77216	0.223934
NMA1655	331	248	570	1977	105.12	88.73	109.46	101.1	mutL	DNA mismatch repair protein MutL	Replication, recombination and repair	INFORMATION STORAGE AND PROCESSING	-0.769643	0.176398
NMA0928	628	531	1263	1116	199.43	189.98	242.55	210.65	tgt	queuine tRNA-ribosyltransferase (tRNA-guanine transglycosylase; guanine insertion enzyme)	Translation, ribosomal structure and biogenesis	INFORMATION STORAGE AND PROCESSING	-0.769226	0.207631
NMA0512	930	576	1029	354	295.34	206.08	197.61	233.01	_	putative ATP synthase protein I	Energy production and conversion	METABOLISM	-0.762502	0.261194
NMA1245	1648	1256	2571	1137	523.36	449.37	493.74	488.82	purK	phosphoribosylaminoimidazole carboxylase ATPase subunit (AIR carboxylase; AIRC)	Nucleotide transport and metabolism	METABOLISM	-0.757378	0.216694
NMA2171	21	16	32	687	6.67	5.72	6.15	6.18	_	conserved hypothetical integral membrane protein	Function unknown	POORLY CHARACTERIZED	-0.748232	0.250505
NMA1461	475	412	854	723	150.85	147.4	164	154.08	_	putative DnaJ-like protein	Posttranslational modification, protein turnover, chaperones	CELLULAR PROCESSES AND SIGNALING	-0.736804	0.250505
NMA1128	186	159	293	489	59.07	56.89	56.27	57.41	_	conserved hypothetical integral membrane protein	Function unknown	POORLY CHARACTERIZED	-0.734587	0.269972
NMA1026	286	157	581	438	90.83	56.17	111.58	86.19	_	hypothetical protein	_	_	-0.729094	0.263471
NMA0221	87	82	189	1008	27.63	29.34	36.3	31.09	_	ISNme1 transposase	Replication, recombination and repair	INFORMATION STORAGE AND PROCESSING	-0.722024	0.3108
NMA2083	1472	1412	2563	1527	467.46	505.18	492.2	488.28	putP	sodium/proline symporter (proline permease)	Amino acid transport and metabolism	METABOLISM	-0.717598	0.207978
NMA2011	211	118	323	783	67.01	42.22	62.03	57.08	bioC	biotin biosynthesis protein BioC	Secondary metabolites biosynthesis, transport and catabolism	METABOLISM	-0.70557	0.268659
NMA1253	7	1	21	1008	2.22	0.36	4.03	2.2	_	ISNme1 transposase	Replication, recombination and repair	INFORMATION STORAGE AND PROCESSING	-0.704602	0.358278
NMA0974	13035	12761	19963	933	4139.53	4565.6	3833.72	4179.61	cysK	cysteine synthase A (O-acetylserine sulfhydrylase A; O-acetylserine (thiol)-lyase A; CSase A)	Amino acid transport and metabolism	METABOLISM	-0.698605	0.258686
NMA1101	238	155	395	333	75.58	55.46	75.86	68.96	_	hypothetical protein	_	_	-0.690878	0.28542
NMA1604	776	675	1702	1647	246.43	241.5	326.85	271.6	pgi1	glucose-6-phosphate isomerase 1 (GPI 1; phosphoglucose isomerase 1; PGI 1; phosphohexose isomerase 1; PHI 1)	Carbohydrate transport and metabolism	METABOLISM	-0.682575	0.235331
NMA1120	444	457	688	822	141	163.5	132.12	145.54	_	putative oxidoreductase	General function prediction only	POORLY CHARACTERIZED	-0.681373	0.269497
NMA0382	395	322	790	750	125.44	115.2	151.71	130.79	_	conserved hypothetical protein	Function unknown	POORLY CHARACTERIZED	-0.674741	0.279791
NMA0647	251	202	530	1080	79.71	72.27	101.78	84.59	aroB	3-dehydroquinate synthase	Amino acid transport and metabolism	METABOLISM	-0.67342	0.274045
NMA0627	0	0	15	288	0	0	2.88	0.96	_	ISNme1 transposase (pseudogene part 1)	Replication, recombination and repair	INFORMATION STORAGE AND PROCESSING	-0.672591	0.358477
NMA1925	656	625	1030	2374	208.33	223.61	197.8	209.91	hpuB2	hemoglobin-haptoglobin utilization protein B2 (pseudogene part 2)	Inorganic ion transport and metabolism	METABOLISM	-0.640727	0.230518
NMA0393	382	169	355	939	121.31	60.46	68.17	83.32	_	putative ABC transporter ATP-binding protein	Amino acid transport and metabolism	METABOLISM	-0.624831	0.293308
NMA1717	130	137	149	300	41.28	49.02	28.61	39.64	_	hypothetical protein	_	_	-0.619515	0.306903
NMA0279	593	458	889	1326	188.32	163.86	170.72	174.3	mltA	membrane-bound lytic murein transglycosylase A (murein hydrolase A; GNA33)	Cell wall/membrane/envelope biogenesis	CELLULAR PROCESSES AND SIGNALING	-0.601122	0.300211
NMA1299	110	82	174	192	34.93	29.34	33.42	32.56	_	hypothetical protein	_	_	-0.595362	0.321549
NMA1036	209	201	298	1119	66.37	71.91	57.23	65.17	_	putative type II restriction-modification system enzyme Res	Defense mechanisms	CELLULAR PROCESSES AND SIGNALING	-0.593246	0.300763
NMA1556	3501	3526	6757	1785	1111.81	1261.52	1297.62	1223.65	lpdA1	dihydrolipoyl dehydrogenase (pyruvate dehydrogenase E3 component; dihydrolipoamide dehydrogenase)	Energy production and conversion	METABOLISM	-0.587039	0.291129
NMA1639	678	762	1168	1254	215.31	272.63	224.3	237.41	_	putative transporter	Inorganic ion transport and metabolism	METABOLISM	-0.585741	0.312554
NMA1368	65	73	137	657	20.64	26.12	26.31	24.36	_	putative cytochrome	Energy production and conversion	METABOLISM	-0.574548	0.324277
NMA0639	367	479	606	1242	116.55	171.38	116.38	134.77	pglB1	pilin glycosyl transferase B1	Cell wall/membrane/envelope biogenesis	CELLULAR PROCESSES AND SIGNALING	-0.571962	0.323184
NMA1646	21	15	29	1578	6.67	5.37	5.57	5.87	_	putative phopholipase D-like protein	Lipid transport and metabolism	METABOLISM	-0.56993	0.29623
NMA1550	184	114	253	549	58.43	40.79	48.59	49.27	_	conserved hypothetical protein	Transcription	INFORMATION STORAGE AND PROCESSING	-0.5681	0.337839
NMA0161	598	461	975	600	189.91	164.94	187.24	180.69	_	conserved hypothetical protein	_	_	-0.566573	0.333805
NMA0888	319	201	495	720	101.3	71.91	95.06	89.43	rnc	ribonuclease III (RNase III)	Transcription	INFORMATION STORAGE AND PROCESSING	-0.562952	0.334262
NMA0365	990	940	1802	1314	314.39	336.31	346.06	332.25	_	putative transporter	Nucleotide transport and metabolism	METABOLISM	-0.5594	0.302636
NMA0531	13	9	41	848	4.13	3.22	7.87	5.07	_	ISNme1 transposase (pseudogene part 2)	Replication, recombination and repair	INFORMATION STORAGE AND PROCESSING	-0.546043	0.380337
NMA0619	307	220	531	1869	97.49	78.71	101.97	92.73	_	putative inner-membrane acyltransferase	Lipid transport and metabolism	METABOLISM	-0.539631	0.302636
NMA1679	455	329	727	1509	144.49	117.71	139.61	133.94	_	putative guanosine-5'-triphosphate,3'-diphosphate diphosphatase (guanosine pentaphosphate phosphohydrolase; pppGpp-5'- phosphohydrolase)	Inorganic ion transport and metabolism; Nucleotide transport and metabolism	METABOLISM	-0.529338	0.324115
NMA1903	442	365	635	600	140.37	130.59	121.95	130.97	dsbB	disulfide bond formation protein B (disulfide oxidoreductase)	Posttranslational modification, protein turnover, chaperones	CELLULAR PROCESSES AND SIGNALING	-0.525389	0.357908
NMA0695	367	290	627	969	116.55	103.76	120.41	113.57	tpsS3	putative TpsS3 cassette	_	_	-0.521989	0.352998
NMA2013	684	437	1172	1143	217.22	156.35	225.07	199.55	bioF	8-amino-7-oxonoanoate synthase (AONS; 8-amino-7-ketopelargonate synthase; 7-keto-8-amino-pelargonic acid synthetase; 7-KAP synthetase; L-alanine--pimelyl CoA ligase)	Coenzyme transport and metabolism	METABOLISM	-0.509353	0.352558
NMA1181	310	310	439	1224	98.45	110.91	84.31	97.89	clcA	H(+)/Cl(-) exchange transporter ClcA (pseudogene part 2)	Inorganic ion transport and metabolism	METABOLISM	-0.49917	0.358477
NMA0436	162	152	243	693	51.45	54.38	46.67	50.83	_	conserved hypothetical membrane protein	Cell wall/membrane/envelope biogenesis	CELLULAR PROCESSES AND SIGNALING	-0.499006	0.365086
NMA2105	32633	27746	58451	729	10363.3	9926.89	11225	10505	rmpM	outer-membrane protein class 4	Cell wall/membrane/envelope biogenesis	CELLULAR PROCESSES AND SIGNALING	-0.498107	0.367807
NMA0150	262	126	338	252	83.2	45.08	64.91	64.4	_	putative ferredoxin	Energy production and conversion	METABOLISM	-0.492778	0.351932
NMA1562	17	15	23	342	5.4	5.37	4.42	5.06	_	hypothetical protein	_	_	-0.488203	0.374639
NMA2212	180	255	416	783	57.16	91.23	79.89	76.1	trpC	indole-3-glycerol phosphate synthase (IGPS)	Amino acid transport and metabolism	METABOLISM	-0.485264	0.372724
NMA1052	1328	1194	2116	1701	421.73	427.19	406.36	418.43	recJ	single-stranded-DNA-specific exonuclease RecJ	Replication, recombination and repair	INFORMATION STORAGE AND PROCESSING	-0.478257	0.362489
NMA0952	948	878	1838	1674	301.06	314.13	352.97	322.72	recN	DNA repair protein RecN (recombination protein N)	Replication, recombination and repair	INFORMATION STORAGE AND PROCESSING	-0.476432	0.362966
NMA0676	514	594	686	1044	163.23	212.52	131.74	169.16	argC	N-acetyl-gamma-glutamyl-phosphate reductase (AGPR; N-acetyl-glutamate semialdehyde dehydrogenase; NAGSA dehydrogenase)	Amino acid transport and metabolism	METABOLISM	-0.471031	0.380159
NMA0696A	17	21	35	351	5.4	7.51	6.72	6.54	_	0	_	_	-0.458273	0.352279
NMA0046	435	425	702	957	138.14	152.06	134.81	141.67	_	putative transporter	General function prediction only	POORLY CHARACTERIZED	-0.457692	0.38335
NMA0466	175	103	348	324	55.57	36.85	66.83	53.09	_	putative CyA-like protein	Inorganic ion transport and metabolism	METABOLISM	-0.442691	0.387017
NMA0900	1042	1090	1740	729	330.91	389.98	334.15	351.68	_	putative ABC transporter ATP-binding protein	Amino acid transport and metabolism	METABOLISM	-0.440425	0.399163
NMA2156	577	490	1001	861	183.24	175.31	192.23	183.59	pilD	type IV prepilin-like proteins leader peptide processing enzyme PilD (prepilin peptidase) [Includes: leader peptidase; N- methyltransferase]	Cell motility; Intracellular trafficking, secretion, and vesicular transport; Posttranslational modification, protein turnover, chaperones	CELLULAR PROCESSES AND SIGNALING	-0.421074	0.413903
NMA1100	19	35	22	837	6.03	12.52	4.22	7.59	cysT	sulfate transport system permease protein CysT	Posttranslational modification, protein turnover, chaperones	CELLULAR PROCESSES AND SIGNALING	-0.420012	0.414569
NMA1584	619	647	1037	1194	196.58	231.48	199.15	209.07	argD	acetylornithine/succinyldiaminopimelate aminotransferase (ACOAT; succinyldiaminopimelate transferase; DapATase)	Amino acid transport and metabolism	METABOLISM	-0.413398	0.411063
NMA2123	213	271	221	276	67.64	96.96	42.44	69.01	_	truncated FrpA/C protein (N-terminal 4% of the protein)	_	_	-0.412492	0.38736
NMA2168	367	317	479	1551	116.55	113.42	91.99	107.32	emrB	multidrug resistance protein B	Amino acid transport and metabolism; Carbohydrate transport and metabolism; Inorganic ion transport and metabolism	METABOLISM	-0.402452	0.412506
NMA2124	279	201	478	768	88.6	71.91	91.8	84.1	frpD	FrpA/C-binding lipoprotein	_	_	-0.392421	0.428792
NMA1485	321	258	574	2007	101.94	92.31	110.23	101.49	gcr	site-specific recombinase	Replication, recombination and repair	INFORMATION STORAGE AND PROCESSING	-0.388821	0.420312
NMA1007	6991	6527	10872	1968	2220.13	2335.21	2087.87	2214.41	ftsH	cell division protease FtsH	Posttranslational modification, protein turnover, chaperones	CELLULAR PROCESSES AND SIGNALING	-0.388134	0.425549
NMA1582	46	30	123	561	14.61	10.73	23.62	16.32	_	conserved hypothetical protein	_	_	-0.387221	0.424634
NMA0575	4	0	10	2178	1.27	0	1.92	1.06	_	putative tonB-dependent ferric siderophore receptor protein	Inorganic ion transport and metabolism	METABOLISM	-0.384314	0.419218
NMA0247	738	703	1125	2595	234.37	251.52	216.05	233.98	mutS	DNA mismatch repair protein MutS	Replication, recombination and repair	INFORMATION STORAGE AND PROCESSING	-0.383714	0.41928
NMA1560	143	215	230	879	45.41	76.92	44.17	55.5	_	putative tRNA/rRNA methyltransferase	Translation, ribosomal structure and biogenesis	INFORMATION STORAGE AND PROCESSING	-0.381704	0.435852
NMA1049	832	655	1327	576	264.22	234.34	254.84	251.13	_	conserved hypothetical protein	Function unknown	POORLY CHARACTERIZED	-0.377682	0.432256
NMA0522	271	170	664	411	86.06	60.82	127.52	91.47	_	conserved hypothetical protein	Function unknown	POORLY CHARACTERIZED	-0.374711	0.418033
NMA1064	783	660	1506	630	248.66	236.13	289.21	258	_	conserved hypothetical TPR-containing membrane protein	Function unknown	POORLY CHARACTERIZED	-0.372458	0.435613
NMA0825	1541	1261	2357	1260	489.38	451.16	452.64	464.39	rho	transcription termination factor Rho	Transcription	INFORMATION STORAGE AND PROCESSING	-0.372346	0.437047
NMA0368	466	454	721	1273	147.99	162.43	138.46	149.63	_	putative protein methyltransferase HemK (protein-glutamine N-methyltransferase HemK; protein-(glutamine-N5) MTase HemK; M.StyLTHemKP) (pseudogene part 1)	_	_	-0.3723	0.435267
NMA2088	434	474	643	882	137.83	169.59	123.48	143.63	nadC	nicotinate-nucleotide pyrophosphorylase [carboxylating] (quinolinate phosphoribosyltransferase [decarboxylating]; QAPRTase)	Coenzyme transport and metabolism	METABOLISM	-0.351117	0.452606
NMA1517	169	110	284	408	53.67	39.36	54.54	49.19	_	putative HTH-type transcriptional regulator	Transcription	INFORMATION STORAGE AND PROCESSING	-0.350043	0.426935
NMA0409	259	197	477	1242	82.25	70.48	91.6	81.45	_	putative aromatic amino acid transporter	Amino acid transport and metabolism	METABOLISM	-0.348179	0.453162
NMA1457	386	371	452	564	122.58	132.74	86.8	114.04	_	conserved hypothetical periplasmic protein	Function unknown	POORLY CHARACTERIZED	-0.347742	0.452675
NMA1226	676	325	925	246	214.68	116.28	177.64	169.53	_	hypothetical protein	_	_	-0.347122	0.411063
NMA1035	288	196	301	1236	91.46	70.12	57.8	73.13	_	putative type II restriction-modification system enzyme Mod	Replication, recombination and repair	INFORMATION STORAGE AND PROCESSING	-0.333084	0.464694
NMA1160	1795	1975	2939	798	570.04	706.61	564.41	613.69	psd	phosphatidylserine decarboxylase proenzyme [contains: phosphatidylserine decarboxylase alpha and beta chains]	Lipid transport and metabolism	METABOLISM	-0.328726	0.43683
NMA1462	346	192	524	480	109.88	68.69	100.63	93.07	_	conserved hypothetical protein	Function unknown	POORLY CHARACTERIZED	-0.32642	0.449659
NMA0475	2	0	5	1074	0.64	0	0.96	0.53	hpuA	haemoglobin-haptoglobin utilization lipoprotein A	_	_	-0.309789	0.480684
NMA1708	496	488	856	1419	157.51	174.6	164.39	165.5	_	conserved hypothetical integral membrane protein	Cell wall/membrane/envelope biogenesis	CELLULAR PROCESSES AND SIGNALING	-0.297288	0.493654
NMA0584	154	80	181	441	48.91	28.62	34.76	37.43	_	putative acetyltransferase	General function prediction only	POORLY CHARACTERIZED	-0.287948	0.452675
NMA1175	974	822	1608	1386	309.31	294.09	308.8	304.07	pntB	NAD(P) transhydrogenase subunit beta (pyridine nucleotide transhydrogenase subunit beta; nicotinamide nucleotide transhydrogenase subunit beta)	Energy production and conversion	METABOLISM	-0.285064	0.501541
NMA0903	229	239	455	696	72.72	85.51	87.38	81.87	_	putative DNA glycosylase	Replication, recombination and repair	INFORMATION STORAGE AND PROCESSING	-0.283713	0.492865
NMA0194	457	530	863	2274	145.13	189.62	165.73	166.83	_	putative RNA-binding protein	Transcription	INFORMATION STORAGE AND PROCESSING	-0.276893	0.50934
NMA0343	95	83	129	405	30.17	29.7	24.77	28.21	_	truncated putative cytochrome b561 (missing the N-terminal 30% of the protein)	Energy production and conversion	METABOLISM	-0.266797	0.484452
NMA1689	98	91	198	462	31.12	32.56	38.02	33.9	recX	regulatory protein RecX	General function prediction only	POORLY CHARACTERIZED	-0.265398	0.501393
NMA0710	1372	1136	2390	1500	435.71	406.43	458.98	433.71	_	putative Do-like serine protease	Posttranslational modification, protein turnover, chaperones	CELLULAR PROCESSES AND SIGNALING	-0.260854	0.52463
NMA1812	1128	1213	1944	1641	358.22	433.98	373.33	388.51	fumA	fumarate hydratase class I (fumarase)	Energy production and conversion	METABOLISM	-0.257849	0.525959
NMA2044	656	738	1089	813	208.33	264.04	209.13	227.17	_	putative nitrilase	General function prediction only	POORLY CHARACTERIZED	-0.242121	0.513407
NMA1601	48	48	66	512	15.24	17.17	12.67	15.03	_	truncated IS630 family transposase	_	_	-0.24131	0.434199
NMA1588	199	120	303	921	63.2	42.93	58.19	54.77	truB	tRNA pseudouridine synthase B (tRNA pseudouridine 55 synthase; Psi55 synthase; tRNA-uridine isomerase; tRNA pseudouridylate synthase)	Translation, ribosomal structure and biogenesis	INFORMATION STORAGE AND PROCESSING	-0.228782	0.547359
NMA0969	11780	10588	18716	2121	3740.98	3788.15	3594.24	3707.79	pnp	polyribonucleotide nucleotidyltransferase (polynucleotide phosphorylase; PNPase; CAP87K)	Translation, ribosomal structure and biogenesis	INFORMATION STORAGE AND PROCESSING	-0.224329	0.558743
NMA0331	172	188	252	591	54.62	67.26	48.39	56.76	_	putative acetyltransferase	Translation, ribosomal structure and biogenesis	INFORMATION STORAGE AND PROCESSING	-0.213923	0.529381
NMA0636	871	789	1556	1293	276.6	282.29	298.82	285.9	avtA	valine--pyruvate aminotransferase (transaminase C; alanine--valine transaminase)	Amino acid transport and metabolism	METABOLISM	-0.21076	0.569203
NMA1805	230	281	313	468	73.04	100.54	60.11	77.9	_	putative two-component system transcriptional regulator protein	Signal transduction mechanisms	CELLULAR PROCESSES AND SIGNALING	-0.208146	0.518853
NMA1932	283	301	410	642	89.87	107.69	78.74	92.1	_	putative lipolytic enzyme	Amino acid transport and metabolism	METABOLISM	-0.201423	0.550083
NMA1716	61	12	105	189	19.37	4.29	20.16	14.61	_	putative cytochrome cbb3 oxidase maturation protein	Inorganic ion transport and metabolism	METABOLISM	-0.201419	0.434199
NMA0902	1143	1146	1809	780	362.98	410.01	347.4	373.47	ksgA	dimethyladenosine transferase (S-adenosylmethionine-6-N', N'-adenosyl(rRNA) dimethyltransferase; 16S rRNA dimethylase; high level kasugamycin resistance protein KsgA; kasugamycin dimethyltransferase)	Translation, ribosomal structure and biogenesis	INFORMATION STORAGE AND PROCESSING	-0.199414	0.55444
NMA0971	5	0	17	297	1.59	0	3.26	1.62	_	hypothetical lipoprotein	_	_	-0.198158	0.497169
NMA1001	440	401	791	1383	139.73	143.47	151.9	145.03	pgm	phosphoglucomutase (glucose phosphomutase; PGM)	Carbohydrate transport and metabolism	METABOLISM	-0.190154	0.581126
NMA1946	143	114	281	855	45.41	40.79	53.96	46.72	_	putative deoxyribonuclease	Replication, recombination and repair	INFORMATION STORAGE AND PROCESSING	-0.1883	0.573954
NMA0482	19	10	9	390	6.03	3.58	1.73	3.78	_	conserved hypothetical protein	_	_	-0.185947	0.51883
NMA0943	849	632	1043	648	269.62	226.12	200.3	232.01	bioD	dethiobiotin synthetase (dethiobiotin synthase; DTB synthetase; DTBS)	Coenzyme transport and metabolism	METABOLISM	-0.177493	0.546211
NMA2130	201	203	360	702	63.83	72.63	69.13	68.53	mtgA	monofunctional biosynthetic peptidoglycan transglycosylase (monofunctional TGase)	Cell wall/membrane/envelope biogenesis	CELLULAR PROCESSES AND SIGNALING	-0.175537	0.552334
NMA1460	249	221	522	876	79.08	79.07	100.25	86.13	_	putative transporter	Amino acid transport and metabolism; Carbohydrate transport and metabolism	METABOLISM	-0.174928	0.58534
NMA1563	261	228	524	1257	82.89	81.57	100.63	88.36	_	putative ribosomal RNA small subunit methyltransferase B (rRNA (cytosine-C(5)-)-methyltransferase)	Translation, ribosomal structure and biogenesis	INFORMATION STORAGE AND PROCESSING	-0.171793	0.59451
NMA1702	1159	1123	2290	729	368.06	401.78	439.77	403.21	rph	ribonuclease PH (RNase PH; tRNA nucleotidyltransferase)	Translation, ribosomal structure and biogenesis	INFORMATION STORAGE AND PROCESSING	-0.16621	0.588378
NMA0265	340	282	436	387	107.97	100.89	83.73	97.53	pilS1	pilS1 cassette	_	_	-0.160261	0.618228
NMA0029	588	446	730	930	186.73	159.57	140.19	162.16	_	putative allophanate hydrolase subunit 2 (AHS2)	Amino acid transport and metabolism	METABOLISM	-0.157996	0.598136
NMA0529	240	129	450	795	76.22	46.15	86.42	69.6	_	putative inositol-1-monophosphatase (IMPase; inositol-1-phosphatase; I-1-Pase)	Carbohydrate transport and metabolism	METABOLISM	-0.154805	0.592013
NMA0944	420	293	511	477	133.38	104.83	98.13	112.11	_	conserved hypothetical protein	Coenzyme transport and metabolism	METABOLISM	-0.148154	0.558163
NMA1624	85	91	114	729	26.99	32.56	21.89	27.15	_	hypothetical integral membrane protein	_	_	-0.147887	0.596046
NMA1523	634	398	1057	762	201.34	142.4	202.99	182.24	pilW	type IV pilus biogenesis lipoprotein PilW	Cell motility; Intracellular trafficking, secretion, and vesicular transport	CELLULAR PROCESSES AND SIGNALING	-0.146884	0.605951
NMA0993	172	152	267	480	54.62	54.38	51.28	53.43	_	conserved hypothetical periplasmic protein	Function unknown	POORLY CHARACTERIZED	-0.145766	0.50934
NMA0959	26	17	43	375	8.26	6.08	8.26	7.53	_	putative SirB-like protein	Function unknown	POORLY CHARACTERIZED	-0.14274	0.572808
NMA1569	467	529	1008	933	148.31	189.26	193.58	177.05	_	conserved hypothetical protein	Function unknown	POORLY CHARACTERIZED	-0.142099	0.613674
NMA1383	258	185	435	408	81.93	66.19	83.54	77.22	_	conserved hypothetical integral membrane protein	Intracellular trafficking, secretion, and vesicular transport; Posttranslational modification, protein turnover, chaperones	CELLULAR PROCESSES AND SIGNALING	-0.134885	0.53278
NMA0222	412	477	501	1458	130.84	170.66	96.21	132.57	_	putative peptide transporter	Amino acid transport and metabolism	METABOLISM	-0.129843	0.637233
NMA0987	223	229	422	423	70.82	81.93	81.04	77.93	_	outer-membrane associated protein	_	_	-0.113672	0.593088
NMA2204	445	413	715	633	141.32	147.76	137.31	142.13	_	conserved hypothetical protein	General function prediction only	POORLY CHARACTERIZED	-0.113305	0.617188
NMA1174	3	2	8	468	0.95	0.72	1.54	1.07	_	putative NADPH oxidoreductase (modulator of drug activity B)	General function prediction only	POORLY CHARACTERIZED	-0.111518	0.513202
NMA2014	483	300	866	1077	153.39	107.33	166.31	142.34	_	conserved hypothetical periplasmic protein	Function unknown	POORLY CHARACTERIZED	-0.103882	0.648426
NMA1062	776	774	1513	900	246.43	276.92	290.56	271.3	rdgC	recombination associated protein RdgC	Replication, recombination and repair	INFORMATION STORAGE AND PROCESSING	-0.101235	0.6542
NMA0238	1438	1529	2617	1272	456.67	547.04	502.57	502.09	purD	phosphoribosylamine--glycine ligase (GARS; glycinamide ribonucleotide synthetase; phosphoribosylglycinamide synthetase)	Nucleotide transport and metabolism	METABOLISM	-0.0998766	0.673578
NMA1483	1684	1576	3101	1983	534.79	563.86	595.52	564.72	_	putative transporter	Cell wall/membrane/envelope biogenesis	CELLULAR PROCESSES AND SIGNALING	-0.0993192	0.676501
NMA2092	639	613	1097	1509	202.93	219.32	210.67	210.97	nicB	quinolinate synthetase B protein (L-aspartate oxidase; LASPO)	Coenzyme transport and metabolism	METABOLISM	-0.0689089	0.702603
NMA1212	4	0	2	806	1.27	0	0.38	0.55	_	IS630 family transposase (pseudogene part 2)	Replication, recombination and repair	INFORMATION STORAGE AND PROCESSING	-0.064324	0.513407
NMA0270	138	185	306	342	43.82	66.19	58.76	56.26	pilS6	pilS6 cassette	_	_	-0.0619008	0.577187
NMA1960	5	0	17	171	1.59	0	3.26	1.62	_	0	_	_	-0.0607659	0.54842
NMA0615	611	582	1131	696	194.04	208.23	217.2	206.49	_	putative sugar-phosphate nucleotidyl transferase	Cell wall/membrane/envelope biogenesis; Translation, ribosomal structure and biogenesis	CELLULAR PROCESSES AND SIGNALING; INFORMATION STORAGE AND PROCESSING	-0.0566095	0.638623
NMA1659	419	380	676	798	133.06	135.96	129.82	132.95	aroD	3-dehydroquinate dehydratase (3-dehydroquinase; type I DHQase)	Amino acid transport and metabolism	METABOLISM	-0.0450192	0.694931
NMA0274	419	370	763	954	133.06	132.38	146.53	137.32	_	putative D-3-phosphoglycerate dehydrogenase (PGDH)	Coenzyme transport and metabolism; Energy production and conversion	METABOLISM	-0.0449229	0.68339
NMA0171A	30	22	18	237	9.53	7.87	3.46	6.95	_	hypothetical integral membrane protein	_	_	-0.028975	0.600271
NMA1951	668	527	986	2223	212.14	188.55	189.35	196.68	_	putative AsmA-like protein	Cell wall/membrane/envelope biogenesis	CELLULAR PROCESSES AND SIGNALING	-0.0160131	0.76875
NMA2012	401	260	705	648	127.35	93.02	135.39	118.59	_	conserved hypothetical protein	Function unknown	POORLY CHARACTERIZED	-0.00869369	0.701941
NMA1546	1793	1308	2819	1485	569.4	467.97	541.36	526.25	prc	carboxy-terminal processing protease (C-terminal processing protease)	Cell wall/membrane/envelope biogenesis	CELLULAR PROCESSES AND SIGNALING	-0.00333242	0.760875
NMA1427	155	158	336	1010	49.22	56.53	64.53	56.76	_	putative glycosyl transferase (pseudogene part 2)	Cell wall/membrane/envelope biogenesis	CELLULAR PROCESSES AND SIGNALING	0.00233287	0.704265
NMA0711	202	185	349	630	64.15	66.19	67.02	65.79	nth	endonuclease III (DNA-(apurinic or apyrimidinic site) lyase)	Replication, recombination and repair	INFORMATION STORAGE AND PROCESSING	0.0125286	0.680824
NMA1641	46	3	94	822	14.61	1.07	18.05	11.24	_	truncated ISNme1 transposase (contains a 35 aa insertion)	Replication, recombination and repair	INFORMATION STORAGE AND PROCESSING	0.0138915	0.584276
NMA1395	1207	1203	2091	1308	383.31	430.41	401.56	405.09	hom	homoserine dehydrogenase (HDH)	Amino acid transport and metabolism	METABOLISM	0.0142439	0.777781
NMA1959	296	262	488	1065	94	93.74	93.72	93.82	rfaK	alpha 1,2 N-acetylglucosamine transferase	Cell wall/membrane/envelope biogenesis	CELLULAR PROCESSES AND SIGNALING	0.0176492	0.761484
NMA2126	69	78	174	276	21.91	27.91	33.42	27.74	_	conserved hypothetical protein	Replication, recombination and repair	INFORMATION STORAGE AND PROCESSING	0.0202054	0.621863
NMA0167	172	213	304	459	54.62	76.21	58.38	63.07	pyrI	aspartate carbamoyltransferase regulatory chain	Nucleotide transport and metabolism	METABOLISM	0.0305999	0.710168
NMA0233	68	40	112	423	21.59	14.31	21.51	19.14	_	conserved hypothetical lipoprotein	_	_	0.0329601	0.600261
NMA1179	359	251	580	834	114.01	89.8	111.38	105.06	serB	phosphoserine phosphatase (PSP; O-phosphoserine phosphohydrolase; PSPase)	Amino acid transport and metabolism	METABOLISM	0.0388033	0.75969
NMA0502	3468	2930	7481	213	1101.33	1048.29	1436.66	1195.43	rpsU	30S ribosomal protein S21	Translation, ribosomal structure and biogenesis	INFORMATION STORAGE AND PROCESSING	0.0433588	0.638437
NMA1247	938	735	1323	1476	297.88	262.97	254.07	271.64	trpE	anthranilate synthase component I (glutamine amido-transferase)	Amino acid transport and metabolism; Coenzyme transport and metabolism	METABOLISM	0.0503996	0.805504
NMA0887	288	344	549	324	91.46	123.08	105.43	106.66	_	conserved hypothetical protein	Function unknown	POORLY CHARACTERIZED	0.0506684	0.618228
NMA0883	346	256	493	594	109.88	91.59	94.68	98.72	_	hypothetical lipoprotein	_	_	0.060235	0.720088
NMA1249	329	287	566	1911	104.48	102.68	108.7	105.29	_	putative ABC transporter ATP-binding protein	General function prediction only	POORLY CHARACTERIZED	0.0626454	0.852197
NMA0173	85	35	129	659	26.99	12.52	24.77	21.43	_	putative peptidase	General function prediction only	POORLY CHARACTERIZED	0.0646435	0.706375
NMA1622	96	79	135	435	30.49	28.26	25.93	28.23	_	hypothetical integral membrane protein	_	_	0.0686461	0.729488
NMA0708	503	444	884	1086	159.74	158.85	169.76	162.79	nagZ	beta-hexosaminidase (N-acetyl-beta-glucosaminidase; beta-N-acetylhexosaminidase)	Carbohydrate transport and metabolism	METABOLISM	0.0728843	0.805738
NMA0061	69	16	66	840	21.91	5.72	12.67	13.44	_	putative ferredoxin	Energy production and conversion	METABOLISM	0.0826426	0.769329
NMA0435	313	253	558	1221	99.4	90.52	107.16	99.03	argJ	arginine biosynthesis bifunctional protein ArgJ [includes: glutamate N-acetyltransferase (ornithine acetyltransferase; ornithine transacetylase; OATase) and amino acid acetyltransferase (N-acetylglutamate synthase; AGS)]	Amino acid transport and metabolism	METABOLISM	0.0939162	0.846044
NMA1019	215	116	437	777	68.28	41.5	83.92	64.57	_	conserved hypothetical protein	Carbohydrate transport and metabolism; Cell wall/membrane/envelope biogenesis	METABOLISM; CELLULAR PROCESSES AND SIGNALING	0.103324	0.802684
NMA1294	39	21	81	201	12.39	7.51	15.56	11.82	_	hypothetical protein	_	_	0.115361	0.49262
NMA2151	1137	1106	1945	999	361.08	395.7	373.52	376.77	ilvE	putative branched-chain amino acid aminotransferase (BCAT)	Amino acid transport and metabolism; Coenzyme transport and metabolism	METABOLISM	0.118912	0.807589
NMA1727	739	535	991	1011	234.68	191.41	190.31	205.47	rfaF	ADP-heptose:LPS heptosyltransferase II	Cell wall/membrane/envelope biogenesis	CELLULAR PROCESSES AND SIGNALING	0.119536	0.840504
NMA0425	14	7	26	270	4.45	2.5	4.99	3.98	_	conserved hypothetical protein	_	_	0.121113	0.678421
NMA0881	77	131	122	612	24.45	46.87	23.43	31.58	_	conserved hypothetical periplasmic protein	_	_	0.125875	0.760895
NMA1607	1695	1233	2310	987	538.28	441.14	443.62	474.35	glk	glucokinase (glucose kinase)	Carbohydrate transport and metabolism	METABOLISM	0.1296	0.846765
NMA2040	1432	1387	2051	1233	454.76	496.24	393.88	448.29	_	putative transporter	Amino acid transport and metabolism; Carbohydrate transport and metabolism; Inorganic ion transport and metabolism	METABOLISM	0.149935	0.91931
NMA1519	407	289	649	828	129.25	103.4	124.63	119.09	_	putative esterase	General function prediction only	POORLY CHARACTERIZED	0.161393	0.841352
NMA0381	114	147	210	930	36.2	52.59	40.33	43.04	_	putative HTH-type transcriptional regulator MetR	Transcription	INFORMATION STORAGE AND PROCESSING	0.164758	0.893082
NMA0947	1459	1227	2092	963	463.34	438.99	401.75	434.69	hprK	HPr kinase/phosphorylase (HPrK/P; HPr(Ser) kinase/phosphorylase)	Signal transduction mechanisms	CELLULAR PROCESSES AND SIGNALING	0.175764	0.902133
NMA2223	727	576	1081	1857	230.87	206.08	207.6	214.85	_	putative ABC transporter ATP-binding protein	Defense mechanisms	CELLULAR PROCESSES AND SIGNALING	0.177346	0.98116
NMA1627	815	791	1448	2604	258.82	283	278.08	273.3	pepN	aminopeptidase N (alpha-aminoacylpeptide hydrolase)	Amino acid transport and metabolism	METABOLISM	0.179296	0.976711
NMA1746	365	334	523	384	115.91	119.5	100.44	111.95	dgk	diacylglycerol kinase (DAGK; diglyceride kinase; DGK)	Cell wall/membrane/envelope biogenesis	CELLULAR PROCESSES AND SIGNALING	0.180186	0.663039
NMA1252	0	0	0	558	0	0	0	0	_	truncated ISNme1 transposase	Replication, recombination and repair	INFORMATION STORAGE AND PROCESSING	0.190142	0.674572
NMA0052	109	70	113	567	34.62	25.04	21.7	27.12	_	conserved hypothetical integral membrane protein	Function unknown	POORLY CHARACTERIZED	0.191774	0.841352
NMA0388	310	288	552	825	98.45	103.04	106.01	102.5	_	putative periplasmic DNA ligase (polydeoxyribonucleotide synthase [ATP])	Replication, recombination and repair	INFORMATION STORAGE AND PROCESSING	0.198499	0.891635
NMA0217	819	767	1433	687	260.09	274.42	275.2	269.9	_	conserved hypothetical protein	General function prediction only	POORLY CHARACTERIZED	0.198752	0.836731
NMA0746	394	390	609	1056	125.12	139.53	116.95	127.2	apbE	thiamine biosynthesis lipoprotein ApbE	Coenzyme transport and metabolism	METABOLISM	0.199022	0.914322
NMA1142	3383	3372	5061	1404	1074.34	1206.42	971.92	1084.23	lpdA2	dihydrolipoyl dehydrogenase (E3 component of pyruvate complex; dihydrolipoamide dehydrogenase)	Energy production and conversion	METABOLISM	0.202971	0.933876
NMA0707	143	137	205	639	45.41	49.02	39.37	44.6	_	conserved hypothetical protein	Posttranslational modification, protein turnover, chaperones	CELLULAR PROCESSES AND SIGNALING	0.204042	0.799913
NMA2201	418	396	750	615	132.74	141.68	144.03	139.49	_	conserved hypothetical protein	Function unknown	POORLY CHARACTERIZED	0.204393	0.860859
NMA0411	1668	1389	2747	924	529.71	496.95	527.54	518.07	thrB	homoserine kinase (HSK; HK)	General function prediction only	POORLY CHARACTERIZED	0.204622	0.861195
NMA1958	334	259	490	765	106.07	92.66	94.1	97.61	lgtF	beta-1,4-glucosyltransferase	Cell wall/membrane/envelope biogenesis	CELLULAR PROCESSES AND SIGNALING	0.207577	0.846044
NMA0307A	21	8	15	129	6.67	2.86	2.88	4.14	_	0	_	_	0.208897	0.670117
NMA1645	18	31	39	534	5.72	11.09	7.49	8.1	_	conserved hypothetical lipoprotein	Cell wall/membrane/envelope biogenesis	CELLULAR PROCESSES AND SIGNALING	0.220148	0.829967
NMA0151	785	636	1272	570	249.29	227.55	244.28	240.37	_	putative methylase	Replication, recombination and repair	INFORMATION STORAGE AND PROCESSING	0.220903	0.841231
NMA0669	56	38	73	129	17.78	13.6	14.02	15.13	_	truncated two-component system transcriptional regulator protein (N-terminal 20% of the protein)	Signal transduction mechanisms; Transcription	CELLULAR PROCESSES AND SIGNALING; INFORMATION STORAGE AND PROCESSING	0.222395	0.677763
NMA0437	57	49	46	345	18.1	17.53	8.83	14.82	_	conserved hypothetical integral membrane protein	General function prediction only	POORLY CHARACTERIZED	0.229173	0.796727
NMA0966	53	62	116	234	16.83	22.18	22.28	20.43	_	putative thioredoxin	Energy production and conversion; Posttranslational modification, protein turnover, chaperones	METABOLISM; CELLULAR PROCESSES AND SIGNALING	0.23033	0.724329
NMA1336	464	360	715	771	147.35	128.8	137.31	137.82	_	putative oxidoreductase	Secondary metabolites biosynthesis, transport and catabolism; Lipid transport and metabolism	METABOLISM	0.231268	0.911758
NMA2184	29	4	30	228	9.21	1.43	5.76	5.47	_	truncated IS630 family transposase (C-terminal 20% of the protein)	Replication, recombination and repair	INFORMATION STORAGE AND PROCESSING	0.238277	0.71739
NMA0266	2683	3231	5561	426	852.04	1155.98	1067.94	1025.32	pilS2	pilS2 cassette	_	_	0.242554	0.724329
NMA0143	17618	11924	25785	372	5594.95	4266.14	4951.78	4937.62	rplL	50S ribosomal protein L7/L12	Translation, ribosomal structure and biogenesis	INFORMATION STORAGE AND PROCESSING	0.247961	0.5332
NMA1758	1847	1946	3184	1407	586.55	696.23	611.46	631.42	pepA	cytosol aminopeptidase (leucine aminopeptidase; LAP; leucyl aminopeptidase)	Amino acid transport and metabolism	METABOLISM	0.268618	0.981052
NMA0259	395	389	599	975	125.44	139.18	115.03	126.55	alx	Alx protein	Inorganic ion transport and metabolism	METABOLISM	0.269943	0.937742
NMA1542	276	202	516	717	87.65	72.27	99.09	86.34	trmB	tRNA (guanine-N(7)-)-methyltransferase (tRNA(m7G46)-methyltransferase)	General function prediction only	POORLY CHARACTERIZED	0.269989	0.911758
NMA1766	13573	11965	17664	1728	4310.38	4280.81	3392.22	3994.47	ilvI	acetolactate synthase large subunit (AHAS; acetohydroxy-acid synthase large subunit; ALS)	Amino acid transport and metabolism; Coenzyme transport and metabolism	METABOLISM	0.272569	0.900526
NMA1359	328	238	711	636	104.16	85.15	136.54	108.62	_	conserved hypothetical protein	Cell wall/membrane/envelope biogenesis	CELLULAR PROCESSES AND SIGNALING	0.272893	0.913857
NMA1953	266	202	608	516	84.47	72.27	116.76	91.17	_	conserved hypothetical protein	Function unknown	POORLY CHARACTERIZED	0.273816	0.8721
NMA1393	913	550	1412	1868	289.94	196.78	271.16	252.63	_	putative ABC transporter ATP-binding protein (pseudogene part 2)	General function prediction only	POORLY CHARACTERIZED	0.274141	0.922558
NMA1762	1104	1031	1383	996	350.6	368.87	265.59	328.35	argF	ornithine carbamoyltransferase (OTCase)	Amino acid transport and metabolism	METABOLISM	0.286349	1
NMA1248	22	22	36	366	6.99	7.87	6.91	7.26	_	conserved hypothetical integral membrane protein	_	_	0.290655	0.876883
NMA0940	875	520	1006	486	277.87	186.04	193.19	219.04	_	putative FxsA-like protein	General function prediction only	POORLY CHARACTERIZED	0.294801	0.893316
NMA1401	1540	1131	2108	1746	489.06	404.65	404.82	432.84	recD	exodeoxyribonuclease V alpha chain	Replication, recombination and repair	INFORMATION STORAGE AND PROCESSING	0.294989	0.981052
NMA0287	2227	2299	4218	1002	707.23	822.53	810.03	779.93	thiB	thiamine-binding periplasmic protein	Coenzyme transport and metabolism	METABOLISM	0.298957	0.992533
NMA0968	2112	1473	3293	864	670.71	527.01	632.39	610.04	purC	phosphoribosylaminoimidazole-succinocarboxamide synthase (SAICAR synthetase)	Nucleotide transport and metabolism	METABOLISM	0.298966	0.997417
NMA0065	97	128	131	378	30.8	45.8	25.16	33.92	_	putative SmpA-like lipoprotein (OmlA)	Translation, ribosomal structure and biogenesis	INFORMATION STORAGE AND PROCESSING	0.301309	0.769946
NMA0494	209	200	353	513	66.37	71.56	67.79	68.57	_	putative acetyltransferase	General function prediction only	POORLY CHARACTERIZED	0.310792	0.932171
NMA2225	59	44	92	225	18.74	15.74	17.67	17.38	xseB	exodeoxyribonuclease VII small subunit (exonuclease VII small subunit)	Replication, recombination and repair	INFORMATION STORAGE AND PROCESSING	0.3174	0.754461
NMA2074	2875	2367	4542	987	913.01	846.86	872.25	877.37	mraW	S-adenosyl-methyltransferase MraW	Cell wall/membrane/envelope biogenesis	CELLULAR PROCESSES AND SIGNALING	0.318405	0.984592
NMA0480	971	786	1664	1443	308.36	281.21	319.56	303.04	aldA	aldehyde dehydrogenase A (lactaldehyde dehydrogenase)	Energy production and conversion	METABOLISM	0.318975	0.972488
NMA0873	323	275	594	588	102.58	98.39	114.07	105.01	_	conserved hypothetical periplasmic protein	Function unknown	POORLY CHARACTERIZED	0.328239	0.882322
NMA1565	962	882	1644	1344	305.5	315.56	315.72	312.26	_	putative aldehyde dehydrogenase-like protein	Energy production and conversion	METABOLISM	0.330424	0.951583
NMA0769	238	195	340	654	75.58	69.77	65.29	70.21	_	IS1016 group transposase	Replication, recombination and repair	INFORMATION STORAGE AND PROCESSING	0.33502	0.720295
NMA0909	235	239	324	948	74.63	85.51	62.22	74.12	_	putative transporter	General function prediction only	POORLY CHARACTERIZED	0.335255	0.985974
NMA1366	5	3	8	735	1.59	1.07	1.54	1.4	cysH	adenosine phosphosulfate reductase (APS reductase; 5'-phosphoadenylylsulfate reductase; APS sulfotransferase)	Amino acid transport and metabolism; Coenzyme transport and metabolism	METABOLISM	0.340264	0.926705
NMA0394	505	427	726	876	160.37	152.77	139.42	150.86	_	putative NUDIX hydrolase	Replication, recombination and repair	INFORMATION STORAGE AND PROCESSING	0.341914	0.979818
NMA0292	161	112	213	285	51.13	40.07	40.9	44.03	_	conserved hypothetical protein	Replication, recombination and repair	INFORMATION STORAGE AND PROCESSING	0.344708	0.757834
NMA0032	130	81	245	693	41.28	28.98	47.05	39.1	_	conserved hypothetical protein	General function prediction only	POORLY CHARACTERIZED	0.347805	0.976711
NMA0213	627	555	958	417	199.12	198.57	183.98	193.89	dksA	DnaK suppressor protein	Signal transduction mechanisms	CELLULAR PROCESSES AND SIGNALING	0.353307	0.918833
NMA1243	43	29	63	1056	13.66	10.38	12.1	12.04	_	putative sulfate-binding protein	Inorganic ion transport and metabolism	METABOLISM	0.367917	0.937027
NMA1448	102	43	189	678	32.39	15.38	36.3	28.02	_	putative DNA repair protein RadC	Replication, recombination and repair	INFORMATION STORAGE AND PROCESSING	0.374395	0.967495
NMA0765	623	552	800	495	197.85	197.49	153.63	182.99	_	putative NosL-like lipoprotein	Energy production and conversion	METABOLISM	0.376948	0.977067
NMA1356	1375	1436	2054	1377	436.66	513.77	394.45	448.29	mpl	UDP-N-acetylmuramate:L-alanyl-gamma-D-glutamyl-meso-diaminopimelate ligase (murein peptide ligase)	Cell wall/membrane/envelope biogenesis	CELLULAR PROCESSES AND SIGNALING	0.37938	0.940473
NMA0807	474	406	1032	324	150.53	145.26	198.19	164.66	hisE	phosphoribosyl-ATP pyrophosphatase (PRA-PH)	Amino acid transport and metabolism	METABOLISM	0.387358	0.903698
NMA0706	72	93	126	372	22.87	33.27	24.2	26.78	_	conserved hypothetical integral membrane protein	Function unknown	POORLY CHARACTERIZED	0.387998	0.92045
NMA1016	417	455	900	759	132.43	162.79	172.84	156.02	rluF	ribosomal large subunit pseudouridine synthase F (rRNA-uridine isomerase F; rRNA pseudouridylate synthase F)	Translation, ribosomal structure and biogenesis	INFORMATION STORAGE AND PROCESSING	0.39218	0.979818
NMA0321	207	73	335	207	65.74	26.12	64.33	52.06	_	conserved hypothetical protein	_	_	0.398029	0.843767
NMA0942	1424	1450	2170	1302	452.22	518.78	416.73	462.58	bioA	adenosylmethionine-8-amino-7-oxononanoate aminotransferase (7,8-diamino-pelargonic acid aminotransferase; DAPA aminotransferase)	Coenzyme transport and metabolism	METABOLISM	0.399101	0.869907
NMA2137	19	43	27	291	6.03	15.38	5.19	8.87	_	hypothetical protein	_	_	0.400187	0.897933
NMA1681	135	145	249	342	42.87	51.88	47.82	47.52	_	hypothetical protein	_	_	0.401142	0.760875
NMA1272	470	509	981	663	149.26	182.11	188.39	173.25	_	conserved hypothetical protein	General function prediction only	POORLY CHARACTERIZED	0.405604	1
NMA0016	2035	2864	3890	1257	646.26	1024.67	747.04	805.99	nuoD	NADH-quinone oxidoreductase chain D (NADH dehydrogenase I, chain D; NDH-1, chain D)	Energy production and conversion	METABOLISM	0.416673	0.848871
NMA0307	147	111	175	375	46.68	39.71	33.61	40	_	conserved hypothetical protein	_	_	0.420609	0.954323
NMA1628	237	200	451	795	75.26	71.56	86.61	77.81	_	putative polynucleotidyl transferase	Replication, recombination and repair	INFORMATION STORAGE AND PROCESSING	0.421409	0.942416
NMA1952	1188	1176	2056	1479	377.27	420.75	394.84	397.62	ubiD	3-octaprenyl-4-hydroxybenzoate carboxy-lyase (polyprenyl p-hydroxybenzoate decarboxylase)	Coenzyme transport and metabolism	METABOLISM	0.421911	0.846103
NMA1263	266	261	396	537	84.47	93.38	76.05	84.63	nudF	ADP-ribose pyrophosphatase (ADP-ribose diphosphatase; adenosine diphosphoribose pyrophosphatase; ADPR-PPase; ADP-ribose phosphohydrolase; ASPPase)	Replication, recombination and repair	INFORMATION STORAGE AND PROCESSING	0.422046	0.972488
NMA1449	949	899	1610	1350	301.37	321.64	309.19	310.73	_	putative glutamate--cysteine ligase (gamma-glutamylcysteine synthetase)	_	_	0.424812	0.818779
NMA0200	3509	2427	4936	1638	1114.35	868.33	947.92	976.87	sacB	capsular polysaccharide phosphotransferase SacB (stealth protein SacB)	_	_	0.425776	0.857171
NMA0855	340	277	635	246	107.97	99.1	121.95	109.67	_	conserved hypothetical protein	_	_	0.430234	0.8784
NMA1917	4876	3759	8573	2157	1548.47	1344.88	1646.37	1513.24	spoT	guanosine-3',5'-bis(diphosphate) 3'-pyrophophohydrolase ((ppGpp)ase; penta-phosphate guanosine-3'-pyrophosphohydrolase)	Signal transduction mechanisms; Transcription	CELLULAR PROCESSES AND SIGNALING; INFORMATION STORAGE AND PROCESSING	0.432121	0.765117
NMA1651	979	972	1510	486	310.9	347.76	289.98	316.21	purE	phosphoribosylaminoimidazole carboxylase catalytic subunit (AIR carboxylase; AIRC)	Nucleotide transport and metabolism	METABOLISM	0.432473	1
NMA1149	10105	9778	16753	2829	3209.05	3498.35	3217.27	3308.22	sucA	2-oxoglutarate dehydrogenase E1 component (alpha-ketoglutarate dehydrogenase)	Energy production and conversion	METABOLISM	0.438087	0.775011
NMA1961	540	442	952	1338	171.49	158.14	182.82	170.82	_	putative sodium-dependent transporter	General function prediction only	POORLY CHARACTERIZED	0.438987	0.860741
NMA0635	574	479	1089	837	182.29	171.38	209.13	187.6	_	conserved hypothetical protein	General function prediction only	POORLY CHARACTERIZED	0.444126	0.960219
NMA1382	1265	1222	2591	948	401.73	437.2	497.58	445.5	_	conserved hypothetical periplasmic protein	Posttranslational modification, protein turnover, chaperones	CELLULAR PROCESSES AND SIGNALING	0.446815	0.864881
NMA1048	462	468	837	1332	146.72	167.44	160.74	158.3	_	putative PmbA-like protein	General function prediction only	POORLY CHARACTERIZED	0.448678	0.782531
NMA1163	536	373	578	591	170.22	133.45	111	138.22	trpG	anthranilate synthase component II (glutamine amido-transferase)	Amino acid transport and metabolism; Coenzyme transport and metabolism	METABOLISM	0.462484	0.957642
NMA2047	190	185	303	369	60.34	66.19	58.19	61.57	_	hypothetical protein	_	_	0.467055	0.950292
NMA0599	1455	1448	2242	1041	462.06	518.06	430.56	470.23	queA	S-adenosylmethionine:tRNA ribosyltransferase-isomerase (queuosine biosynthesis protein QueA)	Translation, ribosomal structure and biogenesis	INFORMATION STORAGE AND PROCESSING	0.470201	0.873487
NMA1228	1594	1153	2903	969	506.21	412.52	557.5	492.07	_	hypothetical protein	_	_	0.471158	0.905065
NMA0405	469	500	1001	564	148.94	178.89	192.23	173.35	gmhB	D,D-heptose 1,7-bisphosphate phosphatase (D-glycero-D-manno-heptose 1,7-bisphosphate phosphatase)	Amino acid transport and metabolism	METABOLISM	0.47233	0.984592
NMA1018	537	343	762	567	170.54	122.72	146.34	146.53	_	conserved hypothetical protein	Function unknown	POORLY CHARACTERIZED	0.475413	0.929425
NMA2208	1352	1198	2510	1005	429.36	428.62	482.02	446.67	_	putative phosphotransferase	General function prediction only	POORLY CHARACTERIZED	0.475992	0.828656
NMA0616	79	94	127	432	25.09	33.63	24.39	27.7	_	conserved hypothetical integral membrane protein	Function unknown	POORLY CHARACTERIZED	0.482476	0.890592
NMA0206	18	17	63	573	5.72	6.08	12.1	7.97	rfbC2	dTDP-4-dehydrorhamnose 3,5-epimerase (dTDP-4-keto-6-deoxyglucose 3,5-epimerase; dTDP-L-rhamnose synthetase)	Cell wall/membrane/envelope biogenesis	CELLULAR PROCESSES AND SIGNALING	0.496634	0.908627
NMA0077	401	315	676	624	127.35	112.7	129.82	123.29	gidB	methyltransferase GidB (glucose-inhibited division protein B)	Cell wall/membrane/envelope biogenesis	CELLULAR PROCESSES AND SIGNALING	0.504427	0.882322
NMA1061	182	153	307	417	57.8	54.74	58.96	57.16	_	hypothetical periplasmic protein	Function unknown	POORLY CHARACTERIZED	0.506408	0.995845
NMA2122	866	677	1485	1125	275.02	242.22	285.18	267.47	_	hypothetical periplasmic protein	_	_	0.51133	0.782531
NMA0641	0	0	0	579	0	0	0	0	_	putative pilin glycosyltransferase (pseudogene part 2)	Cell wall/membrane/envelope biogenesis	CELLULAR PROCESSES AND SIGNALING	0.519529	0.819263
NMA0269	1054	1131	2265	417	334.72	404.65	434.97	391.45	pilS5	pilS5 cassette	_	_	0.524313	0.874039
NMA2138	668	451	903	888	212.14	161.36	173.41	182.3	gluQ	putative glutamyl-Q tRNA(Asp) synthetase	Translation, ribosomal structure and biogenesis	INFORMATION STORAGE AND PROCESSING	0.531521	0.798497
NMA1465	224	152	387	960	71.14	54.38	74.32	66.61	_	putative ATPase	Cell cycle control, cell division, chromosome partitioning	CELLULAR PROCESSES AND SIGNALING	0.540868	0.791
NMA1113	1027	985	2095	1188	326.14	352.41	402.33	360.29	_	putative aminotransferase	Amino acid transport and metabolism	METABOLISM	0.541052	0.747251
NMA1104	1948	1306	3431	588	618.63	467.26	658.89	581.59	sodB	superoxide dismutase [Fe]	Inorganic ion transport and metabolism	METABOLISM	0.549449	0.944188
NMA0177	5852	6311	9795	1473	1858.42	2257.93	1881.04	1999.13	pykA	pyruvate kinase II (PK-2)	Carbohydrate transport and metabolism	METABOLISM	0.553078	0.697878
NMA1176	123	66	112	384	39.06	23.61	21.51	28.06	_	conserved hypothetical integral membrane protein	Function unknown	POORLY CHARACTERIZED	0.555958	0.890543
NMA0595	258	172	382	888	81.93	61.54	73.36	72.28	prmA	ribosomal protein L11 methyltransferase (L11 Mtase)	Translation, ribosomal structure and biogenesis	INFORMATION STORAGE AND PROCESSING	0.556695	0.776948
NMA0320	85	70	78	372	26.99	25.04	14.98	22.34	_	conserved hypothetical protein	_	_	0.556917	0.990116
NMA0505	200	282	439	687	63.51	100.89	84.31	82.9	_	putative D-methionine transport system permease protein MetI	Inorganic ion transport and metabolism	METABOLISM	0.560131	0.841231
NMA1371	882	916	1822	2376	280.1	327.72	349.9	319.24	rnr	ribonuclease R (RNase R; VacB protein)	Transcription	INFORMATION STORAGE AND PROCESSING	0.56075	0.676501
NMA0182	694	828	1484	1017	220.39	296.24	284.99	267.21	_	hypothetical lipoprotein	_	_	0.572963	0.846044
NMA1973	352	310	595	1569	111.78	110.91	114.26	112.32	mrtF	transport protein MrtF	Coenzyme transport and metabolism	METABOLISM	0.573583	0.74907
NMA1274	632	633	1113	1131	200.7	226.47	213.74	213.64	_	putative carboxypeptidase	Amino acid transport and metabolism	METABOLISM	0.573608	0.699054
NMA2174	543	330	748	1473	172.44	118.07	143.65	144.72	_	conserved hypothetical TPR-containing periplasmic protein	General function prediction only	POORLY CHARACTERIZED	0.580036	0.66052
NMA1811	4252	3898	7737	807	1350.31	1394.62	1485.82	1410.25	_	putative amino acid-binding lipoprotein (HBP)	Amino acid transport and metabolism; Signal transduction mechanisms	METABOLISM; CELLULAR PROCESSES AND SIGNALING	0.587491	0.750147
NMA0301	146	64	193	216	46.37	22.9	37.06	35.44	_	conserved hypothetical protein	_	_	0.58962	0.833819
NMA0892	5835	5709	9090	1545	1853.02	2042.55	1745.65	1880.41	purF	amidophosphoribosyltransferase (glutamine phosphoribosylpyrophosphate amidotransferase; ATASE; GPATase)	Nucleotide transport and metabolism	METABOLISM	0.590311	0.610353
NMA1566	442	415	865	714	140.37	148.48	166.12	151.65	_	putative transporter	Intracellular trafficking, secretion, and vesicular transport	CELLULAR PROCESSES AND SIGNALING	0.592012	0.761049
NMA1533	267	188	456	807	84.79	67.26	87.57	79.87	_	conserved hypothetical integral membrane protein	General function prediction only	POORLY CHARACTERIZED	0.59766	0.775011
NMA0304	220	131	369	801	69.87	46.87	70.86	62.53	_	putative CinA-like protein	General function prediction only	POORLY CHARACTERIZED	0.60645	0.73917
NMA1177	859	797	1724	1542	272.79	285.15	331.08	296.34	pntA	NAD(P) transhydrogenase subunit alpha (pyridine nucleotide transhydrogenase subunit alpha; nicotinamide nucleotide transhydrogenase subunit alpha)	Energy production and conversion	METABOLISM	0.607576	0.594094
NMA0319	317	239	567	756	100.67	85.51	108.89	98.36	mafS4	putative MafS4 cassette	_	_	0.609514	0.834639
NMA0507	354	406	541	570	112.42	145.26	103.89	120.52	_	putative aromatic acid decarboxylase	Coenzyme transport and metabolism	METABOLISM	0.616184	0.816628
NMA0316	107	90	140	303	33.98	32.2	26.89	31.02	_	hypothetical protein	_	_	0.620763	0.943245
NMA0018	895	1025	1345	483	284.23	366.72	258.3	303.08	nuoB	NADH-quinone oxidoreductase chain B (NADH dehydrogenase I, chain B; NDH-1, chain B)	Energy production and conversion	METABOLISM	0.621219	0.849264
NMA2025	777	442	1622	2097	246.75	158.14	311.49	238.79	tbp2	transferrin-binding protein 2 (TbpB)	Inorganic ion transport and metabolism	METABOLISM	0.622199	0.600271
NMA0571	219	247	358	528	69.55	88.37	68.75	75.56	_	conserved hypothetical protein	Signal transduction mechanisms	CELLULAR PROCESSES AND SIGNALING	0.624298	0.838875
NMA0704	119	115	181	423	37.79	41.14	34.76	37.9	_	putative 6-pyruvoyl tetrahydrobiopterin synthase (PTPS; PTP synthase)	Coenzyme transport and metabolism	METABOLISM	0.632058	0.891635
NMA1581	491	494	954	555	155.93	176.74	183.21	171.96	_	hypothetical lipoprotein	_	_	0.637484	0.828766
NMA0729	879	736	1487	1935	279.14	263.32	285.57	276.01	_	putative ABC transporter ATP-binding protein	Defense mechanisms	CELLULAR PROCESSES AND SIGNALING	0.640877	0.675385
NMA2180	1709	1486	2794	1056	542.73	531.66	536.56	536.98	aroG	phospho-2-dehydro-3-deoxyheptonate aldolase, Phe-sensitive (phospho-2-keto-3-deoxyheptonate aldolase; DAHP synthetase; 3-deoxy-D-arabino-heptulosonate 7-phosphate synthase)	Amino acid transport and metabolism	METABOLISM	0.6429	0.637233
NMA2032	511	419	675	810	162.28	149.91	129.63	147.27	_	putative mutator MutT protein (7,8-dihydro-8-oxoguanine-triphosphatase; 8-oxo-dGTPase; dGTP pyrophosphohydrolase)	Replication, recombination and repair	INFORMATION STORAGE AND PROCESSING	0.644368	0.738776
NMA0848	592	636	1041	870	188	227.55	199.91	205.15	galU	UTP--glucose-1-phosphate uridylyltransferase (UDP-glucose pyrophosphorylase; UDPGP; alpha-D-glucosyl-1-phosphate uridylyltransferase; uridine diphosphoglucose pyrophosphorylase)	Cell wall/membrane/envelope biogenesis	CELLULAR PROCESSES AND SIGNALING	0.646048	0.794469
NMA0251	441	333	729	657	140.05	119.14	140	133.06	_	conserved hypothetical periplasmic protein	Function unknown	POORLY CHARACTERIZED	0.647253	0.848064
NMA1518	877	752	1247	1137	278.51	269.05	239.48	262.34	_	putative alcohol dehydrogenase class III (S-(hydroxymethyl)glutathione dehydrogenase; glutathione-dependent formaldehyde dehydrogenase; FDH;FALDH)	Energy production and conversion	METABOLISM	0.649057	0.631788
NMA0836	654	516	882	1596	207.69	184.61	169.38	187.23	prfC	peptide chain release factor 3 (RF-3)	Translation, ribosomal structure and biogenesis	INFORMATION STORAGE AND PROCESSING	0.65166	0.574231
NMA1134	737	620	1484	846	234.05	221.82	284.99	246.95	_	hypothetical lipoprotein	_	_	0.669081	0.687522
NMA1671	395	319	576	924	125.44	114.13	110.62	116.73	_	putative transporter	Amino acid transport and metabolism; Carbohydrate transport and metabolism	METABOLISM	0.674775	0.697878
NMA0014	2895	2859	4600	1302	919.37	1022.89	883.39	941.88	nuoF	NADH-quinone oxidoreductase chain F (NADH dehydrogenase I, chain F; NDH-1, chain F)	Energy production and conversion	METABOLISM	0.674807	0.573657
NMA1933	172	188	247	360	54.62	67.26	47.43	56.44	_	hypothetical integral membrane protein	_	_	0.679064	0.9205
NMA2084	1240	1111	2120	3825	393.79	397.49	407.13	399.47	putA	bifunctional PutA protein [includes: proline dehydrogenase (proline oxidase) and delta-1-pyrroline-5-carboxylate dehydrogenase (P5C dehydrogenase)]	Amino acid transport and metabolism; Energy production and conversion	METABOLISM	0.682892	0.528066
NMA0308	183	118	227	357	58.12	42.22	43.59	47.98	_	hypothetical protein	_	_	0.688733	0.967495
NMA0243	2127	1555	3795	969	675.47	556.34	728.8	653.54	rfaC	lipooligosaccharide alpha-1,5 heptosyltransferase I	Cell wall/membrane/envelope biogenesis	CELLULAR PROCESSES AND SIGNALING	0.695696	0.609923
NMA0019	328	296	356	357	104.16	105.9	68.37	92.81	nuoA	NADH-quinone oxidoreductase chain A (NADH dehydrogenase I, chain A; NDH-1, chain A)	Energy production and conversion	METABOLISM	0.698788	0.995845
NMA1127	649	802	1153	753	206.1	286.94	221.42	238.15	rlmB	23S rRNA (guanosine-2'-O-)-methyltransferase RlmB (23S rRNA Gm2251 2'-O-methyltransferase)	Translation, ribosomal structure and biogenesis	INFORMATION STORAGE AND PROCESSING	0.699909	0.695258
NMA0506	523	578	1168	864	166.09	206.8	224.3	199.06	_	putative D-methionine-binding lipoprotein MetQ	Inorganic ion transport and metabolism	METABOLISM	0.708226	0.763223
NMA0877	33	44	34	165	10.48	15.74	6.53	10.92	_	hypothetical protein	_	_	0.718672	0.947865
NMA0252	206	147	331	354	65.42	52.59	63.57	60.53	_	putative arsenate reductase	Inorganic ion transport and metabolism	METABOLISM	0.720655	0.956868
NMA0289	1113	924	1344	486	353.46	330.59	258.1	314.05	_	conserved hypothetical protein	General function prediction only	POORLY CHARACTERIZED	0.736248	0.792041
NMA0239	20	7	34	318	6.35	2.5	6.53	5.13	_	hypothetical protein	_	_	0.736461	0.890592
NMA1365	30	21	46	924	9.53	7.51	8.83	8.62	cysD	sulfate adenylyltransferase subunit 2 (sulfate adenylate transferase; SAT; ATP-sulfurylase small subunit)	Amino acid transport and metabolism; Coenzyme transport and metabolism	METABOLISM	0.736847	0.580664
NMA0017	795	754	1421	594	252.47	269.76	272.89	265.04	nuoC	NADH-quinone oxidoreductase chain C (NADH dehydrogenase I, chain C; NDH-1, chain C)	Energy production and conversion	METABOLISM	0.73884	0.694931
NMA2228	1611	1422	2329	1446	511.61	508.76	447.26	489.21	nuoN	NADH-quinone oxidoreductase chain N (NADH dehydrogenase I, chain N; NDH-1, chain N)	Energy production and conversion	METABOLISM	0.742527	0.480684
NMA1691	126	173	240	483	40.01	61.9	46.09	49.33	_	putative acyl-CoA thioester hydrolase	Lipid transport and metabolism	METABOLISM	0.742991	0.759674
NMA0005	227	190	357	306	72.09	67.98	68.56	69.54	nuoK	NADH-quinone oxidoreductase chain K (NADH dehydrogenase I, chain K; NDH-1, chain K)	Energy production and conversion	METABOLISM	0.744095	0.890592
NMA0806	357	310	726	324	113.37	110.91	139.42	121.24	_	putative HitA-like protein	Carbohydrate transport and metabolism; Nucleotide transport and metabolism	METABOLISM	0.746064	0.886317
NMA0424	253	193	488	450	80.35	69.05	93.72	81.04	comP	minor pilin ComP	Cell motility; Intracellular trafficking, secretion, and vesicular transport	CELLULAR PROCESSES AND SIGNALING	0.748454	0.817811
NMA2048	948	922	1454	444	301.06	329.87	279.23	303.39	_	putative HTH-type transcriptional regulator	Transcription	INFORMATION STORAGE AND PROCESSING	0.751602	0.765117
NMA0702	372	315	495	660	118.14	112.7	95.06	108.63	_	conserved hypothetical protein	General function prediction only	POORLY CHARACTERIZED	0.752135	0.73377
NMA0754	60	65	116	360	19.05	23.26	22.28	21.53	_	conserved hypothetical integral membrane protein	Function unknown	POORLY CHARACTERIZED	0.765378	0.848871
NMA1246	282	177	335	546	89.55	63.33	64.33	72.41	_	conserved hypothetical protein	_	_	0.769331	0.687522
NMA0001	487	275	610	321	154.66	98.39	117.15	123.4	_	conserved hypothetical protein	Carbohydrate transport and metabolism	METABOLISM	0.781534	0.872223
NMA1429	266	246	365	1092	84.47	88.01	70.1	80.86	ribAB	bifunctional riboflavin biosynthesis protein [includes: GTP cyclohydrolase II and 3,4-dihydroxy-2-butanone 4-phosphate synthase (DHBP synthase)]	Coenzyme transport and metabolism	METABOLISM	0.785901	0.502917
NMA0386	1819	1350	3498	1785	577.66	483	671.76	577.47	_	putative RmuC-like protein	Function unknown	POORLY CHARACTERIZED	0.787599	0.45991
NMA0347	2133	1822	3146	2100	677.38	651.87	604.16	644.47	cysS	cysteinyl-tRNA synthetase (cysteine--tRNA ligase; CysRS)	Translation, ribosomal structure and biogenesis	INFORMATION STORAGE AND PROCESSING	0.787926	0.438638
NMA0703	160	149	217	519	50.81	53.31	41.67	48.6	_	conserved hypothetical protein	_	_	0.797739	0.685449
NMA1144	1016	808	1502	342	322.65	289.08	288.45	300.06	sdhD	succinate dehydrogenase membrane anchor protein	Energy production and conversion	METABOLISM	0.802032	0.81567
NMA1623	204	219	382	222	64.78	78.35	73.36	72.17	_	FrpA/C-like protein	_	_	0.802596	0.940069
NMA2226	838	654	1507	897	266.12	233.99	289.41	263.17	ispA	geranyltranstransferase (farnesyl-diphosphate synthase; FPP synthase)	Coenzyme transport and metabolism	METABOLISM	0.806462	0.547359
NMA0203	1378	1110	2234	1020	437.61	397.13	429.02	421.25	galE	UDP-glucose 4-epimerase (galactowaldenase; UDP-galactose 4-epimerase)	Cell wall/membrane/envelope biogenesis	CELLULAR PROCESSES AND SIGNALING	0.808813	0.627192
NMA1227	45	16	25	93	14.29	5.72	4.8	8.27	_	0	_	_	0.809241	0.932171
NMA1837	692	541	1221	465	219.76	193.56	234.48	215.93	_	putative peptidase	_	_	0.816532	0.763223
NMA1905	287	211	485	465	91.14	75.49	93.14	86.59	lrp	putative leucine-responsive regulatory protein	Transcription	INFORMATION STORAGE AND PROCESSING	0.828173	0.71739
NMA0060	1107	908	1629	1977	351.55	324.86	312.84	329.75	_	putative glutathione-regulated potassium-efflux system protein (K(+)/H(+) antiporter)	Inorganic ion transport and metabolism	METABOLISM	0.833693	0.558301
NMA1820	1151	914	2074	534	365.52	327.01	398.29	363.61	_	putative phospholipid hydroperoxide glutathione peroxidase (PHGPx)	Posttranslational modification, protein turnover, chaperones	CELLULAR PROCESSES AND SIGNALING	0.839145	0.662084
NMA1202	18	4	26	1092	5.72	1.43	4.99	4.05	_	putative acyl-CoA dehydrogenase	Lipid transport and metabolism	METABOLISM	0.840243	0.792041
NMA0015	534	506	942	474	169.58	181.04	180.9	177.17	nuoE	NADH-quinone oxidoreductase chain E (NADH dehydrogenase I, chain E; NDH-1, chain E)	Energy production and conversion	METABOLISM	0.842306	0.760895
NMA2169	546	278	495	1185	173.39	99.46	95.06	122.64	emrA	multidrug resistance protein A	Defense mechanisms	CELLULAR PROCESSES AND SIGNALING	0.84813	0.452675
NMA0216	161	159	287	408	51.13	56.89	55.12	54.38	_	hypothetical lipoprotein	_	_	0.858514	0.744448
NMA0207	2851	2502	4076	2019	905.39	895.16	782.76	861.1	_	putative oligopeptide transporter	Function unknown	POORLY CHARACTERIZED	0.860705	0.42655
NMA0305	608	515	973	987	193.08	184.26	186.86	188.06	_	putative peptidase	Intracellular trafficking, secretion, and vesicular transport; Posttranslational modification, protein turnover, chaperones	CELLULAR PROCESSES AND SIGNALING	0.877151	0.434667
NMA0408	910	883	1444	1653	288.99	315.92	277.31	294.07	_	conserved hypothetical membrane protein	Cell wall/membrane/envelope biogenesis	CELLULAR PROCESSES AND SIGNALING	0.877416	0.434765
NMA0010	1889	2106	3285	2262	599.89	753.48	630.86	661.41	nuoG	NADH-quinone oxidoreductase chain G (NADH dehydrogenase I, chain G; NDH-1, chain G)	Energy production and conversion	METABOLISM	0.883632	0.371162
NMA1929	1118	917	1729	1662	355.04	328.08	332.04	338.39	_	conserved hypothetical protein	General function prediction only	POORLY CHARACTERIZED	0.888929	0.388603
NMA1698	6525	7224	12455	2082	2072.15	2584.58	2391.87	2349.53	_	putative carbon starvation protein A	Signal transduction mechanisms	CELLULAR PROCESSES AND SIGNALING	0.889599	0.387017
NMA1694	1626	1179	2568	1557	516.37	421.82	493.16	477.12	_	conserved hypothetical integral membrane protein	Inorganic ion transport and metabolism	METABOLISM	0.889643	0.369197
NMA1367	18	36	38	1461	5.72	12.88	7.3	8.63	cysG	siroheme synthase [includes: uroporphyrin-III C-methyltransferase (urogen III methylase; SUMT; uroporphyrinogen III methylase; UROM), precorrin-2 dehydrogenase and sirohydrochlorin ferrochelatase]	Coenzyme transport and metabolism	METABOLISM	0.891235	0.426611
NMA1914	25	3	36	621	7.94	1.07	6.91	5.31	_	truncated hypothetical protein	_	_	0.893942	0.569168
NMA0919	488	325	654	756	154.97	116.28	125.59	132.28	_	conserved hypothetical integral membrane protein (pseudogene part 1)	Function unknown	POORLY CHARACTERIZED	0.89856	0.53278
NMA1928	1163	894	1485	1305	369.33	319.85	285.18	324.79	_	conserved hypothetical integral membrane protein	Function unknown	POORLY CHARACTERIZED	0.90503	0.358922
NMA0614	444	359	812	501	141	128.44	155.94	141.79	_	putative 4-hydroxyphenylacetate 3-monooxygenase, reductase component (4-HPA 3-monooxygenase small component; flavin:NADH reductase)	General function prediction only	POORLY CHARACTERIZED	0.905043	0.643487
NMA0961	1693	2232	3547	294	537.65	798.56	681.17	672.46	hfq	Hfq protein	General function prediction only	POORLY CHARACTERIZED	0.907059	0.834884
NMA1909	768	509	956	273	243.89	182.11	183.59	203.2	_	conserved hypothetical protein	Signal transduction mechanisms	CELLULAR PROCESSES AND SIGNALING	0.907097	0.882322
NMA1528	1082	840	1588	1212	343.61	300.53	304.96	316.37	_	putative uracil permease (uracil transporter)	Nucleotide transport and metabolism	METABOLISM	0.911128	0.391277
NMA1419	82	76	173	657	26.04	27.19	33.22	28.82	_	putative two-component system transcriptional regulator protein	Signal transduction mechanisms; Transcription	CELLULAR PROCESSES AND SIGNALING; INFORMATION STORAGE AND PROCESSING	0.915031	0.502168
NMA0062	386	331	651	1032	122.58	118.42	125.02	122.01	gapA	glyceraldehyde 3-phosphate dehydrogenase A (GAPDH)	Carbohydrate transport and metabolism	METABOLISM	0.915033	0.428872
NMA0158	1029	745	1159	1188	326.78	266.54	222.58	271.97	smf	Smf protein (DNA processing chain A)	Intracellular trafficking, secretion, and vesicular transport; Replication, recombination and repair	CELLULAR PROCESSES AND SIGNALING; INFORMATION STORAGE AND PROCESSING	0.920014	0.424449
NMA0580	736	785	1190	1311	233.73	280.86	228.53	247.71	argA	amino-acid acetyltransferase (N-acetylglutamate synthase; AGS; NAGS)	Amino acid transport and metabolism	METABOLISM	0.924988	0.438873
NMA1948	833	672	1300	786	264.54	240.43	249.65	251.54	_	putative DedA-family integral membrane protein	Function unknown	POORLY CHARACTERIZED	0.944364	0.484452
NMA1663	1915	1662	2481	3137	608.15	594.63	476.45	559.74	_	putative TonB-dependent siderophore receptor (pseudogene part 1)	Inorganic ion transport and metabolism	METABOLISM	0.945959	0.309287
NMA1150	3854	3816	7255	1212	1223.92	1365.28	1393.26	1327.48	sucB	2-oxoglutarate dehydrogenase E2 component (dihydrolipoyllysine-residue succinyltransferase component of 2-oxoglutarate dehydrogenase complex; dihydrolipoamide succinyltransferase component of 2-oxoglutarate dehydrogenase complex)	Energy production and conversion	METABOLISM	0.947742	0.387017
NMA0311	88	50	78	402	27.95	17.89	14.98	20.27	_	hypothetical protein	_	_	0.955081	0.676501
NMA1012	553	617	975	1158	175.62	220.75	187.24	194.54	metC	cystathionine beta-lyase (CBL; beta-cystathionase; cysteine lyase)	Amino acid transport and metabolism	METABOLISM	0.957296	0.380337
NMA0392	1619	1406	2143	1776	514.15	503.03	411.54	476.24	ptsI	phosphoenolpyruvate-protein phosphotransferase (phosphotransferase system, enzyme I; protein I)	Carbohydrate transport and metabolism	METABOLISM	0.959428	0.380338
NMA0057	242	200	474	1320	76.85	71.56	91.03	79.81	sda	L-serine dehydratase (L-serine deaminase; SDH; L-SD)	Amino acid transport and metabolism	METABOLISM	0.960644	0.380338
NMA2229	1870	1715	2947	1497	593.86	613.59	565.95	591.13	nuoM	NADH-quinone oxidoreductase chain M (NADH dehydrogenase I, chain M; NDH-1, chain M)	Energy production and conversion	METABOLISM	0.961327	0.301044
NMA0201	634	461	776	744	201.34	164.94	149.02	171.77	sacC	capsule biosynthesis protein SacC	_	_	0.962635	0.419413
NMA0468	460	409	751	1221	146.08	146.33	144.22	145.55	lysA	diaminopimelate decarboxylase (DAP decarboxylase)	Amino acid transport and metabolism	METABOLISM	0.970494	0.373823
NMA0391	295	237	534	270	93.68	84.79	102.55	93.68	ptsH	phosphocarrier protein HPr (phosphotransferase system, histidine-containing protein)	Carbohydrate transport and metabolism	METABOLISM	0.980067	0.735637
NMA0481	19	11	7	201	6.03	3.94	1.34	3.77	_	hypothetical protein	_	_	0.987467	0.909953
NMA1709	1012	1111	1475	747	321.38	397.49	283.26	334.04	_	putative amino acid ABC transporter permease protein	Amino acid transport and metabolism	METABOLISM	1.0038	0.477317
NMA1446	593	594	1080	1281	188.32	212.52	207.4	202.75	_	conserved hypothetical membrane-associated protein	_	_	1.0235	0.265483
NMA1658	4222	4655	5214	1047	1340.78	1665.45	1001.3	1335.85	recA	RecA protein (recombinase A)	Replication, recombination and repair	INFORMATION STORAGE AND PROCESSING	1.02956	0.335871
NMA0504	229	189	306	738	72.72	67.62	58.76	66.37	_	putative D-methionine transport system ATP-binding protein MetN	Inorganic ion transport and metabolism	METABOLISM	1.03964	0.387017
NMA1625	865	766	1310	1053	274.7	274.06	251.57	266.78	_	FrpA/C protein (pseudogene part 1)	Secondary metabolites biosynthesis, transport and catabolism	METABOLISM	1.04273	0.50934
NMA0030	198	208	368	738	62.88	74.42	70.67	69.32	_	conserved hypothetical protein	General function prediction only	POORLY CHARACTERIZED	1.04312	0.365769
NMA1923	301	268	667	1356	95.59	95.88	128.09	106.52	_	putative peptidase	Posttranslational modification, protein turnover, chaperones	CELLULAR PROCESSES AND SIGNALING	1.05871	0.265483
NMA1930	455	619	963	519	144.49	221.46	184.94	183.63	_	conserved hypothetical lipoprotein	Function unknown	POORLY CHARACTERIZED	1.07101	0.438873
NMA2016	2418	2017	3121	924	767.89	721.64	599.36	696.29	speB	agmatinase (agmatine ureohydrolase; AUH)	Amino acid transport and metabolism	METABOLISM	1.07499	0.309079
NMA1206	4302	3245	6113	3834	1366.19	1160.99	1173.95	1233.71	_	putative oxidoreductase	Energy production and conversion	METABOLISM	1.07585	0.234563
NMA1931	218	158	421	552	69.23	56.53	80.85	68.87	tag	DNA-3-methyladenine glycosylase I (3-methyladenine-DNA glycosylase I, constitutive; TAG I; DNA-3-methyladenine glycosidase I)	Replication, recombination and repair	INFORMATION STORAGE AND PROCESSING	1.07671	0.50591
NMA2079	2399	1394	4638	870	761.85	498.74	890.69	717.09	_	putative cell division protein FtsN	Cell cycle control, cell division, chromosome partitioning	CELLULAR PROCESSES AND SIGNALING	1.0801	0.291129
NMA0540	79	27	137	426	25.09	9.66	26.31	20.35	_	hypothetical protein	_	_	1.08407	0.489997
NMA0916	1084	1027	2066	885	344.25	367.44	396.76	369.48	_	conserved hypothetical protein	Function unknown	POORLY CHARACTERIZED	1.09215	0.302636
NMA0315	830	483	1540	597	263.58	172.81	295.74	244.04	mafS3	putative MafS3 cassette	_	_	1.09534	0.560497
NMA1380	162	207	256	276	51.45	74.06	49.16	58.22	_	conserved hypothetical protein	Function unknown	POORLY CHARACTERIZED	1.09538	0.68018
NMA1947	404	326	656	990	128.3	116.64	125.98	123.64	_	putative L-asparaginase I (L-asparagine amidohydrolase I; L-ASNase I)	Amino acid transport and metabolism; Translation, ribosomal structure and biogenesis	METABOLISM; INFORMATION STORAGE AND PROCESSING	1.10883	0.255927
NMA0317	46	16	39	270	14.61	5.72	7.49	9.27	_	hypothetical protein	_	_	1.12457	0.607979
NMA0894	205	100	227	498	65.1	35.78	43.59	48.16	_	putative colicin V production protein (DedE protein)	General function prediction only	POORLY CHARACTERIZED	1.12591	0.425976
NMA1260	440	313	835	846	139.73	111.98	160.35	137.36	_	conserved hypothetical protein	General function prediction only	POORLY CHARACTERIZED	1.12644	0.49262
NMA0312	0	0	0	207	0	0	0	0	mafS2	putative MafS2 cassette (pseudogene part 2)	_	_	1.12991	0.410047
NMA0768	2	0	0	966	0.64	0	0	0.21	_	IS1655 transposase	Replication, recombination and repair	INFORMATION STORAGE AND PROCESSING	1.13207	0.869907
NMA1688	404	375	723	708	128.3	134.17	138.85	133.77	gph1	phosphoglycolate phosphatase 1 (PGPase 1; PGP 1)	General function prediction only	POORLY CHARACTERIZED	1.13934	0.348366
NMA1364	69	21	94	1287	21.91	7.51	18.05	15.83	cysN	sulfate adenylyltransferase subunit 1 (sulfate adenylate transferase; SAT; ATP-sulfurylase large subunit)	Inorganic ion transport and metabolism	METABOLISM	1.15296	0.234009
NMA1204	167	124	321	372	53.03	44.36	61.65	53.01	_	conserved hypothetical integral membrane protein	Function unknown	POORLY CHARACTERIZED	1.15441	0.586279
NMA0199	3524	2575	5767	1119	1119.12	921.28	1107.5	1049.3	sacA	UDP-N-acetylglucosamine 2-epimerase (UDP-GlcNAc-2-epimerase)	Cell wall/membrane/envelope biogenesis	CELLULAR PROCESSES AND SIGNALING	1.15866	0.265531
NMA1522	1897	1226	2868	1095	602.43	438.63	550.77	530.61	_	conserved hypothetical protein	General function prediction only	POORLY CHARACTERIZED	1.15979	0.265383
NMA0002	1394	1444	2139	2025	442.69	516.63	410.78	456.7	nuoL	NADH-quinone oxidoreductase chain L (NADH dehydrogenase I, chain L; NDH-1, chain L)	Energy production and conversion; Inorganic ion transport and metabolism	METABOLISM	1.16113	0.227129
NMA1750	346	268	442	903	109.88	95.88	84.88	96.88	_	conserved hypothetical integral membrane protein	Function unknown	POORLY CHARACTERIZED	1.16348	0.282227
NMA0758	3862	3770	6910	1107	1226.46	1348.82	1327	1300.76	gcvT	glycine cleavage system T protein (aminomethyltransferase)	Amino acid transport and metabolism	METABOLISM	1.1861	0.201817
NMA0193	0	0	0	216	0	0	0	0	dcmH	cytosine-specific methyltransferase (pseudogene part 2)	Replication, recombination and repair	INFORMATION STORAGE AND PROCESSING	1.18769	0.252117
NMA0283	246	260	521	330	78.12	93.02	100.05	90.4	_	putative PhnA-like protein	Inorganic ion transport and metabolism	METABOLISM	1.18867	0.552334
NMA1087	404	356	708	792	128.3	127.37	135.97	130.54	speE	spermidine synthase (putrescine aminopropyltransferase; SPDSY)	Amino acid transport and metabolism	METABOLISM	1.19009	0.284769
NMA1118	1641	1154	2517	1116	521.13	412.87	483.37	472.46	lst	CMP-N-acetylneuraminate-beta-galactosamide-alpha-2,3-sialyltransferase (beta-galactoside alpha-2,3-sialyltransferase; alpha 2,3-ST: lipooligosaccharide sialyltransferase)	_	_	1.19334	0.213252
NMA1892	1786	1799	2859	1635	567.18	643.64	549.05	586.62	_	putative sulfatase	General function prediction only	POORLY CHARACTERIZED	1.19343	0.334401
NMA1934	2400	2411	3766	2853	762.17	862.6	723.23	782.67	gcvP	glycine dehydrogenase [decarboxylating] (glycine decarboxylase; glycine cleavage system P-protein)	Amino acid transport and metabolism	METABOLISM	1.19908	0.177741
NMA0547	1096	873	2077	726	348.06	312.34	398.87	353.09	_	putative methyltransferase	General function prediction only	POORLY CHARACTERIZED	1.20355	0.264963
NMA1965	232	211	405	783	73.68	75.49	77.78	75.65	_	putative HTH-type transcriptional regulator	Transcription	INFORMATION STORAGE AND PROCESSING	1.20567	0.225066
NMA2218	134	109	229	465	42.55	39	43.98	41.84	_	putative tRNA/rRNA methyltransferase	Translation, ribosomal structure and biogenesis	INFORMATION STORAGE AND PROCESSING	1.20608	0.40142
NMA0740	638	379	826	465	202.61	135.6	158.63	165.61	_	hypothetical protein	_	_	1.20785	0.384682
NMA1229	196	147	260	483	62.24	52.59	49.93	54.92	_	conserved hypothetical integral membrane protein	_	_	1.20921	0.365484
NMA1968	891	744	1693	1404	282.96	266.19	325.13	291.42	mtrE	outer-membrane lipoprotein MtrE	Cell wall/membrane/envelope biogenesis; Intracellular trafficking, secretion, and vesicular transport	CELLULAR PROCESSES AND SIGNALING	1.21139	0.205523
NMA1969	3153	2917	4818	3204	1001.3	1043.64	925.25	990.06	mtrD	drug efflux transport protein MtrD	Defense mechanisms	CELLULAR PROCESSES AND SIGNALING	1.21731	0.202241
NMA1454	224	144	331	729	71.14	51.52	63.57	62.07	_	type II restriction-modification system restriction enzyme NlaIV (R.NlaIV; type II restriction enzyme NlaIV; endonuclease NlaIV) (pseudogene part 1)	_	_	1.22534	0.302174
NMA1408	312	185	657	375	99.08	66.19	126.17	97.15	_	conserved hypothetical protein	Inorganic ion transport and metabolism	METABOLISM	1.22583	0.571655
NMA0390	387	486	661	438	122.9	173.88	126.94	141.24	ptsIIA	phosphotransferase system, enzyme IIA (protein IIA)	Carbohydrate transport and metabolism	METABOLISM	1.22884	0.435172
NMA1785	694	639	1092	903	220.39	228.62	209.71	219.57	_	conserved hypothetical integral membrane protein	Amino acid transport and metabolism; Carbohydrate transport and metabolism	METABOLISM	1.22959	0.216376
NMA0996	425	430	697	909	134.97	153.84	133.85	140.89	_	putative peroxidase	Inorganic ion transport and metabolism	METABOLISM	1.23029	0.231709
NMA1463	246	139	380	363	78.12	49.73	72.98	66.94	_	conserved hypothetical protein	Translation, ribosomal structure and biogenesis	INFORMATION STORAGE AND PROCESSING	1.23125	0.577884
NMA1424	397	435	842	675	126.08	155.63	161.7	147.8	_	conserved hypothetical protein	_	_	1.23352	0.284777
NMA0668	815	500	1021	1314	258.82	178.89	196.07	211.26	_	putative transporter	Energy production and conversion	METABOLISM	1.23693	0.226741
NMA2046	720	759	956	1203	228.65	271.55	183.59	227.93	_	putative NnrS-like protein	Inorganic ion transport and metabolism	METABOLISM	1.23864	0.178085
NMA1136	809	600	1339	1140	256.91	214.67	257.14	242.91	metX	homoserine O-acetyltransferase (homoserine O-trans-acetylase; homoserine transacetylase; HTA)	Amino acid transport and metabolism	METABOLISM	1.24345	0.193418
NMA2139	907	715	1079	1011	288.04	255.81	207.21	250.35	dusA	tRNA-dihydrouridine synthase A	Translation, ribosomal structure and biogenesis	INFORMATION STORAGE AND PROCESSING	1.24389	0.177488
NMA1908	7130	7292	11529	1356	2264.28	2608.91	2214.04	2362.41	_	conserved hypothetical protein	Function unknown	POORLY CHARACTERIZED	1.25355	0.155622
NMA1636	828	920	1632	879	262.95	329.16	313.41	301.84	_	hypothetical protein	_	_	1.25598	0.188813
NMA1027	213	115	251	411	67.64	41.14	48.2	52.33	_	hypothetical protein	_	_	1.25813	0.375581
NMA0499	242	301	502	393	76.85	107.69	96.4	93.65	_	putative SspB-like protein	General function prediction only	POORLY CHARACTERIZED	1.26273	0.507183
NMA0458	254	105	473	1113	80.66	37.57	90.84	69.69	_	ISNme1 transposase (contains a 35 aa insertion)	Replication, recombination and repair	INFORMATION STORAGE AND PROCESSING	1.27595	0.66249
NMA1603	586	396	1426	552	186.1	141.68	273.85	200.54	_	conserved hypothetical protein	Cell wall/membrane/envelope biogenesis; Cell cycle control, cell division, chromosome partitioning	CELLULAR PROCESSES AND SIGNALING	1.27783	0.311061
NMA1529	487	310	652	483	154.66	110.91	125.21	130.26	_	hypothetical periplasmic protein	_	_	1.28089	0.296647
NMA1469	200	225	249	558	63.51	80.5	47.82	63.94	ppiA	peptidyl-prolyl cis-trans isomerase A (PPIase A; rotamase A; cyclophilin A)	Posttranslational modification, protein turnover, chaperones	CELLULAR PROCESSES AND SIGNALING	1.28133	0.329962
NMA1363	56	56	79	1815	17.78	20.04	15.17	17.66	cysJ	sulfite reductase [NADPH] flavoprotein alpha-component (SIR-FP)	Inorganic ion transport and metabolism	METABOLISM	1.28519	0.191083
NMA1445	654	402	1184	1110	207.69	143.83	227.38	192.96	_	putative GTPase	General function prediction only	POORLY CHARACTERIZED	1.28569	0.160194
NMA0849	237	206	479	600	75.26	73.7	91.99	80.32	_	putative HAM1-like protein	Nucleotide transport and metabolism	METABOLISM	1.2991	0.284887
NMA0300	133	75	186	216	42.24	26.83	35.72	34.93	_	hypothetical integral membrane protein	Amino acid transport and metabolism; Carbohydrate transport and metabolism; Inorganic ion transport and metabolism	METABOLISM	1.30135	0.694931
NMA1126	579	634	1008	1392	183.87	226.83	193.58	201.43	_	putative transporter	Nucleotide transport and metabolism	METABOLISM	1.30424	0.152992
NMA1962	321	256	503	660	101.94	91.59	96.6	96.71	_	truncated putative Tat-translocated NosX-like protein	Coenzyme transport and metabolism	METABOLISM	1.30447	0.281029
NMA2080	2761	1843	3585	1497	876.81	659.38	688.47	741.55	_	putative Mg chelatase-like protein	Posttranslational modification, protein turnover, chaperones	CELLULAR PROCESSES AND SIGNALING	1.311	0.135873
NMA0755	165	54	314	606	52.4	19.32	60.3	44.01	_	conserved hypothetical protein	Function unknown	POORLY CHARACTERIZED	1.31372	0.261986
NMA1453	513	273	914	1272	162.91	97.67	175.53	145.37	nlaIVM	type II restriction-modification system modification methylase NlaIV (M.NlaIV; cytosine-specific methyltransferase NlaIV)	Replication, recombination and repair	INFORMATION STORAGE AND PROCESSING	1.31489	0.164177
NMA0006	945	781	1511	672	300.1	279.42	290.17	289.9	nuoJ	NADH-quinone oxidoreductase chain J (NADH dehydrogenase I, chain J; NDH-1, chain J)	Energy production and conversion	METABOLISM	1.31715	0.262087
NMA2024	1473	1145	2672	2733	467.78	409.65	513.13	463.52	tbp	transferrin-binding protein 1 (TbpA)	Inorganic ion transport and metabolism	METABOLISM	1.31867	0.132748
NMA0817	1249	1368	2105	966	396.65	489.44	404.25	430.11	_	putative spermidine/putrescine transport system permease protein	Amino acid transport and metabolism	METABOLISM	1.32355	0.176883
NMA0387	63	68	155	633	20.01	24.33	29.77	24.7	_	putative metallo-dependent hydrolase	General function prediction only	POORLY CHARACTERIZED	1.3284	0.287423
NMA1704	535	388	767	777	169.9	138.82	147.3	152	_	conserved hypothetical protein	Coenzyme transport and metabolism	METABOLISM	1.3325	0.159365
NMA1488	950	772	1335	993	301.69	276.2	256.38	278.09	mltB	membrane-bound lytic murein transglycosylase B (murein hydrolase B)	Cell wall/membrane/envelope biogenesis	CELLULAR PROCESSES AND SIGNALING	1.33611	0.171278
NMA0838	923	837	1254	768	293.12	299.46	240.82	277.8	hisF	imidazole glycerol phosphate synthase subunit HisF (IGP synthase cyclase subunit; IGP synthase subunit HisF; ImGP synthase subunit HisF; IGPS subunit HisF)	Amino acid transport and metabolism	METABOLISM	1.33629	0.203967
NMA0318	87	44	106	207	27.63	15.74	20.36	21.24	_	conserved hypothetical protein	_	_	1.3374	0.600261
NMA2098	3333	3856	6853	2259	1058.46	1379.59	1316.06	1251.37	_	truncated putative glycosyl hydrolase (part 1)	Carbohydrate transport and metabolism	METABOLISM	1.34602	0.124766
NMA1360	115	84	243	240	36.52	30.05	46.67	37.75	_	0	_	_	1.34805	0.637233
NMA2081	760	503	1428	354	241.35	179.96	274.23	231.85	_	conserved hypothetical protein	Function unknown	POORLY CHARACTERIZED	1.34981	0.416045
NMA1046	139	138	280	312	44.14	49.37	53.77	49.1	clpS	ATP-dependent Clp protease adaptor protein ClpS	Function unknown	POORLY CHARACTERIZED	1.352	0.427916
NMA1418	642	502	1222	1773	203.88	179.6	234.67	206.05	_	putative two-component system sensor protein	Signal transduction mechanisms	CELLULAR PROCESSES AND SIGNALING	1.35312	0.122759
NMA1281	0	0	0	186	0	0	0	0	_	0	_	_	1.35318	0.688244
NMA1005	98	75	148	279	31.12	26.83	28.42	28.79	_	conserved hypothetical protein	Function unknown	POORLY CHARACTERIZED	1.36093	0.437047
NMA2189	636	484	911	807	201.97	173.16	174.95	183.36	_	putative cytochrome C biogenesis protein	General function prediction only	POORLY CHARACTERIZED	1.36167	0.16244
NMA1362	172	96	340	1770	54.62	34.35	65.29	51.42	cysI	sulfite reductase [NADPH] hemoprotein beta-component (SIR-HP; SIRHP)	Inorganic ion transport and metabolism	METABOLISM	1.37829	0.185485
NMA1634	928	848	1505	1374	294.71	303.4	289.02	295.71	_	putative ATP-dependent RNA helicase	Replication, recombination and repair; Transcription; Translation, ribosomal structure and biogenesis	INFORMATION STORAGE AND PROCESSING	1.3843	0.153867
NMA1525	2102	1908	3748	615	667.53	682.64	719.77	689.98	clpP	ATP-dependent Clp protease proteolytic subunit (endopeptidase Clp)	Intracellular trafficking, secretion, and vesicular transport; Posttranslational modification, protein turnover, chaperones	CELLULAR PROCESSES AND SIGNALING	1.38835	0.277799
NMA1411	97	87	184	309	30.8	31.13	35.34	32.42	_	conserved hypothetical protein	_	_	1.38909	0.463172
NMA1358	858	557	1272	1053	272.48	199.28	244.28	238.68	bioB	biotin synthase (biotin synthetase)	Coenzyme transport and metabolism	METABOLISM	1.39907	0.150144
NMA1396	265	164	316	435	84.16	58.68	60.69	67.84	_	hypothetical periplasmic protein	_	_	1.40037	0.262087
NMA0601	113	64	182	900	35.89	22.9	34.95	31.24	crgA	HTH-type transcriptional regulator CrgA	Transcription	INFORMATION STORAGE AND PROCESSING	1.40833	0.17564
NMA0638	666	617	1032	1176	211.5	220.75	198.19	210.15	pglC	pilin glycosyl transferase PglC	Cell wall/membrane/envelope biogenesis	CELLULAR PROCESSES AND SIGNALING	1.4086	0.221193
NMA0299	3736	3300	6718	1494	1186.44	1180.67	1290.13	1219.08	_	transferrin-binding protein-like lipoprotein (lipoprotein GNA2132)	_	_	1.41839	0.128904
NMA2196	75	73	138	399	23.82	26.12	26.5	25.48	_	conserved hypothetical integral membrane protein	Function unknown	POORLY CHARACTERIZED	1.42189	0.362693
NMA0842	387	299	651	1059	122.9	106.98	125.02	118.3	fbpC	iron(III)-transport system ATP-binding protein FbpC (ferric cations import ATP-binding protein FbpC)	Amino acid transport and metabolism	METABOLISM	1.4318	0.166775
NMA2192	827	659	1220	660	262.63	235.78	234.29	244.23	_	conserved hypothetical protein	Function unknown	POORLY CHARACTERIZED	1.44784	0.191041
NMA1706	275	237	524	1260	87.33	84.79	100.63	90.92	pncB	nicotinate phosphoribosyltransferase (NAPRTase)	Coenzyme transport and metabolism	METABOLISM	1.4523	0.107674
NMA0745	87	43	82	216	27.63	15.38	15.75	19.59	_	conserved hypothetical membrane-associated protein	Function unknown	POORLY CHARACTERIZED	1.45753	0.484452
NMA1353	30	32	27	237	9.53	11.45	5.19	8.72	_	hypothetical lipoprotein	_	_	1.46685	0.428404
NMA0084	1311	1381	2299	1341	416.33	494.09	441.5	450.64	_	putative zinc metallopeptidase	Cell wall/membrane/envelope biogenesis	CELLULAR PROCESSES AND SIGNALING	1.47163	0.167604
NMA0915	426	405	681	513	135.28	144.9	130.78	136.99	_	conserved hypothetical integral membrane protein	Function unknown	POORLY CHARACTERIZED	1.47531	0.182615
NMA0816	2125	1951	4120	1125	674.84	698.02	791.21	721.36	_	putative spermidine/putrescine transport system ATP-binding protein	Amino acid transport and metabolism	METABOLISM	1.48124	0.100102
NMA1633	514	499	792	1011	163.23	178.53	152.1	164.62	dusB	tRNA-dihydrouridine synthase B	Translation, ribosomal structure and biogenesis	INFORMATION STORAGE AND PROCESSING	1.48182	0.0875208
NMA1643	444	413	940	477	141	147.76	180.52	156.43	greA	transcription elongation factor GreA (transcript cleavage factor GreA)	Transcription	INFORMATION STORAGE AND PROCESSING	1.48344	0.269497
NMA1954	505	360	577	435	160.37	128.8	110.81	133.33	_	conserved hypothetical integral membrane protein	Function unknown	POORLY CHARACTERIZED	1.49038	0.269972
NMA0445	6563	5423	11492	3963	2084.21	1940.23	2206.94	2077.13	purL	phosphoribosylformylglycinamidine synthase (FGAM synthase; FGAMS; formylglycinamide ribotide amidotransferase; FGARAT; formylglycinamide ribotide synthetase)	Nucleotide transport and metabolism	METABOLISM	1.49223	0.096685
NMA2030	792	654	977	1143	251.52	233.99	187.62	224.38	_	putative methylase	Replication, recombination and repair	INFORMATION STORAGE AND PROCESSING	1.49351	0.108919
NMA1145	6266	6662	10403	1764	1989.9	2383.51	1997.8	2123.74	sdhA	succinate dehydrogenase flavoprotein subunit	Energy production and conversion	METABOLISM	1.49545	0.084911
NMA0485	2103	1654	3416	861	667.85	591.76	656.01	638.54	_	putative ABC transporter ATP-binding protein	Secondary metabolites biosynthesis, transport and catabolism	METABOLISM	1.49863	0.108226
NMA0753	581	526	1153	1422	184.51	188.19	221.42	198.04	_	conserved hypothetical integral membrane protein	Inorganic ion transport and metabolism	METABOLISM	1.5022	0.144978
NMA0338	71	59	93	594	22.55	21.11	17.86	20.51	_	conserved hypothetical membrane-associated protein	Cell wall/membrane/envelope biogenesis	CELLULAR PROCESSES AND SIGNALING	1.50861	0.144513
NMA0556	238	222	367	444	75.58	79.43	70.48	75.16	_	hypothetical periplasmic protein	_	_	1.50929	0.21386
NMA1557	3337	2080	6138	1539	1059.73	744.18	1178.75	994.22	_	conserved hypothetical protein	Function unknown	POORLY CHARACTERIZED	1.51464	0.210749
NMA1652	803	864	1429	717	255.01	309.12	274.43	279.52	_	conserved hypothetical TPR-containing periplasmic protein	Function unknown	POORLY CHARACTERIZED	1.51813	0.116194
NMA0339	2692	1348	1361	609	854.9	482.28	261.37	532.85	_	conserved hypothetical lipoprotein	General function prediction only	POORLY CHARACTERIZED	1.52493	0.152694
NMA1405	197	167	295	279	62.56	59.75	56.65	59.65	_	hypothetical periplasmic protein	_	_	1.52603	0.436162
NMA1090	808	794	1474	1839	256.6	284.08	283.07	274.58	_	conserved hypothetical TPR-containing periplasmic protein	General function prediction only	POORLY CHARACTERIZED	1.52686	0.150942
NMA1617	1311	1023	2174	561	416.33	366.01	417.5	399.95	sodC	superoxide dismutase [Cu-Zn]	Inorganic ion transport and metabolism	METABOLISM	1.528	0.252903
NMA0463	613	672	1336	507	194.67	240.43	256.57	230.55	luxS	S-ribosylhomocysteine lyase (autoinducer-2 production protein LuxS; AI-2 synthesis protein)	Signal transduction mechanisms	CELLULAR PROCESSES AND SIGNALING	1.53125	0.164626
NMA1135	442	302	723	582	140.37	108.05	138.85	129.09	_	putative methionine biosynthesis protein MetW	Secondary metabolites biosynthesis, transport and catabolism	METABOLISM	1.53369	0.162589
NMA1086	218	149	250	642	69.23	53.31	48.01	56.85	_	putative hydrolase	General function prediction only	POORLY CHARACTERIZED	1.53482	0.124774
NMA1520	1619	1082	2499	1152	514.15	387.12	479.91	460.39	_	putative ATPase	General function prediction only	POORLY CHARACTERIZED	1.53605	0.0861369
NMA2230	1234	987	1868	1716	391.88	353.13	358.73	367.91	_	conserved hypothetical protein	Function unknown	POORLY CHARACTERIZED	1.54342	0.108455
NMA1657	357	348	784	336	113.37	124.51	150.56	129.48	_	conserved hypothetical protein	Function unknown	POORLY CHARACTERIZED	1.55312	0.310286
NMA0011	74	40	105	270	23.5	14.31	20.16	19.33	_	conserved hypothetical protein	Replication, recombination and repair	INFORMATION STORAGE AND PROCESSING	1.55345	0.326033
NMA2178	775	529	1189	477	246.12	189.26	228.34	221.24	_	putative adenylate cyclase	Function unknown	POORLY CHARACTERIZED	1.55616	0.17043
NMA0831	2138	2238	3422	1140	678.97	800.71	657.17	712.28	_	putative spermidine/putrescine-binding lipoprotein	Amino acid transport and metabolism	METABOLISM	1.55738	0.0716213
NMA1051	768	615	1186	714	243.89	220.03	227.76	230.56	_	hypothetical integral membrane protein	_	_	1.55878	0.142296
NMA0260	344	361	476	450	109.24	129.16	91.41	109.94	_	conserved hypothetical integral membrane protein	Inorganic ion transport and metabolism	METABOLISM	1.56358	0.209064
NMA0063	145	110	205	726	46.05	39.36	39.37	41.59	aat	leucyl/phenylalanyl-tRNA--protein transferase (L/F- transferase; leucyltransferase; phenylalanyltransferase)	Posttranslational modification, protein turnover, chaperones	CELLULAR PROCESSES AND SIGNALING	1.56539	0.12809
NMA0007	459	356	483	708	145.76	127.37	92.76	121.96	_	hypothetical protein	_	_	1.56783	0.115238
NMA0977	3388	2372	4951	1794	1075.93	848.65	950.8	958.46	_	putative GTP-binding protein LepA	Cell wall/membrane/envelope biogenesis	CELLULAR PROCESSES AND SIGNALING	1.56905	0.0690704
NMA0171	216	121	325	720	68.6	43.29	62.41	58.1	_	hypothetical protein	_	_	1.58273	0.0875615
NMA0229	116	58	160	747	36.84	20.75	30.73	29.44	_	conserved hypothetical protein	Function unknown	POORLY CHARACTERIZED	1.58452	0.0880238
NMA1697	4420	3371	5061	381	1403.66	1206.07	971.92	1193.88	_	hypothetical lipoprotein	_	_	1.5851	0.279292
NMA0557	194	226	321	516	61.61	80.86	61.65	68.04	_	conserved hypothetical lipoprotein	Translation, ribosomal structure and biogenesis	INFORMATION STORAGE AND PROCESSING	1.58631	0.16244
NMA2219	238	200	392	720	75.58	71.56	75.28	74.14	_	putative RlpA-like protein	Cell wall/membrane/envelope biogenesis	CELLULAR PROCESSES AND SIGNALING	1.59199	0.120401
NMA0665	1099	1089	1940	1410	349.01	389.62	372.56	370.4	dacB	D-alanyl-D-alanine carboxypeptidase (DD-peptidase; DD-carboxypeptidase)	Cell wall/membrane/envelope biogenesis	CELLULAR PROCESSES AND SIGNALING	1.59246	0.0648379
NMA0253	286	289	490	483	90.83	103.4	94.1	96.11	_	putative periplasmic thioredoxin	Energy production and conversion; Posttranslational modification, protein turnover, chaperones	METABOLISM; CELLULAR PROCESSES AND SIGNALING	1.59818	0.172468
NMA0444	546	417	745	753	173.39	149.19	143.07	155.22	_	putative hydroxyacylglutathione hydrolase (glyoxalase II; Glx II)	General function prediction only	POORLY CHARACTERIZED	1.59875	0.0856828
NMA0225	755	668	1195	903	239.77	239	229.49	236.08	_	conserved hypothetical lipoprotein	General function prediction only	POORLY CHARACTERIZED	1.60839	0.0714952
NMA1725	818	623	1222	1929	259.77	222.9	234.67	239.11	autB	putative autotransporter B	Cell wall/membrane/envelope biogenesis; Intracellular trafficking, secretion, and vesicular transport	CELLULAR PROCESSES AND SIGNALING	1.61058	0.0614689
NMA1621	12	0	10	540	3.81	0	1.92	1.91	_	IS1016 group transposase	Replication, recombination and repair	INFORMATION STORAGE AND PROCESSING	1.61155	0.211215
NMA2018	1258	858	1216	285	399.5	306.97	233.52	313.33	_	hypothetical periplasmic protein	Function unknown	POORLY CHARACTERIZED	1.61282	0.284566
NMA2158	67	107	169	210	21.28	38.28	32.45	30.67	_	putative UPF0243 zinc-binding protein	Function unknown	POORLY CHARACTERIZED	1.62	0.331832
NMA0840	517	335	783	639	164.18	119.86	150.37	144.8	hisH	imidazole glycerol phosphate synthase subunit HisH (IGP synthase glutamine amidotransferase subunit; IGP synthase subunit HisH; ImGP synthase subunit HisH; IGPS subunit HisH)	Amino acid transport and metabolism	METABOLISM	1.63205	0.159533
NMA1674	784	750	1083	624	248.98	268.33	207.98	241.76	_	putative transglycosylase	Cell wall/membrane/envelope biogenesis	CELLULAR PROCESSES AND SIGNALING	1.63628	0.086624
NMA1045	1671	1309	3151	2280	530.66	468.33	605.12	534.7	clpA	ATP-dependent Clp protease ATP-binding subunit ClpA	Posttranslational modification, protein turnover, chaperones	CELLULAR PROCESSES AND SIGNALING	1.6414	0.0855639
NMA0861	153	124	220	390	48.59	44.36	42.25	45.07	_	putative endoribonuclease	Translation, ribosomal structure and biogenesis	INFORMATION STORAGE AND PROCESSING	1.6469	0.269972
NMA2017	2348	2225	3894	1893	745.66	796.05	747.81	763.17	speA	biosynthetic arginine decarboxylase (ADC)	Amino acid transport and metabolism	METABOLISM	1.65551	0.0463503
NMA1763	20874	18944	38193	1014	6628.96	6777.73	7334.63	6913.78	ilvC	ketol-acid reductoisomerase (acetohydroxy-acid isomeroreductase; alpha-keto-beta-hydroxylacil reductoisomerase)	Amino acid transport and metabolism; Coenzyme transport and metabolism	METABOLISM	1.65763	0.220289
NMA0230	100	63	225	588	31.76	22.54	43.21	32.5	_	putative ECF-family RNA polymerase sigma factor	Transcription	INFORMATION STORAGE AND PROCESSING	1.66187	0.12684
NMA1684	1097	1004	1695	1215	348.37	359.21	325.51	344.36	_	putative aminotransferase	Amino acid transport and metabolism	METABOLISM	1.66517	0.0911512
NMA1500	737	400	958	1014	234.05	143.11	183.98	187.05	_	putative type II restriction-modification system enzyme Mod	Replication, recombination and repair	INFORMATION STORAGE AND PROCESSING	1.66903	0.0798139
NMA1938	787	688	1432	1089	249.93	246.15	275	257.03	trmA	tRNA (uracil-5-)-methyltransferase (tRNA(M-5-U54)-methyltransferase; RUMT)	Translation, ribosomal structure and biogenesis	INFORMATION STORAGE AND PROCESSING	1.68447	0.0770302
NMA1341	497	352	887	564	157.83	125.94	170.34	151.37	_	conserved hypothetical protein	_	_	1.68699	0.0998394
NMA0008	1296	1133	2088	480	411.57	405.36	400.98	405.97	nuoI	NADH-quinone oxidoreductase chain I (NADH dehydrogenase I, chain I; NDH-1, chain I)	Energy production and conversion	METABOLISM	1.68827	0.224777
NMA1836	258	171	258	198	81.93	61.18	49.55	64.22	_	hypothetical periplasmic protein	_	_	1.70085	0.331253
NMA2065	317	248	531	273	100.67	88.73	101.97	97.12	_	conserved hypothetical TPR-containing periplasmic protein	General function prediction only	POORLY CHARACTERIZED	1.70146	0.287031
NMA0314	158	61	109	318	50.18	21.82	20.93	30.98	_	hypothetical protein	_	_	1.7113	0.223693
NMA2091	109	113	190	336	34.62	40.43	36.49	37.18	_	putative small multidrug resistance protein	Inorganic ion transport and metabolism	METABOLISM	1.71208	0.164244
NMA0618	2982	2949	4869	1092	946.99	1055.09	935.05	979.04	_	putative GTP-dependent nucleic acid-binding protein EngD	Translation, ribosomal structure and biogenesis	INFORMATION STORAGE AND PROCESSING	1.71406	0.0541675
NMA1472	278	224	422	456	88.28	80.14	81.04	83.16	_	putative low molecular weight protein-tyrosine-phosphatase (PTPase; small, acidic phosphotyrosine protein phosphatase; PY protein phosphatase)	Signal transduction mechanisms	CELLULAR PROCESSES AND SIGNALING	1.71468	0.115632
NMA1347	340	266	326	198	107.97	95.17	62.61	88.58	_	conserved hypothetical protein	Function unknown	POORLY CHARACTERIZED	1.7153	0.342021
NMA0962	108	57	186	939	34.3	20.39	35.72	30.14	pbpG	penicillin-binding protein (D-alanyl-D-alanine carboxypeptidase; DD-peptidase; DD-carboxypeptidase)	Cell wall/membrane/envelope biogenesis	CELLULAR PROCESSES AND SIGNALING	1.71562	0.0463604
NMA1452	269	331	575	642	85.43	118.42	110.42	104.76	leuD	3-isopropylmalate dehydratase small subunit (isopropylmalate isomerase; alpha-IPM isomerase; IPMI)	Amino acid transport and metabolism	METABOLISM	1.72005	0.0810507
NMA0075	136	112	203	585	43.19	40.07	38.98	40.75	rnhB	ribonuclease HII (RNase HII)	Replication, recombination and repair	INFORMATION STORAGE AND PROCESSING	1.7214	0.12536
NMA0837	194	210	375	396	61.61	75.13	72.02	69.59	hisI	phosphoribosyl-AMP cyclohydrolase (PRA-CH)	Amino acid transport and metabolism	METABOLISM	1.72339	0.306077
NMA1143	884	682	1545	378	280.73	244	296.7	273.81	sdhC	succinate dehydrogenase cytochrome b-556 subunit	Energy production and conversion	METABOLISM	1.72442	0.151044
NMA1391	280	277	446	516	88.92	99.1	85.65	91.22	_	conserved hypothetical periplasmic protein	_	_	1.72884	0.100223
NMA2029	612	564	972	873	194.35	201.79	186.66	194.27	_	conserved hypothetical protein	Function unknown	POORLY CHARACTERIZED	1.73263	0.0592891
NMA0272	959	854	1297	363	304.55	305.54	249.08	286.39	pilS8	pilS8 cassette	_	_	1.73623	0.493755
NMA2097	605	454	988	666	192.13	162.43	189.74	181.43	pgmB'	truncated beta-phosphoglucomutase (beta-PGM)	General function prediction only	POORLY CHARACTERIZED	1.73709	0.159533
NMA1266	4147	3537	6054	3045	1316.96	1265.46	1162.62	1248.35	ftsK2	DNA translocase FtsK2	Cell cycle control, cell division, chromosome partitioning	CELLULAR PROCESSES AND SIGNALING	1.73907	0.0429192
NMA0071	8257	7471	13104	2760	2622.18	2672.95	2516.51	2603.88	rne	ribonuclease E (RNase E)	Translation, ribosomal structure and biogenesis	INFORMATION STORAGE AND PROCESSING	1.74812	0.0652585
NMA1147	363	164	189	249	115.28	58.68	36.3	70.08	_	conserved hypothetical TPR-containing protein	Function unknown	POORLY CHARACTERIZED	1.749	0.466144
NMA0187	31	22	53	555	9.84	7.87	10.18	9.3	rfbC1	dTDP-4-dehydrorhamnose 3,5-epimerase (dTDP-4-keto-6-deoxyglucose 3,5-epimerase; dTDP-L-rhamnose synthetase)	Cell wall/membrane/envelope biogenesis	CELLULAR PROCESSES AND SIGNALING	1.75004	0.627939
NMA1415	302	241	430	864	95.91	86.22	82.58	88.24	_	conserved hypothetical protein	General function prediction only	POORLY CHARACTERIZED	1.75319	0.0657342
NMA2067	25	30	62	183	7.94	10.73	11.91	10.19	_	hypothetical periplasmic protein	_	_	1.75364	0.365313
NMA2069	869	762	1393	1645	275.97	272.63	267.51	272.04	dca	division cluster competence-associated protein (pseudogene part 2)	General function prediction only	POORLY CHARACTERIZED	1.75738	0.0408323
NMA0470	1232	1107	1829	1536	391.25	396.06	351.24	379.52	_	putative sodium-dependent transporter	General function prediction only	POORLY CHARACTERIZED	1.76135	0.0548108
NMA1375	113	109	220	321	35.89	39	42.25	39.04	_	putative HTH-type transcriptional regulator	Transcription	INFORMATION STORAGE AND PROCESSING	1.76767	0.338063
NMA1507	636	727	1101	1977	201.97	260.1	211.44	224.51	_	putative membrane-bound lytic murein transglycosylase D (murein hydrolase D)	Cell wall/membrane/envelope biogenesis	CELLULAR PROCESSES AND SIGNALING	1.76919	0.0391132
NMA0572	1086	700	1702	657	344.88	250.44	326.85	307.39	pcm	protein-L-isoaspartate O-methyltransferase (protein-beta-aspartate methyltransferase; PIMT; protein L-isoaspartyl methyltransferase; L-isoaspartyl protein carboxyl methyltransferase)	Posttranslational modification, protein turnover, chaperones	CELLULAR PROCESSES AND SIGNALING	1.76951	0.0632142
NMA0404	283	344	775	744	89.87	123.08	148.83	120.59	nlaB	1-acyl-sn-glycerol-3-phosphate acyltransferase NlaB (1-AGP acyltransferase; 1-AGPAT; lysophosphatidic acid acyltransferase; LPAAT)	Lipid transport and metabolism	METABOLISM	1.77	0.081094
NMA1008	322	166	608	621	102.26	59.39	116.76	92.8	rrmJ	ribosomal RNA large subunit methyltransferase J (rRNA (uridine-2'-O-)-methyltransferase; 23S rRNA m2U2552 methyltransferase; cell division protein FtsJ)	Translation, ribosomal structure and biogenesis	INFORMATION STORAGE AND PROCESSING	1.77114	0.0544046
NMA0581	37	32	71	435	11.75	11.45	13.63	12.28	_	conserved hypothetical protein	_	_	1.78506	0.0888409
NMA2056	2479	2568	3881	1311	787.26	918.77	745.31	817.11	_	putative permease	General function prediction only	POORLY CHARACTERIZED	1.79271	0.0365441
NMA0605	260	133	444	390	82.57	47.58	85.27	71.81	_	conserved hypothetical protein	Function unknown	POORLY CHARACTERIZED	1.79505	0.108495
NMA1749	706	577	879	774	224.2	206.44	168.8	199.82	_	putative HTH-type transcriptional regulator	Carbohydrate transport and metabolism; Transcription	METABOLISM; INFORMATION STORAGE AND PROCESSING	1.79656	0.0438101
NMA0271	131	91	281	300	41.6	32.56	53.96	42.71	pilS7	pilS7 cassette	_	_	1.79788	0.91318
NMA0759	1757	1556	2946	387	557.97	556.7	565.75	560.14	gcvH	glycine cleavage system H protein	Amino acid transport and metabolism	METABOLISM	1.79881	0.14275
NMA0876	198	153	327	402	62.88	54.74	62.8	60.14	_	hypothetical protein	_	_	1.80309	0.1281
NMA1119	799	748	1613	459	253.74	267.62	309.76	277.04	cytC	cytochrome c'	Energy production and conversion	METABOLISM	1.80341	0.128904
NMA0370	4716	4297	6108	1389	1497.66	1537.37	1172.99	1402.67	_	putative Na+/H+ antiporter	General function prediction only	POORLY CHARACTERIZED	1.80532	0.0422659
NMA0418	807	1128	1352	471	256.28	403.57	259.64	306.5	_	conserved hypothetical protein	Function unknown	POORLY CHARACTERIZED	1.80814	0.0952037
NMA1786	3983	3777	6342	1131	1264.88	1351.32	1217.93	1278.04	_	putative spermidine/putrescine-binding lipoprotein	Amino acid transport and metabolism	METABOLISM	1.81651	0.0720068
NMA0541	58	86	91	252	18.42	30.77	17.48	22.22	_	hypothetical protein	_	_	1.83153	0.188042
NMA0003	202	128	386	342	64.15	45.8	74.13	61.36	_	conserved hypothetical protein	_	_	1.83479	0.226357
NMA0273	837	766	1639	330	265.81	274.06	314.76	284.87	fkbP	FK506-binding protein (peptidyl-prolyl cis-trans isomerase; PPIase; rotamase)	Posttranslational modification, protein turnover, chaperones	CELLULAR PROCESSES AND SIGNALING	1.83785	0.271383
NMA1386	212	124	303	402	67.32	44.36	58.19	56.63	_	0	_	_	1.84551	0.0787946
NMA0367	1914	1689	2732	1443	607.83	604.29	524.66	578.92	_	putative TldD-like peptidase	General function prediction only	POORLY CHARACTERIZED	1.84795	0.0313746
NMA2170	59	83	100	474	18.74	29.7	19.2	22.55	_	putative GTP cyclohydrolase I (GTP-CH-I)	General function prediction only	POORLY CHARACTERIZED	1.85006	0.0595365
NMA1755	582	439	769	627	184.83	157.06	147.68	163.19	purN	phosphoribosylglycinamide formyltransferase (GART; GAR transformylase; 5'-phosphoribosylglycinamide transformylase)	Nucleotide transport and metabolism	METABOLISM	1.85079	0.0957862
NMA0191	161	89	180	345	51.13	31.84	34.57	39.18	damH'	truncated adenine-specific methyltransferase (N-terminal third of the protein)	Replication, recombination and repair	INFORMATION STORAGE AND PROCESSING	1.85117	0.107371
NMA0716	620	457	921	825	196.89	163.5	176.87	179.09	corC	magnesium and cobalt efflux protein CorC	Inorganic ion transport and metabolism	METABOLISM	1.85478	0.0305589
NMA0465	262	184	388	1017	83.2	65.83	74.51	74.52	_	conserved hypothetical integral membrane protein	Function unknown	POORLY CHARACTERIZED	1.85659	0.0363475
NMA1810	173	192	339	252	54.94	68.69	65.1	62.91	_	hypothetical protein	_	_	1.8604	0.163593
NMA1696	1893	1587	3209	1434	601.16	567.79	616.26	595.07	gabD	succinate-semialdehyde dehydrogenase [NADP+] (SSDH)	Energy production and conversion	METABOLISM	1.86213	0.0358413
NMA0990	1077	1169	2340	1218	342.02	418.24	449.38	403.21	_	putative heme biosynthesis protein HemY	Coenzyme transport and metabolism	METABOLISM	1.86811	0.0295881
NMA0170	36	6	15	159	11.43	2.15	2.88	5.49	_	hypothetical lipoprotein	_	_	1.87821	0.312192
NMA2099	1738	2019	3253	1011	551.94	722.35	624.71	633	galM	aldose 1-epimerase (mutarotase)	Carbohydrate transport and metabolism	METABOLISM	1.87841	0.0343322
NMA0573	262	317	534	324	83.2	113.42	102.55	99.72	_	putative thiosulfate sulfurtransferase	Inorganic ion transport and metabolism	METABOLISM	1.87908	0.12536
NMA1148	8922	11214	15679	1284	2833.36	4012.11	3011.01	3285.5	gltA	citrate synthase	Energy production and conversion	METABOLISM	1.8847	0.0337229
NMA0590	271	259	442	1329	86.06	92.66	84.88	87.87	_	putative MiaB-like tRNA modification enzyme	Translation, ribosomal structure and biogenesis	INFORMATION STORAGE AND PROCESSING	1.88772	0.0529668
NMA1146	1545	2070	2655	708	490.65	740.6	509.87	580.37	sdhB	succinate dehydrogenase iron-sulfur protein	Energy production and conversion	METABOLISM	1.89873	0.0384248
NMA0747	3546	3072	5591	1218	1126.1	1099.09	1073.7	1099.63	nqrF	Na(+)-translocating NADH-quinone reductase subunit F (Na(+)-translocating NQR subunit F; Na(+)-NQR subunit F; NQR complex subunit F; NQR-1 subunit F)	Energy production and conversion	METABOLISM	1.90128	0.0512073
NMA0839	601	607	1014	738	190.86	217.17	194.73	200.92	hisA	1-(5-phosphoribosyl)-5-[(5-phosphoribosylamino)methylideneamino] imidazole-4-carboxamide isomerase (phosphoribosylformimino-5-aminoimidazole carboxamide ribotide isomerase)	Amino acid transport and metabolism	METABOLISM	1.9151	0.0261721
NMA0527	373	273	514	807	118.45	97.67	98.71	104.95	lgtB2	lacto-N-neotetraose biosynthesis glycosyl transferase LgtB2	Cell wall/membrane/envelope biogenesis	CELLULAR PROCESSES AND SIGNALING	1.92224	0.137666
NMA2195	1299	984	1595	606	412.52	352.05	306.31	356.96	_	putative oxidoreductase	General function prediction only	POORLY CHARACTERIZED	1.9235	0.0430415
NMA0963	669	611	1657	504	212.45	218.6	318.21	249.76	_	putative peroxiredoxin Bcp (thioredoxin reductase; bacterioferritin comigratory protein homolog)	Posttranslational modification, protein turnover, chaperones	CELLULAR PROCESSES AND SIGNALING	1.92621	0.0432422
NMA0181	70	49	81	198	22.23	17.53	15.56	18.44	_	hypothetical protein	_	_	1.92753	0.530655
[truncated: 396 more rows]

## Sheet: E. IR expression
Intergenic Region (IR)	Replicate1 (raw read count)	Replicate2 (raw read count)	Replicate3 (raw read count)	Intergenic Region or gene length	Replicate1 (RPKM)	Replicate2 (RPKM)	Replicate3 (RPKM)	Average RPKM (Replicates 1:3)
[truncated: 1,759 more rows]

[truncated: 2 more sheets: F. summary mRNA expression, G. Compartive analysis sRNA ]
