# Supplementary material for: Comprehensive Identification of Meningococcal Genes and Small Noncoding RNAs Required for Host Cell Colonization
Source: mBio. 2016 Aug 2;7(4):e01173-16. doi: 10.1128/mBio.01173-16 (PMC4981724; doi:10.1128/mBio.01173-16)
Supplement: Table S3 — Core essential genes and genes important for colonization of epithelial and endothelial cells. [file mbo004162920st3.xlsx]

## Sheet: ESSENTIAL GENES
Row.names	logFC	P,Value	adj,P,Val	Start	Stop	Strand	Length	PID	Gene	Product	Localization	ClassDescription	COGprocess	Average mRNA expression RPKM (Replicate 1:3)
NMA0043	-5.31747	1.15798e-09	6.8399e-09	34869	35105	+	237	218767089	acpP	acyl carrier protein (ACP)	2 : Cytoplasmic	Lipid transport and metabolism; Secondary metabolites biosynthesis, transport and catabolism	METABOLISM	2700.76
NMA0044	-5.23718	4.23386e-09	2.20532e-08	35272	36519	+	1248	218767090	fabF1	3-oxoacyl-[acyl-carrier-protein] synthase II (beta-ketoacyl-ACP synthase II; KAS II)	2 : Cytoplasmic	Lipid transport and metabolism; Secondary metabolites biosynthesis, transport and catabolism; Secondary metabolites biosynthesis, transport and catabolism	METABOLISM	2050.73
NMA0050	-5.78264	1.06126e-11	1.31749e-10	42989	44503	+	1515	218767095	katA	catalase	2 : Cytoplasmic	Inorganic ion transport and metabolism	METABOLISM	24.28
NMA0056	-6.99411	7.72437e-17	1.41918e-14	49253	51643	+	2391	218767099	gyrB	DNA gyrase subunit B	2 : Cytoplasmic	Replication, recombination and repair	INFORMATION STORAGE AND PROCESSING	2090.18
NMA0064	-5.86186	4.50051e-12	6.89055e-11	59933	60367	-	435	218767105	fur	ferric uptake HTH-type transcriptional regulator (ferric uptake regulation protein)	2 : Cytoplasmic	Inorganic ion transport and metabolism	METABOLISM	332.69
NMA0066	-6.53336	1.93882e-12	3.84152e-11	60973	61782	+	810	218767107	dapB	dihydrodipicolinate reductase (DHPR)	2 : Cytoplasmic	Amino acid transport and metabolism	METABOLISM	159.91
NMA0069	-5.77526	9.20456e-11	7.75101e-10	62708	63862	-	1155	218767109	lpxB	lipid-A-disaccharide synthase	2 : Cytoplasmic	Cell wall/membrane/envelope biogenesis	CELLULAR PROCESSES AND SIGNALING	275.73
NMA0074	-5.40033	2.2374e-10	1.65633e-09	71870	73756	+	1887	218767114	gidA	glucose-inhibited division protein A	1 : Unknown	Cell cycle control, cell division, chromosome partitioning	CELLULAR PROCESSES AND SIGNALING	302.06
NMA0080	-5.04725	5.98191e-08	2.48754e-07	79151	79708	+	558	218767120	frr	ribosome recycling factor (ribosome-releasing factor; RRF)	2 : Cytoplasmic	Translation, ribosomal structure and biogenesis	INFORMATION STORAGE AND PROCESSING	691.58
NMA0081	-5.36515	1.76449e-09	1.00736e-08	79764	80510	+	747	218767121	uppS	undecaprenyl pyrophosphate synthetase (UPP synthetase; di-trans,poly-cis-decaprenylcistransferase; undecaprenyl diphosphate synthase; UDS)	2 : Cytoplasmic	Lipid transport and metabolism	METABOLISM	441.07
NMA0082	-5.8601	3.69806e-11	3.55895e-10	80513	81310	+	798	218767122	cdsA	phosphatidate cytidylyltransferase (CDP-diglyceride synthetase; CDP-diglyceride pyrophosphorylase; CDP-diacylglycerol synthase; CDS; CTP:phosphatidate cytidylyltransferase; CDP-DAG synthase; CDP-DG synthetase)	11 : Membrane	Lipid transport and metabolism	METABOLISM	476.03
NMA0083	-5.97	1.88879e-12	3.77945e-11	81366	82550	+	1185	218767123	dxr	1-deoxy-D-xylulose 5-phosphate reductoisomerase (DXP reductoisomerase; 1-deoxyxylulose-5-phosphate reductoisomerase)	2 : Cytoplasmic	Lipid transport and metabolism	METABOLISM	587.74
NMA0085	-6.116	1.34861e-14	9.32864e-13	83982	86375	+	2394	218767125	omp	outer-membrane protein assembly factor Omp85	7 : Outer membrane protein	Cell wall/membrane/envelope biogenesis	CELLULAR PROCESSES AND SIGNALING	1174.73
NMA0087	-5.70534	6.0955e-11	5.47511e-10	86974	88017	+	1044	218767127	lpxD	UDP-3-O-[3-hydroxymyristoyl] glucosamine N-acyltransferase	2 : Cytoplasmic	Cell wall/membrane/envelope biogenesis	CELLULAR PROCESSES AND SIGNALING	289.12
NMA0088	-5.34773	8.55723e-11	7.35921e-10	88053	88502	+	450	218767128	fabZ	(3R)-hydroxymyristoyl-[acyl carrier protein] dehydratase ((3R)-hydroxymyristoyl ACP dehydrase)	2 : Cytoplasmic	Lipid transport and metabolism	METABOLISM	236.37
NMA0093	-6.26542	1.43311e-12	3.017e-11	93576	94385	+	810	218767133	zupT	zinc transporter ZupT	11 : Membrane	Inorganic ion transport and metabolism	METABOLISM	1.64
NMA0094	-5.86409	1.17934e-14	9.16708e-13	94482	97319	+	2838	218767134	valS	valyl-tRNA synthetase (valine--tRNA ligase; ValRS)	2 : Cytoplasmic	Translation, ribosomal structure and biogenesis	INFORMATION STORAGE AND PROCESSING	1288.39
NMA0100	-5.77955	8.87342e-11	7.56675e-10	99844	100659	-	816	218767139	minD	septum site-determining protein MinD	1 : Unknown	Cell cycle control, cell division, chromosome partitioning	CELLULAR PROCESSES AND SIGNALING	1733.66
NMA0102	-5.79918	1.22768e-10	1.00046e-09	101548	101916	-	369	218767141	rplQ	50S ribosomal protein L17	2 : Cytoplasmic	Translation, ribosomal structure and biogenesis	INFORMATION STORAGE AND PROCESSING	1898.72
NMA0103	-5.22477	1.13648e-07	4.53021e-07	101940	102926	-	987	218767142	rpoA	DNA-directed RNA polymerase alpha chain (RNAP alpha subunit; transcriptase alpha chain; RNA polymerase alpha subunit)	2 : Cytoplasmic	Transcription	INFORMATION STORAGE AND PROCESSING	9253.63
NMA0104	-5.56422	3.25711e-10	2.28563e-09	102952	103572	-	621	218767143	rpsD	30S ribosomal protein S4	2 : Cytoplasmic	Translation, ribosomal structure and biogenesis	INFORMATION STORAGE AND PROCESSING	4616.43
NMA0105	-5.06029	9.00597e-10	5.46918e-09	103592	103987	-	396	218767144	rpsK	30S ribosomal protein S11	2 : Cytoplasmic	Translation, ribosomal structure and biogenesis	INFORMATION STORAGE AND PROCESSING	5358.38
NMA0106	-6.00241	1.10171e-11	1.31749e-10	104007	104369	-	363	218767145	rpsM	30S ribosomal protein S13	2 : Cytoplasmic	Translation, ribosomal structure and biogenesis	INFORMATION STORAGE AND PROCESSING	7654.79
NMA0112	-6.53224	4.30774e-13	1.33937e-11	106728	107246	-	519	218767151	rpsE	30S ribosomal protein S5	2 : Cytoplasmic	Translation, ribosomal structure and biogenesis	INFORMATION STORAGE AND PROCESSING	3814.67
NMA0113	-5.11415	5.71256e-10	3.66696e-09	107265	107618	-	354	218767152	rplR	50S ribosomal protein L18	2 : Cytoplasmic	Translation, ribosomal structure and biogenesis	INFORMATION STORAGE AND PROCESSING	1738.14
NMA0114	-6.44465	5.08245e-13	1.41575e-11	107632	108165	-	534	218767153	rplF	50S ribosomal protein L6	2 : Cytoplasmic	Translation, ribosomal structure and biogenesis	INFORMATION STORAGE AND PROCESSING	2984.21
NMA0115	-5.74316	8.38243e-12	1.12191e-10	108179	108571	-	393	218767154	rpsH	30S ribosomal protein S8	2 : Cytoplasmic	Translation, ribosomal structure and biogenesis	INFORMATION STORAGE AND PROCESSING	1456.39
NMA0116	-5.47645	9.16561e-11	7.7505e-10	108587	108892	-	306	218767155	rpsN	30S ribosomal protein S14	2 : Cytoplasmic	Translation, ribosomal structure and biogenesis	INFORMATION STORAGE AND PROCESSING	2827.77
NMA0117	-5.7223	1.45577e-11	1.65288e-10	108895	109434	-	540	218767156	rplE	50S ribosomal protein L5	2 : Cytoplasmic	Translation, ribosomal structure and biogenesis	INFORMATION STORAGE AND PROCESSING	3422.12
NMA0118	-5.63209	1.01695e-10	8.45781e-10	109444	109767	-	324	218767157	rplX	50S ribosomal protein L24	2 : Cytoplasmic	Translation, ribosomal structure and biogenesis	INFORMATION STORAGE AND PROCESSING	820.28
NMA0120	-5.29733	7.12863e-10	4.46036e-09	110369	110632	-	264	218767159	rpsQ	30S ribosomal protein S17	2 : Cytoplasmic	Translation, ribosomal structure and biogenesis	INFORMATION STORAGE AND PROCESSING	1314.03
NMA0121	-5.01736	1.58465e-08	7.31617e-08	110632	110823	-	192	218767160	rpmC	50S ribosomal protein L29	2 : Cytoplasmic	Translation, ribosomal structure and biogenesis	INFORMATION STORAGE AND PROCESSING	501.7
NMA0122	-5.92152	2.49893e-12	4.62503e-11	110823	111239	-	417	218767161	rplP	50S ribosomal protein L16	2 : Cytoplasmic	Translation, ribosomal structure and biogenesis	INFORMATION STORAGE AND PROCESSING	4087.06
NMA0123	-6.78684	1.94602e-13	7.86582e-12	111223	111915	-	693	218767162	rpsC	30S ribosomal protein S3	2 : Cytoplasmic	Translation, ribosomal structure and biogenesis	INFORMATION STORAGE AND PROCESSING	3884.66
NMA0124	-5.03532	6.85557e-10	4.30283e-09	111925	112254	-	330	218767163	rplV	50S ribosomal protein L22	2 : Cytoplasmic	Translation, ribosomal structure and biogenesis	INFORMATION STORAGE AND PROCESSING	909.43
NMA0125	-5.58207	2.07637e-10	1.5542e-09	112263	112541	-	279	218767164	rpsS	30S ribosomal protein S19	2 : Cytoplasmic	Translation, ribosomal structure and biogenesis	INFORMATION STORAGE AND PROCESSING	694.19
NMA0126	-5.61109	4.9313e-10	3.2532e-09	112548	113381	-	834	218767165	rplB	50S ribosomal protein L2	2 : Cytoplasmic	Translation, ribosomal structure and biogenesis	INFORMATION STORAGE AND PROCESSING	4187.94
NMA0128	-6.09273	2.14592e-12	4.13038e-11	113698	114318	-	621	218767167	rplD	50S ribosomal protein L4	2 : Cytoplasmic	Translation, ribosomal structure and biogenesis	INFORMATION STORAGE AND PROCESSING	5028.66
NMA0129	-5.89894	2.50107e-11	2.59213e-10	114318	114962	-	645	218767168	rplC	50S ribosomal protein L3	2 : Cytoplasmic	Translation, ribosomal structure and biogenesis	INFORMATION STORAGE AND PROCESSING	4350.33
NMA0131	-5.59257	6.66276e-09	3.33303e-08	115181	115864	-	684	218767169		conserved hypothetical protein	1 : Unknown	General function prediction only	POORLY CHARACTERIZED	18.09
NMA0132	-5.60693	1.62732e-10	1.27473e-09	115873	116928	-	1056	218767170		conserved hypothetical protein	1 : Unknown	General function prediction only	POORLY CHARACTERIZED	30.63
NMA0135	-5.26558	2.7309e-11	2.72751e-10	118817	120922	-	2106	218767174	fusA	elongation factor G (EF-G)	2 : Cytoplasmic	Translation, ribosomal structure and biogenesis	INFORMATION STORAGE AND PROCESSING	12813.1
NMA0136	-5.02147	6.39634e-08	2.64356e-07	120941	121411	-	471	218767175	rpsG	30S ribosomal protein S7	2 : Cytoplasmic	Translation, ribosomal structure and biogenesis	INFORMATION STORAGE AND PROCESSING	2117.28
NMA0139	-5.02347	3.18296e-09	1.70179e-08	122225	122482	-	258	218767178		hypothetical periplasmic protein	9 : Periplasmic			0.53
NMA0141	-5.83246	6.69754e-17	1.35357e-14	122773	126948	-	4176	218767180	rpoC	DNA-directed RNA polymerase beta' chain (RNAP beta' subunit; transcriptase beta' chain; RNA polymerase beta' subunit)	2 : Cytoplasmic	Transcription	INFORMATION STORAGE AND PROCESSING	3811.13
NMA0142	-6.29007	2.33838e-19	2.76618e-16	127100	131278	-	4179	218767181	rpoB	DNA-directed RNA polymerase beta chain (RNAP beta subunit; transcriptase beta chain; RNA polymerase beta subunit)	2 : Cytoplasmic	Transcription	INFORMATION STORAGE AND PROCESSING	6499.56
NMA0145	-6.4379	2.24006e-12	4.27091e-11	132628	133323	-	696	218767184	rplA	50S ribosomal protein L1	2 : Cytoplasmic	Translation, ribosomal structure and biogenesis	INFORMATION STORAGE AND PROCESSING	5979.63
NMA0159	-5.18109	7.72972e-10	4.80669e-09	143485	144762	-	1278	218767197		putative two-component system transcriptional regulator protein	2 : Cytoplasmic	Signal transduction mechanisms	CELLULAR PROCESSES AND SIGNALING	540.13
NMA0197	-5.25779	4.90357e-09	2.52166e-08	179641	180804	-	1164	218767228	ctrB	capsule export inner-membrane protein CtrB	5 : Inner membrane protein	Cell wall/membrane/envelope biogenesis	CELLULAR PROCESSES AND SIGNALING	308.2
NMA0198	-5.6581	2.02835e-11	2.16894e-10	180819	181982	-	1164	218767229	ctrA	capsule export outer-membrane lipoprotein CtrA	7 : Outer membrane protein	Cell wall/membrane/envelope biogenesis	CELLULAR PROCESSES AND SIGNALING	251.86
NMA0224	-5.80176	3.65146e-11	3.5309e-10	213431	214534	-	1104	218767251	prfB	peptide chain release factor II (RF-2)	2 : Cytoplasmic	Translation, ribosomal structure and biogenesis	INFORMATION STORAGE AND PROCESSING	994.68
NMA0241	-5.18698	6.20186e-09	3.1179e-08	225154	226089	-	936	218767263	etfA	electron transfer flavoprotein alpha-subunit (alpha-ETF; electron transfer flavoprotein large subunit; ETFLS)	2 : Cytoplasmic	Energy production and conversion	METABOLISM	1216.84
NMA0242	-5.9015	3.78759e-11	3.62783e-10	226100	226849	-	750	218767264	etfB	electron transfer flavoprotein beta-subunit (beta-ETF; electron transfer flavoprotein small subunit; ETFSS)	2 : Cytoplasmic	Energy production and conversion	METABOLISM	1270.98
NMA0245	-5.81762	1.38414e-10	1.10132e-09	228830	229510	+	681	218767267		conserved hypothetical protein	1 : Unknown	Function unknown	POORLY CHARACTERIZED	10.73
NMA0250	-6.66737	1.14782e-14	9.16708e-13	234845	236239	-	1395	218767272	gltX	glutamyl-tRNA synthetase (Glutamate--tRNA ligase; GluRS)	2 : Cytoplasmic	Translation, ribosomal structure and biogenesis	INFORMATION STORAGE AND PROCESSING	577.21
NMA0258	-6.76905	8.58157e-15	7.2264e-13	241392	242645	-	1254	218767280	murA	UDP-N-acetylglucosamine 1-carboxyvinyltransferase (Enoylpyruvate transferase; UDP-N-acetylglucosamine enolpyruvyl transferase; EPT)	2 : Cytoplasmic	Cell wall/membrane/envelope biogenesis	CELLULAR PROCESSES AND SIGNALING	1187.6
NMA0276	-6.92176	9.97736e-17	1.68035e-14	260980	262818	-	1839	218767291	glmS	glucosamine--fructose-6-phosphate aminotransferase [isomerizing] (hexosephosphate aminotransferase; D-fructose-6- phosphate amidotransferase; GFAT; L-glutamine-D-fructose-6-phosphate amidotransferase; glucosamine-6-phosphate synthase)	2 : Cytoplasmic	Cell wall/membrane/envelope biogenesis	CELLULAR PROCESSES AND SIGNALING	704.78
NMA0284	-5.54647	1.28392e-10	1.04209e-09	269581	270951	-	1371	218767298	glmU	bifunctional GlmU protein [includes: UDP-N-acetylglucosamine pyrophosphorylase (N-acetylglucosamine-1-phosphate uridyltransferase) and glucosamine-1-phosphate N-acetyltransferase]	2 : Cytoplasmic	Cell wall/membrane/envelope biogenesis	CELLULAR PROCESSES AND SIGNALING	117.8
NMA0291	-5.59462	1.0862e-09	6.45648e-09	276314	277579	+	1266	218767303	ftsY	cell division protein FtsY	1 : Unknown	Intracellular trafficking, secretion, and vesicular transport	CELLULAR PROCESSES AND SIGNALING	453.6
NMA0295	-6.54698	2.73743e-19	2.76618e-16	283684	287799	-	4116	218767306		conserved hypothetical periplasmic protein	9 : Periplasmic	Function unknown	POORLY CHARACTERIZED	824.9
NMA0296	-5.01014	5.65359e-10	3.65045e-09	287908	289755	-	1848	218767307		conserved hypothetical outer-membrane protein	8 : Outer membrane-associated	Cell wall/membrane/envelope biogenesis	CELLULAR PROCESSES AND SIGNALING	353.31
NMA0323	-5.00908	6.29644e-09	3.15759e-08	304265	304471	-	207	218767327		hypothetical protein	1 : Unknown			22.85
NMA0326	-5.94251	1.44207e-11	1.64656e-10	307114	307833	-	720	218767330	pyrH	uridylate kinase (UK; uridine monophosphate kinase; UMP kinase)	2 : Cytoplasmic	Nucleotide transport and metabolism	METABOLISM	550.46
NMA0328	-5.07462	1.93985e-08	8.79024e-08	309139	309867	-	729	218767332	rpsB	30S ribosomal protein S2	2 : Cytoplasmic	Translation, ribosomal structure and biogenesis	INFORMATION STORAGE AND PROCESSING	3230.34
NMA0337	-5.22763	3.49694e-09	1.85494e-08	314844	315623	-	780	218767339	map	methionine aminopeptidase (MAP; peptidase M)	2 : Cytoplasmic	Translation, ribosomal structure and biogenesis	INFORMATION STORAGE AND PROCESSING	125.43
NMA0340	-5.56713	4.01868e-11	3.81302e-10	316993	317586	-	594	218767342	gmhA	phosphoheptose isomerase (sedoheptulose 7-phosphate isomerase)	2 : Cytoplasmic	Carbohydrate transport and metabolism	METABOLISM	266.57
NMA0351	-5.16739	1.61051e-09	9.22052e-09	326780	327895	-	1116	218767352	asd	aspartate-semialdehyde dehydrogenase (ASA dehydrogenase; ASADH)	2 : Cytoplasmic	Amino acid transport and metabolism	METABOLISM	1001.99
NMA0354	-5.63677	2.54049e-10	1.86703e-09	328714	329568	-	855	218767354	folD	FolD bifunctional protein (PPDC) [includes: methylenetetrahydrofolate dehydrogenase and methenyltetrahydrofolate cyclohydrolase]	2 : Cytoplasmic	Coenzyme transport and metabolism	METABOLISM	337.85
NMA0356	-6.28205	7.70475e-13	1.87606e-11	330283	330789	+	507	218767355	rfaE2	D-beta-D-heptose 1-phosphate adenosyltransferase	2 : Cytoplasmic	Cell wall/membrane/envelope biogenesis	CELLULAR PROCESSES AND SIGNALING	129.64
NMA0357	-5.97075	1.98487e-12	3.89459e-11	330786	332564	+	1779	218767356		putative BirA-like multifunctional protein [includes: biotin--[acetyl-CoA-carboxylase] synthetase (biotin--protein ligase), biotin operon repressor and Baf-like domain]	5 : Inner membrane protein	Coenzyme transport and metabolism; Transcription	METABOLISM; INFORMATION STORAGE AND PROCESSING	678.09
NMA0375	-5.7559	2.02334e-10	1.53728e-09	347946	348935	+	990	218767368	gpsA	glycerol-3-phosphate dehydrogenase [NAD(P)+] ((NAD(P)H-dependent glycerol-3-phosphate dehydrogenase)	2 : Cytoplasmic	Energy production and conversion	METABOLISM	361.63
NMA0378	-5.6788	1.49402e-11	1.67745e-10	349998	350429	+	432	218767371	rplM	50S ribosomal protein L13	2 : Cytoplasmic	Translation, ribosomal structure and biogenesis	INFORMATION STORAGE AND PROCESSING	3510.17
NMA0383	-5.55855	4.38595e-11	4.10371e-10	353018	353599	+	582	218767375	petA	ubiquinol-cytochrome c reductase iron-sulfur subunit (Rieske iron-sulfur protein; RISP)	5 : Inner membrane protein	Energy production and conversion	METABOLISM	1398.96
NMA0384	-5.79196	7.71309e-11	6.71903e-10	353618	354967	+	1350	218767376	petB	cytochrome b	5 : Inner membrane protein	Energy production and conversion	METABOLISM	2147.4
NMA0385	-5.1227	5.85384e-10	3.73403e-09	354982	355770	+	789	218767377	petC	cytochrome c1	6 : Inner membrane-associated	Energy production and conversion	METABOLISM	2156.21
NMA0410	-6.09662	3.42339e-12	5.62494e-11	380455	381171	+	717	218767397	ubiG	3-demethylubiquinone-9 3-methyltransferase (3,4-dihydroxy-5-hexaprenylbenzoate methyltransferase; DHHB methyltransferase)	2 : Cytoplasmic	Coenzyme transport and metabolism	METABOLISM	310.24
NMA0416	-5.46088	5.21369e-10	3.40513e-09	386944	387537	+	594	218767403		putative nicotinate-nucleotide adenylyltransferase (deamido-NAD(+) pyrophosphorylase; deamido-NAD(+) diphosphorylase; nicotinate mononucleotide adenylyltransferase; NaMN adenylyltransferase)	2 : Cytoplasmic	Coenzyme transport and metabolism	METABOLISM	74.73
NMA0421	-5.30754	1.16085e-09	6.8399e-09	389809	390321	+	513	218767408	coaD	phosphopantetheine adenylyltransferase (pantetheine-phosphate adenylyltransferase; PPAT; dephospho-CoA pyrophosphorylase)	2 : Cytoplasmic	Coenzyme transport and metabolism	METABOLISM	88.59
NMA0440	-5.1556	4.37602e-10	2.93818e-09	413648	414490	-	843	218767425		conserved hypothetical membrane-associated protein	11 : Membrane	Cell wall/membrane/envelope biogenesis	CELLULAR PROCESSES AND SIGNALING	98.9
NMA0442	-5.59025	9.84318e-11	8.22028e-10	415729	417183	-	1455	218767427		putative divalent cation transporter	5 : Inner membrane protein	Inorganic ion transport and metabolism	METABOLISM	228.45
NMA0449	-5.93621	1.77261e-12	3.61864e-11	423973	424554	-	582	218767432		conserved hypothetical protein (pseudogene part 1)	1 : Unknown			6.09
NMA0451	-5.20445	4.14899e-10	2.80439e-09	425563	426531	-	969	218767434		putative ferric enterobactin uptake system permease FetD	5 : Inner membrane protein	Inorganic ion transport and metabolism	METABOLISM	8.39
NMA0454	-5.96822	1.58879e-11	1.77401e-10	432471	433817	-	1347	218767437	trmE	tRNA modification GTPase TrmE	2 : Cytoplasmic	General function prediction only	POORLY CHARACTERIZED	190.48
NMA0472	-5.32481	5.85695e-10	3.73403e-09	451547	451837	+	291	218767452	groS	10 kDa chaperonin (protein Cpn10; GroES protein)	2 : Cytoplasmic	Posttranslational modification, protein turnover, chaperones	CELLULAR PROCESSES AND SIGNALING	268.33
NMA0493	-5.54685	1.48453e-11	1.67611e-10	476325	476813	+	489	218767471		putative ResA-like thiol-disulfide oxidoreductase	9 : Periplasmic	Energy production and conversion; Posttranslational modification, protein turnover, chaperones	METABOLISM; CELLULAR PROCESSES AND SIGNALING	85.21
NMA0498	-5.3171	1.59463e-09	9.15551e-09	480735	481340	+	606	218767476		putative SspA-like protein	2 : Cytoplasmic	Posttranslational modification, protein turnover, chaperones	CELLULAR PROCESSES AND SIGNALING	140.22
NMA0513	-5.52304	4.74573e-10	3.16538e-09	491883	492749	+	867	218767489	atpB	ATP synthase A chain (ATPase protein 6)	11 : Membrane	Energy production and conversion	METABOLISM	2866.39
NMA0515	-5.24835	1.94169e-10	1.48642e-09	493113	493583	+	471	218767491	atpF	ATP synthase B chain	11 : Membrane	Energy production and conversion	METABOLISM	6433.63
NMA0517	-5.81884	4.31898e-12	6.6631e-11	494132	495679	+	1548	218767493	atpA	ATP synthase alpha chain	1 : Unknown	Energy production and conversion	METABOLISM	15773.9
NMA0518	-6.57829	2.1826e-13	8.39931e-12	495704	496579	+	876	218767494	atpG	ATP synthase gamma chain	1 : Unknown	Energy production and conversion	METABOLISM	5718.42
NMA0519	-6.91246	1.35093e-14	9.32864e-13	496617	498014	+	1398	218767495	atpD	ATP synthase beta chain	1 : Unknown	Energy production and conversion	METABOLISM	9245.42
NMA0523	-5.67712	2.26195e-12	4.27234e-11	500215	502278	+	2064	218767499	glyS	glycyl-tRNA synthetase beta chain (glycine--tRNA ligase beta chain; GlyRS)	2 : Cytoplasmic	Translation, ribosomal structure and biogenesis	INFORMATION STORAGE AND PROCESSING	741.01
NMA0533	-6.1692	1.02489e-11	1.30271e-10	512369	513115	-	747	218767505	fabG	3-oxoacyl-[acyl-carrier-protein] reductase (3-ketoacyl-acyl carrier protein reductase)	2 : Cytoplasmic	Lipid transport and metabolism; Secondary metabolites biosynthesis, transport and catabolism	METABOLISM	900.76
NMA0534	-5.99601	2.4828e-12	4.62503e-11	513177	514742	-	1566	218767506	guaA	GMP synthase [glutamine-hydrolyzing] (glutamine amidotransferase; GMP synthetase)	2 : Cytoplasmic	Nucleotide transport and metabolism	METABOLISM	806.93
NMA0535	-6.52898	4.21831e-14	2.36811e-12	514842	516707	-	1866	218767507	msbA	lipid A export ATP-binding/permease protein MsbA	5 : Inner membrane protein	Defense mechanisms	CELLULAR PROCESSES AND SIGNALING	274.19
NMA0536	-5.436	2.02582e-09	1.13728e-08	516845	517771	-	927	218767508	fabD	malonyl CoA-acyl carrier protein transacylase (MCT)	2 : Cytoplasmic	Lipid transport and metabolism	METABOLISM	170.29
NMA0538	-6.37544	3.62605e-12	5.86259e-11	518369	519331	-	963	218767510	fabH	3-oxoacyl-[acyl-carrier-protein] synthase III (beta-ketoacyl-ACP synthase III; KAS III)	2 : Cytoplasmic	Lipid transport and metabolism	METABOLISM	729.76
NMA0552	-6.63924	2.20269e-13	8.39931e-12	527602	529158	+	1557	218767523	dnaA	chromosomal replication initiator protein DnaA	2 : Cytoplasmic	Replication, recombination and repair	INFORMATION STORAGE AND PROCESSING	836.66
NMA0553	-5.94475	7.66629e-12	1.04686e-10	529238	530341	+	1104	218767524	dnaN	DNA polymerase III beta subunit	2 : Cytoplasmic	Replication, recombination and repair	INFORMATION STORAGE AND PROCESSING	1006.82
NMA0559	-5.72431	1.88339e-13	7.86582e-12	534813	537545	+	2733	218767529	leuS	leucyl-tRNA synthetase (leucine--tRNA ligase; LeuRS)	2 : Cytoplasmic	Translation, ribosomal structure and biogenesis	INFORMATION STORAGE AND PROCESSING	972.9
NMA0570	-6.03789	4.08461e-12	6.34999e-11	542093	542848	-	756	218767535	tpiA	triosephosphate isomerase (TIM; triose-phosphate isomerase)	2 : Cytoplasmic	Carbohydrate transport and metabolism	METABOLISM	586.81
NMA0577	-5.02215	7.11858e-08	2.91818e-07	548781	549746	-	966	218767541		putative ferric enterobactin uptake system-binding lipoprotein FetB2	11 : Membrane	Inorganic ion transport and metabolism	METABOLISM	1.17
NMA0578	-5.53673	1.31998e-10	1.06708e-09	549982	550938	+	957	218767542		putative HTH-type transcriptional regulator	2 : Cytoplasmic	Transcription	INFORMATION STORAGE AND PROCESSING	12.79
NMA0583	-5.89258	2.68834e-11	2.71656e-10	555786	556523	-	738	218767547		putative DNA glycosylase	1 : Unknown	Replication, recombination and repair	INFORMATION STORAGE AND PROCESSING	64.96
NMA0588	-6.31616	6.09271e-12	8.73288e-11	560197	561114	+	918	218767552	xerC	tyrosine recombinase XerC	2 : Cytoplasmic	Replication, recombination and repair	INFORMATION STORAGE AND PROCESSING	52.49
NMA0589	-6.3841	6.26573e-15	6.03002e-13	561199	563112	+	1914	218767553	dxs	1-deoxy-D-xylulose-5-phosphate synthase (1-deoxyxylulose-5-phosphate synthase; DXP synthase; DXPS)	2 : Cytoplasmic	Coenzyme transport and metabolism; Lipid transport and metabolism	METABOLISM	757.73
NMA0592	-6.3198	1.83783e-13	7.86582e-12	565358	566641	+	1284	218767555	hemL	glutamate-1-semialdehyde 2,1-aminomutase (GSA; glutamate-1-semialdehyde aminotransferase; GSA-AT)	2 : Cytoplasmic	Coenzyme transport and metabolism	METABOLISM	422.66
NMA0594	-5.86125	4.9259e-12	7.32004e-11	567140	567703	-	564	218767556	orn	oligoribonuclease	2 : Cytoplasmic	RNA processing and modification	INFORMATION STORAGE AND PROCESSING	88
NMA0596	-5.96068	1.09632e-11	1.31749e-10	568869	570230	-	1362	218767558	accC	biotin carboxylase (A subunit of acetyl-CoA carboxylase; ACC)	2 : Cytoplasmic	Lipid transport and metabolism	METABOLISM	1128.99
NMA0597	-5.86503	8.68453e-12	1.14715e-10	570343	570798	-	456	218767559	accB	biotin carboxyl carrier protein of acetyl-CoA carboxylase (BCCP)	2 : Cytoplasmic	Lipid transport and metabolism	METABOLISM	132.91
NMA0603	-6.30215	7.18481e-13	1.81506e-11	577730	578278	-	549	218767564		conserved hypothetical protein	1 : Unknown			117.2
NMA0620	-6.18187	7.68395e-13	1.87606e-11	597950	599245	+	1296	218767580	tyrS	tyrosyl-tRNA synthetase (tyrosine--tRNA ligase; TyrRS)	2 : Cytoplasmic	Translation, ribosomal structure and biogenesis	INFORMATION STORAGE AND PROCESSING	346.6
NMA0621	-6.05659	1.7927e-11	1.95841e-10	599508	600464	+	957	218767581	ribF	riboflavin biosynthesis protein RibF [includes: riboflavin kinase (flavokinase) and FMN adenylyltransferase (FAD pyrophosphorylase; FAD synthetase)]	2 : Cytoplasmic	Coenzyme transport and metabolism	METABOLISM	272.39
NMA0622	-5.82498	5.17717e-14	2.61577e-12	600606	603395	+	2790	218767582	ileS	isoleucyl-tRNA synthetase (isoleucine--tRNA ligase; IleRS)	2 : Cytoplasmic	Translation, ribosomal structure and biogenesis	INFORMATION STORAGE AND PROCESSING	2062.01
NMA0623	-6.10732	1.4837e-12	3.0913e-11	604582	605079	+	498	218767583	lspA	lipoprotein signal peptidase (prolipoprotein signal peptidase; signal peptidase II; SPase II)	5 : Inner membrane protein	Cell wall/membrane/envelope biogenesis; Intracellular trafficking, secretion, and vesicular transport	CELLULAR PROCESSES AND SIGNALING	161.37
NMA0624	-6.03687	1.08714e-11	1.31749e-10	605108	606076	+	969	218767584	ispH	4-hydroxy-3-methylbut-2-enyl diphosphate reductase	2 : Cytoplasmic	Cell wall/membrane/envelope biogenesis; Lipid transport and metabolism	CELLULAR PROCESSES AND SIGNALING	513.74
NMA0625	-6.36557	6.95959e-13	1.78042e-11	606164	606643	-	480	218767585		truncated phosphoglycolate phosphatase 3 (PGPase 3; PGP 3)	1 : Unknown	General function prediction only	POORLY CHARACTERIZED	5.56
NMA0630	-5.21679	2.14642e-08	9.61842e-08	609887	610801	-	915	218767587		conserved hypothetical protein	1 : Unknown	Replication, recombination and repair	INFORMATION STORAGE AND PROCESSING	8.44
NMA0631	-5.84091	2.44192e-16	3.79625e-14	610868	614116	-	3249	218767588		conserved hypothetical protein	1 : Unknown	Function unknown	POORLY CHARACTERIZED	174.74
NMA0632	-6.00699	2.99388e-17	8.6695e-15	614394	617828	-	3435	218767589	dnaE	DNA polymerase III alpha subunit	2 : Cytoplasmic	Replication, recombination and repair	INFORMATION STORAGE AND PROCESSING	641.47
NMA0644	-5.86475	1.43367e-10	1.13181e-09	629634	630743	-	1110	218767600	ribD	riboflavin biosynthesis protein RibD [includes: diaminohydroxyphosphoribosylaminopyrimidine deaminase (riboflavin-specific deaminase) and 5-amino-6-(5-phosphoribosylamino)uracil reductase (HTP reductase)]	2 : Cytoplasmic	Coenzyme transport and metabolism	METABOLISM	66.83
NMA0645	-6.08998	2.89641e-12	5.07826e-11	630775	631239	-	465	218767601		conserved hypothetical protein	1 : Unknown	Transcription	INFORMATION STORAGE AND PROCESSING	10.56
NMA0659	-6.19956	4.8717e-14	2.61577e-12	645224	647176	+	1953	218767613		putative cytochrome c biogenesis protein	5 : Inner membrane protein	Posttranslational modification, protein turnover, chaperones	CELLULAR PROCESSES AND SIGNALING	629.88
NMA0660	-6.52209	4.98668e-13	1.41575e-11	647169	648356	+	1188	218767614	ccsA	cytochrome c biogenesis protein CcsA	5 : Inner membrane protein	Posttranslational modification, protein turnover, chaperones	CELLULAR PROCESSES AND SIGNALING	409.67
NMA0661	-6.47697	1.19641e-12	2.6282e-11	648473	649537	+	1065	218767615		putative O-sialoglycoprotein endopeptidase (glycoprotease)	1 : Unknown	Posttranslational modification, protein turnover, chaperones	CELLULAR PROCESSES AND SIGNALING	431.63
NMA0662	-6.60055	2.32905e-13	8.69398e-12	649581	650477	-	897	218767616		putative lipid A biosynthesis lauroyl acyltransferase (heat shock protein B)	6 : Inner membrane-associated	Cell wall/membrane/envelope biogenesis	CELLULAR PROCESSES AND SIGNALING	142.25
NMA0663	-5.3842	5.71546e-10	3.66696e-09	650823	651992	+	1170	218767617	metK	S-adenosylmethionine synthetase (methionine adenosyltransferase; AdoMet synthetase; MAT)	2 : Cytoplasmic	Coenzyme transport and metabolism	METABOLISM	242.44
NMA0675	-5.96478	5.06274e-14	2.61577e-12	661393	663435	+	2043	218767626	recG	ATP-dependent DNA helicase RecG	2 : Cytoplasmic	Replication, recombination and repair; Transcription	INFORMATION STORAGE AND PROCESSING	288.09
NMA0684	-5.4529	1.09411e-10	9.06225e-10	670145	670447	+	303	218767631		hypothetical protein	1 : Unknown			12.74
NMA0687	-5.678	3.95718e-12	6.19959e-11	671031	672773	+	1743	218767633	tpsB	TpsA activation/secretion protein TpsB	7 : Outer membrane protein	Intracellular trafficking, secretion, and vesicular transport	CELLULAR PROCESSES AND SIGNALING	54.59
NMA0688	-5.31189	4.77561e-18	2.41287e-15	672883	678930	+	6048	218767634	tpsA	haemagglutinin/hemolysin-related protein TpsA	10 : Secreted	Intracellular trafficking, secretion, and vesicular transport	CELLULAR PROCESSES AND SIGNALING	224.94
NMA0712	-5.35591	9.60045e-11	8.05084e-10	701233	701646	-	414	218767656		conserved hypothetical integral membrane protein	11 : Membrane	Function unknown	POORLY CHARACTERIZED	5.82
NMA0717	-5.05715	1.99003e-09	1.12029e-08	706084	706599	-	516	218767660		conserved hypothetical protein	1 : Unknown	General function prediction only	POORLY CHARACTERIZED	87.79
NMA0718	-6.17584	5.35992e-12	7.84957e-11	706718	707653	+	936	218767661	hemC	porphobilinogen deaminase (PBG; hydroxymethylbilane synthase; HMBS; pre-uroporphyrinogen synthase)	2 : Cytoplasmic	Coenzyme transport and metabolism	METABOLISM	377.26
NMA0723	-6.03346	4.91909e-12	7.32004e-11	712274	712996	-	723	218767666	lpxH	UDP-2,3-diacylglucosamine hydrolase	2 : Cytoplasmic	Function unknown	POORLY CHARACTERIZED	39.84
NMA0731	-6.38391	6.16208e-15	6.03002e-13	723540	725729	+	2190	218767673	priA	primosomal protein N' (replication factor Y)	2 : Cytoplasmic	Replication, recombination and repair	INFORMATION STORAGE AND PROCESSING	302.45
NMA0732	-6.4835	2.58354e-13	9.3238e-12	725776	726849	-	1074	218767674		conserved hypothetical integral membrane protein	11 : Membrane	Inorganic ion transport and metabolism	METABOLISM	12.65
NMA0739	-5.41174	3.9509e-10	2.68847e-09	733256	733594	+	339	218767680		conserved hypothetical protein	1 : Unknown	Function unknown	POORLY CHARACTERIZED	396.25
NMA0741	-5.75768	1.91748e-11	2.07231e-10	734253	735764	+	1512	218767682		putative ubiquinone biosynthesis protein UbiB	1 : Unknown	General function prediction only	POORLY CHARACTERIZED	382.17
NMA0744	-6.08318	2.60222e-12	4.73791e-11	737123	737701	+	579	218767684	grpE	protein GrpE (HSP-70 cofactor)	2 : Cytoplasmic	Posttranslational modification, protein turnover, chaperones	CELLULAR PROCESSES AND SIGNALING	459.59
NMA0760	-6.13628	9.52484e-12	1.2261e-10	751005	752252	+	1248	218767699	hemA	glutamyl-tRNA reductase (GluTR)	2 : Cytoplasmic	Coenzyme transport and metabolism	METABOLISM	997.5
NMA0762	-6.6864	4.92373e-13	1.41575e-11	753154	754188	+	1035	218767701		truncated NosD-like protein (C-terminal 80% of the protein)	1 : Unknown	Inorganic ion transport and metabolism	METABOLISM	43.17
NMA0763	-5.95213	9.01157e-10	5.46918e-09	754216	754866	+	651	218767702		putative ABC transporter ATP-binding protein	1 : Unknown	Defense mechanisms	CELLULAR PROCESSES AND SIGNALING	42.35
NMA0766	-6.07589	3.28394e-12	5.4862e-11	755666	757327	-	1662	218767704		putative electron transfer flavoprotein-ubiquinone oxidoreductase (ETF-QO; ETF-ubiquinone oxidoreductase; ETF dehydrogenase; electron-transferring-flavoprotein dehydrogenase)	9 : Periplasmic	Energy production and conversion	METABOLISM	370.93
NMA0773	-5.11777	5.85944e-09	2.96048e-08	762890	763138	+	249	218767709						0.47
NMA0778	-5.5405	3.07129e-10	2.18559e-09	766775	767050	-	276	218767714		conserved hypothetical protein	1 : Unknown			0.6
NMA0782	-7.45298	5.21223e-17	1.17044e-14	767915	769264	-	1350	218767718		putative phage replication initiation factor	1 : Unknown	Replication, recombination and repair	INFORMATION STORAGE AND PROCESSING	0.86
NMA0784	-5.7396	3.94443e-11	3.76023e-10	769762	770283	+	522	218767720		hypothetical integral membrane protein	11 : Membrane			1.72
NMA0785	-5.3201	2.11895e-09	1.18626e-08	770333	770782	+	450	218767721		hypothetical protein	1 : Unknown			4.5
NMA0786	-6.31097	6.12282e-13	1.62807e-11	770816	771322	+	507	218767722		hypothetical integral membrane protein	11 : Membrane			0.85
NMA0790	-5.78933	2.76197e-11	2.73218e-10	775837	776712	-	876	218767724		putative ABC transporter permease protein	5 : Inner membrane protein	Inorganic ion transport and metabolism	METABOLISM	29.45
NMA0791	-5.60798	2.1546e-10	1.60681e-09	776748	777503	-	756	218767725		putative ABC transporter ATP-binding protein	1 : Unknown	Inorganic ion transport and metabolism	METABOLISM	58.55
NMA0792	-6.00459	1.10171e-11	1.31749e-10	777791	778156	-	366	218767726	rplS	50S ribosomal protein L19	2 : Cytoplasmic	Translation, ribosomal structure and biogenesis	INFORMATION STORAGE AND PROCESSING	1957.86
NMA0793	-6.23089	2.7343e-12	4.84739e-11	778172	778921	-	750	218767727	trmD	tRNA (guanine-N(1)-)-methyltransferase (M1G-methyltransferase; tRNA [GM37] methyltransferase)	2 : Cytoplasmic	Translation, ribosomal structure and biogenesis	INFORMATION STORAGE AND PROCESSING	1917.97
NMA0794	-5.49048	1.05931e-09	6.35273e-09	778921	779430	-	510	218767728		putative 16S rRNA processing protein RimM	2 : Cytoplasmic	Translation, ribosomal structure and biogenesis	INFORMATION STORAGE AND PROCESSING	2383.98
NMA0797	-5.55925	9.58538e-10	5.7827e-09	782280	783686	-	1407	218767731		putative two-component system sensor protein	11 : Membrane	Signal transduction mechanisms	CELLULAR PROCESSES AND SIGNALING	136.81
NMA0798	-5.87027	2.71917e-11	2.72751e-10	783700	784377	-	678	218767732		putative two-component system transcriptional regulator protein	2 : Cytoplasmic	Signal transduction mechanisms	CELLULAR PROCESSES AND SIGNALING; INFORMATION STORAGE AND PROCESSING	579.78
NMA0811	-5.29093	8.69534e-10	5.35771e-09	792645	792911	+	267	218767742		conserved hypothetical periplasmic protein	9 : Periplasmic	Intracellular trafficking, secretion, and vesicular transport	CELLULAR PROCESSES AND SIGNALING	268.21
NMA0812	-6.90128	3.02969e-16	4.37358e-14	793120	794976	+	1857	218767743	secD	preprotein translocase SecD subunit	5 : Inner membrane protein	Intracellular trafficking, secretion, and vesicular transport	CELLULAR PROCESSES AND SIGNALING	2305.13
NMA0815	-5.45999	5.61724e-10	3.6386e-09	796138	796407	+	270	218767745	rpsO	30S ribosomal protein S15	2 : Cytoplasmic	Translation, ribosomal structure and biogenesis	INFORMATION STORAGE AND PROCESSING	1720.9
NMA0819	-5.21094	6.12121e-09	3.08503e-08	799906	801201	+	1296	218767749		putative oxidoreductase OrdL	1 : Unknown	Amino acid transport and metabolism	METABOLISM	358.19
NMA0820	-5.07314	4.71178e-09	2.44167e-08	801446	802750	-	1305	218767750		putative ammonium transporter	5 : Inner membrane protein	Inorganic ion transport and metabolism	METABOLISM	637.04
NMA0830	-6.18651	1.05319e-12	2.41876e-11	812507	813130	+	624	218767756	lolA	outer-membrane lipoprotein carrier protein	9 : Periplasmic	Cell wall/membrane/envelope biogenesis	CELLULAR PROCESSES AND SIGNALING	93.97
NMA0851	-5.67284	1.38248e-10	1.10132e-09	830568	831101	-	534	218767774	ppa	inorganic pyrophosphatase (pyrophosphate phospho-hydrolase; PPase)	2 : Cytoplasmic	Energy production and conversion	METABOLISM	1774.34
NMA0859	-6.67538	1.33853e-14	9.32864e-13	836027	837484	-	1458	218767782		putative Trk system potassium uptake protein	5 : Inner membrane protein	Inorganic ion transport and metabolism	METABOLISM	95.13
NMA0865	-5.91561	5.75847e-15	6.03002e-13	841274	843799	-	2526	218767787	ligA	DNA ligase (polydeoxyribonucleotide synthase [NAD+])	2 : Cytoplasmic	Replication, recombination and repair	INFORMATION STORAGE AND PROCESSING	248.35
NMA0866	-6.57677	3.02374e-13	1.05362e-11	843947	845233	-	1287	218767788		conserved hypothetical periplasmic protein	9 : Periplasmic			636.34
NMA0869	-5.69983	4.36541e-11	4.10349e-10	847138	847758	+	621	218767791	tmk	thymidylate kinase (dTMP kinase)	2 : Cytoplasmic	Nucleotide transport and metabolism	METABOLISM	99.55
NMA0872	-5.43644	1.75587e-10	1.35962e-09	849807	850841	+	1035	218767793	lpxK	tetraacyldisaccharide 4'-kinase (lipid A 4'-kinase)	2 : Cytoplasmic	Cell wall/membrane/envelope biogenesis	CELLULAR PROCESSES AND SIGNALING	136.3
NMA0875	-5.43876	8.81423e-09	4.30279e-08	851876	852637	+	762	218767796	kdsB	3-deoxy-manno-octulosonate cytidylyltransferase (CMP-KDO synthetase; CMP-2-keto-3-deoxyoctulosonic acid synthetase; CKS)	2 : Cytoplasmic	Cell wall/membrane/envelope biogenesis	CELLULAR PROCESSES AND SIGNALING	105.67
NMA0880	-5.71265	1.81824e-10	1.39721e-09	854775	855647	+	873	218767801	accD	acetyl-coenzyme A carboxylase carboxyl transferase subunit beta (ACCase beta chain)	2 : Cytoplasmic	Lipid transport and metabolism	METABOLISM	1580.24
NMA0886	-5.38278	1.56015e-10	1.22687e-09	859220	859696	-	477	218767807	ribH	6,7-dimethyl-8-ribityllumazine synthase (DMRL synthase; lumazine synthase; riboflavin synthase beta chain)	2 : Cytoplasmic	Coenzyme transport and metabolism	METABOLISM	281.93
NMA0889	-5.13736	2.99858e-08	1.30888e-07	860999	861922	+	924	218767810		putative Era-like GTP-binding protein	2 : Cytoplasmic	General function prediction only	POORLY CHARACTERIZED	255.37
NMA0896	-6.67861	2.79536e-14	1.66616e-12	867943	869217	-	1275	218767816	folC	FolC bifunctional protein [includes: folylpolyglutamate synthase (folylpoly-gamma-glutamate synthetase; FPGS; tetrahydrofolate synthase; tetrahydrofolylpolyglutamate synthase) and dihydrofolate synthase]	2 : Cytoplasmic	Coenzyme transport and metabolism	METABOLISM	382.43
NMA0913	-6.19408	1.6176e-11	1.79624e-10	888681	889679	+	999	218767830	holA	DNA polymerase III delta subunit	2 : Cytoplasmic	Replication, recombination and repair	INFORMATION STORAGE AND PROCESSING	291.88
NMA0917	-7.00258	1.78989e-14	1.16689e-12	892264	893136	-	873	218767834	rpoH	RNA polymerase sigma factor RpoH (Sigma-32)	2 : Cytoplasmic	Transcription	INFORMATION STORAGE AND PROCESSING	825.72
NMA0921	-5.59952	1.71266e-10	1.33126e-09	895920	896201	+	282	218767837		cell volume regulation protein A homolog (pseudogene part 1)	5 : Inner membrane protein	Inorganic ion transport and metabolism	METABOLISM	1.26
NMA0924	-5.6211	2.05704e-10	1.55122e-09	896747	897037	+	291	218767838						3.36
NMA0929	-6.04151	5.1138e-13	1.41575e-11	900210	902123	+	1914	218767842	thrS	threonyl-tRNA synthetase (threonine--tRNA ligase; ThrRS)	2 : Cytoplasmic	Translation, ribosomal structure and biogenesis	INFORMATION STORAGE AND PROCESSING	1479.35
NMA0930	-5.00747	2.1412e-09	1.1954e-08	902141	902662	+	522	218767843	infC	translation initiation factor IF-3	2 : Cytoplasmic	Translation, ribosomal structure and biogenesis	INFORMATION STORAGE AND PROCESSING	1582.69
NMA0931	-5.06844	9.57151e-09	4.60572e-08	902809	903006	+	198	218767844	rpmI	50S ribosomal protein L35	2 : Cytoplasmic	Translation, ribosomal structure and biogenesis	INFORMATION STORAGE AND PROCESSING	1523.17
NMA0933	-5.43047	1.197e-08	5.66545e-08	903724	904716	+	993	218767846	pheS	phenylalanyl-tRNA synthetase alpha chain (phenylalanine--tRNA ligase alpha chain; PheRS)	2 : Cytoplasmic	Translation, ribosomal structure and biogenesis	INFORMATION STORAGE AND PROCESSING	491.02
NMA0937	-6.35349	7.07075e-15	6.34793e-13	906518	908881	+	2364	218767849	pheT	phenylalanyl-tRNA synthetase beta chain (phenylalanine-- tRNA ligase beta chain; PheRS)	2 : Cytoplasmic	Translation, ribosomal structure and biogenesis	INFORMATION STORAGE AND PROCESSING	1577.39
NMA0945	-5.47142	4.71038e-10	3.15221e-09	913542	914432	+	891	218767857	ubiA	4-hydroxybenzoate octaprenyltransferase (4-HB polyprenyltransferase)	11 : Membrane	Coenzyme transport and metabolism	METABOLISM	255.75
NMA0954	-7.152	4.76084e-17	1.17044e-14	921567	923186	-	1620	218767864		putative oxidoreductase	1 : Unknown	Amino acid transport and metabolism	METABOLISM	3.35
NMA0956	-5.07109	1.8399e-08	8.37486e-08	923717	924454	+	738	218767866	ubiE	ubiquinone/menaquinone biosynthesis methyltransferase UbiE	2 : Cytoplasmic	Coenzyme transport and metabolism	METABOLISM	358.13
NMA0958	-5.43937	1.11366e-09	6.60033e-09	925280	925774	-	495	218767868	folK	2-amino-4-hydroxy-6-hydroxymethyldihydropteridine pyrophosphokinase (7,8-dihydro-6-hydroxymethylpterin-pyrophosphokinase; HPPK; 6-hydroxymethyl-7,8-dihydropterin pyrophosphokinase; PPPK)	2 : Cytoplasmic	Coenzyme transport and metabolism	METABOLISM	29.18
NMA0964	-5.14841	1.27386e-09	7.46221e-09	929036	929911	+	876	218767874	xerD	tyrosine recombinase XerD	2 : Cytoplasmic	Replication, recombination and repair	INFORMATION STORAGE AND PROCESSING	192.34
NMA0970	-6.02024	2.66287e-11	2.70435e-10	935510	936178	-	669	218767880		conserved hypothetical integral membrane protein	11 : Membrane	Function unknown	POORLY CHARACTERIZED	18.26
NMA0972	-6.69331	9.38234e-14	4.30948e-12	936625	937476	+	852	218767882	dapF	diaminopimelate epimerase (DAP epimerase)	2 : Cytoplasmic	Amino acid transport and metabolism	METABOLISM	288.44
NMA0976	-6.50197	3.76149e-13	1.24622e-11	940934	941953	-	1020	218767886	lepB	signal peptidase I (SPase I; leader peptidase I)	5 : Inner membrane protein	Intracellular trafficking, secretion, and vesicular transport	CELLULAR PROCESSES AND SIGNALING	479.42
NMA0980	-6.4525	5.34674e-13	1.46024e-11	946067	947044	+	978	218767890	holB	DNA polymerase III delta' subunit	2 : Cytoplasmic	Replication, recombination and repair	INFORMATION STORAGE AND PROCESSING	677.39
NMA0995	-6.64161	3.37162e-18	2.27135e-15	957928	961542	-	3615	218767904	recB	exodeoxyribonuclease V beta chain	2 : Cytoplasmic	Replication, recombination and repair	INFORMATION STORAGE AND PROCESSING	202.78
NMA1006	-5.73712	4.75854e-11	4.39133e-10	970633	971076	-	444	218767915		conserved hypothetical protein	1 : Unknown	Lipid transport and metabolism	METABOLISM	76.58
NMA1017	-5.34249	3.4827e-09	1.85225e-08	979403	980293	-	891	218767924		putative inorganic polyphosphate/ATP-NAD kinase (poly(P)/ATP NAD kinase)	2 : Cytoplasmic	Carbohydrate transport and metabolism	METABOLISM	80.72
NMA1021	-5.1323	4.98183e-09	2.54893e-08	982423	983463	-	1041	218767928	murB	UDP-N-acetylenolpyruvoylglucosamine reductase (UDP-N-acetylmuramate dehydrogenase)	2 : Cytoplasmic	Cell wall/membrane/envelope biogenesis	CELLULAR PROCESSES AND SIGNALING	84.86
NMA1032	-6.24598	1.67784e-12	3.46011e-11	991810	992457	+	648	218767938	adk	adenylate kinase (ATP-AMP transphosphorylase)	2 : Cytoplasmic	Nucleotide transport and metabolism	METABOLISM	377.88
NMA1058	-5.26569	5.26865e-09	2.6821e-08	1016652	1017853	-	1202	-		putative glycosyl transferase (pseudogene part 2)	2 : Cytoplasmic	Cell wall/membrane/envelope biogenesis	CELLULAR PROCESSES AND SIGNALING	22.89
NMA1060	-5.05159	2.62049e-08	1.16134e-07	1018813	1019379	-	567	218767957	dcd	deoxycytidine triphosphate deaminase (dCTP deaminase)	2 : Cytoplasmic	Nucleotide transport and metabolism	METABOLISM	124.31
NMA1065	-6.57851	1.23678e-13	5.55454e-12	1023084	1024379	-	1296	218767962	hisS	histidyl-tRNA synthetase (histidine--tRNA ligase; HisRS)	2 : Cytoplasmic	Translation, ribosomal structure and biogenesis	INFORMATION STORAGE AND PROCESSING	1023.49
NMA1066	-5.409	2.8179e-10	2.03584e-09	1024473	1025129	-	657	218767963		putative peptidase	6 : Inner membrane-associated	General function prediction only	POORLY CHARACTERIZED	13.74
NMA1068	-5.26534	1.32867e-09	7.76083e-09	1025411	1025947	-	537	218767964		hypothetical protein	1 : Unknown			8.09
NMA1071	-6.19289	3.17438e-12	5.39111e-11	1026430	1026849	-	420	218767966		hypothetical protein	1 : Unknown			3.5
NMA1072	-5.21033	2.21227e-10	1.64375e-09	1026907	1027272	-	366	218767967		hypothetical protein	1 : Unknown			6.17
NMA1073	-5.95901	2.67075e-12	4.77663e-11	1027254	1027799	-	546	218767968		hypothetical integral membrane protein	11 : Membrane			32.61
NMA1075	-5.25706	1.78527e-09	1.01635e-08	1028500	1028790	-	291	218767970		hypothetical protein	1 : Unknown			1.13
NMA1082	-5.01984	1.18099e-09	6.93831e-09	1031157	1031528	-	372	218767976		conserved hypothetical protein	1 : Unknown			3.71
NMA1083	-5.57033	1.33196e-10	1.07247e-09	1031662	1032105	-	444	218767977		hypothetical periplasmic protein	9 : Periplasmic			251.57
NMA1089	-7.20404	2.80305e-14	1.66616e-12	1036966	1037802	+	837	218767983	panC	pantoate--beta-alanine ligase (pantothenate synthetase; pantoate activating enzyme)	2 : Cytoplasmic	Coenzyme transport and metabolism	METABOLISM	182.14
NMA1093	-6.24219	1.87311e-12	3.77945e-11	1041803	1042786	+	984	218767987	prs	ribose-phosphate pyrophosphokinase (RPPK; phosphoribosyl pyrophosphate synthetase; P-Rib-PP synthetase; PRPP synthetase)	2 : Cytoplasmic	Amino acid transport and metabolism; Nucleotide transport and metabolism	METABOLISM	1878.38
NMA1094	-5.88022	1.08228e-11	1.31749e-10	1042853	1043425	+	573	218767988	rplY	50S ribosomal protein L25	2 : Cytoplasmic	Translation, ribosomal structure and biogenesis	INFORMATION STORAGE AND PROCESSING	3982.72
NMA1095	-5.03981	9.25047e-09	4.47254e-08	1043550	1044719	-	1170	218767989	dacC	D-alanyl-D-alanine carboxypeptidase (DD-peptidase; DD-carboxypeptidase; CPase; PBP5)	9 : Periplasmic	Cell wall/membrane/envelope biogenesis	CELLULAR PROCESSES AND SIGNALING	76.82
NMA1105	-5.14856	1.53132e-09	8.84227e-09	1053058	1054464	+	1407	218767997	dnaB	replicative DNA helicase	2 : Cytoplasmic	Replication, recombination and repair	INFORMATION STORAGE AND PROCESSING	330.38
NMA1111	-5.04253	3.56895e-09	1.88818e-08	1059437	1059919	-	483	218768003		truncated putative AzlC-like protein (N-terminal half of the protein)	5 : Inner membrane protein	Amino acid transport and metabolism	METABOLISM	19.65
NMA1112	-5.40984	6.39433e-11	5.71811e-10	1060062	1060514	+	453	218768004	dut	deoxyuridine 5'-triphosphate nucleotidohydrolase (dUTPase; dUTP pyrophosphatase)	2 : Cytoplasmic	Nucleotide transport and metabolism	METABOLISM	212.72
NMA1121	-5.67666	7.33793e-12	1.02276e-10	1071044	1071490	-	447	218768012		putative acyl-CoA thioester hydrolase	2 : Cytoplasmic	Lipid transport and metabolism	METABOLISM	22.31
NMA1122	-6.29147	3.42057e-12	5.62494e-11	1071772	1072704	+	933	218768013	pip	proline iminopeptidase (PIP; prolyl aminopeptidase; PAP)	2 : Cytoplasmic	General function prediction only	POORLY CHARACTERIZED	35.53
NMA1124	-5.77675	8.86558e-11	7.56675e-10	1073966	1074841	-	876	218768015	dapA	dihydrodipicolinate synthase (DHDPS)	2 : Cytoplasmic	Amino acid transport and metabolism; Cell wall/membrane/envelope biogenesis	METABOLISM; CELLULAR PROCESSES AND SIGNALING	156.82
NMA1129	-5.21785	1.07035e-08	5.08983e-08	1077914	1078633	-	720	218768019	tadA	tRNA-specific adenosine deaminase (pseudogene part 2)	2 : Cytoplasmic	Nucleotide transport and metabolism; Translation, ribosomal structure and biogenesis	METABOLISM; INFORMATION STORAGE AND PROCESSING	25.81
NMA1133	-5.28746	3.32131e-10	2.32262e-09	1081568	1082128	+	561	218768022	efp	elongation factor P (EF-P)	2 : Cytoplasmic	Translation, ribosomal structure and biogenesis	INFORMATION STORAGE AND PROCESSING	2590.24
NMA1155	-5.46665	1.97004e-10	1.50243e-09	1106195	1106524	-	330	218768044		conserved hypothetical protein	1 : Unknown	Replication, recombination and repair	INFORMATION STORAGE AND PROCESSING	0.11
NMA1156	-5.18102	3.63297e-09	1.91204e-08	1106803	1107033	+	231	218768045						3.59
NMA1157	-5.51167	3.25493e-10	2.28563e-09	1107199	1107996	-	798	218768046		conserved hypothetical protein	1 : Unknown	Transcription	INFORMATION STORAGE AND PROCESSING	155.36
NMA1161	-5.46773	6.61107e-13	1.71295e-11	1114191	1116485	-	2295	218768050		putative TonB-dependent receptor	1 : Unknown	Inorganic ion transport and metabolism	METABOLISM	31.17
NMA1173	-5.40149	8.49898e-10	5.25273e-09	1121917	1122357	+	441	218768059		truncated TspB-like protein (N-terminal third of the protein)	1 : Unknown			12.2
NMA1198	-5.23679	1.0679e-09	6.3853e-09	1137062	1137568	+	507	218768079		conserved hypothetical phage protein	1 : Unknown			3.8
NMA1210	-5.58873	9.16561e-11	7.7505e-10	1153976	1154284	-	309	218768090		hypothetical protein	1 : Unknown			17.53
NMA1221	-5.17518	4.81364e-09	2.48807e-08	1158446	1159021	-	576	218768096		phage transposase (pseudogene part 2)	1 : Unknown	Replication, recombination and repair	INFORMATION STORAGE AND PROCESSING	0
NMA1223	-5.14699	4.19339e-10	2.82495e-09	1160250	1160540	-	291	218768098		putative DNA-binding phage protein	2 : Cytoplasmic	Transcription	INFORMATION STORAGE AND PROCESSING	0.13
NMA1234	-5.32385	4.92353e-09	2.5255e-08	1164625	1165374	+	750	218768106		IS150 group transposase	2 : Cytoplasmic	Replication, recombination and repair	INFORMATION STORAGE AND PROCESSING	1.7
NMA1251	-6.22731	1.14446e-10	9.40224e-10	1177848	1178666	-	819	218768116	opc	outer-membrane protein Opc	11 : Membrane			32.68
NMA1261	-5.11882	2.22954e-08	9.9468e-08	1188519	1189121	-	603	218768124		conserved hypothetical integral membrane protein	11 : Membrane	Function unknown	POORLY CHARACTERIZED	141.04
NMA1262	-5.90303	2.77139e-11	2.73218e-10	1189177	1189533	+	357	218768125	folB	dihydroneopterin aldolase (DHNA)	2 : Cytoplasmic	Coenzyme transport and metabolism	METABOLISM	43.31
NMA1267	-6.95125	3.037e-15	3.61045e-13	1195261	1196523	-	1263	218768130	proA	gamma-glutamyl phosphate reductase (GPR; glutamate-5-semialdehyde dehydrogenase; glutamyl-gamma-semialdehyde dehydrogenase; GSA dehydrogenase)	2 : Cytoplasmic	Amino acid transport and metabolism	METABOLISM	183.78
NMA1279	-6.47288	8.49012e-13	2.04268e-11	1205849	1206580	-	732	218768138	hda	DnaA-homolog protein Hda	2 : Cytoplasmic	Replication, recombination and repair	INFORMATION STORAGE AND PROCESSING	47.87
NMA1280	-6.46906	4.15399e-13	1.33897e-11	1206625	1207173	-	549	-		truncated putative ABC transporter ATP-binding protein (C-terminal 30% of the protein)	1 : Unknown	General function prediction only	POORLY CHARACTERIZED	3.95
NMA1283	-5.44856	3.94656e-10	2.68847e-09	1208726	1208977	+	252	218768141		putative DNA-binding phage protein	1 : Unknown			0.32
NMA1284	-5.98217	5.05268e-14	2.61577e-12	1208979	1210952	+	1974	218768142		putative phage transposase	1 : Unknown	Replication, recombination and repair	INFORMATION STORAGE AND PROCESSING	2.61
NMA1285	-5.22286	2.07418e-08	9.33585e-08	1210961	1212081	+	1121	-		putative phage transposition protein	1 : Unknown			8.25
NMA1291	-5.79751	5.64381e-12	8.20585e-11	1213177	1213695	+	519	218768147	gam	host-nuclease inhibitor phage protein Gam	2 : Cytoplasmic	General function prediction only	POORLY CHARACTERIZED	0.51
NMA1312	-5.30643	1.40006e-10	1.10962e-09	1220851	1221357	+	507	218768168		conserved hypothetical phage protein	1 : Unknown			1.63
NMA1313	-5.38794	2.76079e-10	2.00704e-09	1221378	1223000	+	1623	218768169		conserved hypothetical phage protein	1 : Unknown			15.11
NMA1314	-5.85834	2.65882e-11	2.70435e-10	1223000	1224568	+	1569	218768170		conserved hypothetical phage protein	1 : Unknown	Function unknown	POORLY CHARACTERIZED	20.87
NMA1315	-5.87461	8.83054e-12	1.15887e-10	1224555	1225850	+	1296	218768171		putative phage head morphogenesis protein	1 : Unknown	Function unknown	POORLY CHARACTERIZED	15.2
NMA1318	-6.00585	1.24665e-11	1.45634e-10	1226607	1227665	+	1059	-		putative phage maturation peptidase (pseudogene part 1)	1 : Unknown	General function prediction only	POORLY CHARACTERIZED	4.33
NMA1319	-5.59247	6.6933e-10	4.21407e-09	1227769	1228239	+	471	-		conserved hypothetical phage protein	1 : Unknown			1.41
NMA1320	-5.60628	1.08387e-09	6.45648e-09	1228229	1229374	+	1146	218768172		putative phage tail protein	1 : Unknown	General function prediction only	POORLY CHARACTERIZED	7.4
NMA1321	-6.13497	2.91478e-12	5.07826e-11	1229371	1230039	+	669	218768173		putative Gp45-like prophage protein	1 : Unknown	Function unknown	POORLY CHARACTERIZED	3.42
NMA1323	-5.57564	1.9593e-09	1.10607e-08	1230500	1231555	+	1056	218768175		putative Gp47-like prophage protein	1 : Unknown	Function unknown	POORLY CHARACTERIZED	2.26
NMA1324	-5.42378	3.69028e-10	2.53675e-09	1231552	1232112	+	561	218768176		conserved hypothetical phage protein	1 : Unknown	Function unknown	POORLY CHARACTERIZED	0.34
NMA1325	-6.43131	2.46935e-15	3.1191e-13	1232123	1234096	+	1974	218768177		putative phage tail fibre protein	1 : Unknown			1.9
NMA1328	-5.53842	3.55618e-10	2.46131e-09	1235174	1235779	+	606	218768178		conserved hypothetical protein	1 : Unknown			1.56
NMA1350	-5.10765	1.05154e-08	5.01218e-08	1250015	1251295	+	1281	218768194	tilS	tRNA(Ile)-lysidine synthetase (tRNA(Ile)-lysidine synthase; tRNA(Ile)-2-lysyl-cytidine synthase)	2 : Cytoplasmic	Cell cycle control, cell division, chromosome partitioning	CELLULAR PROCESSES AND SIGNALING	238.59
NMA1369	-5.65126	7.38749e-11	6.46326e-10	1268502	1269392	+	891	218768211		conserved hypothetical protein	1 : Unknown	Carbohydrate transport and metabolism	METABOLISM	48.34
NMA1374	-5.56378	2.81824e-13	9.99241e-12	1277519	1280077	-	2559	218768216	glnD	[protein-PII] uridylyltransferase (PII uridylyl-transferase; uridylyl removing enzyme; UTase)	2 : Cytoplasmic	Posttranslational modification, protein turnover, chaperones	CELLULAR PROCESSES AND SIGNALING	81.97
NMA1379	-5.85566	1.41871e-11	1.6291e-10	1283175	1283747	-	573	218768221	lipB2	lipoyltransferase (lipoyl-[acyl-carrier protein]-protein-N-lipoyltransferase; lipoate-protein ligase B)	2 : Cytoplasmic	Coenzyme transport and metabolism	METABOLISM	175.65
NMA1403	-5.20517	5.91769e-08	2.46591e-07	1302825	1304072	-	1248	218768237	lolC	lipoprotein-releasing system transmembrane protein LolC	5 : Inner membrane protein	Cell wall/membrane/envelope biogenesis	CELLULAR PROCESSES AND SIGNALING	265.87
NMA1414	-6.07208	3.28466e-12	5.4862e-11	1313071	1313505	+	435	218768247		conserved hypothetical periplasmic protein	9 : Periplasmic	Cell motility; Intracellular trafficking, secretion, and vesicular transport; Signal transduction mechanisms; Inorganic ion transport and metabolism	CELLULAR PROCESSES AND SIGNALING; METABOLISM	91.05
NMA1425	-5.89672	9.89956e-12	1.26627e-10	1321344	1321937	+	594	218768255	ribA	GTP cyclohydrolase II	2 : Cytoplasmic	Coenzyme transport and metabolism	METABOLISM	104.77
NMA1442	-6.47283	2.01871e-13	7.99962e-12	1335675	1336451	+	777	218768265	fpr	ferredoxin--NADP reductase (FNR; flavodoxin reductase; FLXR; FLDR)	2 : Cytoplasmic	Energy production and conversion	METABOLISM	1136.21
NMA1444	-5.57693	7.40227e-12	1.02466e-10	1337108	1339579	-	2472	218768266		putative cation-transporting ATPase	5 : Inner membrane protein	Inorganic ion transport and metabolism	METABOLISM	331.14
NMA1490	-6.99166	8.11355e-16	1.09317e-13	1385549	1387102	-	1554	218768304		putative acyl-CoA dehydrogenase	2 : Cytoplasmic	Lipid transport and metabolism	METABOLISM	714.64
NMA1495	-5.54054	7.95612e-10	4.9323e-09	1392950	1394236	+	1287	218768309	eno	enolase (2-phosphoglycerate dehydratase; 2-phospho-D-glycerate hydro-lyase)	2 : Cytoplasmic	Carbohydrate transport and metabolism	METABOLISM	2559.18
NMA1496	-5.58207	2.07637e-10	1.5542e-09	1394250	1394528	+	279	218768310		putative cell division protein FtsB	1 : Unknown	Cell cycle control, cell division, chromosome partitioning	CELLULAR PROCESSES AND SIGNALING	97.7
NMA1498	-5.72975	8.60609e-12	1.14427e-10	1395057	1396190	-	1134	218768312	nrdB	ribonucleoside-diphosphate reductase beta subunit (ribonucleotide reductase)	2 : Cytoplasmic	Nucleotide transport and metabolism	METABOLISM	630.82
NMA1501	-5.47698	2.52704e-11	2.60569e-10	1398502	1400781	-	2280	218768315	nrdA	ribonucleoside-diphosphate reductase alpha subunit (ribonucleotide reductase)	2 : Cytoplasmic	Nucleotide transport and metabolism	METABOLISM	1376.44
NMA1515	-5.48574	6.45447e-12	9.14446e-11	1410244	1411929	+	1686	218768323	rpsA	30S ribosomal protein S1	2 : Cytoplasmic	Translation, ribosomal structure and biogenesis	INFORMATION STORAGE AND PROCESSING	6336.79
NMA1524	-5.64449	3.60664e-10	2.48772e-09	1419151	1420416	+	1266	218768332	ispG	4-hydroxy-3-methylbut-2-en-1-yl diphosphate synthase (1-hydroxy-2-methyl-2-(E)-butenyl 4-diphosphate synthase)	2 : Cytoplasmic	Lipid transport and metabolism	METABOLISM	382.64
NMA1527	-5.1791	2.69646e-10	1.96734e-09	1422697	1425000	-	2304	218768335	ftsK	DNA translocase FtsK	5 : Inner membrane protein	Cell cycle control, cell division, chromosome partitioning	CELLULAR PROCESSES AND SIGNALING	529.41
NMA1537	-6.00023	1.10171e-11	1.31749e-10	1431036	1431404	-	369	218768343	rpsF	30S ribosomal protein S6	2 : Cytoplasmic	Translation, ribosomal structure and biogenesis	INFORMATION STORAGE AND PROCESSING	1257.41
NMA1538	-5.71012	6.06162e-11	5.46899e-10	1431560	1432510	-	951	218768344	trxB	thioredoxin reductase (TRXR)	6 : Inner membrane-associated	Posttranslational modification, protein turnover, chaperones	CELLULAR PROCESSES AND SIGNALING	558.93
NMA1553	-5.17918	4.94177e-10	3.2532e-09	1449464	1451176	-	1713	218768358	proS	prolyl-tRNA synthetase (proline--tRNA ligase; ProRS; global RNA synthesis factor)	2 : Cytoplasmic	Translation, ribosomal structure and biogenesis	INFORMATION STORAGE AND PROCESSING	430.18
NMA1567	-5.6211	2.05704e-10	1.55122e-09	1470868	1471158	+	291	218768372	gatC	aspartyl-tRNA(Asn) amidotransferase subunit C (Asp-ADT subunit C)	2 : Cytoplasmic	Translation, ribosomal structure and biogenesis	INFORMATION STORAGE AND PROCESSING	89.1
NMA1568	-5.39073	7.74505e-09	3.82708e-08	1471221	1472666	+	1446	218768373	gatA	aspartyl-tRNA(Asn) amidotransferase subunit A (Asp-ADT subunit A)	2 : Cytoplasmic	Translation, ribosomal structure and biogenesis	INFORMATION STORAGE AND PROCESSING	212.91
NMA1572	-6.38032	6.20294e-13	1.62807e-11	1476300	1476932	-	633	218768377	pdxH	pyridoxamine 5'-phosphate oxidase (PNP/PMP oxidase; PNPOx)	2 : Cytoplasmic	Coenzyme transport and metabolism	METABOLISM	92.47
NMA1576	-6.64442	8.02385e-14	3.861e-12	1482577	1483398	+	822	218768381	nadE	NH(3)-dependent NAD(+) synthetase	2 : Cytoplasmic	Coenzyme transport and metabolism	METABOLISM	142.27
NMA1591	-5.48078	2.95679e-12	5.10741e-11	1496471	1499293	+	2823	218768393		putative type III restriction-modification system enzyme Res	2 : Cytoplasmic	Function unknown	POORLY CHARACTERIZED	21.9
NMA1596	-5.14547	3.09872e-10	2.19737e-09	1502849	1503235	+	387	218768397		putative NifU-like protein	2 : Cytoplasmic	Energy production and conversion	METABOLISM	148.61
NMA1597	-5.77857	7.35013e-11	6.45853e-10	1503322	1503642	+	321	218768398		putative IscA-like protein	2 : Cytoplasmic	Function unknown	POORLY CHARACTERIZED	161
NMA1598	-5.17487	2.43748e-09	1.34963e-08	1503905	1504405	+	501	218768399	hscB	co-chaperone protein Hsc20	2 : Cytoplasmic	Posttranslational modification, protein turnover, chaperones	CELLULAR PROCESSES AND SIGNALING	10.88
NMA1608	-6.66338	1.94602e-13	7.86582e-12	1513056	1513751	-	696	218768406	pgl	6-phosphogluconolactonase (6PGL)	2 : Cytoplasmic	Carbohydrate transport and metabolism	METABOLISM	354.85
NMA1609	-5.34454	4.42378e-09	2.29832e-08	1514031	1515476	-	1446	218768407	zwf	glucose-6-phosphate 1-dehydrogenase (G6PD)	2 : Cytoplasmic	Carbohydrate transport and metabolism	METABOLISM	1340.93
NMA1610	-6.06922	4.43244e-13	1.3458e-11	1516094	1517929	+	1836	218768408	edd	phosphogluconate dehydratase (6-phosphogluconate dehydratase)	2 : Cytoplasmic	Amino acid transport and metabolism; Carbohydrate transport and metabolism	METABOLISM	872.69
NMA1611	-5.05943	5.65552e-08	2.36153e-07	1518110	1518748	+	639	218768409	eda	KHG/KDPG aldolase [includes: 4-hydroxy-2-oxoglutarate aldolase (2-keto-4-hydroxyglutarate aldolase; KHG-aldolase) and 2-dehydro-3-deoxy-phosphogluconate aldolase (phospho-2- dehydro-3-deoxygluconate aldolase; phospho-2-keto-3-deoxygluconate aldolase; 2-keto-3-deoxy-6-phosphogluconate aldolase; KDPG- aldolase)]	2 : Cytoplasmic	Carbohydrate transport and metabolism	METABOLISM	112.04
NMA1612	-6.13648	8.92832e-12	1.16414e-10	1519005	1520088	-	1084	-		putative L-threonine 3-dehydrogenase (pseudogene part 2)	2 : Cytoplasmic	Amino acid transport and metabolism	METABOLISM	5.31
NMA1614	-5.95206	4.86947e-11	4.47327e-10	1520242	1521291	+	1050	218768410	mutY	A/G-specific adenine glycosylase	2 : Cytoplasmic	Replication, recombination and repair	INFORMATION STORAGE AND PROCESSING	15.53
NMA1656	-5.6423	2.69375e-10	1.96734e-09	1570354	1572483	+	2130	218768446	dnaZX	DNA polymerase III tau/gamma subunits	2 : Cytoplasmic	Replication, recombination and repair	INFORMATION STORAGE AND PROCESSING	163.24
NMA1669	-5.09621	3.20634e-09	1.70977e-08	1590031	1592010	+	1980	218768457	tkt	transketolase (TK)	2 : Cytoplasmic	Carbohydrate transport and metabolism	METABOLISM	562.91
NMA1672	-6.52468	4.30774e-13	1.33937e-11	1594899	1595423	-	525	218768460	ssb	single-stranded binding protein (SSB; helix-destabilizing protein)	2 : Cytoplasmic	Replication, recombination and repair	INFORMATION STORAGE AND PROCESSING	631.61
NMA1682	-5.98933	3.72347e-12	5.97233e-11	1604534	1605544	-	1011	218768466	trpS	tryptophanyl-tRNA synthetase (tryptophan--tRNA ligase; TrpRS)	2 : Cytoplasmic	Translation, ribosomal structure and biogenesis	INFORMATION STORAGE AND PROCESSING	149.71
NMA1701	-5.2506	3.08867e-09	1.66016e-08	1630967	1632184	-	1218	218768483	lysC	aspartokinase (aspartate kinase)	2 : Cytoplasmic	Amino acid transport and metabolism	METABOLISM	1562.81
NMA1707	-6.08698	3.86737e-12	6.15429e-11	1637093	1638811	+	1719	218768489	argS	arginyl-tRNA synthetase (arginine--tRNA ligase; ArgRS)	2 : Cytoplasmic	Translation, ribosomal structure and biogenesis	INFORMATION STORAGE AND PROCESSING	439.34
NMA1712	-5.35695	2.30912e-10	1.70319e-09	1644133	1644615	-	483	218768494	ispF	2-C-methyl-D-erythritol 2,4-cyclodiphosphate synthase (MECPS; MECDP-synthase)	2 : Cytoplasmic	Lipid transport and metabolism	METABOLISM	76.1
NMA1713	-5.7482	2.91347e-11	2.85832e-10	1644647	1645336	-	690	218768495	ispD	2-C-methyl-D-erythritol 4-phosphate cytidylyltransferase (4-diphosphocytidyl-2C-methyl-D-erythritol synthase; MEP cytidylyltransferase; MCT)	9 : Periplasmic	Lipid transport and metabolism	METABOLISM	351.15
NMA1714	-5.20074	1.83574e-08	8.37477e-08	1645333	1646067	-	735	218768496	dnaQ	DNA polymerase III epsilon subunit	2 : Cytoplasmic	Replication, recombination and repair	INFORMATION STORAGE AND PROCESSING	216.16
NMA1718	-5.00454	1.83012e-08	8.36802e-08	1648328	1649554	+	1227	218768500	ackA1	acetate kinase 1 (acetokinase 1)	2 : Cytoplasmic	Energy production and conversion	METABOLISM	1898.19
NMA1719	-5.27372	6.01091e-11	5.44755e-10	1650068	1651909	-	1842	218768501	dsbD	thiol:disulfide interchange protein DsbD (protein-disulfide reductase; disulfide reductase)	5 : Inner membrane protein	Energy production and conversion; Posttranslational modification, protein turnover, chaperones	METABOLISM; CELLULAR PROCESSES AND SIGNALING	1833.66
NMA1724	-6.19622	1.23813e-12	2.69061e-11	1654801	1656168	+	1368	218768506		putative D-lactate dehydrogenase [cytochrome] (D-lactate ferricytochrome c oxidoreductase; D-LCR)	2 : Cytoplasmic	Energy production and conversion	METABOLISM	88.89
NMA1730	-5.70618	5.07354e-11	4.63965e-10	1663067	1664212	-	1146	218768512	dapE	succinyl-diaminopimelate desuccinylase (SDAP)	2 : Cytoplasmic	Amino acid transport and metabolism	METABOLISM	110.78
NMA1736	-5.9922	7.31976e-12	1.02276e-10	1669864	1671636	+	1773	218768517	dnaG	DNA primase	2 : Cytoplasmic	Replication, recombination and repair	INFORMATION STORAGE AND PROCESSING	468.87
NMA1737	-5.15202	2.33259e-11	2.44257e-10	1671823	1673751	+	1929	218768518	rpoD	RNA polymerase sigma factor RpoD (Sigma-70)	2 : Cytoplasmic	Transcription	INFORMATION STORAGE AND PROCESSING	936.56
NMA1742	-5.64365	1.26654e-11	1.47108e-10	1684464	1686098	-	1635	218768522	pyrG	CTP synthase (UTP--ammonia ligase; CTP synthetase)	1 : Unknown	Nucleotide transport and metabolism	METABOLISM	1266.43
NMA1744	-5.07728	5.22417e-08	2.18593e-07	1687951	1689102	-	1152	218768524	trmU	tRNA (5-methylaminomethyl-2-thiouridylate)-methyltransferase	2 : Cytoplasmic	Translation, ribosomal structure and biogenesis	INFORMATION STORAGE AND PROCESSING	446.79
NMA1748	-6.36913	7.8449e-14	3.861e-12	1691533	1693254	-	1722	218768528	glnS	glutaminyl-tRNA synthetase (glutamine--tRNA ligase; GlnRS)	2 : Cytoplasmic	Translation, ribosomal structure and biogenesis	INFORMATION STORAGE AND PROCESSING	546.13
NMA1760	-5.01846	5.32502e-09	2.70398e-08	1702713	1703783	+	1071	218768539		conserved hypothetical integral membrane protein	5 : Inner membrane protein	General function prediction only	POORLY CHARACTERIZED	105.83
NMA1774	-5.82723	1.91139e-11	2.07231e-10	1719815	1720177	+	363	218768553		truncated putative HTH-type transcriptional regulator (missing the C-terminal 20% of the protein)	1 : Unknown	Transcription	INFORMATION STORAGE AND PROCESSING	14.62
NMA1788	-6.01391	1.38476e-14	9.32864e-13	1730014	1732638	+	2625	218768564	alaS	alanyl-tRNA synthetase (alanine--tRNA ligase; AlaRS)	2 : Cytoplasmic	Translation, ribosomal structure and biogenesis	INFORMATION STORAGE AND PROCESSING	883.65
NMA1791	-5.19993	5.0517e-12	7.45218e-11	1734140	1736551	+	2412	218768566		putative adenine-specific methylase (pseudogene part 2)	2 : Cytoplasmic	Defense mechanisms	CELLULAR PROCESSES AND SIGNALING	2.38
NMA1813	-5.62151	1.69289e-10	1.32098e-09	1758289	1759701	+	1413	218768586	trkA	Trk system potassium uptake protein TrkA (K(+)-uptake protein TrkA)	1 : Unknown	Inorganic ion transport and metabolism	METABOLISM	818.3
NMA1816	-6.08112	4.75457e-11	4.39133e-10	1763340	1764194	-	855	218768589		putative tellurite resistance protein TehB	2 : Cytoplasmic	Inorganic ion transport and metabolism; Secondary metabolites biosynthesis, transport and catabolism	METABOLISM	30.46
NMA1821	-5.73415	2.96742e-10	2.11913e-09	1768546	1769385	-	840	218768594		putative N-6adenine-specific DNA methylase	1 : Unknown			8.03
NMA1822	-5.01137	2.71022e-09	1.47637e-08	1769733	1770221	-	489	218768595		conserved hypothetical protein	1 : Unknown			6.3
NMA1823	-6.403	4.46157e-13	1.3458e-11	1770222	1770845	-	624	218768596		conserved hypothetical protein	1 : Unknown			4.01
NMA1824	-5.13193	9.3382e-12	1.20978e-10	1770842	1773124	-	2283	218768597		conserved hypothetical protein	1 : Unknown	Extracellular structures; Intracellular trafficking, secretion, and vesicular transport	CELLULAR PROCESSES AND SIGNALING	11.73
NMA1825	-6.43948	5.10399e-13	1.41575e-11	1773127	1773693	-	567	218768598		conserved hypothetical phage protein	1 : Unknown			0.32
NMA1826	-6.11595	1.1091e-12	2.49055e-11	1773690	1774265	-	576	218768599		putative Gp47-like prophage protein (pseudogene part 2)	1 : Unknown	Function unknown	POORLY CHARACTERIZED	1
NMA1827	-5.63871	1.21614e-11	1.42951e-10	1774268	1774753	-	486	218768600		putative Gp47-like prophage protein (pseudogene part 1)	1 : Unknown	Function unknown	POORLY CHARACTERIZED	1.57
NMA1828	-5.52592	1.80452e-10	1.39196e-09	1774750	1775103	-	354	218768601		putative Gp46-like prophage protein	1 : Unknown	Function unknown	POORLY CHARACTERIZED	1.64
NMA1829	-5.14784	2.46681e-09	1.36214e-08	1775164	1775793	-	630	218768602		putative Gp45-like prophage protein	1 : Unknown	Function unknown	POORLY CHARACTERIZED	3.75
NMA1831	-5.65184	2.69542e-09	1.47228e-08	1776917	1778284	-	1368	218768604		putative phage DNA circulation proteins	1 : Unknown	General function prediction only	POORLY CHARACTERIZED	8.18
NMA1832	-5.31394	1.44736e-09	8.40548e-09	1778284	1778526	-	243	218768605		conserved hypothetical phage protein (pseudogene part 2)	1 : Unknown			0.47
NMA1843	-5.72472	1.33735e-10	1.07253e-09	1784428	1785096	-	669	218768615		putative Gp37-like prophage protein	1 : Unknown	General function prediction only	POORLY CHARACTERIZED	3.93
NMA1844	-6.14628	4.74563e-12	7.15741e-11	1785080	1785505	-	426	218768616		conserved hypothetical protein	1 : Unknown	Function unknown	POORLY CHARACTERIZED	2.61
NMA1845	-6.23923	1.09423e-12	2.48477e-11	1785502	1785975	-	474	218768617		conserved hypothetical protein	1 : Unknown	Cell cycle control, cell division, chromosome partitioning	CELLULAR PROCESSES AND SIGNALING	5.48
NMA1847	-5.74964	8.51957e-11	7.35814e-10	1786013	1786915	-	903	218768618		putative GpT-like prophage major head subunit protein	1 : Unknown	General function prediction only	POORLY CHARACTERIZED	9.1
NMA1848	-5.58959	2.82056e-10	2.03584e-09	1786937	1788001	-	1065	218768619		putative phage maturation peptidase	1 : Unknown	General function prediction only	POORLY CHARACTERIZED	10.69
NMA1849	-5.96345	3.93646e-12	6.19959e-11	1788210	1788707	-	498	218768620		putative phage tail completion protein	1 : Unknown	General function prediction only	POORLY CHARACTERIZED	1.6
NMA1850	-5.60043	2.07102e-11	2.20291e-10	1788811	1790157	-	1347	218768621		putative phage head morphogenesis protein	1 : Unknown	Function unknown	POORLY CHARACTERIZED	8.28
NMA1851	-5.61881	2.90392e-09	1.57341e-08	1790150	1791709	-	1560	218768622		conserved hypothetical phage protein	1 : Unknown	Function unknown	POORLY CHARACTERIZED	4.86
NMA1852	-5.84307	2.1773e-11	2.29183e-10	1791788	1793407	-	1620	218768623		conserved hypothetical phage protein	1 : Unknown			13.39
NMA1854	-5.86519	2.61175e-11	2.67937e-10	1793610	1794116	-	507	218768625		conserved hypothetical phage protein	1 : Unknown			4.55
NMA1865	-5.3577	3.86806e-10	2.64995e-09	1797275	1797952	-	678	218768636		conserved hypothetical periplasmic protein	9 : Periplasmic			58.1
NMA1866	-6.23804	2.14365e-12	4.13038e-11	1797964	1798410	-	447	218768637		conserved hypothetical protein	1 : Unknown			9.56
NMA1867	-5.87427	2.66124e-12	4.77663e-11	1798407	1798886	-	480	218768638		conserved hypothetical phage protein	1 : Unknown	Function unknown	POORLY CHARACTERIZED	9.4
NMA1868	-5.27948	3.36107e-10	2.34232e-09	1798917	1799192	-	276	218768639	hupB	DNA-binding protein HU-B	2 : Cytoplasmic	Replication, recombination and repair	INFORMATION STORAGE AND PROCESSING	72.43
NMA1869	-5.10151	7.47669e-09	3.71263e-08	1799241	1799441	-	201	218768640		hypothetical protein	1 : Unknown			14.89
NMA1871	-5.58865	7.18943e-11	6.34491e-10	1800098	1800709	-	612	218768642		conserved hypothetical protein	1 : Unknown			8.49
NMA1872	-5.03886	1.22944e-08	5.77838e-08	1800702	1800896	-	195	218768643		hypothetical protein	1 : Unknown			0.87
NMA1875	-5.33882	3.21377e-10	2.27099e-09	1801803	1802117	-	315	218768646		hypothetical protein	1 : Unknown			2.76
NMA1876	-5.2267	2.87376e-09	1.56126e-08	1802114	1802329	-	216	218768647		hypothetical integral membrane protein	11 : Membrane			0.87
NMA1879	-5.16063	2.56141e-09	1.40513e-08	1802645	1802944	-	300	218768650		hypothetical protein	1 : Unknown			3.1
NMA1881	-5.71344	1.21931e-10	9.97659e-10	1803252	1804166	-	915	218768652		putative phage transposition protein	1 : Unknown	General function prediction only	POORLY CHARACTERIZED	18.4
NMA1882	-5.97235	4.17394e-13	1.33897e-11	1804208	1806253	-	2046	218768653		putative phage transposase	1 : Unknown	Replication, recombination and repair	INFORMATION STORAGE AND PROCESSING	47.95
NMA1884	-6.01305	1.34674e-11	1.55529e-10	1806811	1807515	+	705	218768655		putative transcriptional regulator	2 : Cytoplasmic	Transcription	INFORMATION STORAGE AND PROCESSING	64.38
NMA1886	-5.42942	7.45715e-12	1.02523e-10	1807779	1810034	-	2256	218768657	norB	nitric oxide reductase	6 : Inner membrane-associated	Inorganic ion transport and metabolism	METABOLISM	76.16
NMA1887	-6.18431	1.40544e-12	2.98989e-11	1810404	1811564	+	1161	218768658	aniA	copper-containing nitrite reductase (major outer-membrane protein Pan1)	11 : Membrane	Secondary metabolites biosynthesis, transport and catabolism	METABOLISM	224.99
NMA1894	-5.78162	1.92935e-11	2.07405e-10	1818798	1819904	-	1107	218768662	serC	phosphoserine aminotransferase (PSAT)	2 : Cytoplasmic	Amino acid transport and metabolism; Coenzyme transport and metabolism	METABOLISM	226.23
NMA1896	-6.05341	4.912e-13	1.41575e-11	1820713	1822230	+	1518	218768664	nusA	transcription elongation protein nusA (N utilization substance protein A; L factor)	2 : Cytoplasmic	Transcription	INFORMATION STORAGE AND PROCESSING	335.51
NMA1897	-5.32651	7.22427e-15	6.34793e-13	1822242	1825130	+	2889	218768665	infB	translation initiation factor IF-2	2 : Cytoplasmic	Translation, ribosomal structure and biogenesis	INFORMATION STORAGE AND PROCESSING	995.2
NMA1902	-5.30191	4.88739e-10	3.23849e-09	1830724	1831452	+	729	218768670		conserved hypothetical protein	1 : Unknown	Function unknown	POORLY CHARACTERIZED	493.51
NMA1906	-6.28292	2.99599e-12	5.13127e-11	1833479	1834537	+	1059	218768673	alr	alanine racemase	2 : Cytoplasmic	Cell wall/membrane/envelope biogenesis	CELLULAR PROCESSES AND SIGNALING	196.98
NMA1913	-5.74088	1.13761e-11	1.35241e-10	1839829	1840422	+	594	218768678		hypothetical protein	1 : Unknown			0.11
NMA1941	-5.24933	7.52169e-10	4.69177e-09	1873584	1875569	-	1986	218768702	parE	topoisomerase IV subunit B	2 : Cytoplasmic	Replication, recombination and repair	INFORMATION STORAGE AND PROCESSING	360.12
NMA1943	-5.66381	4.55839e-12	6.9267e-11	1876325	1877620	+	1296	218768704	serS	seryl-tRNA synthetase (serine--tRNA ligase; SerRS)	2 : Cytoplasmic	Translation, ribosomal structure and biogenesis	INFORMATION STORAGE AND PROCESSING	984.36
NMA1945	-5.22826	6.89463e-09	3.44051e-08	1878816	1879892	-	1077	218768706	prfA	peptide chain release factor I (RF-1)	2 : Cytoplasmic	Translation, ribosomal structure and biogenesis	INFORMATION STORAGE AND PROCESSING	88.26
NMA1949	-5.14527	1.88679e-08	8.569e-08	1882819	1884153	-	1335	218768710	glmM	phosphoglucosamine mutase	2 : Cytoplasmic	Carbohydrate transport and metabolism	METABOLISM	446.98
NMA1950	-5.81468	4.35342e-11	4.10349e-10	1884283	1885134	-	852	218768711	folP	dihydropteroate synthase (DHPS; dihydropteroate pyrophosphorylase)	2 : Cytoplasmic	Coenzyme transport and metabolism	METABOLISM	97.56
NMA1955	-5.66301	2.50034e-11	2.59213e-10	1890339	1890773	-	435	218768716		conserved hypothetical protein	1 : Unknown			6.73
NMA1957	-5.2132	2.94684e-09	1.5924e-08	1891823	1892959	+	1137	218768718	fabF2	3-oxoacyl-(acyl-carrier-protein) synthase II (beta-ketoacyl-ACP synthase II; KAS II)	2 : Cytoplasmic	Lipid transport and metabolism; Secondary metabolites biosynthesis, transport and catabolism	METABOLISM	62.12
NMA1963	-6.01517	1.09988e-11	1.31749e-10	1897550	1898344	-	795	218768724	thyA	thymidylate synthase (TS; TSase)	2 : Cytoplasmic	Nucleotide transport and metabolism	METABOLISM	138.67
NMA1974	-6.38467	2.75301e-17	8.6695e-15	1911691	1914900	-	3210	218768734	recC	exodeoxyribonuclease V gamma chain	2 : Cytoplasmic	Replication, recombination and repair	INFORMATION STORAGE AND PROCESSING	441.14
NMA1975	-5.89623	1.25414e-12	2.6964e-11	1915001	1916410	-	1410	218768735		conserved hypothetical integral membrane protein	11 : Membrane	Function unknown	POORLY CHARACTERIZED	95.38
NMA1979	-6.41996	9.46233e-13	2.22365e-11	1918142	1918753	-	612	218768736	ccoO	cytochrome c oxidase polypeptide II	11 : Membrane	Energy production and conversion	METABOLISM	1725.3
NMA1980	-5.24925	3.43318e-10	2.38435e-09	1918780	1920225	-	1446	218768737	ccoN	cytochrome c oxidase polypeptide I	5 : Inner membrane protein	Posttranslational modification, protein turnover, chaperones	CELLULAR PROCESSES AND SIGNALING	3258.61
NMA1994	-5.41709	8.90701e-10	5.43839e-09	1933011	1934414	-	1404	218768748		putative TolC outer membrane protein	7 : Outer membrane protein	Cell wall/membrane/envelope biogenesis; Intracellular trafficking, secretion, and vesicular transport	CELLULAR PROCESSES AND SIGNALING	95.86
NMA2004	-5.39485	1.04923e-09	6.311e-09	1939780	1940112	+	333	218768755		hypothetical protein	1 : Unknown			4.55
NMA2019	-5.50247	4.88402e-10	3.23849e-09	1954796	1956604	-	1809	218768770	aspS	aspartyl-tRNA synthetase (aspartate--tRNA ligase; AspRS)	2 : Cytoplasmic	Translation, ribosomal structure and biogenesis	INFORMATION STORAGE AND PROCESSING	1474.28
NMA2022	-5.23722	5.01084e-10	3.28796e-09	1958814	1959077	-	264	218768773	rpsT	30S ribosomal protein S20	2 : Cytoplasmic	Translation, ribosomal structure and biogenesis	INFORMATION STORAGE AND PROCESSING	2185.94
NMA2026	-5.51547	1.87023e-09	1.06172e-08	1969683	1970495	-	813	218768777	murI	glutamate racemase	2 : Cytoplasmic	Cell wall/membrane/envelope biogenesis	CELLULAR PROCESSES AND SIGNALING	211.2
NMA2027	-6.30851	1.13671e-12	2.52449e-11	1970697	1971158	+	462	218768778		putative ATPase	1 : Unknown	General function prediction only	POORLY CHARACTERIZED	82.67
NMA2031	-5.33389	6.28189e-10	3.96741e-09	1974790	1975212	-	423	218768782		hypothetical protein	1 : Unknown			62.06
NMA2033	-5.67111	3.11026e-11	3.02203e-10	1976091	1976468	-	378	218768784	acpS	holo-(acyl-carrier protein) synthase (holo-ACP synthase; 4'-phosphopantetheinyl transferase AcpS)	2 : Cytoplasmic	Lipid transport and metabolism	METABOLISM	113.76
NMA2037	-5.6366	7.14881e-11	6.33673e-10	1978272	1979000	-	729	218768787	pdxJ	pyridoxal phosphate biosynthetic protein PdxJ (PNP synthase)	2 : Cytoplasmic	Coenzyme transport and metabolism	METABOLISM	406.97
NMA2050	-5.20309	7.30909e-09	3.63834e-08	1992937	1994136	-	1200	218768798	ackA2	acetate kinase 2 (acetokinase 2)	2 : Cytoplasmic	Energy production and conversion	METABOLISM	18.36
NMA2051	-5.36908	4.03086e-09	2.10501e-08	1994550	1995719	-	1170	218768799		conserved hypothetical protein	1 : Unknown	Function unknown	POORLY CHARACTERIZED	36.87
NMA2052	-6.27798	3.0028e-17	8.6695e-15	1996523	1999129	-	2607	218768800	acnA	aconitate hydratase 1 (citrate hydro-lyase 1; aconitase 1)	5 : Inner membrane protein	Energy production and conversion	METABOLISM	70.13
NMA2053	-5.82274	6.85128e-11	6.09975e-10	1999207	1999995	-	789	218768801		conserved hypothetical integral membrane protein	11 : Membrane	General function prediction only	POORLY CHARACTERIZED	19.13
NMA2054	-5.33117	5.51763e-11	5.02303e-10	2000156	2001310	-	1155	218768802	prpC	2-methylcitrate synthase (methylcitrate synthase; citrate synthase 2)	2 : Cytoplasmic	Energy production and conversion	METABOLISM	120.49
NMA2058	-6.44894	4.05401e-14	2.3409e-12	2005643	2006887	-	1245	218768806	pheA	cell division protein FtsA	1 : Unknown	Cell cycle control, cell division, chromosome partitioning	CELLULAR PROCESSES AND SIGNALING	851.15
NMA2059	-5.09624	4.09249e-08	1.73126e-07	2006973	2007701	-	729	218768807	ftsQ	cell division protein FtsQ	11 : Membrane	Cell wall/membrane/envelope biogenesis	CELLULAR PROCESSES AND SIGNALING	400.97
NMA2060	-7.05786	2.366e-13	8.69398e-12	2007691	2008605	-	915	218768808	ddl	D-alanine--D-alanine ligase (D-alanylalanine synthetase; D-Ala-D-Ala ligase)	2 : Cytoplasmic	Cell wall/membrane/envelope biogenesis	CELLULAR PROCESSES AND SIGNALING	569.02
NMA2061	-6.13949	2.51733e-12	4.62503e-11	2008718	2010124	-	1407	218768809	murC	UDP-N-acetylmuramate--L-alanine ligase (UDP-N-acetylmuramoyl-L-alanine synthetase)	2 : Cytoplasmic	Cell wall/membrane/envelope biogenesis	CELLULAR PROCESSES AND SIGNALING	940.48
NMA2062	-6.07937	3.57185e-12	5.82154e-11	2010282	2011349	-	1068	218768810	murG	UDP-N-acetylglucosamine--N-acetylmuramyl-(pentapeptide) pyrophosphoryl-undecaprenol N-acetylglucosamine transferase (undecaprenyl-PP-MurNAc-pentapeptide-UDPGlcNAc GlcNAc transferase)	6 : Inner membrane-associated	Cell wall/membrane/envelope biogenesis	CELLULAR PROCESSES AND SIGNALING	682.84
NMA2063	-6.00072	7.97331e-12	1.07427e-10	2011353	2012660	-	1308	218768811	ftsW	cell division protein FtsW	5 : Inner membrane protein	Cell cycle control, cell division, chromosome partitioning	CELLULAR PROCESSES AND SIGNALING	278.2
NMA2064	-5.84627	4.74743e-11	4.39133e-10	2012804	2014141	-	1338	218768812	murD	UDP-N-acetylmuramoylalanine--D-glutamate ligase (UDP-N-acetylmuramoyl-L-alanyl-D-glutamate synthetase; D-glutamic acid adding enzyme)	2 : Cytoplasmic	Cell wall/membrane/envelope biogenesis	CELLULAR PROCESSES AND SIGNALING	408.58
NMA2066	-6.22844	1.7111e-11	1.88969e-10	2014613	2015695	-	1083	218768814	mraY	phospho-N-acetylmuramoyl-pentapeptide-transferase (UDP-MurNAc-pentapeptide phosphotransferase)	5 : Inner membrane protein	Cell wall/membrane/envelope biogenesis	CELLULAR PROCESSES AND SIGNALING	193.52
NMA2068	-5.30556	2.22553e-09	1.23566e-08	2015968	2017326	-	1359	218768816	murF	UDP-N-acetylmuramoyl-tripeptide--D-alanyl-D-alanine ligase (UDP-MurNAc-pentapeptide synthetase; D-alanyl-D-alanine-adding enzyme)	2 : Cytoplasmic	Cell wall/membrane/envelope biogenesis	CELLULAR PROCESSES AND SIGNALING	455.55
NMA2071	-6.18317	6.04826e-13	1.62807e-11	2019121	2020599	-	1479	218768817	murE	UDP-N-acetylmuramoylalanyl-D-glutamate--2,6-diaminopimelate ligase (UDP-N-acetylmuramyl-tripeptide synthetase; meso-diaminopimelate-adding enzyme; UDP-MurNAc-tripeptide synthetase)	1 : Unknown	Cell wall/membrane/envelope biogenesis	CELLULAR PROCESSES AND SIGNALING	451.92
NMA2072	-6.02363	3.31774e-13	1.13647e-11	2020624	2022369	-	1746	218768818	penA	penicillin-binding protein 2 (PBP-2)	5 : Inner membrane protein	Cell wall/membrane/envelope biogenesis	CELLULAR PROCESSES AND SIGNALING	1149.37
NMA2076	-6.79488	4.05087e-15	4.54823e-13	2024407	2025624	+	1218	218768822		conserved hypothetical protein	1 : Unknown	Function unknown	POORLY CHARACTERIZED	39.15
NMA2077	-6.44311	3.62051e-13	1.21951e-11	2026199	2027020	-	822	218768823	uppP	undecaprenyl-diphosphatase (undecaprenyl pyrophosphate phosphatase; bacitracin resistance protein)	11 : Membrane	Defense mechanisms	CELLULAR PROCESSES AND SIGNALING	292.56
NMA2087	-5.20404	3.63297e-09	1.91204e-08	2039954	2040175	-	222	-		putative truncated HTH-type transcriptional regulator (missing the N-terminal third of the protein)	1 : Unknown	Transcription	INFORMATION STORAGE AND PROCESSING	13.83
NMA2102	-5.64085	1.09612e-11	1.31749e-10	2056453	2056938	-	486	218768843	pgpA	phosphatidylglycerophosphatase A	5 : Inner membrane protein	Lipid transport and metabolism	METABOLISM	140.95
NMA2106	-6.37023	1.2166e-11	1.42951e-10	2059800	2060750	+	951	218768846		putative HTH-type transcriptional regulator	2 : Cytoplasmic	Transcription	INFORMATION STORAGE AND PROCESSING	109.11
NMA2108	-5.96118	1.00212e-12	2.32791e-11	2061798	2063219	+	1422	218768848	hemN	oxygen-independent coproporphyrinogen III oxidase (coproporphyrinogenase; coprogen oxidase)	2 : Cytoplasmic	Coenzyme transport and metabolism	METABOLISM	162.98
NMA2109	-5.4913	1.78568e-11	1.95841e-10	2063572	2065146	-	1575	218768849		putative phosphate permease	5 : Inner membrane protein	Inorganic ion transport and metabolism	METABOLISM	6640.48
NMA2115	-5.48954	5.87805e-10	3.7357e-09	2069526	2070200	+	675	218768854		conserved hypothetical protein	1 : Unknown			91.46
NMA2116	-5.05808	2.17985e-09	1.21363e-08	2070178	2070459	+	282	218768855		hypothetical protein	1 : Unknown			4.62
NMA2117	-5.91069	1.10009e-11	1.31749e-10	2070639	2071124	+	486	218768856		hypothetical protein	1 : Unknown			6.89
NMA2118	-5.30954	9.40136e-10	5.68867e-09	2071193	2071570	+	378	218768857		hypothetical protein	1 : Unknown			11.93
NMA2121	-6.3152	9.45813e-13	2.22365e-11	2072376	2072891	+	516	218768859		hypothetical protein	1 : Unknown			5.6
NMA2128	-6.45984	1.42787e-13	6.27333e-12	2077423	2078841	-	1419	218768865	glnA	glutamine synthetase (glutamate--ammonia ligase)	2 : Cytoplasmic	Amino acid transport and metabolism	METABOLISM	1630.96
NMA2132	-5.84216	5.8462e-12	8.43941e-11	2082064	2082594	-	531	218768869		conserved hypothetical periplasmic protein	9 : Periplasmic	Function unknown	POORLY CHARACTERIZED	250.14
NMA2152	-5.93393	7.76212e-12	1.05284e-10	2098349	2099134	-	786	218768888	fabI	enoyl-[acyl-carrier-protein] reductase [NADH] (NADH-dependent enoyl-ACP reductase)	2 : Cytoplasmic	Lipid transport and metabolism	METABOLISM	1216.94
NMA2153	-6.35231	7.69611e-13	1.87606e-11	2099289	2100110	-	822	218768889	dapD	2,3,4,5-tetrahydropyridine-2,6-dicarboxylate N-succinyltransferase (tetrahydrodipicolinate N-succinyltransferase; THP succinyltransferase; tetrahydropicolinate succinylase)	2 : Cytoplasmic	Amino acid transport and metabolism	METABOLISM	936.94
NMA2161	-6.17061	2.73966e-11	2.72751e-10	2107935	2108909	-	975	218768897	ispB	octaprenyl-diphosphate synthase (octaprenyl pyrophosphate synthetase; OPP synthetase)	2 : Cytoplasmic	Coenzyme transport and metabolism	METABOLISM	871.4
NMA2162	-5.72007	8.33286e-11	7.22777e-10	2109133	2109441	+	309	218768898	rplU	50S ribosomal protein L21	2 : Cytoplasmic	Translation, ribosomal structure and biogenesis	INFORMATION STORAGE AND PROCESSING	1870.11
NMA2163	-5.25548	4.09943e-10	2.78018e-09	2109466	2109738	+	273	218768899	rpmA	50S ribosomal protein L27	2 : Cytoplasmic	Translation, ribosomal structure and biogenesis	INFORMATION STORAGE AND PROCESSING	1484.36
NMA2164	-6.95036	2.47565e-14	1.56353e-12	2110077	2111261	+	1185	218768900		putative ubiquinone biosynthesis monooxygenase	2 : Cytoplasmic	Coenzyme transport and metabolism; Energy production and conversion	METABOLISM	759.8
NMA2179	-5.26911	5.2231e-10	3.40513e-09	2126278	2126766	-	489	218768914	folA	dihydrofolate reductase	2 : Cytoplasmic	Coenzyme transport and metabolism	METABOLISM	66.12
NMA2181	-5.21174	2.94945e-10	2.11377e-09	2127943	2128308	+	366	218768916						0.28
NMA2183	-5.03438	9.63432e-09	4.62493e-08	2128535	2128813	+	279	-		truncated Opc-like protein (C-terminal third of the protein)	11 : Membrane			1.47
NMA2190	-5.49256	2.83414e-10	2.03836e-09	2137803	2139173	+	1371	218768922	ffh	signal recognition particle protein (fifty-four homolog)	1 : Unknown	Intracellular trafficking, secretion, and vesicular transport	CELLULAR PROCESSES AND SIGNALING	389.02
NMA2193	-5.19276	6.47035e-12	9.14446e-11	2141227	2143338	-	2112	218768925		putative TonB-dependent receptor	1 : Unknown	Inorganic ion transport and metabolism	METABOLISM	34.67
NMA2203	-5.79042	3.07927e-11	3.00638e-10	2152123	2153493	-	1371	218768934	purB	adenylosuccinate lyase (adenylosuccinase; ASL)	2 : Cytoplasmic	Nucleotide transport and metabolism	METABOLISM	617.4
NMA2210	-6.28159	9.15118e-14	4.30105e-12	2163482	2165020	+	1539	218768941		putative MviN-like protein	5 : Inner membrane protein	General function prediction only	POORLY CHARACTERIZED	283.63

## Sheet: SEVERE GROWTH DEFECT GENES
Row.names	logFC	P,Value	adj,P,Val	Start	Stop	Strand	Length	PID	Gene	Product	Localization	ClassDescription	COGprocess	Average mRNA expression RPKM (Replicate 1:3)
NMA0004	-3.56895	6.92531e-05	0.00018587	2952	3527	-	576	218767055		putative cell filamentation protein Fic	1 : Unknown	Cell cycle control, cell division, chromosome partitioning	CELLULAR PROCESSES AND SIGNALING	157.28
NMA0022	-2.68133	0.00394654	0.00751031	18070	18447	-	378	218767072		truncated IS1016 group transposase (missing an internal 40% of the protein)	2 : Cytoplasmic	Replication, recombination and repair	INFORMATION STORAGE AND PROCESSING	4.95
NMA0023	-4.46185	1.15162e-07	4.58155e-07	18500	18829	+	330	218767073		conserved hypothetical protein	1 : Unknown			1.52
NMA0027	-3.02554	1.23919e-05	3.78307e-05	20284	22491	-	2208	218767076	uvrD	DNA helicase II	2 : Cytoplasmic	Replication, recombination and repair	INFORMATION STORAGE AND PROCESSING	176.91
NMA0036	-2.97625	0.000290098	0.000689751	31491	31826	-	336	218767084		hypothetical protein	1 : Unknown			26.69
NMA0037	-3.62241	0.000144954	0.000364023	32080	32553	-	474	218767085		conserved hypothetical protein	1 : Unknown	Function unknown	POORLY CHARACTERIZED	17.15
NMA0039	-3.51001	1.42633e-05	4.30884e-05	32974	33297	-	324	218767087		hypothetical protein	1 : Unknown			13.83
NMA0042	-3.45581	2.21928e-05	6.50967e-05	33630	34637	-	1008	218767088	pyrD	dihydroorotate dehydrogenase (dihydroorotate oxidase; DHOdehase; DHODase; DHOD)	2 : Cytoplasmic	Nucleotide transport and metabolism	METABOLISM	227.06
NMA0072	-4.81839	9.61973e-08	3.88053e-07	68960	69949	-	990	218767112	pdxA	4-hydroxythreonine-4-phosphate dehydrogenase (4-(phosphohydroxy)-L-threonine dehydrogenase)	2 : Cytoplasmic	Coenzyme transport and metabolism	METABOLISM	62.29
NMA0086	-4.6255	7.59108e-08	3.10558e-07	86441	86941	+	501	218767126	skp	periplasmic chaperone Skp (OmpH)	9 : Periplasmic	Cell wall/membrane/envelope biogenesis	CELLULAR PROCESSES AND SIGNALING	194.73
NMA0090	-4.31665	6.26198e-06	1.98051e-05	89536	90312	+	777	218767130	lpxA	acyl-[acyl-carrier-protein]--UDP-N-acetylglucosamine O-acyltransferase (UDP-N-acetylglucosamine acyltransferase)	2 : Cytoplasmic	Cell wall/membrane/envelope biogenesis	CELLULAR PROCESSES AND SIGNALING	199.13
NMA0091	-3.00635	0.000130168	0.000330904	90669	92060	+	1392	218767131		putative amino-acid symporter	5 : Inner membrane protein	Amino acid transport and metabolism	METABOLISM	192.7
NMA0092	-3.54961	5.36503e-05	0.00014752	92139	93395	+	1257	218767132	dadA	D-amino acid dehydrogenase small subunit	2 : Cytoplasmic	Amino acid transport and metabolism	METABOLISM	93.64
NMA0099	-4.09354	6.82563e-07	2.44152e-06	99577	99840	-	264	218767138	minE	septum formation topological specificity factor MinE	2 : Cytoplasmic	Cell cycle control, cell division, chromosome partitioning	CELLULAR PROCESSES AND SIGNALING	258.8
NMA0101	-4.81836	6.34905e-08	2.62939e-07	100688	101401	-	714	218767140	minC	septum site-determining protein MinC	2 : Cytoplasmic	Cell cycle control, cell division, chromosome partitioning	CELLULAR PROCESSES AND SIGNALING	354.37
NMA0107	-3.91248	5.15258e-06	1.64768e-05	104435	104548	-	114	218767146	rpmJ	50S ribosomal protein L36	2 : Cytoplasmic	Translation, ribosomal structure and biogenesis	INFORMATION STORAGE AND PROCESSING	181.53
NMA0108	-4.73866	7.62064e-09	3.77483e-08	104569	104787	-	219	218767147	infA	translation initiation factor IF-1	2 : Cytoplasmic	Translation, ribosomal structure and biogenesis	INFORMATION STORAGE AND PROCESSING	307.5
NMA0109	-4.96329	8.57711e-08	3.46687e-07	104792	106102	-	1311	218767148	secY	preprotein translocase SecY subunit	5 : Inner membrane protein	Intracellular trafficking, secretion, and vesicular transport	CELLULAR PROCESSES AND SIGNALING	2742.31
NMA0110	-4.82965	2.55964e-09	1.40513e-08	106114	106548	-	435	218767149	rplO	50S ribosomal protein L15	2 : Cytoplasmic	Translation, ribosomal structure and biogenesis	INFORMATION STORAGE AND PROCESSING	1520.52
NMA0111	-4.83374	2.82289e-08	1.23486e-07	106550	106735	-	186	218767150	rpmD	50S ribosomal protein L30	2 : Cytoplasmic	Translation, ribosomal structure and biogenesis	INFORMATION STORAGE AND PROCESSING	536.95
NMA0119	-4.48736	3.44824e-07	1.27635e-06	109779	110147	-	369	218767158	rplN	50S ribosomal protein L14	2 : Cytoplasmic	Translation, ribosomal structure and biogenesis	INFORMATION STORAGE AND PROCESSING	2848.84
NMA0127	-4.58826	1.4945e-07	5.87625e-07	113387	113707	-	321	218767166	rplW	50S ribosomal protein L23	2 : Cytoplasmic	Translation, ribosomal structure and biogenesis	INFORMATION STORAGE AND PROCESSING	966.09
NMA0132A	-4.4439	2.8834e-07	1.09127e-06	116903	117163	-	261	218767171						2.12
NMA0133	-4.73532	1.01551e-08	4.85188e-08	117216	117527	-	312	218767172	rpsJ	30S ribosomal protein S10	2 : Cytoplasmic	Translation, ribosomal structure and biogenesis	INFORMATION STORAGE AND PROCESSING	2198.36
NMA0134	-3.76632	8.45575e-06	2.62909e-05	117545	118729	-	1185	218767173	tuf2	elongation factor Tu (EF-Tu)	2 : Cytoplasmic	Translation, ribosomal structure and biogenesis	INFORMATION STORAGE AND PROCESSING	4010.34
NMA0137	-4.97961	4.99743e-09	2.55046e-08	121529	121900	-	372	218767176	rpsL	30S ribosomal protein S12	2 : Cytoplasmic	Translation, ribosomal structure and biogenesis	INFORMATION STORAGE AND PROCESSING	1943.54
NMA0138	-4.26543	8.75216e-07	3.10318e-06	122079	122228	-	150	218767177		conserved hypothetical protein	1 : Unknown			0
NMA0140	-4.2376	1.70254e-06	5.83192e-06	122531	122680	-	150	218767179		hypothetical protein	1 : Unknown			0.24
NMA0144	-4.18968	8.00749e-06	2.50513e-05	131898	132398	-	501	218767183	rplJ	50S ribosomal protein L10	2 : Cytoplasmic	Translation, ribosomal structure and biogenesis	INFORMATION STORAGE AND PROCESSING	6935.34
NMA0146	-4.54734	1.33655e-07	5.29641e-07	133323	133757	-	435	218767185	rplK	50S ribosomal protein L11	2 : Cytoplasmic	Translation, ribosomal structure and biogenesis	INFORMATION STORAGE AND PROCESSING	4527.4
NMA0147	-3.56091	0.000107822	0.000278654	133858	134394	-	537	218767186	nusG	transcription antitermination protein NusG	2 : Cytoplasmic	Transcription	INFORMATION STORAGE AND PROCESSING	980.91
NMA0148	-3.45705	0.000144997	0.000364023	134396	134674	-	279	218767187	secE	preprotein translocase SecE subunit	5 : Inner membrane protein	Intracellular trafficking, secretion, and vesicular transport	CELLULAR PROCESSES AND SIGNALING	119.63
NMA0149	-3.33823	0.000199099	0.000484793	134871	136055	-	1185	218767188	tuf1	elongation factor Tu (EF-Tu)	2 : Cytoplasmic	Translation, ribosomal structure and biogenesis	INFORMATION STORAGE AND PROCESSING	7843.79
NMA0163	-4.86036	6.15796e-07	2.21446e-06	148778	149704	-	927	218767201	fmt	methionyl-tRNA formyltransferase	2 : Cytoplasmic	Translation, ribosomal structure and biogenesis	INFORMATION STORAGE AND PROCESSING	264.22
NMA0164	-3.32343	3.98533e-05	0.000111711	149791	150294	-	504	218767202	def	peptide deformylase (PDF; polypeptide deformylase)	2 : Cytoplasmic	Translation, ribosomal structure and biogenesis	INFORMATION STORAGE AND PROCESSING	478.16
NMA0179	-4.79111	1.38154e-09	8.04637e-09	162205	162627	-	423	-		hypothetical protein	1 : Unknown			20.08
NMA0185	-4.70515	1.22579e-08	5.77465e-08	167551	168810	-	1260	218767219	lipB	polysialic acid capsule modification protein LipB	1 : Unknown	Cell wall/membrane/envelope biogenesis	CELLULAR PROCESSES AND SIGNALING	55.21
NMA0186	-4.49024	6.02373e-10	3.81629e-09	168947	171061	-	2115	218767220	lipA	polysialic acid capsule modification protein LipA	1 : Unknown	Cell wall/membrane/envelope biogenesis	CELLULAR PROCESSES AND SIGNALING	118.94
NMA0195	-4.24258	1.54337e-06	5.32279e-06	178197	178847	-	651	218767226	ctrD	capsule export ATP-binding protein CtrD	9 : Periplasmic	Carbohydrate transport and metabolism; Cell wall/membrane/envelope biogenesis	METABOLISM; CELLULAR PROCESSES AND SIGNALING	151.55
NMA0196	-3.9894	3.91351e-06	1.27363e-05	178844	179641	-	798	218767227	ctrC	capsule export inner-membrane protein CtrC	5 : Inner membrane protein	Carbohydrate transport and metabolism; Cell wall/membrane/envelope biogenesis; Cell wall/membrane/envelope biogenesis	METABOLISM; CELLULAR PROCESSES AND SIGNALING; CELLULAR PROCESSES AND SIGNALING	332.12
NMA0209	-4.06468	9.58337e-07	3.37421e-06	192683	193804	-	1122	218767239	dnaJ	chaperone protein DnaJ	2 : Cytoplasmic	Posttranslational modification, protein turnover, chaperones	CELLULAR PROCESSES AND SIGNALING	267.55
NMA0210	-3.71113	4.28219e-06	1.38248e-05	193851	194012	+	162	218767240						0.11
NMA0222.1	-4.93181	2.56552e-09	1.40513e-08	213006	213318	-	313	-						0
NMA0237	-4.36548	1.08828e-07	4.35528e-07	222047	222649	-	603	218767259		putative RNA-binding protein	2 : Cytoplasmic	Translation, ribosomal structure and biogenesis	INFORMATION STORAGE AND PROCESSING	46.65
NMA0246	-3.91397	1.21093e-05	3.7024e-05	229768	230772	-	1005	218767268	gapB	glyceraldehyde-3-phosphate dehydrogenase B (GAPDH)	2 : Cytoplasmic	Carbohydrate transport and metabolism	METABOLISM	2967.77
NMA0261	-4.45618	1.20394e-08	5.68498e-08	244658	245929	-	1272	218767283	kdtA	3-deoxy-D-manno-octulosonic-acid transferase (KDO transferase)	2 : Cytoplasmic	Cell wall/membrane/envelope biogenesis	CELLULAR PROCESSES AND SIGNALING	199.04
NMA0263	-4.58124	3.77764e-08	1.6175e-07	248626	249549	-	924	218767285	lpxC	UDP-3-O-[3-hydroxymyristoyl] N-acetylglucosamine deacetylase (UDP-3-O-acyl-GlcNAc deacetylase)	2 : Cytoplasmic	Cell wall/membrane/envelope biogenesis	CELLULAR PROCESSES AND SIGNALING	199.92
NMA0273A	-3.00986	0.000279947	0.000667184	257289	257657	-	369	-						0.38
NMA0288	-2.81453	0.000665358	0.00148749	273139	273987	+	849	218767300		putative small-conductance mechanosensitive channel protein (MscS)	11 : Membrane	Cell wall/membrane/envelope biogenesis	CELLULAR PROCESSES AND SIGNALING	323.17
NMA0290	-2.63332	0.000195963	0.000478312	274600	276168	-	1569	218767302	msrAB	peptide methionine sulfoxide reductase MsrA/MsrB [includes: thioredoxin, peptide methionine sulfoxide reductase MsrA (protein-methionine-S-oxide reductase; peptide Met(O) reductase) and peptide methionine sulfoxide reductase MsrB]	1 : Unknown	Energy production and conversion; Posttranslational modification, protein turnover, chaperones	METABOLISM; CELLULAR PROCESSES AND SIGNALING	115.81
NMA0327	-3.9264	1.70719e-05	5.11146e-05	308156	309010	-	855	218767331	tsf	elongation factor Ts (EF-Ts)	2 : Cytoplasmic	Translation, ribosomal structure and biogenesis	INFORMATION STORAGE AND PROCESSING	4206.23
NMA0361	-4.38772	8.02237e-07	2.85947e-06	334264	335052	-	789	218767358	thiG	thiazole biosynthesis protein ThiG	2 : Cytoplasmic	Coenzyme transport and metabolism	METABOLISM	119.89
NMA0362	-4.50128	1.08106e-07	4.33496e-07	335266	335460	-	195	218767359		putative ThiS-like protein	2 : Cytoplasmic	Coenzyme transport and metabolism	METABOLISM	19.08
NMA0363	-3.65097	1.50307e-05	4.52423e-05	335882	336499	-	618	218767360	thiE	thiamine-phosphate pyrophosphorylase (TMP pyrophosphorylase; TMP-PPase; thiamine-phosphate synthase)	2 : Cytoplasmic	Coenzyme transport and metabolism	METABOLISM	76.26
NMA0364	-3.45743	2.04443e-05	6.04062e-05	336520	337620	-	1101	218767361		putative FAD-dependent oxidoreductase	2 : Cytoplasmic	Amino acid transport and metabolism	METABOLISM	113.34
NMA0379	-4.95127	1.49315e-09	8.6466e-09	350439	350831	+	393	218767372	rpsI	30S ribosomal protein S9	2 : Cytoplasmic	Translation, ribosomal structure and biogenesis	INFORMATION STORAGE AND PROCESSING	2026.99
NMA0398	-3.72199	1.26301e-05	3.83777e-05	369454	370443	-	990	218767388	porB	major outer-membrane protein P.IB (protein IB; PIB; porin)	7 : Outer membrane protein	Cell wall/membrane/envelope biogenesis	CELLULAR PROCESSES AND SIGNALING	26233.2
NMA0403	-2.96498	0.000479764	0.00110559	374566	375258	-	693	218767392		conserved hypothetical protein	1 : Unknown	General function prediction only	POORLY CHARACTERIZED	58.53
NMA0412	-2.83877	0.00126073	0.00268486	382463	382981	-	519	218767399		putative gluconokinase (gluconate kinase)	2 : Cytoplasmic	Carbohydrate transport and metabolism	METABOLISM	51.92
NMA0413	-3.89626	1.89367e-06	6.4538e-06	383001	384386	-	1386	218767400		putative gluconate permease	5 : Inner membrane protein	Amino acid transport and metabolism; Carbohydrate transport and metabolism	METABOLISM	65.16
NMA0415	-2.69925	0.000838433	0.00185188	386348	386947	+	600	218767402		putative carbonic anhydrase	2 : Cytoplasmic	Inorganic ion transport and metabolism	METABOLISM	187.32
NMA0427	-4.99964	1.55323e-08	7.1997e-08	398752	399807	+	1056	218767413		putative cytosine-specific methyltransferase	2 : Cytoplasmic	Replication, recombination and repair	INFORMATION STORAGE AND PROCESSING	104.5
NMA0429	-3.42796	4.97208e-05	0.000137463	401471	401893	+	423	218767415		putative very-short-patch-repair endonuclease	2 : Cytoplasmic	Replication, recombination and repair	INFORMATION STORAGE AND PROCESSING	9.75
NMA0430	-3.09829	3.91303e-06	1.27363e-05	401916	405041	-	3126	218767416		truncated ATP-dependent DNA helicase HrpA (C-terminal 62% of the protein)	2 : Cytoplasmic	Cell wall/membrane/envelope biogenesis; Replication, recombination and repair	CELLULAR PROCESSES AND SIGNALING; INFORMATION STORAGE AND PROCESSING	148.51
NMA0439	-4.20759	1.34897e-07	5.33518e-07	413411	413629	-	219	218767424		conserved hypothetical protein	1 : Unknown			56.28
NMA0448	-4.86138	2.07874e-08	9.33585e-08	423084	423842	-	759	218767431		putative ferric enterobactin uptake system ATP-binding protein FetE	1 : Unknown	Inorganic ion transport and metabolism	METABOLISM	1.08
NMA0450	-4.60524	2.6804e-07	1.02212e-06	424599	425546	-	948	218767433		putative feric enterobactin uptake system permease FetC	5 : Inner membrane protein	Inorganic ion transport and metabolism	METABOLISM	12.53
NMA0453	-4.49927	8.92074e-09	4.32346e-08	428465	430609	-	2145	218767436	fetA	TonB-dependent enterobactin receptor FetA (FrpB)	8 : Outer membrane-associated	Inorganic ion transport and metabolism	METABOLISM	22.71
NMA0462	-2.71397	0.00237056	0.00476233	441995	444811	-	2817	218767443	polA	DNA polymerase I (POL I)	2 : Cytoplasmic	Replication, recombination and repair	INFORMATION STORAGE AND PROCESSING	532.41
NMA0473	-4.58928	3.91994e-08	1.66783e-07	451930	453564	+	1635	218767453	groL	60 kDa chaperonin (protein Cpn60; GroEL protein; 63 kDa stress protein; GSP63; HSP60)	2 : Cytoplasmic	Posttranslational modification, protein turnover, chaperones	CELLULAR PROCESSES AND SIGNALING	4626.22
NMA0474	-3.94039	2.57e-08	1.14153e-07	454152	456584	-	2433	218767454	hpuB	hemoglobin-haptoglobin utilization protein B	7 : Outer membrane protein	Inorganic ion transport and metabolism	METABOLISM	9.62
NMA0476	-2.72777	6.92237e-05	0.00018587	458956	460473	+	1518	218767456		conserved hypothetical TPR-containing membrane-associated protein	11 : Membrane			57.23
NMA0477	-2.75802	0.000184166	0.000453056	460532	462328	-	1797	218767457		putative para-aminobenzoate synthase component I (ADC synthase)	2 : Cytoplasmic	Amino acid transport and metabolism; Coenzyme transport and metabolism	METABOLISM	233.54
NMA0483	-3.47125	2.10902e-05	6.22238e-05	470401	471318	-	918	218767462		putative HTH-type transcriptional regulator	2 : Cytoplasmic	Transcription	INFORMATION STORAGE AND PROCESSING	35.05
NMA0495	-4.43451	1.80694e-07	7.00926e-07	477642	477857	+	216	218767473	rpmE	50S ribosomal protein L31	2 : Cytoplasmic	Translation, ribosomal structure and biogenesis	INFORMATION STORAGE AND PROCESSING	700.4
NMA0497	-2.8033	0.000107716	0.000278654	478957	480633	+	1677	218767475		conserved hypothetical integral membrane protein	5 : Inner membrane protein	Cell wall/membrane/envelope biogenesis	CELLULAR PROCESSES AND SIGNALING	119.04
NMA0514	-4.95677	9.34337e-09	4.50667e-08	492806	493042	+	237	218767490	atpE	ATP synthase C chain (lipid-binding protein; dicyclohexylcarbodiimide-binding protein)	11 : Membrane	Energy production and conversion	METABOLISM	2198.23
NMA0516	-4.19479	1.02815e-05	3.16271e-05	493588	494121	+	534	218767492	atpH	ATP synthase delta chain	1 : Unknown	Energy production and conversion	METABOLISM	7269.82
NMA0521	-3.30755	8.46161e-05	0.000222379	498802	499707	+	906	218767497	glyQ	glycyl-tRNA synthetase alpha chain (glycine--tRNA ligase alpha chain; GlyRS)	2 : Cytoplasmic	Translation, ribosomal structure and biogenesis	INFORMATION STORAGE AND PROCESSING	171.31
NMA0530	-4.40499	3.97606e-08	1.68815e-07	509074	509403	-	330	-		conserved hypothetical integral membrane protein	6 : Inner membrane-associated	Function unknown	POORLY CHARACTERIZED	6.21
NMA0532	-3.20458	6.97827e-05	0.000187043	511314	512104	+	791	-		conserved hypothetical protein	1 : Unknown	Replication, recombination and repair	INFORMATION STORAGE AND PROCESSING	10.24
NMA0544	-4.20743	4.47992e-07	1.6402e-06	522409	522588	-	180	218767515	rpmF	50S ribosomal protein L32	2 : Cytoplasmic	Translation, ribosomal structure and biogenesis	INFORMATION STORAGE AND PROCESSING	874.39
NMA0545	-4.4286	6.45869e-07	2.31436e-06	522622	523125	-	504	218767516		conserved hypothetical protein	1 : Unknown	General function prediction only	POORLY CHARACTERIZED	2521.6
NMA0548	-3.60449	4.51616e-06	1.45337e-05	524716	526353	-	1638	218767519	oxaA	inner-membrane protein OxaA	5 : Inner membrane protein	Intracellular trafficking, secretion, and vesicular transport	CELLULAR PROCESSES AND SIGNALING	464.28
NMA0551	-4.34119	5.00944e-07	1.81761e-06	527180	527314	-	135	218767522	rpmH	50S ribosomal protein L34	2 : Cytoplasmic	Translation, ribosomal structure and biogenesis	INFORMATION STORAGE AND PROCESSING	192.75
NMA0555	-3.89313	6.28444e-08	2.60798e-07	531352	533409	-	2058	218767526	ppk	polyphosphate kinase (polyphosphoric acid kinase; ATP-polyphosphate phosphotransferase)	2 : Cytoplasmic	Inorganic ion transport and metabolism	METABOLISM	257.91
NMA0560	-4.74388	6.70808e-08	2.7611e-07	537775	538566	+	792	218767530	drg	Dam-replacing protein (DRP)	2 : Cytoplasmic			14.19
NMA0561	-4.12648	2.06684e-06	7.00852e-06	538563	538700	+	138	-						2.26
NMA0585	-4.93451	1.00702e-08	4.82271e-08	556954	557631	-	678	218767549		putative peptidase	1 : Unknown	Posttranslational modification, protein turnover, chaperones	CELLULAR PROCESSES AND SIGNALING	145.09
NMA0608	-3.03141	0.000196956	0.000480156	580546	581679	-	1134	218767569	carA	carbamoyl-phosphate synthase small chain (carbamoyl-phosphate synthetase glutamine chain)	2 : Cytoplasmic	Amino acid transport and metabolism; Nucleotide transport and metabolism	METABOLISM	260.18
NMA0611	-4.73992	2.84502e-07	1.08282e-06	587959	589038	-	1080	218767571		putative ATP-binding protein	1 : Unknown	Cell cycle control, cell division, chromosome partitioning	CELLULAR PROCESSES AND SIGNALING	97.41
NMA0626	-4.28427	4.02543e-07	1.48186e-06	606828	607611	-	784	-		ISNme1 transposase (pseudogene part 2)	2 : Cytoplasmic	Replication, recombination and repair	INFORMATION STORAGE AND PROCESSING	10.31
NMA0629	-2.96307	0.000748652	0.00166084	609568	609894	-	327	218767586		conserved hypothetical protein	1 : Unknown	Function unknown	POORLY CHARACTERIZED	7.79
NMA0643	-2.57724	0.000484013	0.00111158	628018	629439	-	1422	218767599		putative polysaccharide biosynthesis protein	5 : Inner membrane protein	General function prediction only	POORLY CHARACTERIZED	192.59
NMA0658	-4.25123	2.85464e-06	9.53592e-06	644324	644947	+	624	218767612	cyc	cytochrome c4	9 : Periplasmic	Energy production and conversion	METABOLISM	1162.64
NMA0677	-2.70032	0.00408413	0.007743	665734	666027	-	294	218767628		hypothetical periplasmic protein	9 : Periplasmic			21.02
NMA0680	-4.35402	2.22502e-07	8.58163e-07	667552	667779	+	228	218767629		hypothetical lipoprotein	11 : Membrane			3.75
NMA0683	-2.72624	0.00138844	0.00292601	668186	669419	+	1234	-		putative bacteriocin/pheromone secretion membrane fusion protein (pseudogene part 1)	5 : Inner membrane protein	Cell wall/membrane/envelope biogenesis	CELLULAR PROCESSES AND SIGNALING	95.84
NMA0685	-4.81291	7.85432e-08	3.20032e-07	670462	670632	+	171	218767632		hypothetical integral membrane protein	11 : Membrane			1.27
NMA0689	-4.52264	2.23881e-07	8.61834e-07	678935	679318	+	384	218767635		hypothetical protein	1 : Unknown			5.06
NMA0690	-4.79858	5.47851e-10	3.56015e-09	679568	682249	+	2682	218767636	tpsS1	putative TpsS1 cassette	1 : Unknown	Intracellular trafficking, secretion, and vesicular transport	CELLULAR PROCESSES AND SIGNALING	25.02
NMA0692	-3.33945	3.53402e-05	0.000100622	682841	685342	+	2502	218767638	tpsS2	putative TpsS2 cassette	1 : Unknown	Intracellular trafficking, secretion, and vesicular transport	CELLULAR PROCESSES AND SIGNALING	51.06
NMA0694	-3.45487	3.88017e-05	0.00010937	686015	686287	+	273	218767640		conserved hypothetical protein	1 : Unknown			11.92
NMA0696	-2.93039	0.000261803	0.000630636	687462	688397	+	936	218767642		hypothetical protein	1 : Unknown			324.83
NMA0698	-3.00829	0.000562407	0.0012747	689728	690186	+	459	218767645		hypothetical periplasmic protein	9 : Periplasmic			24.17
NMA0720	-3.66174	1.50435e-05	4.52423e-05	709435	709932	-	498	218767663		conserved hypothetical protein	1 : Unknown			10.63
NMA0733	-3.4416	8.71955e-05	0.0002286	726897	727772	-	876	218767675		truncated IS110 family transposase (part 2)	2 : Cytoplasmic	Replication, recombination and repair	INFORMATION STORAGE AND PROCESSING	11.27
NMA0742	-4.13975	1.21927e-06	4.25585e-06	736121	736939	-	819	218767683	cysE	serine acetyltransferase (SAT)	2 : Cytoplasmic	Amino acid transport and metabolism	METABOLISM	152.77
NMA0761	-4.86133	1.27168e-08	5.9355e-08	752579	753100	+	522	218767700		truncated NosR-like protein (N-terminal 20% of the protein)	1 : Unknown	Transcription	INFORMATION STORAGE AND PROCESSING	59.72
NMA0767	-3.32504	2.88627e-05	8.36893e-05	757457	757873	-	417	218767705		putative peptidase	2 : Cytoplasmic	General function prediction only	POORLY CHARACTERIZED	10.32
NMA0772	-2.74908	0.000562607	0.0012747	761709	762674	-	966	218767708		putative pilin gene-inverting protein (PIVML)	1 : Unknown	Replication, recombination and repair	INFORMATION STORAGE AND PROCESSING	11.19
NMA0774	-2.80822	0.00020851	0.000505881	763535	764593	-	1059	218767710		putative zonular occludens toxin-like protein	11 : Membrane			70.19
NMA0775	-3.39986	0.000120674	0.000308321	764596	764883	-	288	218767711		conserved hypothetical integral membrane protein	11 : Membrane			4.84
NMA0776	-2.85892	7.8821e-05	0.000208232	764885	766399	-	1515	218767712		putative TspB protein	1 : Unknown	Cell wall/membrane/envelope biogenesis	CELLULAR PROCESSES AND SIGNALING	180.49
NMA0779	-4.73819	8.90327e-09	4.32346e-08	767061	767279	-	219	218767715		hypothetical integral membrane protein	11 : Membrane			9.07
NMA0780	-4.53591	1.79282e-07	6.97719e-07	767362	767565	-	204	218767716		hypothetical protein	1 : Unknown			0.47
NMA0781	-4.96973	3.00769e-09	1.62094e-08	767583	767894	-	312	218767717		conserved hypothetical protein	1 : Unknown			0.72
NMA0783	-4.19593	4.83896e-07	1.75891e-06	769261	769476	-	216	218767719		hypothetical protein	1 : Unknown			0
NMA0787	-4.7358	2.73394e-08	1.19855e-07	771339	774551	+	3213	-		FrpA/C protein (pseudogene part 1)	10 : Secreted	Secondary metabolites biosynthesis, transport and catabolism	METABOLISM	50.25
NMA0789	-4.16094	3.06399e-06	1.0168e-05	774834	775760	-	927	218767723		putative ABC transporter substrate-binding protein	9 : Periplasmic	Inorganic ion transport and metabolism	METABOLISM	115.79
NMA0795	-3.76068	4.82404e-05	0.00013392	779446	779691	-	246	218767729	rpsP	30S ribosomal protein S16	2 : Cytoplasmic	Translation, ribosomal structure and biogenesis	INFORMATION STORAGE AND PROCESSING	454.51
NMA0796	-3.37353	5.8255e-06	1.84825e-05	779736	782162	-	2427	218767730		conserved hypothetical protein	1 : Unknown	Energy production and conversion; Transcription	METABOLISM; INFORMATION STORAGE AND PROCESSING	50.12
NMA0800	-3.77705	1.42023e-06	4.9233e-06	784567	786381	-	1815	218767733		conserved hypothetical integral membrane protein	5 : Inner membrane protein	Cell wall/membrane/envelope biogenesis	CELLULAR PROCESSES AND SIGNALING	70.39
NMA0801	-3.93553	8.91985e-06	2.76488e-05	786371	786724	-	354	218767734		conserved hypothetical integral membrane protein	11 : Membrane	Function unknown	POORLY CHARACTERIZED	12.75
NMA0803	-3.12254	0.000533382	0.00121256	787398	788168	-	771	218767736	tatC	sec-independent protein translocase TatC component	5 : Inner membrane protein	Intracellular trafficking, secretion, and vesicular transport	CELLULAR PROCESSES AND SIGNALING	78.97
NMA0810	-4.28745	8.63997e-07	3.07419e-06	791408	792565	-	1158	218767741		putative deacetylase	2 : Cytoplasmic	Chromatin structure and dynamics; Secondary metabolites biosynthesis, transport and catabolism	INFORMATION STORAGE AND PROCESSING; METABOLISM	61.38
NMA0813	-2.82806	0.00123864	0.0026406	794980	795915	+	936	218767744	secF	preprotein translocase SecF subunit	5 : Inner membrane protein	Intracellular trafficking, secretion, and vesicular transport	CELLULAR PROCESSES AND SIGNALING	758.05
NMA0822	-3.42025	3.53498e-05	0.000100622	803971	804363	-	393	-		truncated ISNme1 transposase (C-terminal third of the protein)	1 : Unknown	Replication, recombination and repair	INFORMATION STORAGE AND PROCESSING	9.94
NMA0823	-2.70096	0.00394654	0.00751031	804532	804933	-	402	-		truncated IS1016 group transposase (missing an internal 40% of the protein)	1 : Unknown			2.07
NMA0828	-3.80699	2.1714e-05	6.3785e-05	810575	811237	-	663	218767754	gph2	phosphoglycolate phosphatase 2 (PGPase 2; PGP 2)	2 : Cytoplasmic	General function prediction only	POORLY CHARACTERIZED	15.06
NMA0829	-3.67763	2.01431e-05	5.96035e-05	811250	812077	-	828	218767755		conserved hypothetical protein	1 : Unknown	Function unknown	POORLY CHARACTERIZED	27.56
NMA0846	-2.57453	0.00321483	0.0062533	826817	827286	-	470	-		hypothetical protein (pseudogene part 1)	1 : Unknown			84.55
NMA0852	-3.01839	0.000466483	0.00107744	831203	831661	-	459	218767775	ntpA	dATP pyrophosphohydrolase	2 : Cytoplasmic	Replication, recombination and repair	INFORMATION STORAGE AND PROCESSING	69.56
NMA0854	-4.71087	3.68433e-08	1.5809e-07	833927	834169	+	243	218767777		hypothetical protein	1 : Unknown			16.79
NMA0858	-4.67824	8.30692e-09	4.08474e-08	835597	835986	+	390	218767781		conserved hypothetical protein	1 : Unknown			35.48
NMA0867	-3.09108	0.000283134	0.000673985	845427	845999	-	573	218767789	ampD	AmpD protein	2 : Cytoplasmic	Defense mechanisms	CELLULAR PROCESSES AND SIGNALING	55.97
NMA0868	-3.86555	8.98594e-06	2.7811e-05	846083	847078	+	996	218767790		putative aminodeoxychorismate lyase	9 : Periplasmic	General function prediction only	POORLY CHARACTERIZED	158.32
NMA0874	-4.89537	3.46735e-08	1.49733e-07	851697	851879	+	183	218767795		conserved hypothetical protein	1 : Unknown	Function unknown	POORLY CHARACTERIZED	51.08
NMA0882	-4.2169	1.90548e-06	6.48311e-06	856427	856651	+	225	218767803		putative SirA-like protein	2 : Cytoplasmic	Posttranslational modification, protein turnover, chaperones	CELLULAR PROCESSES AND SIGNALING	72.13
NMA0884	-4.9521	2.06462e-08	9.31381e-08	857317	858351	+	1035	218767805	pyrC	dihydroorotase (DHOase)	2 : Cytoplasmic	Nucleotide transport and metabolism	METABOLISM	93.22
NMA0885	-2.61961	0.00253913	0.00508581	858717	859142	-	426	218767806	nusB	N utilization substance protein B (NusB protein)	2 : Cytoplasmic	Transcription	INFORMATION STORAGE AND PROCESSING	82.6
NMA0890	-4.12062	3.28921e-06	1.08442e-05	863413	864039	-	627	218767811	trpF	N-(5'-phosphoribosyl)anthranilate isomerase (PRAI)	5 : Inner membrane protein	Amino acid transport and metabolism	METABOLISM	155.44
NMA0891	-3.85693	4.94097e-06	1.58503e-05	864098	864589	-	492	218767812	greB	transcription elongation factor GreB (transcript cleavage factor GreB)	2 : Cytoplasmic	Transcription	INFORMATION STORAGE AND PROCESSING	105.08
NMA0906	-3.42898	4.57071e-07	1.6674e-06	881651	883726	+	2076	218767824	comA	competence protein ComA	5 : Inner membrane protein	General function prediction only	POORLY CHARACTERIZED	174.21
NMA0908	-4.28406	1.37888e-07	5.44279e-07	884586	885710	+	1125	218767826	rluD	ribosomal large subunit pseudouridine synthase D (rRNA-uridine isomerase D; rRNA pseudouridylate synthase D)	2 : Cytoplasmic	Translation, ribosomal structure and biogenesis	INFORMATION STORAGE AND PROCESSING	220.01
NMA0912	-4.43243	7.51442e-06	2.36184e-05	888200	888679	+	480	218767829		conserved hypothetical lipoprotein	11 : Membrane	Cell wall/membrane/envelope biogenesis	CELLULAR PROCESSES AND SIGNALING	195.74
NMA0918	-4.32997	3.9123e-08	1.66783e-07	893391	894929	-	1539	218767835	lnt	apolipoprotein N-acyltransferase (ALP N-acyltransferase)	5 : Inner membrane protein	Cell wall/membrane/envelope biogenesis	CELLULAR PROCESSES AND SIGNALING	39.55
NMA0925	-2.66372	0.0030859	0.00603738	897012	897503	-	492	218767839		putative cytochrome c552	9 : Periplasmic	Energy production and conversion	METABOLISM	61.64
NMA0927	-4.90951	1.14998e-08	5.45566e-08	897694	898704	-	1011	218767840	hemH	ferrochelatase (protoheme ferro-lyase; heme synthetase)	2 : Cytoplasmic	Coenzyme transport and metabolism	METABOLISM	204.68
NMA0932	-4.96442	8.76948e-10	5.38697e-09	903019	903378	+	360	218767845	rplT	50S ribosomal protein L20	2 : Cytoplasmic	Translation, ribosomal structure and biogenesis	INFORMATION STORAGE AND PROCESSING	1367.46
NMA0938	-2.57592	0.00687268	0.0125926	908955	909257	+	303	218767850	ihfA	integration host factor alpha-subunit (IHF-alpha)	2 : Cytoplasmic	Replication, recombination and repair	INFORMATION STORAGE AND PROCESSING	321.61
NMA0946	-4.99545	3.79158e-08	1.62004e-07	914617	915066	+	450	218767858		putative phosphotransferase enzyme IIA component (PTS system EIIA component)	1 : Unknown	Carbohydrate transport and metabolism; Signal transduction mechanisms	METABOLISM; CELLULAR PROCESSES AND SIGNALING	285.09
NMA0950	-4.21341	1.1486e-05	3.51717e-05	916948	917889	+	942	218767861		putative GTP-binding protein	1 : Unknown	General function prediction only	POORLY CHARACTERIZED	90.69
NMA0960	-3.6418	1.0141e-05	3.12423e-05	926212	926778	-	567	218767870		putative rRNA methyltransferase	2 : Cytoplasmic	Secondary metabolites biosynthesis, transport and catabolism	METABOLISM	34.8
NMA0967	-4.51002	4.51985e-07	1.65183e-06	931156	932019	-	864	218767877	rfbD	dTDP-4-dehydrorhamnose reductase (dTDP-4-keto- L-rhamnose reductase; dTDP-6-deoxy-L-mannose dehydrogenase; dTDP-L-rhamnose synthetase)	2 : Cytoplasmic	Cell wall/membrane/envelope biogenesis	CELLULAR PROCESSES AND SIGNALING	87.59
NMA0975	-2.58081	0.00139935	0.00294592	939791	940669	+	879	218767885		putative amino acid metabolite efflux pump	5 : Inner membrane protein	Amino acid transport and metabolism; Carbohydrate transport and metabolism	METABOLISM	69.05
NMA0988	-3.17551	0.000226995	0.000548753	950636	951376	+	741	218767897	hemD	uroporphyrinogen-III synthase (UROS; uroporphyrinogen-III cosynthetase; hydroxymethylbilane hydrolyase [cyclizing])	2 : Cytoplasmic	Coenzyme transport and metabolism	METABOLISM	79.65
NMA0991	-4.63092	3.15172e-07	1.18395e-06	954014	955078	+	1065	218767900	hemE	uroporphyrinogen decarboxylase (URO-D; UPD)	2 : Cytoplasmic	Coenzyme transport and metabolism	METABOLISM	399.43
NMA1003	-3.81157	5.14636e-06	1.64768e-05	967459	968874	-	1416	218767911		putative transporter	5 : Inner membrane protein	Inorganic ion transport and metabolism	METABOLISM	300.04
NMA1004	-3.91144	4.72544e-05	0.000131363	969731	970309	-	579	218767913	pth	peptidyl-tRNA hydrolase (PTH)	2 : Cytoplasmic	Translation, ribosomal structure and biogenesis	INFORMATION STORAGE AND PROCESSING	287.74
NMA1011	-4.25738	1.02149e-06	3.58409e-06	974499	975515	+	1017	218767919	hemB	delta-aminolevulinic acid dehydratase (porphobilinogen synthase; ALAD; ALADH)	2 : Cytoplasmic	Coenzyme transport and metabolism	METABOLISM	932.15
NMA1013	-4.91645	1.79522e-07	6.97719e-07	976927	977700	+	774	218767921		conserved hypothetical protein	1 : Unknown	Function unknown	POORLY CHARACTERIZED	250.84
NMA1024	-3.33633	5.40906e-05	0.000148529	986609	987907	+	1299	218767931	purA	adenylosuccinate synthetase (IMP--aspartate ligase; AdSS; AMPSase)	2 : Cytoplasmic	Nucleotide transport and metabolism	METABOLISM	1820.37
NMA1031	-3.19948	0.000336102	0.000790758	990756	991595	-	840	218767937	HptX	putative HtpX-like protease	5 : Inner membrane protein	Posttranslational modification, protein turnover, chaperones	CELLULAR PROCESSES AND SIGNALING	514.35
NMA1033	-4.13932	3.77644e-06	1.23498e-05	992983	993723	+	741	218767939	pyrF	orotidine 5'-phosphate decarboxylase (OMP decarboxylase; OMPDCase; OMPdecase)	2 : Cytoplasmic	Nucleotide transport and metabolism	METABOLISM	114.8
NMA1038	-2.8902	0.000103614	0.000269849	998259	999803	+	1545	218767944		putative type I restriction-modification system M protein	2 : Cytoplasmic	Defense mechanisms	CELLULAR PROCESSES AND SIGNALING	56.08
NMA1039	-2.70406	0.000523054	0.00119176	999800	1000810	+	1011	218767945		conserved hypothetical protein	1 : Unknown	General function prediction only	POORLY CHARACTERIZED	57.25
NMA1042	-2.71811	8.50866e-06	2.64147e-05	1002274	1005368	+	3095	-		putative type I restriction-modification system R protein (pseudogene part 1)	2 : Cytoplasmic	Defense mechanisms	CELLULAR PROCESSES AND SIGNALING	365.51
NMA1077	-4.64458	8.55139e-09	4.18459e-08	1029110	1029358	-	249	218767971		hypothetical protein	1 : Unknown			0.11
NMA1078	-4.62447	4.27708e-08	1.80459e-07	1029404	1029772	-	369	218767972		hypothetical protein	1 : Unknown			1.63
NMA1079	-4.27306	1.79938e-06	6.15322e-06	1029914	1030159	-	246	218767973		hypothetical integral membrane protein	11 : Membrane			0.98
NMA1080	-4.24668	2.62703e-06	8.83399e-06	1030388	1030504	-	117	218767974						0
NMA1081	-4.32319	4.44249e-07	1.62945e-06	1030563	1030850	-	288	218767975		hypothetical integral membrane protein	11 : Membrane			0.11
NMA1084	-4.91037	1.03721e-07	4.1757e-07	1032148	1033017	-	870	218767978		conserved hypothetical outer-membrane protein	8 : Outer membrane-associated			34.27
NMA1085	-4.08376	2.13191e-05	6.28075e-05	1033181	1034104	+	924	218767979		putative RNA pseudouridine synthase (RNA-uridine isomerase; RNA pseudouridylate synthase)	2 : Cytoplasmic	Translation, ribosomal structure and biogenesis	INFORMATION STORAGE AND PROCESSING	53.94
NMA1091	-4.69709	6.04411e-07	2.17739e-06	1039945	1040526	+	582	218767985	lolB	outer-membrane lipoprotein LolB	8 : Outer membrane-associated	Cell wall/membrane/envelope biogenesis	CELLULAR PROCESSES AND SIGNALING	89.47
NMA1092	-4.72084	3.05923e-07	1.15349e-06	1040536	1041381	+	846	218767986	ispE	4-diphosphocytidyl-2-C-methyl-D-erythritol kinase (CMK; 4-(cytidine-5'-diphospho)-2-C-methyl-D-erythritol kinase)	2 : Cytoplasmic	Lipid transport and metabolism	METABOLISM	586.64
NMA1116	-2.84872	3.77068e-05	0.00010673	1065658	1067883	-	2226	218768008	icd	isocitrate dehydrogenase [NADP] (oxalosuccinate decarboxylase; IDH)	2 : Cytoplasmic	Energy production and conversion	METABOLISM	1584.21
NMA1130	-4.55224	1.75569e-07	6.84989e-07	1078637	1079578	-	942	218768020	miaA	tRNA delta(2)-isopentenylpyrophosphate transferase (IPP transferase; isopentenyl-diphosphate:tRNA isopentenyltransferase; IPTase; IPPT)	2 : Cytoplasmic	Translation, ribosomal structure and biogenesis	INFORMATION STORAGE AND PROCESSING	80.74
NMA1131	-3.88783	2.8705e-07	1.08851e-06	1079957	1081330	-	1374	218768021		hypothetical integral membrane protein	11 : Membrane			6.04
NMA1137	-4.11709	3.69244e-06	1.20947e-05	1085479	1085604	-	126	218768026	rpmJ2	50S ribosomal protein L36	2 : Cytoplasmic	Translation, ribosomal structure and biogenesis	INFORMATION STORAGE AND PROCESSING	4.08
NMA1138	-2.90242	0.00175277	0.00361095	1085604	1085879	-	276	218768027	rpmE2	50S ribosomal protein L31 type B	2 : Cytoplasmic	Translation, ribosomal structure and biogenesis	INFORMATION STORAGE AND PROCESSING	46.4
NMA1172	-4.97598	3.33674e-08	1.44401e-07	1121658	1121975	+	318	218768058		conserved hypothetical protein	1 : Unknown			2.96
NMA1182	-3.12523	8.72095e-05	0.0002286	1129591	1131183	+	1593	218768065	purH	bifunctional purine biosynthesis protein PurH [includes: phosphoribosylaminoimidazolecarboxamide formyltransferase (AICAR transformylase) and IMP cyclohydrolase (inosinicase; IMP synthetase; ATIC)]	2 : Cytoplasmic	Nucleotide transport and metabolism	METABOLISM	522.68
NMA1185	-3.52387	2.15941e-05	6.35251e-05	1131796	1132752	+	957	218768066		IS110 family transposase	2 : Cytoplasmic	Replication, recombination and repair	INFORMATION STORAGE AND PROCESSING	36.94
NMA1192	-3.93535	8.43008e-06	2.62515e-05	1135624	1135806	+	183	218768073		hypothetical protein	1 : Unknown			0.17
NMA1195	-4.86296	3.18296e-09	1.70179e-08	1136249	1136587	+	339	218768076		hypothetical protein	1 : Unknown			0.57
NMA1196	-4.65479	2.47951e-07	9.50869e-07	1136599	1136865	+	267	218768077		conserved hypothetical protein	1 : Unknown	Cell cycle control, cell division, chromosome partitioning	CELLULAR PROCESSES AND SIGNALING	0.76
NMA1197	-3.95256	8.73445e-07	3.10234e-06	1136862	1137059	+	198	218768078		conserved hypothetical protein	1 : Unknown			0.77
NMA1209	-3.91685	1.25887e-05	3.83159e-05	1153921	1154013	-	93	218768089		hypothetical periplasmic protein	9 : Periplasmic			0
NMA1214	-4.11509	7.637e-06	2.39664e-05	1155868	1155984	+	117	218768092		conserved hypothetical protein (pseudogene part 1)	1 : Unknown			5.12
NMA1215	-3.54078	6.06885e-05	0.000165076	1155997	1156170	+	174	218768093		conserved hypothetical protein (pseudogene part 2)	1 : Unknown	Function unknown	POORLY CHARACTERIZED	16.82
NMA1217	-2.60744	0.00198814	0.00405044	1156480	1157364	+	885	218768095		ISNme1 transposase	2 : Cytoplasmic	Replication, recombination and repair	INFORMATION STORAGE AND PROCESSING	11.47
NMA1222	-4.48104	4.17139e-07	1.5328e-06	1159330	1160205	-	876	218768097		conserved hypothetical phage protein	1 : Unknown	Cell cycle control, cell division, chromosome partitioning; Replication, recombination and repair	CELLULAR PROCESSES AND SIGNALING; INFORMATION STORAGE AND PROCESSING	1.28
NMA1224	-4.66589	1.84766e-07	7.15348e-07	1160552	1160707	-	156	-						0.21
NMA1225	-2.60452	0.00317982	0.00619532	1160845	1161222	+	378	218768099		putative DNA-binding phage protein	2 : Cytoplasmic	Transcription	INFORMATION STORAGE AND PROCESSING	64.48
NMA1230	-4.96123	1.24712e-08	5.84224e-08	1163267	1163770	+	504	218768104		conserved hypothetical protein	1 : Unknown	General function prediction only	POORLY CHARACTERIZED	1.06
NMA1233	-4.68067	7.89508e-09	3.89169e-08	1164210	1164620	+	411	218768105		conserved hypothetical periplasmic protein	9 : Periplasmic	Replication, recombination and repair	INFORMATION STORAGE AND PROCESSING	0.06
NMA1239	-3.67814	3.69274e-05	0.000104965	1167206	1168442	-	1237	-		ISNme1 transposase (pseudogene part 2)	2 : Cytoplasmic	Replication, recombination and repair	INFORMATION STORAGE AND PROCESSING	2
NMA1242	-2.85825	0.000508449	0.00115979	1168442	1169460	-	1019	-		truncated ISNme1 transposase (pseudogene part 3)	1 : Unknown	Replication, recombination and repair	INFORMATION STORAGE AND PROCESSING	3.76
NMA1244	-4.57176	3.6106e-08	1.55256e-07	1170935	1171417	-	483	218768109		putative acetyltransferase	2 : Cytoplasmic	Transcription	INFORMATION STORAGE AND PROCESSING	13.45
NMA1250	-3.59133	6.02218e-05	0.000164249	1177040	1177684	-	645	218768115	dedA	DedA protein (DSG-1 protein)	5 : Inner membrane protein	Function unknown	POORLY CHARACTERIZED	20.62
NMA1264	-3.48495	0.000195417	0.000477555	1190759	1191118	-	360	218768127		putative CrcB-like protein	11 : Membrane	Cell cycle control, cell division, chromosome partitioning	CELLULAR PROCESSES AND SIGNALING	13.54
NMA1268	-4.62537	3.30091e-07	1.23769e-06	1196536	1197645	-	1110	218768131	proB	glutamate 5-kinase (gamma-glutamyl kinase; GK)	2 : Cytoplasmic	Amino acid transport and metabolism	METABOLISM	109.51
NMA1273	-4.42473	2.84966e-06	9.53505e-06	1200629	1201480	-	852	218768134	lgt	prolipoprotein diacylglyceryl transferase	5 : Inner membrane protein	Cell wall/membrane/envelope biogenesis	CELLULAR PROCESSES AND SIGNALING	192.68
NMA1275	-2.83589	0.000706848	0.00157502	1202851	1203747	+	897	218768136	argB	acetylglutamate kinase (NAG kinase; AGK; N-acetyl-L-glutamate 5-phosphotransferase)	2 : Cytoplasmic	Amino acid transport and metabolism	METABOLISM	187.08
NMA1287	-4.79394	5.74633e-09	2.91061e-08	1212171	1212437	+	267	218768143		hypothetical protein	1 : Unknown			0.06
NMA1288	-4.26141	2.62703e-06	8.83399e-06	1212430	1212549	+	120	218768144		hypothetical protein	1 : Unknown			0
NMA1288A	-4.79666	6.48514e-08	2.67479e-07	1212550	1212753	+	204	-						0
NMA1289	-4.34534	1.60816e-06	5.52737e-06	1212698	1212820	+	123	218768145						0
NMA1290	-4.78264	7.85432e-08	3.20032e-07	1212900	1213067	+	168	218768146		hypothetical protein	1 : Unknown			0
NMA1292	-4.03691	4.23935e-06	1.37303e-05	1213855	1214070	-	216	218768148		hypothetical protein	1 : Unknown			6.33
NMA1295	-4.98228	2.04971e-08	9.26727e-08	1215215	1215400	-	186	218768151		hypothetical protein	1 : Unknown			58.57
NMA1296	-4.07535	6.50981e-06	2.05568e-05	1215379	1215480	-	102	218768152						35.02
NMA1297	-4.76211	1.04004e-07	4.17878e-07	1215673	1215840	-	168	218768153		hypothetical protein	1 : Unknown			43.36
NMA1308	-2.67262	0.00333089	0.00646039	1220049	1220261	+	213	218768164		hypothetical protein (pseudogene part 1)	1 : Unknown			0.17
NMA1309	-2.98478	0.00048735	0.00111797	1220258	1220377	+	120	218768165		hypothetical protein (pseudogene part 2)	1 : Unknown			0.13
NMA1310	-3.3984	2.806e-05	8.17136e-05	1220389	1220655	+	267	218768166		conserved hypothetical protein	1 : Unknown	Cell cycle control, cell division, chromosome partitioning	CELLULAR PROCESSES AND SIGNALING	0.19
NMA1311	-3.67005	1.35405e-05	4.09659e-05	1220652	1220849	+	198	218768167		conserved hypothetical protein	1 : Unknown			0.9
NMA1322	-4.99277	8.85985e-10	5.42598e-09	1230139	1230486	+	348	218768174		putative Gp46-like prophage protein	1 : Unknown	Function unknown	POORLY CHARACTERIZED	1.17
NMA1329	-3.62434	7.12925e-05	0.000190585	1235758	1236054	+	297	218768179		conserved hypothetical protein	1 : Unknown			0.3
NMA1340	-4.55314	1.43059e-07	5.63591e-07	1243052	1244914	+	1863	218768186		putative chaperone protein HscA	2 : Cytoplasmic	Posttranslational modification, protein turnover, chaperones	CELLULAR PROCESSES AND SIGNALING	424
NMA1344	-4.2919	3.3353e-07	1.24827e-06	1246652	1246993	+	342	218768189	fdx	ferredoxin, 2Fe-2S	2 : Cytoplasmic	Energy production and conversion	METABOLISM	90.39
NMA1349	-4.90342	5.73746e-07	2.07061e-06	1248958	1249917	+	960	218768193	accA	acetyl-coenzyme A carboxylase carboxyl transferase subunit alpha (ACCase alpha chain)	2 : Cytoplasmic	Lipid transport and metabolism	METABOLISM	808.76
NMA1370	-2.86255	3.0355e-05	8.71414e-05	1269662	1271473	+	1812	218768212		putative GTP-binding protein TypA (tyrosine-phosphorylated protein A)	2 : Cytoplasmic	Signal transduction mechanisms	CELLULAR PROCESSES AND SIGNALING	2421.34
NMA1372	-4.64143	1.48768e-08	6.92763e-08	1275177	1276640	-	1464	218768214	guaB	inosine-5'-monophosphate dehydrogenase (IMP dehydrogenase; IMPDH; IMPD)	2 : Cytoplasmic	Nucleotide transport and metabolism	METABOLISM	1323.56
NMA1373	-3.80543	7.44335e-05	0.000198195	1276967	1277428	-	462	218768215		hypothetical protein	1 : Unknown			7.71
NMA1381	-2.72394	0.000432176	0.00100279	1284260	1285330	+	1071	218768223		conserved hypothetical integral membrane protein	11 : Membrane	General function prediction only	POORLY CHARACTERIZED	34.68
NMA1384	-4.9637	2.62609e-08	1.16134e-07	1286887	1287546	+	660	218768226	ung	uracil-DNA glycosylase (UDG)	2 : Cytoplasmic	Replication, recombination and repair	INFORMATION STORAGE AND PROCESSING	26.33
NMA1385	-4.63123	1.11264e-10	9.17815e-10	1287633	1290127	+	2495	-		putative type I restriction-modification system M protein (pseudogene part 1)	2 : Cytoplasmic	Cell cycle control, cell division, chromosome partitioning; Defense mechanisms	CELLULAR PROCESSES AND SIGNALING	122.68
NMA1394	-3.42654	0.000191934	0.000470751	1293624	1294019	-	396	218768229		conserved hypothetical protein	1 : Unknown	Function unknown	POORLY CHARACTERIZED	39.48
NMA1402	-4.04958	3.01593e-06	1.0025e-05	1302137	1302832	-	696	218768236	lolD	lipoprotein-releasing system ATP-binding protein LolD	1 : Unknown	Defense mechanisms	CELLULAR PROCESSES AND SIGNALING	208.91
NMA1407	-2.87881	5.80505e-05	0.000158541	1305296	1306834	-	1539	218768240		putative peptidyl-prolyl cis-trans isomerase D (PPIase D; rotamase D)	5 : Inner membrane protein	Posttranslational modification, protein turnover, chaperones	CELLULAR PROCESSES AND SIGNALING	779.44
NMA1410	-4.9237	1.53168e-08	7.11615e-08	1309112	1310365	+	1254	218768243	cca	multifunctional CCA protein [includes: CCA-adding enzyme (tRNA nucleotidyltransferase; tRNA adenylyl-/cytidylyl-transferase; tRNA CCA-pyrophosphorylase; tRNA-NT) and 2'-nucleotidase and 2',3'-cyclic phosphodiesterase and phosphatase]	2 : Cytoplasmic	Translation, ribosomal structure and biogenesis	INFORMATION STORAGE AND PROCESSING	754.83
NMA1412	-4.65273	7.9186e-08	3.22002e-07	1310978	1312009	+	1032	218768245	ruvB	Holliday junction DNA helicase RuvB	2 : Cytoplasmic	Replication, recombination and repair	INFORMATION STORAGE AND PROCESSING	99.47
NMA1413	-3.18738	0.000310774	0.000734589	1312032	1312760	-	729	218768246	rpe	ribulose-phosphate 3-epimerase (pentose-5-phosphate 3-epimerase; PPE; R5P3E)	2 : Cytoplasmic	Carbohydrate transport and metabolism	METABOLISM	362.81
NMA1416	-4.32983	1.81278e-05	5.40359e-05	1314389	1315006	-	618	218768249	ribE	riboflavin synthase alpha chain	2 : Cytoplasmic	Coenzyme transport and metabolism	METABOLISM	178.09
NMA1417	-4.5576	1.98544e-07	7.67221e-07	1315169	1315747	-	579	218768250		putative molybdopterin-guanine dinucleotide biosynthesis protein A	2 : Cytoplasmic	Coenzyme transport and metabolism	METABOLISM	6.23
NMA1432	-4.91928	1.5466e-09	8.90509e-09	1326207	1326521	-	315	-		truncated putative type I restriction-modification system M protein (C-termninal 20% of the protein)	1 : Unknown	Defense mechanisms	CELLULAR PROCESSES AND SIGNALING	1.6
NMA1436	-3.43501	3.074e-05	8.81214e-05	1328851	1329630	+	780	218768259		hypothetical protein	1 : Unknown			57.76
NMA1437	-3.34278	0.000144168	0.000362845	1329902	1330816	-	915	218768260		putative HTH-type transcriptional regulator	2 : Cytoplasmic	Transcription	INFORMATION STORAGE AND PROCESSING	19.99
NMA1438	-4.6423	1.71006e-08	7.83681e-08	1331072	1332541	+	1470	218768261		putative transporter	5 : Inner membrane protein	Amino acid transport and metabolism; Carbohydrate transport and metabolism; Inorganic ion transport and metabolism	METABOLISM	97.75
NMA1459	-3.39437	5.31668e-05	0.00014639	1352342	1353739	+	1398	218768278	aspA	aspartate ammonia-lyase (aspartase)	2 : Cytoplasmic	Amino acid transport and metabolism	METABOLISM	138.2
NMA1464	-4.75202	4.01497e-07	1.4807e-06	1356537	1357403	+	867	218768283		putative aminomethyl transferase	2 : Cytoplasmic	General function prediction only	POORLY CHARACTERIZED	94.62
NMA1466	-4.86631	2.11987e-11	2.24306e-10	1358548	1361487	-	2940	218768285		putative type III restriction-modification system enzyme Res	2 : Cytoplasmic	Defense mechanisms	CELLULAR PROCESSES AND SIGNALING	20.24
NMA1479	-3.04228	0.000404392	0.000940478	1372648	1373631	+	984	218768295		conserved hypothetical periplasmic protein	9 : Periplasmic	Function unknown	POORLY CHARACTERIZED	26.07
NMA1480	-4.95239	3.40083e-07	1.26343e-06	1373628	1374821	+	1194	218768296		putative TonB-dependent receptor	8 : Outer membrane-associated			68.55
NMA1482	-4.02484	4.06075e-06	1.31942e-05	1376191	1377744	+	1554	218768298	fadD2	long-chain-fatty-acid--CoA ligase (long-chain acyl-CoA synthetase)	11 : Membrane	Lipid transport and metabolism; Secondary metabolites biosynthesis, transport and catabolism	METABOLISM	32.25
NMA1492	-4.48521	2.87073e-07	1.08851e-06	1391200	1391583	+	384	218768306	panD	aspartate 1-decarboxylase precursor (aspartate alpha-decarboxylase) [contains: aspartate 1-decarboxylase beta and alpha chains]	2 : Cytoplasmic	Coenzyme transport and metabolism	METABOLISM	204.22
NMA1493	-4.548	6.68924e-06	2.10904e-05	1391605	1392447	+	843	218768307	kdsA	2-dehydro-3-deoxyphosphooctonate aldolase (phospho-2-dehydro-3-deoxyoctonate aldolase; 3-deoxy-D-manno-octulosonic acid 8-phosphate synthetase; KDO-8-phosphate synthetase; KDO 8-P synthase; KDOPS)	2 : Cytoplasmic	Cell wall/membrane/envelope biogenesis	CELLULAR PROCESSES AND SIGNALING	346.88
NMA1497	-4.75186	2.22314e-08	9.94018e-08	1394569	1394859	-	291	218768311		putative ferredoxin-like protein	2 : Cytoplasmic	Energy production and conversion	METABOLISM	12.28
NMA1503	-3.98778	4.28201e-06	1.38248e-05	1401310	1401621	+	312	218768316		hypothetical periplasmic protein	9 : Periplasmic			6.69
NMA1504	-4.78554	4.62621e-08	1.94783e-07	1401933	1402700	-	768	218768317	nlaA	1-acyl-sn-glycerol-3-phosphate acyltransferase NlaA (1-AGP acyltransferase; 1-AGPAT; lysophosphatidic acid acyltransferase; LPAAT)	2 : Cytoplasmic	Lipid transport and metabolism	METABOLISM	71.97
NMA1506	-4.4043	3.12036e-06	1.03212e-05	1403667	1404332	-	666	218768319		putative methyltransferase	2 : Cytoplasmic	Secondary metabolites biosynthesis, transport and catabolism	METABOLISM	31.17
NMA1509	-4.8174	3.37191e-07	1.25731e-06	1407790	1409186	+	1397	-		putative sodium-dependent transporter (pseudogene part 1)	5 : Inner membrane protein	General function prediction only	POORLY CHARACTERIZED	44.19
NMA1514	-4.93886	5.1108e-08	2.14297e-07	1409433	1410089	+	657	218768322	cmk	cytidylate kinase (CK; cytidine monophosphate kinase; CMP kinase)	2 : Cytoplasmic	Nucleotide transport and metabolism	METABOLISM	44.42
NMA1516	-3.30118	0.000302778	0.000717367	1411940	1412254	+	315	218768324	ihfB	integration host factor beta-subunit (IHF-beta)	2 : Cytoplasmic	Replication, recombination and repair	INFORMATION STORAGE AND PROCESSING	1083.9
NMA1531	-4.10589	4.49334e-06	1.44833e-05	1427209	1427612	+	404	-		hypothetical protein	1 : Unknown			0.06
NMA1532	-4.36587	4.28126e-05	0.000119674	1427686	1428432	+	747	218768338	pss	CDP-diacylglycerol--serine O-phosphatidyltransferase (phosphatidylserine synthase)	5 : Inner membrane protein	Lipid transport and metabolism	METABOLISM	256.15
NMA1540	-4.1481	2.9719e-07	1.12266e-06	1434881	1436767	+	1887	218768346	uvrC	UvrABC system protein C (UvrC protein; excinuclease ABC subunit C)	2 : Cytoplasmic	Replication, recombination and repair	INFORMATION STORAGE AND PROCESSING	67.55
NMA1541	-4.94749	4.00814e-09	2.09856e-08	1437010	1438443	+	1434	218768347		conserved hypothetical TPR-containing protein	2 : Cytoplasmic	General function prediction only	POORLY CHARACTERIZED	36.58
NMA1545	-3.34786	4.23737e-06	1.37303e-05	1441083	1443110	-	2028	218768351	uvrB	UvrABC system protein B (UvrB protein; excinuclease ABC subunit B)	2 : Cytoplasmic	Replication, recombination and repair	INFORMATION STORAGE AND PROCESSING	171.43
NMA1551	-3.78572	1.78758e-05	5.33633e-05	1448279	1448734	+	456	218768356		conserved hypothetical protein	2 : Cytoplasmic	Replication, recombination and repair	INFORMATION STORAGE AND PROCESSING	24.88
NMA1558	-2.6488	0.000110998	0.000286132	1460188	1462308	-	2121	218768363		putative TonB-dependent ferric receptor protein	7 : Outer membrane protein	Inorganic ion transport and metabolism	METABOLISM	58
NMA1561	-3.53957	4.95413e-05	0.000137155	1464451	1465329	+	879	218768366		conserved hypothetical protein	1 : Unknown			95.02
NMA1564	-4.06349	5.23174e-06	1.67035e-05	1468234	1468668	+	435	218768369		conserved hypothetical protein	1 : Unknown	Translation, ribosomal structure and biogenesis	INFORMATION STORAGE AND PROCESSING	5.85
NMA1570	-4.78392	5.28762e-07	1.91511e-06	1473638	1475068	+	1431	218768375	gatB	aspartyl-tRNA(Asn) amidotransferase subunit B (Asp-ADT subunit B)	2 : Cytoplasmic	Translation, ribosomal structure and biogenesis	INFORMATION STORAGE AND PROCESSING	666.09
NMA1574	-4.74653	5.11089e-08	2.14297e-07	1478271	1479812	-	1542	218768379		putative transporter	5 : Inner membrane protein	Amino acid transport and metabolism; Carbohydrate transport and metabolism; Inorganic ion transport and metabolism	METABOLISM	616.1
NMA1575	-3.72628	3.54526e-06	1.16504e-05	1481025	1482380	-	1356	218768380	xseA	exodeoxyribonuclease VII large subunit (exonuclease VII large subunit)	2 : Cytoplasmic	Replication, recombination and repair	INFORMATION STORAGE AND PROCESSING	386.2
NMA1577	-3.90272	3.20705e-06	1.05906e-05	1483468	1483941	-	474	218768382		conserved hypothetical protein	1 : Unknown	Cell cycle control, cell division, chromosome partitioning	CELLULAR PROCESSES AND SIGNALING	143.2
NMA1578	-3.87425	1.24554e-06	4.34006e-06	1484244	1484576	+	333	218768383	trxA	thioredoxin (TRX)	2 : Cytoplasmic	Energy production and conversion; Posttranslational modification, protein turnover, chaperones	METABOLISM; CELLULAR PROCESSES AND SIGNALING	427.69
NMA1579	-2.69613	0.00142226	0.00298797	1484629	1485576	-	948	218768384		putative methyltransferase	2 : Cytoplasmic	General function prediction only	POORLY CHARACTERIZED	45.86
NMA1586	-2.78006	0.000980351	0.00213501	1492173	1492544	+	372	218768390	rbfA	ribosome-binding factor A	2 : Cytoplasmic	Translation, ribosomal structure and biogenesis	INFORMATION STORAGE AND PROCESSING	132.6
NMA1594	-4.48917	1.13287e-07	4.52475e-07	1501374	1502588	+	1215	218768396	iscS	cysteine desulfurase (NifS protein homolog)	2 : Cytoplasmic	Amino acid transport and metabolism	METABOLISM	147.3
NMA1599	-3.98268	1.69699e-07	6.64653e-07	1504503	1507253	+	2751	218768400	gyrA	DNA gyrase subunit A	2 : Cytoplasmic	Replication, recombination and repair	INFORMATION STORAGE AND PROCESSING	1897.8
NMA1616	-4.94632	2.66093e-08	1.16907e-07	1521454	1521636	+	183	218768411						1.17
NMA1631	-3.3027	0.000567258	0.00128379	1537921	1538457	-	537	218768423	ruvC	crossover junction endodeoxyribonuclease RuvC (Holliday junction nuclease RuvC; Holliday junction resolvase RuvC)	2 : Cytoplasmic	Replication, recombination and repair	INFORMATION STORAGE AND PROCESSING	93.9
NMA1632	-3.07903	0.000821383	0.00181621	1538460	1538699	-	240	218768424		putative Fis-like DNA-binding protein	2 : Cytoplasmic	Replication, recombination and repair; Transcription	INFORMATION STORAGE AND PROCESSING	39.42
NMA1638	-3.55493	0.000101125	0.000263709	1544506	1546017	-	1512	218768429	lysS	lysyl-tRNA synthetase (lysine--tRNA ligase; LysRS)	2 : Cytoplasmic	Translation, ribosomal structure and biogenesis	INFORMATION STORAGE AND PROCESSING	623.95
NMA1661	-4.03662	2.27093e-06	7.67482e-06	1578334	1579392	-	1059	218768451	dinB	DNA polymerase IV (Pol IV)	2 : Cytoplasmic	Replication, recombination and repair	INFORMATION STORAGE AND PROCESSING	55.26
NMA1664	-4.65041	6.21501e-07	2.231e-06	1583002	1583781	+	780	218768452		putative ferredoxin--NADP reductase (FNR; flavodoxin reductase; FLXR; FLDR)	2 : Cytoplasmic	Energy production and conversion	METABOLISM	18.93
NMA1667	-4.67691	3.33413e-08	1.44401e-07	1587457	1588005	-	549	218768455		conserved hypothetical membrane protein	5 : Inner membrane protein	Function unknown	POORLY CHARACTERIZED	203.54
NMA1673	-2.68371	0.00167532	0.00347264	1595427	1596812	-	1386	218768461		putative transporter	5 : Inner membrane protein	Amino acid transport and metabolism; Carbohydrate transport and metabolism; Inorganic ion transport and metabolism	METABOLISM	619.06
NMA1677	-4.76208	3.37925e-07	1.25773e-06	1600980	1601709	+	730	-		conserved hypothetical protein (pseudogene part 1)	1 : Unknown			6.85
NMA1686	-4.52233	3.11351e-07	1.17177e-06	1610328	1611134	+	807	218768470		conserved hypothetical periplasmic protein	9 : Periplasmic	Inorganic ion transport and metabolism	METABOLISM	19.19
NMA1687	-4.50154	1.58148e-07	6.20614e-07	1611192	1612457	-	1266	218768471	gdhB	NAD-specific glutamate dehydrogenase (NAD-GDH)	2 : Cytoplasmic	Amino acid transport and metabolism	METABOLISM	160.48
NMA1711	-4.66635	7.17153e-07	2.56072e-06	1643385	1644056	-	672	218768493	rpiA	ribose-5-phosphate isomerase A (phosphoriboisomerase A; PRI)	2 : Cytoplasmic	Carbohydrate transport and metabolism	METABOLISM	274.62
NMA1721	-3.57476	0.000104777	0.000271828	1652541	1653371	-	831	218768503		putative phytoene synthase	2 : Cytoplasmic	Lipid transport and metabolism	METABOLISM	52.22
NMA1735	-3.56707	1.57052e-06	5.4072e-06	1666969	1669719	+	2751	218768516	secA	preprotein translocase SecA subunit	1 : Unknown	Intracellular trafficking, secretion, and vesicular transport	CELLULAR PROCESSES AND SIGNALING	1307.31
NMA1738	-3.37111	2.92668e-05	8.46184e-05	1673919	1674770	+	852	218768519		ISNme1 transposase	2 : Cytoplasmic	Replication, recombination and repair	INFORMATION STORAGE AND PROCESSING	6.99
NMA1739	-2.75101	1.43388e-05	4.32519e-05	1676324	1679158	-	2835	218768520	lbpA	lactoferrin-binding protein A (LbpA)	8 : Outer membrane-associated	Inorganic ion transport and metabolism	METABOLISM	233.24
NMA1740	-4.67523	1.65286e-08	7.59188e-08	1679155	1681380	-	2226	218768521	lbpB	lactoferrin-binding protein B (LbpB)	8 : Outer membrane-associated	Transcription	INFORMATION STORAGE AND PROCESSING	146.67
NMA1759	-4.72909	2.5256e-07	9.66712e-07	1701601	1702716	+	1116	218768538		conserved hypothetical integral membrane protein	5 : Inner membrane protein	General function prediction only	POORLY CHARACTERIZED	150.39
NMA1777	-3.54463	1.2929e-05	3.91747e-05	1721483	1722346	+	864	218768555		putative transporter	5 : Inner membrane protein	Defense mechanisms	CELLULAR PROCESSES AND SIGNALING	46.92
NMA1779	-4.82929	1.74508e-07	6.82168e-07	1724296	1724859	-	564	218768557	pgsA	CDP-diacylglycerol--glycerol-3-phosphate 3-phosphatidyltransferase (phosphatidylglycerophosphate synthase; PGP synthase)	5 : Inner membrane protein	Lipid transport and metabolism	METABOLISM	148.14
NMA1781	-4.5739	8.24616e-08	3.33978e-07	1725086	1725388	-	303	218768558		hypothetical protein (pseudogene part 1)	1 : Unknown			21.17
NMA1789	-3.60747	5.59117e-05	0.000153321	1732700	1733431	+	732	218768565		hypothetical protein	1 : Unknown			35.85
NMA1792	-3.61667	5.43056e-06	1.72837e-05	1737566	1738834	+	1269	218768567		putative phage replication initiation factor	1 : Unknown	Replication, recombination and repair	INFORMATION STORAGE AND PROCESSING	248.7
NMA1793	-4.06975	2.88471e-06	9.62047e-06	1738846	1739157	+	312	218768568		conserved hypothetical protein	1 : Unknown			139.26
NMA1794	-3.10492	0.000504505	0.00115471	1739161	1739361	+	201	218768569		hypothetical protein	1 : Unknown			73.72
NMA1795	-3.05447	0.000129575	0.000329813	1739599	1739829	+	231	218768570		hypothetical integral membrane protein	11 : Membrane			353.06
NMA1796	-2.83499	0.00517619	0.00969515	1739857	1740159	+	303	218768571		hypothetical integral membrane protein	11 : Membrane			72.21
NMA1798	-4.16449	3.09414e-06	1.02512e-05	1742413	1742697	+	285	218768573		conserved hypothetical integral membrane protein	11 : Membrane			9.07
NMA1799	-2.89292	0.000190309	0.000467332	1742698	1743885	+	1188	218768574		putative zonular occludens toxin-like protein	11 : Membrane			139.84
NMA1800	-4.60098	8.19064e-08	3.32395e-07	1744100	1745056	+	957	218768575		putative pilin gene-inverting protein (PIVML)	1 : Unknown	Replication, recombination and repair	INFORMATION STORAGE AND PROCESSING	18.81
NMA1801	-3.14644	0.000141841	0.000358326	1745395	1746078	-	684	218768576	gpm	2,3-bisphosphoglycerate-dependent phosphoglycerate mutase (phosphoglyceromutase; PGAM; BPG-dependent PGAM; dPGM)	2 : Cytoplasmic	Carbohydrate transport and metabolism	METABOLISM	1460.87
NMA1802	-4.7251	2.63859e-08	1.16432e-07	1746380	1748677	+	2298	218768577	parC	topoisomerase IV subunit A	2 : Cytoplasmic	Replication, recombination and repair	INFORMATION STORAGE AND PROCESSING	530.98
NMA1815	-4.9834	2.68046e-07	1.02212e-06	1762484	1763290	+	807	218768588	thiD	phosphomethylpyrimidine kinase (HMP-phosphate kinase; HMP-P kinase)	2 : Cytoplasmic	Coenzyme transport and metabolism	METABOLISM	296.39
NMA1817	-4.72208	2.47788e-08	1.10304e-07	1764323	1764760	+	438	218768590	rnhA	ribonuclease HI (RNase HI)	2 : Cytoplasmic	Replication, recombination and repair	INFORMATION STORAGE AND PROCESSING	81.1
NMA1830	-4.54039	1.00694e-05	3.10691e-05	1775794	1776933	-	1140	218768603		putative phage tail protein	1 : Unknown	General function prediction only	POORLY CHARACTERIZED	4.84
NMA1833	-3.90832	1.44135e-06	4.98796e-06	1778654	1780333	-	1680	218768606		conserved hypothetical phage protein (pseudogene part 1)	1 : Unknown	Cell motility; Signal transduction mechanisms	CELLULAR PROCESSES AND SIGNALING	11.18
NMA1834	-4.23918	1.30957e-06	4.55331e-06	1780330	1780578	-	249	218768607		hypothetical protein	1 : Unknown			0.19
NMA1835	-4.74194	6.88477e-08	2.82807e-07	1780536	1780925	-	390	218768608		conserved hypothetical protein	1 : Unknown			3.73
NMA1840	-4.49778	5.40458e-07	1.95396e-06	1782428	1782802	-	375	218768612		conserved hypothetical protein	1 : Unknown			6.46
NMA1841	-4.19462	2.09303e-06	7.08546e-06	1782816	1784243	-	1428	218768613		putative bacteriophage Mu-like tail sheath protein	1 : Unknown	General function prediction only	POORLY CHARACTERIZED	9.34
NMA1842	-4.94632	2.66093e-08	1.16907e-07	1784243	1784431	-	189	218768614		conserved hypothetical protein	1 : Unknown			0.36
NMA1855	-3.76774	1.10663e-05	3.39377e-05	1794119	1794334	-	216	218768626		conserved hypothetical protein	1 : Unknown			1.53
NMA1856	-4.76939	3.22037e-08	1.39965e-07	1794334	1794615	-	282	218768627		conserved hypothetical protein	1 : Unknown			1.07
NMA1857	-4.09697	2.80124e-06	9.40416e-06	1794612	1794953	-	342	218768628		conserved hypothetical protein	1 : Unknown			1.3
NMA1864	-3.95361	8.43008e-06	2.62515e-05	1796598	1797143	-	546	218768635		putative amidase	2 : Cytoplasmic	Cell wall/membrane/envelope biogenesis	CELLULAR PROCESSES AND SIGNALING	1.76
NMA1870	-4.15389	3.01044e-05	8.67917e-05	1799442	1800092	-	651	218768641		hypothetical protein	1 : Unknown			13.9
NMA1873	-4.41826	2.40267e-06	8.10651e-06	1800868	1801323	-	456	218768644		conserved hypothetical protein	1 : Unknown			5.54
NMA1874	-4.44226	3.3593e-07	1.25493e-06	1801307	1801684	-	378	218768645		conserved hypothetical protein	1 : Unknown			3.96
NMA1877	-4.26873	2.44845e-07	9.40746e-07	1802310	1802474	-	165	218768648		hypothetical periplasmic protein	9 : Periplasmic			1.4
NMA1878	-4.05445	9.3131e-07	3.28478e-06	1802490	1802642	-	153	218768649		hypothetical protein	1 : Unknown			1.4
NMA1880	-4.08722	1.31124e-06	4.55331e-06	1802934	1803176	-	243	218768651		hypothetical periplasmic protein	9 : Periplasmic			6.52
NMA1883	-4.54364	4.09472e-08	1.73126e-07	1806331	1806594	-	264	218768654		putative Ner-like DNA-binding prophage protein	1 : Unknown	Transcription	INFORMATION STORAGE AND PROCESSING	8.98
NMA1885	-3.79888	2.98607e-05	8.62121e-05	1807617	1807775	-	159	218768656						1.48
NMA1888	-4.69575	3.95404e-07	1.4609e-06	1811744	1812499	+	756	218768659		conserved hypothetical periplasmic protein	9 : Periplasmic	Function unknown	POORLY CHARACTERIZED	66.94
NMA1895	-4.40908	1.28803e-07	5.11418e-07	1820251	1820700	+	450	218768663		conserved hypothetical protein	1 : Unknown	Function unknown	POORLY CHARACTERIZED	63.65
NMA1898	-2.88969	0.000323825	0.000764545	1825341	1826735	-	1395	218768666		putative GTP-binding protein	1 : Unknown	General function prediction only	POORLY CHARACTERIZED	88.31
NMA1900	-4.06503	5.31418e-06	1.694e-05	1828289	1828915	+	627	218768668		putative hemolysin III (Hly-III)	5 : Inner membrane protein	General function prediction only	POORLY CHARACTERIZED	98.41
NMA1911	-4.23684	1.91024e-06	6.4884e-06	1837767	1838504	-	738	218768676		conserved hypothetical periplasmic protein	9 : Periplasmic	Function unknown	POORLY CHARACTERIZED	66.69
NMA1916	-4.95579	1.6425e-08	7.56148e-08	1847422	1848606	+	1185	218768681	coaBC	coenzyme A biosynthesis bifunctional protein CoaBC (DNA/pantothenate metabolism flavoprotein) [includes: phosphopantothenoylcysteine decarboxylase (PPCDC; CoaC) and phosphopantothenate--cysteine ligase (phosphopantothenoylcysteine synthase; PPC synthetase; PPCS; CoaB)]	2 : Cytoplasmic	Coenzyme transport and metabolism	METABOLISM	187.34
NMA1919	-3.58497	1.69361e-05	5.07833e-05	1851187	1851804	-	618	218768684	gmk	guanylate kinase (GMP kinase)	2 : Cytoplasmic	Nucleotide transport and metabolism	METABOLISM	1212.89
NMA1972	-3.07676	0.000137398	0.000348408	1909507	1909764	-	258	218768732		hypothetical protein	1 : Unknown	Energy production and conversion	METABOLISM	24.89
NMA1981	-3.52671	9.88779e-07	3.47534e-06	1920531	1922288	+	1758	218768738		putative metallopeptidase	1 : Unknown	General function prediction only	POORLY CHARACTERIZED	74.16
NMA1989	-3.20575	0.000482586	0.00111083	1927756	1928274	-	519	218768745		hypothetical integral membrane protein	11 : Membrane			13.54
NMA1991	-3.94207	3.01471e-08	1.31309e-07	1929458	1931767	+	2310	218768747	relA	GTP pyrophosphokinase (ATP:GTP 3'-pyrophosphotransferase; ppGpp synthetase I; (P)ppGpp synthetase)	2 : Cytoplasmic	Signal transduction mechanisms; Transcription	CELLULAR PROCESSES AND SIGNALING; INFORMATION STORAGE AND PROCESSING	111.32
NMA1996	-2.69231	0.000403603	0.000939724	1934680	1936044	-	1365	218768749		putative FrpA/C secretion adaptor protein (pseudogene part 1)	1 : Unknown	Cell wall/membrane/envelope biogenesis	CELLULAR PROCESSES AND SIGNALING	218.9
NMA1997	-4.01445	2.85279e-05	8.29566e-05	1936559	1937126	+	568	-		hypothetical protein	1 : Unknown			12.34
NMA2005	-3.99694	3.48496e-06	1.14709e-05	1940096	1940491	+	396	218768756		truncated TspB-like protein (N-terminal third of the protein)	1 : Unknown			11.74
NMA2041	-4.00853	1.10948e-06	3.87933e-06	1982766	1983620	-	855	218768791		putative transporter	5 : Inner membrane protein	Amino acid transport and metabolism; Carbohydrate transport and metabolism	METABOLISM	43.31
NMA2055	-3.57041	0.000269247	0.000646256	2001396	2002274	-	879	218768803		putative methylisocitrate lyase (2-methylisocitrate lyase)	2 : Cytoplasmic	Carbohydrate transport and metabolism	METABOLISM	87.63
NMA2057	-4.37142	1.06975e-06	3.74692e-06	2004346	2005524	-	1179	218768805	ftsZ	cell division protein FtsZ	2 : Cytoplasmic	Cell cycle control, cell division, chromosome partitioning	CELLULAR PROCESSES AND SIGNALING	3535.39
NMA2073	-4.87597	8.90088e-09	4.32346e-08	2022430	2022699	-	270	218768819		putative FtsL-like periplasmic protein	9 : Periplasmic	Cell cycle control, cell division, chromosome partitioning	CELLULAR PROCESSES AND SIGNALING	59.38
NMA2103	-4.14025	1.4892e-06	5.14473e-06	2056931	2057887	-	957	218768844	thiL	thiamine-monophosphate kinase (thiamine-phosphate kinase)	2 : Cytoplasmic	Coenzyme transport and metabolism	METABOLISM	232.67
NMA2111	-3.43472	3.23101e-05	9.23602e-05	2065468	2066571	+	1104	218768850		conserved hypothetical protein	1 : Unknown	Posttranslational modification, protein turnover, chaperones	CELLULAR PROCESSES AND SIGNALING	98.35
NMA2112	-3.14355	0.000152512	0.000380528	2066691	2067632	+	942	218768851	mafA2	MafA2 lipoprotein	8 : Outer membrane-associated			66.01
NMA2113	-3.66062	3.7922e-06	1.23813e-05	2067636	2069132	+	1497	218768852	mafB2	MafB2 protein	8 : Outer membrane-associated			299.01
NMA2114	-2.81134	0.00171467	0.00353608	2069147	2069377	+	231	218768853		hypothetical protein	1 : Unknown			19.56
NMA2120	-4.92193	3.59025e-08	1.5471e-07	2071875	2072276	+	402	218768858		hypothetical protein	1 : Unknown			1.08
NMA2131	-4.92329	1.24881e-08	5.84224e-08	2081256	2082020	-	765	218768868		putative ABC transporter ATP-binding protein	2 : Cytoplasmic	General function prediction only	POORLY CHARACTERIZED	296.08
NMA2134	-3.96826	3.63644e-06	1.19306e-05	2083153	2083689	-	537	218768871		3-deoxy-D-manno-octulosonate 8-phosphate phosphatase (KDO 8-P phosphatase)	2 : Cytoplasmic	General function prediction only	POORLY CHARACTERIZED	587.15
NMA2135	-3.89348	6.35064e-05	0.000172277	2083907	2084881	-	975	218768872	kpsF	arabinose-5-phosphate isomerase	2 : Cytoplasmic	Cell wall/membrane/envelope biogenesis	CELLULAR PROCESSES AND SIGNALING	114.14
NMA2136	-2.95372	0.00135563	0.00286282	2084978	2086033	+	1056	218768873	tal	transaldolase	2 : Cytoplasmic	Carbohydrate transport and metabolism	METABOLISM	261.88
NMA2154	-3.25514	6.9282e-06	2.18098e-05	2100277	2101920	-	1644	218768890	pgi2	glucose-6-phosphate isomerase 2 (GPI 2; phosphoglucose isomerase 2; PGI 2; phosphohexose isomerase 2; PHI 2)	2 : Cytoplasmic	Carbohydrate transport and metabolism	METABOLISM	211.67
NMA2166	-4.82414	8.53076e-09	4.18459e-08	2111719	2111952	-	234	218768902	rpmB	50S ribosomal protein L28	2 : Cytoplasmic	Translation, ribosomal structure and biogenesis	INFORMATION STORAGE AND PROCESSING	1154.73
NMA2175	-4.92868	4.8288e-09	2.48954e-08	2121367	2123226	-	1860	218768910	autA	autotransporter A	1 : Unknown	Cell wall/membrane/envelope biogenesis; Intracellular trafficking, secretion, and vesicular transport	CELLULAR PROCESSES AND SIGNALING	89.45
NMA2177	-4.97999	3.73395e-09	1.96008e-08	2125003	2125440	+	438	218768912		conserved hypothetical integral membrane protein	5 : Inner membrane protein	Function unknown	POORLY CHARACTERIZED	179.19
NMA2182	-3.55931	7.07571e-05	0.000189404	2128354	2128446	+	93	218768917						0
NMA2198	-4.50156	1.58559e-08	7.31617e-08	2145585	2146886	+	1302	218768929	phr	deoxyribodopyrimidine photo-lyase (DNA photolyase; photoreactivating enzyme)	2 : Cytoplasmic	Replication, recombination and repair	INFORMATION STORAGE AND PROCESSING	58.89
NMA2199	-3.09523	0.000184271	0.000453056	2146979	2147207	-	229	-		hypothetical inner-membrane protein	5 : Inner membrane protein			12.78
NMA2207	-4.65592	1.87746e-09	1.06284e-08	2158786	2161194	-	2409	218768938	imp	organic solvent tolerance protein	11 : Membrane	Cell wall/membrane/envelope biogenesis	CELLULAR PROCESSES AND SIGNALING	1412.19
NMA2217	-3.34262	0.000135562	0.000344185	2171684	2172409	+	726	218768948		putative GntX-like protein	1 : Unknown	General function prediction only	POORLY CHARACTERIZED	51.17
NMA2221	-4.06221	2.83672e-06	9.50749e-06	2174247	2174831	+	585	218768952	ruvA	Holliday junction DNA helicase RuvA	2 : Cytoplasmic	Replication, recombination and repair	INFORMATION STORAGE AND PROCESSING	176.22
NMA2224	-4.05372	1.87578e-06	6.40363e-06	2176855	2177778	+	924	218768954		putative GTPase EngC	2 : Cytoplasmic	General function prediction only	POORLY CHARACTERIZED	22.21
NMA2227	-2.61339	0.00628907	0.0116287	2179255	2179605	-	351	218768957		conserved hypothetical integral membrane protein	5 : Inner membrane protein			189.79
NMAt06	-3.34681	0.000128714	0.000328034	134789	134864	-	76	-		tRNA-Trp
NMAt07	-2.95965	0.00184644	0.00378143	136104	136178	-	75	-		tRNA-Thr
NMAt08	-3.55959	0.000106279	0.000275371	136188	136261	-	74	-		tRNA-Gly
NMAt09	-3.70681	4.40745e-05	0.000123031	136292	136375	-	84	-		tRNA-Tyr
NMAt14	-2.77327	0.00218311	0.00440985	329893	329969	+	77	-		tRNA-Arg
NMAt15	-2.73549	0.00147862	0.00309346	329997	330072	+	76	-		tRNA-His
NMAt16	-3.62941	6.8121e-05	0.000183319	365357	365433	-	77	-		tRNA-Met
NMAt23	-3.83055	1.89527e-05	5.63285e-05	853436	853528	+	93	-		tRNA-Ser
NMAt36	-3.62941	6.8121e-05	0.000183319	1320439	1320523	-	85	-		tRNA-Leu
NMAt40	-3.62941	6.8121e-05	0.000183319	1712481	1712565	-	85	-		tRNA-Leu
NMAt42	-3.10998	0.000219881	0.00053219	1723745	1723818	-	74	-		tRNA-Cys
NMAt51	-3.36118	0.000147356	0.000368572	1893013	1893088	+	76	-		tRNA-Met
NMAt53	-3.60651	6.8121e-05	0.000183319	2025756	2025832	+	77	-		tRNA-Met
NMAt55	-3.42209	0.000167426	0.000415175	2080990	2081065	-	76	-		tRNA-Phe

## Sheet: Common NEGATIVE selection
Row.names	Start	Stop	Strand	Length	PID	Gene	Product	Localization	logFC input_vs_endo	adj.P.Val	logFC input_vs_epi	adj.P.Val	ClassDescription	COGprocess
NMA0001	38	358	-	321	218767052		conserved hypothetical protein	1 : Unknown	-2.91785	0.00323029	-2.39269	0.00182943	Carbohydrate transport and metabolism	METABOLISM
NMA0002	414	2438	-	2025	218767053	nuoL	NADH-quinone oxidoreductase chain L (NADH dehydrogenase I, chain L; NDH-1, chain L)	5 : Inner membrane protein	-3.81942	4.59232e-11	-2.48389	8.53743e-08	Energy production and conversion; Inorganic ion transport and metabolism	METABOLISM
NMA0003	2487	2828	-	342	218767054		conserved hypothetical protein	1 : Unknown	-1.90556	0.0173801	-2.93036	9.2689e-06
NMA0005	3561	3866	-	306	218767056	nuoK	NADH-quinone oxidoreductase chain K (NADH dehydrogenase I, chain K; NDH-1, chain K)	5 : Inner membrane protein	-4.59154	4.03598e-05	-2.72371	0.000703139	Energy production and conversion	METABOLISM
NMA0006	3863	4534	-	672	218767057	nuoJ	NADH-quinone oxidoreductase chain J (NADH dehydrogenase I, chain J; NDH-1, chain J)	5 : Inner membrane protein	-3.00903	9.5246e-05	-2.49231	4.14859e-05	Energy production and conversion	METABOLISM
NMA0007	4570	5277	-	708	218767058		hypothetical protein	1 : Unknown	-1.84624	0.0104918	-2.74257	3.39728e-06
NMA0009	5867	6943	-	1077	218767060	nuoH	NADH-quinone oxidoreductase chain H (NADH dehydrogenase I, chain H; NDH-1, chain H)	5 : Inner membrane protein	-2.99605	0.00256883	-2.37089	0.00198759	Energy production and conversion	METABOLISM
NMA0010	6946	9207	-	2262	218767061	nuoG	NADH-quinone oxidoreductase chain G (NADH dehydrogenase I, chain G; NDH-1, chain G)	2 : Cytoplasmic	-4.03664	3.83434e-11	-2.73449	1.58343e-08	Energy production and conversion	METABOLISM
NMA0013	10044	10481	-	438	218767063		hypothetical protein	1 : Unknown	-2.01509	0.0028068	-2.09357	0.000315998
NMA0014	10481	11782	-	1302	218767064	nuoF	NADH-quinone oxidoreductase chain F (NADH dehydrogenase I, chain F; NDH-1, chain F)	2 : Cytoplasmic	-3.86889	2.24937e-07	-2.30539	5.37544e-05	Energy production and conversion	METABOLISM
NMA0016	12645	13901	-	1257	218767066	nuoD	NADH-quinone oxidoreductase chain D (NADH dehydrogenase I, chain D; NDH-1, chain D)	2 : Cytoplasmic	-3.74458	1.65344e-06	-1.54311	0.0131246	Energy production and conversion	METABOLISM
NMA0017	13891	14484	-	594	218767067	nuoC	NADH-quinone oxidoreductase chain C (NADH dehydrogenase I, chain C; NDH-1, chain C)	2 : Cytoplasmic	-3.23876	0.000152269	-1.49922	0.0211963	Energy production and conversion	METABOLISM
NMA0019	14970	15326	-	357	218767069	nuoA	NADH-quinone oxidoreductase chain A (NADH dehydrogenase I, chain A; NDH-1, chain A)	5 : Inner membrane protein	-3.92828	0.000357519	-1.867	0.0158238	Energy production and conversion	METABOLISM
NMA0020	15777	17261	-	1485	218767070		putative spermidine synthase (putrescine aminopropyltransferase; SPDSY)	11 : Membrane	-1.90999	0.000467881	-2.90799	2.51698e-10	Amino acid transport and metabolism; Carbohydrate transport and metabolism; Inorganic ion transport and metabolism	METABOLISM
NMA0027	20284	22491	-	2208	218767076	uvrD	DNA helicase II	2 : Cytoplasmic	-2.83143	0.0144374	-2.21586	0.0234048	Replication, recombination and repair	INFORMATION STORAGE AND PROCESSING
NMA0029	23319	24248	+	930	218767078		putative allophanate hydrolase subunit 2 (AHS2)	2 : Cytoplasmic	-2.24535	0.00857444	-2.23768	0.0022957	Amino acid transport and metabolism	METABOLISM
NMA0030	24235	24972	+	738	218767079		conserved hypothetical protein ; LamB/YcsF family protein	1 : Unknown	-1.69651	0.023655	-2.2527	0.000455044	General function prediction only	POORLY CHARACTERIZED
NMA0032	26402	27094	+	693	218767081		conserved hypothetical protein	1 : Unknown	-1.88501	0.0280956	-2.62908	0.000612966	General function prediction only	POORLY CHARACTERIZED
NMA0035	28626	31316	-	2691	218767083	glnE	glutamate-ammonia-ligase adenylyltransferase ([glutamate--ammonia-ligase] adenylyltransferase; glutamine-synthetase adenylyltransferase; ATase)	2 : Cytoplasmic	-2.40014	0.00222372	-2.95747	1.01768e-05	Posttranslational modification, protein turnover, chaperones; Signal transduction mechanisms	CELLULAR PROCESSES AND SIGNALING
NMA0046	36762	37718	-	957	218767091		putative transporter	11 : Membrane	-2.72614	0.00323029	-3.39135	1.47849e-05	General function prediction only	POORLY CHARACTERIZED
NMA0047	38144	39361	+	1218	218767092		putative transporter	11 : Membrane	-2.54756	0.028058	-1.97241	0.041059	Amino acid transport and metabolism; Carbohydrate transport and metabolism; Inorganic ion transport and metabolism	METABOLISM
NMA0049	41790	42641	-	852	218767094	rpoN'	truncated RNA polymerase sigma-54 factor	2 : Cytoplasmic	-2.5434	0.0285058	-2.17368	0.0185861	Transcription	INFORMATION STORAGE AND PROCESSING
NMA0054	45987	48023	-	2037	218767097	prlC	oligopeptidase A	2 : Cytoplasmic	-2.37126	1.49958e-06	-3.05219	4.15985e-13	Amino acid transport and metabolism	METABOLISM
NMA0055	48111	49097	-	987	218767098		putative Sm-like integral membrane protein	11 : Membrane	-1.94234	0.0468087	-3.35446	8.67499e-05	Cell wall/membrane/envelope biogenesis	CELLULAR PROCESSES AND SIGNALING
NMA0057	51962	53281	+	1320	218767100	sda	L-serine dehydratase (L-serine deaminase; SDH; L-SD)	2 : Cytoplasmic	-2.96095	2.68401e-05	-4.17247	4.0872e-11	Amino acid transport and metabolism	METABOLISM
NMA0059	53828	54172	-	345	-		truncated modification methylase NlaIII (C-terminal 23% of the protein)	2 : Cytoplasmic	-2.33931	0.000190611	-3.43703	3.54668e-10	Replication, recombination and repair	INFORMATION STORAGE AND PROCESSING
NMA0060	54687	56663	-	1977	218767101		putative glutathione-regulated potassium-efflux system protein (K(+)/H(+) antiporter)	5 : Inner membrane protein	-2.18773	0.000340364	-2.85487	2.71236e-08	Inorganic ion transport and metabolism	METABOLISM
NMA0062	57851	58882	+	1032	218767103	gapA	glyceraldehyde 3-phosphate dehydrogenase A (GAPDH)	2 : Cytoplasmic	-1.90571	0.0101632	-2.74553	4.97007e-05	Carbohydrate transport and metabolism	METABOLISM
NMA0063	59138	59863	-	726	218767104	aat	leucyl/phenylalanyl-tRNA--protein transferase (L/F- transferase; leucyltransferase; phenylalanyltransferase)	2 : Cytoplasmic	-1.9549	0.00615816	-3.02559	7.67459e-07	Posttranslational modification, protein turnover, chaperones	CELLULAR PROCESSES AND SIGNALING
NMA0070	63928	64920	-	993	218767110	rluC	ribosomal large subunit pseudouridine synthase C (rRNA-uridine isomerase C; rRNA pseudouridylate synthase C)	2 : Cytoplasmic	-2.94995	0.00323029	-2.2412	0.00738669	Translation, ribosomal structure and biogenesis	INFORMATION STORAGE AND PROCESSING
NMA0071	65414	68173	+	2760	218767111	rne	ribonuclease E (RNase E)	2 : Cytoplasmic	-2.73904	4.63385e-08	-4.46029	1.57864e-21	Translation, ribosomal structure and biogenesis	INFORMATION STORAGE AND PROCESSING
NMA0073	70109	71536	+	1428	218767113		putative amino-acid symporter	5 : Inner membrane protein	-2.14177	5.27688e-06	-3.70705	1.46281e-18	Amino acid transport and metabolism	METABOLISM
NMA0076	75357	76130	-	774	218767116	ParA	putative ATPase	2 : Cytoplasmic	-2.35031	6.04181e-05	-3.21009	2.51698e-10	Cell cycle control, cell division, chromosome partitioning	CELLULAR PROCESSES AND SIGNALING
NMA0077	76229	76852	-	624	218767117	gidB	methyltransferase GidB (glucose-inhibited division protein B)	2 : Cytoplasmic	-2.20178	0.00950113	-3.83575	3.95906e-07	Cell wall/membrane/envelope biogenesis	CELLULAR PROCESSES AND SIGNALING
NMA0079	77843	78970	+	1128	218767119		conserved hypothetical integral membrane protein	11 : Membrane	-2.63581	0.0285058	-2.0889	0.0284125	Function unknown	POORLY CHARACTERIZED
NMA0095	97474	97629	+	156	218767135				-1.45644	0.0171475	-1.88198	0.000165406
NMA0096	97690	98079	-	390	218767136		hypothetical protein	1 : Unknown	-2.29847	0.000381985	-2.09611	7.9244e-05
NMA0157	141720	142181	-	462	218767195		conserved hypothetical protein	1 : Unknown	-1.55252	0.0224185	-2.45249	8.64792e-06	Function unknown	POORLY CHARACTERIZED
NMA0158	142207	143394	-	1188	218767196	smf	DprA-like protein, Smf protein (DNA processing chain A)	1 : Unknown	-1.9529	0.00584835	-2.68756	4.21249e-06	Intracellular trafficking, secretion, and vesicular transport; Replication, recombination and repair	CELLULAR PROCESSES AND SIGNALING; INFORMATION STORAGE AND PROCESSING
NMA0165	150478	151695	+	1218	218767203		putative peptidoglycan-binding periplasmic protein	9 : Periplasmic	-2.02621	0.000222234	-2.56507	1.49106e-08	Function unknown	POORLY CHARACTERIZED
NMA0166	151758	152423	-	666	218767204		hypothetical integral membrane protein	11 : Membrane	-1.77276	0.00277193	-1.56859	0.00229074
NMA0167	152488	152946	-	459	218767205	pyrI	aspartate carbamoyltransferase regulatory chain	2 : Cytoplasmic	-4.96172	2.90495e-05	-4.58648	2.08928e-06	Nucleotide transport and metabolism	METABOLISM
NMA0168	152956	153876	-	921	218767206	pyrB	aspartate carbamoyltransferase (aspartate transcarbamylase; ATCase)	2 : Cytoplasmic	-3.52271	0.0139545	-2.41353	0.0185437	Nucleotide transport and metabolism	METABOLISM
NMA0177	158717	160189	+	1473	218767213	pykA	pyruvate kinase II (PK-2)	2 : Cytoplasmic	-2.27811	0.00150252	-2.04752	0.000393496	Carbohydrate transport and metabolism	METABOLISM
NMA0181	163021	163218	-	198	218767215		hypothetical protein	1 : Unknown	-2.91564	0.00385374	-3.86398	1.19739e-05
NMA0184	165776	167182	-	1407	218767218		conserved hypothetical TPR-containing protein	2 : Cytoplasmic	-2.05363	0.0226609	-2.91922	0.000108086	General function prediction only	POORLY CHARACTERIZED
NMA0194	175860	178133	-	2274	218767225		putative RNA-binding protein	2 : Cytoplasmic	-1.82135	0.0133318	-2.46342	3.93515e-05	Transcription	INFORMATION STORAGE AND PROCESSING
NMA0201	185031	185774	+	744	218767232	sacC	capsule biosynthesis protein SacC	2 : Cytoplasmic	-1.91472	0.0131797	-2.25531	0.000357391	Cell wall/membrane/envelope biogenesis	CELLULAR PROCESSES AND SIGNALING
NMA0207	190470	192488	-	2019	218767238		putative oligopeptide transporter	5 : Inner membrane protein	-1.45722	0.0117978	-2.3987	6.16525e-07	Function unknown	POORLY CHARACTERIZED
NMA0213	200338	200754	-	417	218767242	dksA	DnaK suppressor protein	2 : Cytoplasmic	-2.85419	0.00513894	-3.32531	8.49305e-05	Signal transduction mechanisms	CELLULAR PROCESSES AND SIGNALING
NMA0215	200901	201692	-	792	218767243	proC	pyrroline-5-carboxylate reductase (P5CR; P5C reductase)	2 : Cytoplasmic	-2.77463	0.00700695	-1.87288	0.0166487	Amino acid transport and metabolism	METABOLISM
NMA0225	214637	215539	-	903	218767252		conserved hypothetical lipoprotein	11 : Membrane	-1.72824	0.00708585	-1.98315	0.000124229	General function prediction only	POORLY CHARACTERIZED
NMA0235	220348	221310	+	963	-		IS1655 transposase (pseudogene part 1)	2 : Cytoplasmic	-2.4748	0.0484531	-2.56928	0.0112506	Replication, recombination and repair	INFORMATION STORAGE AND PROCESSING
NMA0238	222683	223954	-	1272	218767260	purD	phosphoribosylamine--glycine ligase (GARS; glycinamide ribonucleotide synthetase; phosphoribosylglycinamide synthetase)	2 : Cytoplasmic	-3.62859	9.87901e-06	-3.34482	7.3049e-07	Nucleotide transport and metabolism	METABOLISM
NMA0256	239818	240066	+	249	218767278		putative BolA-like protein	2 : Cytoplasmic	-1.663	0.0287736	-1.81877	0.00408002	Transcription	INFORMATION STORAGE AND PROCESSING
NMA0257	240133	241311	-	1179	218767279	pgk	phosphoglycerate kinase	2 : Cytoplasmic	-2.79334	0.00700695	-3.34187	0.000226749	Carbohydrate transport and metabolism	METABOLISM
NMA0259	243161	244135	-	975	218767281	alx	Alx protein	5 : Inner membrane protein	-3.91017	7.31183e-06	-5.34613	9.72e-11	Inorganic ion transport and metabolism	METABOLISM
NMA0264	250476	250988	-	513	218767286	pilE	major pilin PilE	3 : Fimbrial	-4.06098	1.35405e-09	-5.50877	1.58192e-18	Cell motility; Intracellular trafficking, secretion, and vesicular transport	CELLULAR PROCESSES AND SIGNALING
NMA0266	252682	253107	-	426	-	pilS2	pilS2 cassette	1 : Unknown	-2.62126	0.0299394	-2.39696	0.0129769
NMA0268	254404	254811	-	408	-	pilS4	pilS4 cassette	1 : Unknown	-3.56928	1.33096e-07	-4.9693	4.62209e-15
NMA0269	255227	255643	-	417	-	pilS5	pilS5 cassette	1 : Unknown	-3.3501	0.0071535	-3.06422	0.00142339
NMA0293	279084	282250	+	3167	-	pilC2	type IV pilus-associated protein PilC2	8 : Outer membrane-associated	-1.57564	0.000516911	-3.12005	8.03113e-16	Cell motility; Intracellular trafficking, secretion, and vesicular transport	CELLULAR PROCESSES AND SIGNALING
NMA0314	300863	301180	-	318	218767320		hypothetical protein	1 : Unknown	-1.55989	0.048971	-2.35626	0.000535171
NMA0316	301872	302174	-	303	218767321		hypothetical protein	1 : Unknown	-2.24172	0.0244956	-2.07879	0.010137
NMA0336	314390	314689	-	300	218767338		conserved hypothetical protein	1 : Unknown	-1.99904	0.000388611	-2.4877	8.60221e-08	Transcription	INFORMATION STORAGE AND PROCESSING
NMA0339	316321	316929	-	609	218767341		conserved hypothetical lipoprotein	11 : Membrane	-1.65155	0.0287565	-2.73118	1.56888e-05	General function prediction only	POORLY CHARACTERIZED
NMA0341	317591	317938	-	348	218767343		conserved hypothetical protein	1 : Unknown	-1.65738	0.0299394	-2.29367	0.000194418	Replication, recombination and repair	INFORMATION STORAGE AND PROCESSING
NMA0347	322855	324954	+	2100	218767348	cysS	cysteinyl-tRNA synthetase (cysteine--tRNA ligase; CysRS)	2 : Cytoplasmic	-1.42141	0.0197623	-1.99968	4.62239e-05	Translation, ribosomal structure and biogenesis	INFORMATION STORAGE AND PROCESSING
NMA0365	337526	338839	-	1314	218767362		putative transporter	5 : Inner membrane protein	-2.06382	0.0116792	-2.70425	6.29112e-05	Nucleotide transport and metabolism	METABOLISM
NMA0370	342177	343565	+	1389	218767364		putative Na+/H+ antiporter	5 : Inner membrane protein	-2.14154	0.000179613	-4.89516	1.54016e-19	General function prediction only	POORLY CHARACTERIZED
NMA0373	344185	344955	-	771	218767366		putative NAD/FAD-binding protein	2 : Cytoplasmic	-2.43564	0.0485167	-2.31075	0.0224717	Coenzyme transport and metabolism	METABOLISM
NMA0374	345121	347823	+	2703	218767367	ppc	phosphoenolpyruvate carboxylase (PEPCase; PEPC)	2 : Cytoplasmic	-3.60622	4.31746e-14	-2.94976	4.53468e-14	Energy production and conversion	METABOLISM
NMA0376	348990	349319	+	330	218767369		conserved hypothetical protein	1 : Unknown	-1.61137	0.0116792	-2.31189	9.32213e-06	Cell cycle control, cell division, chromosome partitioning	CELLULAR PROCESSES AND SIGNALING
NMA0388	358822	359646	+	825	218767380	Lig1	putative periplasmic DNA ligase (polydeoxyribonucleotide synthase [ATP])	9 : Periplasmic	-2.08225	0.0133318	-2.66787	0.000131311	Replication, recombination and repair	INFORMATION STORAGE AND PROCESSING
NMA0391	360865	361134	+	270	218767383	ptsH	phosphocarrier protein HPr (phosphotransferase system, histidine-containing protein)	1 : Unknown	-1.88782	0.0444601	-2.05721	0.00621515	Carbohydrate transport and metabolism	METABOLISM
NMA0392	361134	362909	+	1776	218767384	ptsI	phosphoenolpyruvate-protein phosphotransferase (phosphotransferase system, enzyme I; protein I)	1 : Unknown	-1.97367	0.00188003	-1.47639	0.00738669	Carbohydrate transport and metabolism	METABOLISM
NMA0401	371999	372238	-	240	218767390	mazE	putative PemI-like protein	1 : Unknown	-1.49999	0.0204226	-1.48881	0.0034727	Signal transduction mechanisms	CELLULAR PROCESSES AND SIGNALING
NMA0411	381201	382124	+	924	218767398	thrB	homoserine kinase (HSK; HK)	2 : Cytoplasmic	-2.51253	0.00331102	-4.53161	1.00495e-08	General function prediction only	POORLY CHARACTERIZED
NMA0414	384727	386319	+	1593	218767401		putative transporter	5 : Inner membrane protein	-1.84984	0.0381692	-2.2844	0.00229074	Inorganic ion transport and metabolism	METABOLISM
NMA0502	482707	482919	-	213	218767479	rpsU	30S ribosomal protein S21	2 : Cytoplasmic	-3.39056	0.00708585	-2.46335	0.00888407	Translation, ribosomal structure and biogenesis	INFORMATION STORAGE AND PROCESSING
NMA0543	521554	522081	-	528	218767514		putative phosphoribosyltransferase	2 : Cytoplasmic	-2.04546	0.000406811	-2.49471	3.06972e-07	General function prediction only	POORLY CHARACTERIZED
NMA0587	558939	560003	-	1065	218767551	fba	fructose-bisphosphate aldolase	2 : Cytoplasmic	-4.00103	1.96938e-12	-6.24639	7.28249e-30	Carbohydrate transport and metabolism	METABOLISM
NMA0602	574508	577723	-	3216	218767563	carB	carbamoyl-phosphate synthase large chain (carbamoyl-phosphate synthetase ammonia chain)	2 : Cytoplasmic	-4.35311	1.04911e-05	-2.21677	0.00299616	Amino acid transport and metabolism; Nucleotide transport and metabolism	METABOLISM
NMA0608	580546	581679	-	1134	218767569	carA	carbamoyl-phosphate synthase small chain (carbamoyl-phosphate synthetase glutamine chain)	2 : Cytoplasmic	-2.86122	0.0435503	-2.13978	0.0397269	Amino acid transport and metabolism; Nucleotide transport and metabolism	METABOLISM
NMA0637	621312	623222	-	1911	218767594	pglD	pilin glycosylation protein PglD	5 : Inner membrane protein	-2.00951	0.0492219	-1.59181	0.0419589	Carbohydrate transport and metabolism; Cell wall/membrane/envelope biogenesis	METABOLISM; CELLULAR PROCESSES AND SIGNALING
NMA0647	632755	633834	-	1080	218767603	aroB	3-dehydroquinate synthase	2 : Cytoplasmic	-3.09305	0.00222372	-2.87383	0.000465312	Amino acid transport and metabolism	METABOLISM
NMA0648	633914	634426	-	513	218767604	aroK	shikimate kinase (SK)	2 : Cytoplasmic	-2.68974	0.0279085	-2.67325	0.00720689	Amino acid transport and metabolism	METABOLISM
NMA0650	635588	637873	-	2286	218767605	pilQ	type IV pilus secretin PilQ	7 : Outer membrane protein	-3.01005	3.77728e-06	-1.50633	0.00685818	Intracellular trafficking, secretion, and vesicular transport	CELLULAR PROCESSES AND SIGNALING
NMA0651	637892	638437	-	546	218767606	pilP	type IV pilus biogenesis lipoprotein PilP	11 : Membrane	-2.83002	4.14124e-09	-1.7157	2.93369e-05	Cell motility; Intracellular trafficking, secretion, and vesicular transport	CELLULAR PROCESSES AND SIGNALING
NMA0653	639103	639702	-	600	218767608	pilN	type IV pilus biogenesis protein PilN	6 : Inner membrane-associated	-2.42523	1.04911e-05	-1.68806	0.000784999	Cell motility; Intracellular trafficking, secretion, and vesicular transport	CELLULAR PROCESSES AND SIGNALING
NMA0654	639705	640820	-	1116	218767609	pilM	type IV pilus biogenesis protein PilM	2 : Cytoplasmic	-2.78663	2.13015e-06	-2.36085	2.13794e-06	Cell motility; Intracellular trafficking, secretion, and vesicular transport	CELLULAR PROCESSES AND SIGNALING
NMA0724	713245	716730	+	3486	218767667	smc	SMC protein	2 : Cytoplasmic	-1.84777	0.0230938	-2.30122	0.000922212	Cell cycle control, cell division, chromosome partitioning	CELLULAR PROCESSES AND SIGNALING
NMA0825	805239	806498	-	1260	218767751	rho	transcription termination factor Rho	2 : Cytoplasmic	-2.3172	0.00875822	-2.90459	8.92646e-05	Transcription	INFORMATION STORAGE AND PROCESSING
NMA0969	933317	935437	+	2121	218767879	pnp	polyribonucleotide nucleotidyltransferase (polynucleotide phosphorylase; PNPase; CAP87K)	2 : Cytoplasmic	-1.72424	0.021952	-1.4035	0.0175493	Translation, ribosomal structure and biogenesis	INFORMATION STORAGE AND PROCESSING
NMA1259	1186366	1187340	-	975	218768122	fbp	fructose-1,6-bisphosphatase (D-fructose-1,6-bisphosphate 1-phosphohydrolase; FBPase)	2 : Cytoplasmic	-3.65496	0.000754797	-1.67015	0.0336929	Carbohydrate transport and metabolism	METABOLISM
NMA1659	1575434	1576231	+	798	218768449	aroD	3-dehydroquinate dehydratase (3-dehydroquinase; type I DHQase)	2 : Cytoplasmic	-2.49563	0.0130823	-1.80482	0.0216416	Amino acid transport and metabolism	METABOLISM
NMA1666	1586222	1587397	+	1176	218768454		putative dioxygenase	2 : Cytoplasmic	-1.80207	0.0447834	-1.76003	0.0160599	General function prediction only	POORLY CHARACTERIZED
NMA1746	1689789	1690172	-	384	218768526	dgk	diacylglycerol kinase (DAGK; diglyceride kinase; DGK)	2 : Cytoplasmic	-4.17224	0.00133229	-1.79928	0.0366768	Cell wall/membrane/envelope biogenesis	CELLULAR PROCESSES AND SIGNALING
NMA1811	1755555	1756361	+	807	218768584	HisJ3	Histidin binding protein	11 : Membrane	-1.81509	0.0266849	-2.42174	0.000214971	Amino acid transport and metabolism; Signal transduction mechanisms	METABOLISM; CELLULAR PROCESSES AND SIGNALING
NMA1892	1816883	1818517	-	1635	218768661		putative sulfatase	1 : Unknown	-4.00979	3.3284e-08	-4.53673	1.38575e-13	General function prediction only	POORLY CHARACTERIZED
NMA1939	1871893	1872993	+	1101	218768700	aroC	chorismate synthase (5-enolpyruvylshikimate-3-phosphate phospholyase)	2 : Cytoplasmic	-2.6848	0.00701176	-2.10323	0.0202011	Amino acid transport and metabolism	METABOLISM
NMA2129	2079146	2079961	+	816	218768866	aroE	shikimate dehydrogenase	2 : Cytoplasmic	-2.43105	0.0454945	-2.89561	0.00472097	Amino acid transport and metabolism	METABOLISM
NMA2156	2103583	2104443	+	861	218768892	pilD	type IV prepilin-like proteins leader peptide processing enzyme PilD (prepilin peptidase) [Includes: leader peptidase; N- methyltransferase]	5 : Inner membrane protein	-3.32037	0.000529824	-1.55906	0.029166	Cell motility; Intracellular trafficking, secretion, and vesicular transport; Posttranslational modification, protein turnover, chaperones	CELLULAR PROCESSES AND SIGNALING
NMAt01	54209	54285	-	77	-		tRNA-Asp		-2.77287	0.000184183	-2.81749	3.99569e-06
NMAt02	54318	54393	-	76	-		tRNA-Val		-3.1577	6.04181e-05	-3.48626	1.89704e-07
NMAt05	77692	77767	+	76	-		tRNA-Thr		-1.52368	0.0484531	-1.49947	0.0161252
NMAt12	243017	243092	-	76	-		tRNA-Lys		-1.79872	0.0475935	-1.62319	0.0386283
NMAt20	589249	589324	+	76	-		tRNA-Lys		-2.07021	0.0204226	-2.3028	0.0016277

## Sheet: Common POSITIVE selection
Row.names	Start	Stop	Strand	Length	PID	Gene	Product	Localization	logFC input_vs_endo	adj.P.Val	logFC input_vs_epi	adj.P.Val	ClassDescription	COGprocess
NMA0195	178197	178847	-	651	218767226	ctrD	capsule export ATP-binding protein CtrD	9 : Periplasmic	2.05069	0.0449701	3.15837	0.000920209	Carbohydrate transport and metabolism; Cell wall/membrane/envelope biogenesis	METABOLISM; CELLULAR PROCESSES AND SIGNALING
NMA0199	182201	183319	+	1119	218767230	sacA	UDP-N-acetylglucosamine 2-epimerase (UDP-GlcNAc-2-epimerase)	2 : Cytoplasmic	2.49226	1.51739e-07	5.24009	4.88651e-30	Cell wall/membrane/envelope biogenesis	CELLULAR PROCESSES AND SIGNALING
NMA0200	183321	184958	+	1638	218767231	sacB	capsular polysaccharide phosphotransferase SacB (stealth protein SacB)	2 : Cytoplasmic	2.53913	1.32153e-06	5.39756	4.38627e-26
NMA0218	202954	203997	+	1044	218767246	pilT	type IV pilus retraction ATPase PilT	2 : Cytoplasmic	5.63248	4.57281e-17	6.34814	6.41521e-24	Cell motility; Intracellular trafficking, secretion, and vesicular transport	CELLULAR PROCESSES AND SIGNALING
NMA0905	874258	879579	-	5322	218767823	iga	IgA-specific serine endopeptidase (IgA protease)	10 : Secreted	1.65252	0.00868398	1.94672	0.000240329	Cell wall/membrane/envelope biogenesis; Intracellular trafficking, secretion, and vesicular transport; Replication, recombination and repair	CELLULAR PROCESSES AND SIGNALING; INFORMATION STORAGE AND PROCESSING
NMA0935	904893	905957	+	1065	218767847		putative ATPase	2 : Cytoplasmic	3.13489	9.87901e-06	1.94154	0.00233317	Defense mechanisms	CELLULAR PROCESSES AND SIGNALING
NMA0961	926863	927156	-	294	218767871	hfq	Hfq protein	2 : Cytoplasmic	1.77834	0.00701176	2.18317	3.93515e-05	General function prediction only	POORLY CHARACTERIZED
NMA0965	930083	930283	+	201	218767875		bacterioferritin-associated ferredoxin	1 : Unknown	2.25081	1.69513e-09	2.61179	7.77707e-16	Inorganic ion transport and metabolism	METABOLISM
NMA0984	948538	948849	+	312	218767893		putative monothiol glutaredoxin	2 : Cytoplasmic	1.55525	0.000115026	3.75707	7.18715e-27	Posttranslational modification, protein turnover, chaperones	CELLULAR PROCESSES AND SIGNALING
NMA0993	956919	957398	-	480	218767902		conserved hypothetical periplasmic protein	9 : Periplasmic	2.15683	0.00323029	2.52711	1.47957e-05	Function unknown	POORLY CHARACTERIZED
NMA1005	970362	970640	-	279	218767914		conserved hypothetical protein	1 : Unknown	2.8006	1.49808e-09	4.31579	1.89781e-24	Function unknown	POORLY CHARACTERIZED
NMA1015	977900	978565	+	666	218767922		NAD(P)H-flavin oxidoreductase	2 : Cytoplasmic	1.78663	9.87901e-06	2.4128	2.14139e-12	Energy production and conversion	METABOLISM
NMA1031	990756	991595	-	840	218767937	HptX	putative HtpX-like protease	5 : Inner membrane protein	1.70999	0.0141059	4.3415	6.26774e-14	Posttranslational modification, protein turnover, chaperones	CELLULAR PROCESSES AND SIGNALING
NMA1051	1010815	1011528	+	714	218767951		hypothetical integral membrane protein	11 : Membrane	1.43476	0.0187176	1.85749	0.000374243
NMA1052	1011597	1013297	+	1701	218767952	recJ	single-stranded-DNA-specific exonuclease RecJ	2 : Cytoplasmic	1.60959	0.0170239	1.40714	0.00619371	Replication, recombination and repair	INFORMATION STORAGE AND PROCESSING
NMA1102	1050549	1051058	+	510	218767995		conserved hypothetical integral membrane protein	11 : Membrane	2.76744	8.97396e-10	2.06922	2.52712e-07	Function unknown	POORLY CHARACTERIZED
NMA1113	1060590	1061777	+	1188	218768005		succinyldiaminopimelate transaminase	2 : Cytoplasmic	1.8308	0.000222234	2.92357	7.36322e-13	Amino acid transport and metabolism	METABOLISM
NMA1114	1062039	1062818	+	780	218768006		conserved hypothetical protein	1 : Unknown	1.46016	0.0005044	1.94037	1.87344e-08	Function unknown	POORLY CHARACTERIZED
NMA1118	1068316	1069431	+	1116	218768009	lst	CMP-N-acetylneuraminate-beta-galactosamide-alpha-2,3-sialyltransferase (beta-galactoside alpha-2,3-sialyltransferase; alpha 2,3-ST: lipooligosaccharide sialyltransferase)	5 : Inner membrane protein	1.75565	0.000334726	2.22993	5.80795e-08
NMA1142	1090636	1092039	+	1404	218768031	lpdA2	dihydrolipoyl dehydrogenase (E3 component of pyruvate complex; dihydrolipoamide dehydrogenase)	2 : Cytoplasmic	1.60118	0.00130558	2.70692	1.98505e-11	Energy production and conversion	METABOLISM
NMA1148	1095987	1097270	+	1284	218768037	gltA	citrate synthase	2 : Cytoplasmic	1.4572	0.00141303	1.942	7.38553e-08	Energy production and conversion	METABOLISM
NMA1158	1108720	1108908	-	189	218768047		hypothetical protein		2.17423	0.0336421	2.01841	0.0478313
NMA1176	1125087	1125470	-	384	218768062		conserved hypothetical integral membrane protein	11 : Membrane	1.45748	0.0484386	1.46841	0.0226775	Function unknown	POORLY CHARACTERIZED
NMA1334	1238598	1238969	-	372	218768181		conserved hypothetical TPR-containing lipoprotein	11 : Membrane	1.40266	0.00143527	2.75577	7.71102e-15	Function unknown	POORLY CHARACTERIZED
NMA1800	1744100	1745056	+	957	218768575		invertase/transposase	1 : Unknown	2.46353	0.0165507	3.28692	3.66786e-05	Replication, recombination and repair	INFORMATION STORAGE AND PROCESSING
NMA2095	2047183	2048235	-	1053	218768837		putative integral membrane efflux protein (pseudogene part 1)	11 : Membrane	1.55353	0.000207372	1.68662	2.13115e-06	Inorganic ion transport and metabolism	METABOLISM
NMAt30	1041561	1041636	+	76	-		tRNA-Gln		1.40786	0.0225172	3.10615	1.23275e-09
NMAt31	1062901	1062991	+	91	-		tRNA-Ser		2.61262	0.0316006	2.55656	0.014203
NMAt34	1272166	1272252	-	87	-		tRNA-Leu		1.65007	0.00307428	2.1271	1.34447e-05

## Sheet: Unique EPI NEGATIVE selection
Row.names	Start	Stop	Strand	Length	PID	Gene	Product	Localization	logFC input_vs_endo	adj.P.Val	logFC input_vs_epi	adj.P.Val	ClassDescription	COGprocess
NMA0011	9489	9758	-	270	218767062		conserved hypothetical protein	1 : Unknown	-1.55059	0.0637069	-2.18245	0.00141491	Replication, recombination and repair	INFORMATION STORAGE AND PROCESSING
NMA0025	19388	19927	-	540	218767075		conserved hypothetical protein	1 : Unknown	-1.49657	0.165481	-2.29245	0.0107828
NMA0028	22675	23322	+	648	218767077		putative allophanate hydrolase subunit 1 (AHS1)	2 : Cytoplasmic	-2.16787	0.0593168	-2.18823	0.0171287	Amino acid transport and metabolism	METABOLISM
NMA0031	25101	26294	+	1194	218767080		putative manganese/divalent cation transporter	11 : Membrane	-2.27493	0.0563187	-2.17866	0.0204087	Inorganic ion transport and metabolism	METABOLISM
NMA0048	39717	40850	+	1134	218767093		pilin glycosyl transferase A	2 : Cytoplasmic	-0.898545	0.41624	-2.04951	0.0225061	Cell wall/membrane/envelope biogenesis	CELLULAR PROCESSES AND SIGNALING
NMA0065	60586	60963	+	378	218767106		putative SmpA-like lipoprotein (OmlA)	8 : Outer membrane-associated	-1.62529	0.0971847	-2.38605	0.00399602	Translation, ribosomal structure and biogenesis	INFORMATION STORAGE AND PROCESSING
NMA0075	73825	74409	+	585	218767115	rnhB	ribonuclease HII (RNase HII)	2 : Cytoplasmic	-1.14432	0.130801	-2.63284	1.79905e-05	Replication, recombination and repair	INFORMATION STORAGE AND PROCESSING
NMA0089	88813	89493	+	681	218767129		conserved hypothetical protein	1 : Unknown	-1.14876	0.0513857	-2.29876	4.36964e-06
NMA0091	90669	92060	+	1392	218767131		putative amino-acid symporter	5 : Inner membrane protein	-1.80411	0.13508	-1.93793	0.0475071	Amino acid transport and metabolism	METABOLISM
NMA0143	131469	131840	-	372	218767182	rplL	50S ribosomal protein L7/L12	2 : Cytoplasmic	-2.53878	0.12277	-2.84575	0.0175493	Translation, ribosomal structure and biogenesis	INFORMATION STORAGE AND PROCESSING
NMA0155	138574	139269	+	696	218767193		hypothetical protein	1 : Unknown	-1.26698	0.232074	-2.11246	0.0139734
NMA0161	146875	147474	-	600	218767199		conserved hypothetical protein	1 : Unknown	-0.997608	0.336257	-2.0959	0.0104683
NMA0170	154951	155109	+	159	218767208		hypothetical lipoprotein	11 : Membrane	-1.60054	0.0994956	-3.27496	0.000194418
NMA0171	155236	155955	+	720	218767209		hypothetical protein	5 : Inner membrane protein	-1.1623	0.103912	-2.41923	3.5913e-05
NMA0171A	156030	156266	+	237	218767210		hypothetical integral membrane protein	11 : Membrane	-2.14464	0.0678119	-2.50961	0.0134599
NMA0190	173791	174408	-	618	218767224	galE'	truncated UDP-glucose 4-epimerase (missing the N-terminal third of the protein)	2 : Cytoplasmic	-1.39198	0.122297	-2.8339	0.000174306	Cell wall/membrane/envelope biogenesis	CELLULAR PROCESSES AND SIGNALING
NMA0191	174490	174834	-	345	-	damH'	truncated adenine-specific methyltransferase (N-terminal third of the protein)	2 : Cytoplasmic	-1.45163	0.0562552	-2.2582	0.000307663	Replication, recombination and repair	INFORMATION STORAGE AND PROCESSING
NMA0193	174830	175829	-	1000	-	dcmH	cytosine-specific methyltransferase (pseudogene part 2)	2 : Cytoplasmic	-1.20644	0.0773344	-2.46862	9.47391e-06	Replication, recombination and repair	INFORMATION STORAGE AND PROCESSING
NMA0203	186684	187703	+	1020	218767234	galE	UDP-glucose 4-epimerase (galactowaldenase; UDP-galactose 4-epimerase)	2 : Cytoplasmic	-0.38966	0.673921	-2.35339	0.000446745	Cell wall/membrane/envelope biogenesis	CELLULAR PROCESSES AND SIGNALING
NMA0216	201741	202148	-	408	218767244		hypothetical lipoprotein	11 : Membrane	-1.35535	0.111365	-3.29814	1.32309e-05
NMA0217	202148	202834	-	687	218767245		conserved hypothetical protein	1 : Unknown	-1.5478	0.0677814	-1.86517	0.00618	General function prediction only	POORLY CHARACTERIZED
NMA0222	211062	212519	+	1458	218767250		putative peptide transporter	5 : Inner membrane protein	-1.01402	0.195093	-2.05779	0.00109243	Amino acid transport and metabolism	METABOLISM
NMA0229	217651	218397	+	747	218767256		conserved hypothetical protein	1 : Unknown	-1.17891	0.0825541	-1.52065	0.00547938	Function unknown	POORLY CHARACTERIZED
NMA0230	218419	219006	+	588	218767257		putative ECF-family RNA polymerase sigma factor	2 : Cytoplasmic	-1.35038	0.0626532	-2.66659	9.87959e-06	Transcription	INFORMATION STORAGE AND PROCESSING
NMA0239	224111	224428	+	318	218767261		hypothetical protein	1 : Unknown	-1.35544	0.135821	-2.55495	0.00111454
NMA0247	231216	233810	+	2595	218767269	mutS	DNA mismatch repair protein MutS	2 : Cytoplasmic	-1.36322	0.0520607	-2.52812	1.83077e-05	Replication, recombination and repair	INFORMATION STORAGE AND PROCESSING
NMA0249	234429	234770	-	342	218767271		conserved hypothetical periplasmic protein	9 : Periplasmic	-1.0072	0.12442	-2.17819	3.91313e-05
NMA0251	236355	237011	-	657	218767273		conserved hypothetical periplasmic protein	9 : Periplasmic	-1.30091	0.118119	-2.88565	3.27654e-05	Function unknown	POORLY CHARACTERIZED
NMA0252	237008	237361	-	354	218767274		putative arsenate reductase	2 : Cytoplasmic	-0.845999	0.373641	-1.5856	0.039785	Inorganic ion transport and metabolism	METABOLISM
NMA0253	237485	237967	+	483	218767275		putative periplasmic thioredoxin	9 : Periplasmic	-1.41356	0.0690172	-1.88744	0.00305321	Energy production and conversion; Posttranslational modification, protein turnover, chaperones	METABOLISM; CELLULAR PROCESSES AND SIGNALING
NMA0254	238162	238812	+	651	218767276	ftsE	cell division ATP-binding protein FtsE	2 : Cytoplasmic	-1.02911	0.0955847	-1.63062	0.00299984	Cell cycle control, cell division, chromosome partitioning	CELLULAR PROCESSES AND SIGNALING
NMA0260	244168	244617	-	450	218767282		conserved hypothetical integral membrane protein	5 : Inner membrane protein	-0.644713	0.428253	-2.03667	0.0010154	Inorganic ion transport and metabolism	METABOLISM
NMA0271	256171	256470	-	300	-	pilS7	pilS7 cassette	1 : Unknown	0.170358	0.922294	-2.79873	0.0126226
NMA0272	256488	256850	-	363	218767287	pilS8	pilS8 cassette	1 : Unknown	-0.93446	0.34089	-2.89923	0.000418219
NMA0273	256879	257208	-	330	218767288	fkbP	FK506-binding protein (peptidyl-prolyl cis-trans isomerase; PPIase; rotamase)	2 : Cytoplasmic	-1.30654	0.114541	-1.82455	0.0166487	Posttranslational modification, protein turnover, chaperones	CELLULAR PROCESSES AND SIGNALING
NMA0274	257779	258732	+	954	218767289		putative D-3-phosphoglycerate dehydrogenase (PGDH)	2 : Cytoplasmic	-1.13722	0.164654	-2.47452	0.000455044	Coenzyme transport and metabolism; Energy production and conversion	METABOLISM
NMA0275	258807	260864	-	2058	218767290	metG	methionyl-tRNA synthetase (methionine--tRNA ligase; MetRS)	2 : Cytoplasmic	-1.4793	0.103937	-2.07506	0.00458131	Translation, ribosomal structure and biogenesis	INFORMATION STORAGE AND PROCESSING
NMA0277	263100	263618	+	519	218767292		hypothetical lipoprotein	11 : Membrane	-0.732288	0.127865	-1.70836	8.2601e-06
NMA0279	264036	265361	-	1326	218767293	mltA	membrane-bound lytic murein transglycosylase A (murein hydrolase A; GNA33)	8 : Outer membrane-associated	0.962873	0.196728	-2.65261	0.00198921	Cell wall/membrane/envelope biogenesis	CELLULAR PROCESSES AND SIGNALING
NMA0281	266408	267574	+	1167	218767295		conserved hypothetical lipoprotein	11 : Membrane	-0.839293	0.0762727	-1.92519	2.72543e-07	Inorganic ion transport and metabolism	METABOLISM
NMA0283	269175	269504	-	330	218767297		putative PhnA-like protein	1 : Unknown	-1.13702	0.181586	-2.23453	0.00127525	Inorganic ion transport and metabolism	METABOLISM
NMA0289	274013	274498	+	486	218767301		conserved hypothetical protein	2 : Cytoplasmic	-0.306887	0.747002	-1.87634	0.00472097	General function prediction only	POORLY CHARACTERIZED
NMA0290	274600	276168	-	1569	218767302	msrAB	peptide methionine sulfoxide reductase MsrA/MsrB [includes: thioredoxin, peptide methionine sulfoxide reductase MsrA (protein-methionine-S-oxide reductase; peptide Met(O) reductase) and peptide methionine sulfoxide reductase MsrB]	1 : Unknown	-0.893864	0.400738	-1.94751	0.0254208	Energy production and conversion; Posttranslational modification, protein turnover, chaperones	METABOLISM; CELLULAR PROCESSES AND SIGNALING
NMA0292	278168	278452	+	285	218767304		conserved hypothetical protein	2 : Cytoplasmic	0.0248305	0.983158	-2.16514	0.014023	Replication, recombination and repair	INFORMATION STORAGE AND PROCESSING
NMA0299	291661	293154	+	1494	218767309		transferrin-binding protein-like lipoprotein (lipoprotein GNA2132)	11 : Membrane	-0.70858	0.219357	-1.48817	0.00142339
NMA0300	293229	293444	-	216	218767310		hypothetical integral membrane protein	11 : Membrane	-1.13961	0.253381	-1.68271	0.0253655	Amino acid transport and metabolism; Carbohydrate transport and metabolism; Inorganic ion transport and metabolism	METABOLISM
NMA0303	293859	295202	-	1344	218767312	argG	argininosuccinate synthase (citrulline--aspartate ligase)	2 : Cytoplasmic	-0.698826	0.236176	-1.78647	7.9244e-05	Amino acid transport and metabolism	METABOLISM
NMA0304	295327	296127	+	801	218767313		putative CinA-like protein	1 : Unknown	-1.46832	0.0639394	-2.39365	0.000232969	General function prediction only	POORLY CHARACTERIZED
NMA0305	296167	297153	+	987	218767314		putative peptidase	5 : Inner membrane protein	-0.709644	0.335174	-2.27739	9.88395e-05	Intracellular trafficking, secretion, and vesicular transport; Posttranslational modification, protein turnover, chaperones	CELLULAR PROCESSES AND SIGNALING
NMA0306	297515	298043	+	529	-		truncated IS1016 group transposase (C-terminal 40% of the protein)	2 : Cytoplasmic	-0.827792	0.27598	-1.42354	0.0162809	Replication, recombination and repair	INFORMATION STORAGE AND PROCESSING
NMA0308	298657	299013	-	357	218767317		hypothetical protein	1 : Unknown	0.293957	0.813383	-1.99588	0.0133663
NMA0309	299018	299155	-	138	-	mafS1	putative short MafS1 cassette	1 : Unknown	-0.007603	0.993255	-1.59098	0.0330339	Amino acid transport and metabolism	METABOLISM
NMA0311	299659	300060	-	402	218767319		hypothetical protein	1 : Unknown	-1.53206	0.100581	-3.05497	7.17516e-05
NMA0312	300064	300787	-	724	-	mafS2	putative MafS2 cassette (pseudogene part 2)	1 : Unknown	-1.16543	0.128396	-1.49084	0.0221258
NMA0315	301177	301773	-	597	-	mafS3	putative MafS3 cassette	1 : Unknown	-1.33851	0.094865	-1.76514	0.007236
NMA0319	302659	303414	-	756	-	mafS4	putative MafS4 cassette	1 : Unknown	-0.516329	0.570016	-2.07837	0.0017781
NMA0320	303514	303885	-	372	218767324		conserved hypothetical protein	1 : Unknown	-1.5135	0.103912	-2.03752	0.0128817
NMA0324	304481	305929	-	1449	218767328	mafB1	MafB1 protein	8 : Outer membrane-associated	-0.268616	0.644676	-1.83744	8.2601e-06
NMA0331	310997	311587	+	591	218767335		putative acetyltransferase	1 : Unknown	-1.59045	0.0955847	-2.18426	0.00880215	Translation, ribosomal structure and biogenesis	INFORMATION STORAGE AND PROCESSING
NMA0333	312124	313590	+	1467	218767336	mqo	malate:quinone oxidoreductase (malate dehydrogenase [acceptor]; MQO)	6 : Inner membrane-associated	-0.758015	0.174118	-2.0162	1.24321e-05	General function prediction only	POORLY CHARACTERIZED
NMA0343	318901	319305	-	405	218767345		truncated putative cytochrome b561 (missing the N-terminal 30% of the protein)	5 : Inner membrane protein	-0.749438	0.493997	-2.42983	0.00550842	Energy production and conversion	METABOLISM
NMA0346	321796	322845	+	1050	218767347		putative ATP-binding protein	1 : Unknown	-2.06042	0.0508418	-2.33818	0.0074149	Amino acid transport and metabolism; Cell cycle control, cell division, chromosome partitioning; Replication, recombination and repair	METABOLISM; CELLULAR PROCESSES AND SIGNALING; INFORMATION STORAGE AND PROCESSING
NMA0349	325803	326147	+	345	218767350		hypothetical integral membrane protein	11 : Membrane	-0.972632	0.106309	-1.75726	0.000238686
NMA0350	326157	326687	+	531	218767351		conserved hypothetical protein	1 : Unknown	-0.756258	0.23751	-1.49722	0.00460012	General function prediction only	POORLY CHARACTERIZED
NMA0368	340819	342091	+	1273	-		putative protein methyltransferase HemK (protein-glutamine N-methyltransferase HemK; protein-(glutamine-N5) MTase HemK; M.StyLTHemKP) (pseudogene part 1)	5 : Inner membrane protein	-0.710484	0.388353	-1.62302	0.0119392
NMA0371	343566	343790	+	225	218767365		putative SlyX-like protein	1 : Unknown	-0.663223	0.337698	-2.14724	8.42713e-05	Function unknown	POORLY CHARACTERIZED
NMA0381	351086	352015	-	930	218767373		putative HTH-type transcriptional regulator MetR	2 : Cytoplasmic	-1.08289	0.167749	-2.54393	8.02465e-05	Transcription	INFORMATION STORAGE AND PROCESSING
NMA0386	356109	357893	+	1785	218767378		putative RmuC-like protein	9 : Periplasmic	-1.09776	0.0800358	-1.71187	0.000978014	Function unknown	POORLY CHARACTERIZED
NMA0387	358099	358731	-	633	218767379		putative metallo-dependent hydrolase	1 : Unknown	-1.14389	0.123515	-1.89826	0.00130082	General function prediction only	POORLY CHARACTERIZED
NMA0389	359715	360278	+	564	218767381	hpt	hypoxanthine-guanine-xanthine phosphoribosyltransferase (HGXPRT; HGXPRTase; HGPRT)	2 : Cytoplasmic	-0.803558	0.198674	-2.60866	4.50409e-07	Nucleotide transport and metabolism	METABOLISM
NMA0390	360359	360796	+	438	218767382	ptsIIA	phosphotransferase system, enzyme IIA (protein IIA)	1 : Unknown	-0.862018	0.287458	-3.26274	3.87226e-06	Carbohydrate transport and metabolism	METABOLISM
NMA0394	364300	365175	-	876	218767386		putative NUDIX hydrolase	2 : Cytoplasmic	-0.968591	0.219357	-2.00195	0.00177265	Replication, recombination and repair	INFORMATION STORAGE AND PROCESSING
NMA0404	375255	375998	-	744	218767393	nlaB	1-acyl-sn-glycerol-3-phosphate acyltransferase NlaB (1-AGP acyltransferase; 1-AGPAT; lysophosphatidic acid acyltransferase; LPAAT)	9 : Periplasmic	0.728541	0.236176	-1.95634	0.00145884	Lipid transport and metabolism	METABOLISM
NMA0407	376590	377158	-	569	-		hypothetical protein	1 : Unknown	-0.102622	0.881561	-1.53223	0.000297692	General function prediction only	POORLY CHARACTERIZED
NMA0409	379050	380291	-	1242	218767396		putative aromatic amino acid transporter	5 : Inner membrane protein	-1.04254	0.219357	-2.1202	0.00142339	Amino acid transport and metabolism	METABOLISM
NMA0418	388036	388506	+	471	218767405		conserved hypothetical protein	2 : Cytoplasmic	-0.589082	0.443065	-1.74541	0.00348042	Function unknown	POORLY CHARACTERIZED
NMA0420	389002	389685	+	684	218767407		conserved hypothetical integral membrane protein	11 : Membrane	-0.768536	0.113376	-2.45329	1.42568e-09	General function prediction only	POORLY CHARACTERIZED
NMA0422	390347	391009	+	663	218767409		putative RNA pseudouridine synthase (RNA-uridine isomerase; RNA pseudouridylate synthase)	2 : Cytoplasmic	-0.629079	0.551557	-2.7493	0.00288596	Translation, ribosomal structure and biogenesis	INFORMATION STORAGE AND PROCESSING
NMA0425	397856	398125	-	270	218767412		conserved hypothetical protein	1 : Unknown	-0.538904	0.62209	-2.70243	0.00266208
NMA0428	399821	401467	+	1647	218767414		conserved hypothetical protein	1 : Unknown	-0.348184	0.716547	-2.16984	0.00223223	Posttranslational modification, protein turnover, chaperones	CELLULAR PROCESSES AND SIGNALING
NMA0434	409371	410780	-	1410	218767420		putative H(+)/Cl(-) exchange transporter ClcA	5 : Inner membrane protein	-0.851977	0.38271	-1.8448	0.029166	Inorganic ion transport and metabolism	METABOLISM
NMA0435	410943	412163	-	1221	218767421	argJ	arginine biosynthesis bifunctional protein ArgJ [includes: glutamate N-acetyltransferase (ornithine acetyltransferase; ornithine transacetylase; OATase) and amino acid acetyltransferase (N-acetylglutamate synthase; AGS)]	2 : Cytoplasmic	-0.661499	0.394566	-2.41206	8.83755e-05	Amino acid transport and metabolism	METABOLISM
NMA0436	412230	412922	-	693	218767422		conserved hypothetical membrane protein	11 : Membrane	-0.752885	0.443065	-2.55187	0.00147858	Cell wall/membrane/envelope biogenesis	CELLULAR PROCESSES AND SIGNALING
NMA0437	412922	413266	-	345	218767423		conserved hypothetical integral membrane protein	11 : Membrane	-0.674386	0.502388	-2.18426	0.00810186	General function prediction only	POORLY CHARACTERIZED
NMA0459	440504	441175	-	672	218767442		conserved hypothetical protein	1 : Unknown	-0.611437	0.30974	-1.56795	0.00064282	Function unknown	POORLY CHARACTERIZED
NMA0465	445930	446946	-	1017	218767446		conserved hypothetical integral membrane protein	5 : Inner membrane protein	0.0722258	0.924184	-1.46779	0.00206897	Function unknown	POORLY CHARACTERIZED
NMA0468	447548	448768	+	1221	218767449	lysA	diaminopimelate decarboxylase (DAP decarboxylase)	2 : Cytoplasmic	-0.749216	0.261728	-1.91436	0.000481813	Amino acid transport and metabolism	METABOLISM
NMA0470	448917	450452	-	1536	218767450		putative sodium-dependent transporter	5 : Inner membrane protein	-0.808996	0.159253	-1.67687	0.000285857	General function prediction only	POORLY CHARACTERIZED
NMA0475	456615	457688	-	1074	218767455	hpuA	haemoglobin-haptoglobin utilization lipoprotein A	11 : Membrane	-0.699852	0.392787	-2.12182	0.00141697
NMA0478	463713	466919	-	3207	218767458	nalP	autotransported serine protease NalP	10 : Secreted	-1.26099	0.0820129	-1.53436	0.00950818	Posttranslational modification, protein turnover, chaperones	CELLULAR PROCESSES AND SIGNALING
NMA0485	471431	472291	+	861	218767463		putative ABC transporter ATP-binding protein	2 : Cytoplasmic	-0.476119	0.485209	-1.6257	0.00304386	Secondary metabolites biosynthesis, transport and catabolism	METABOLISM
NMA0486	472339	473115	+	777	218767464		conserved hypothetical membrane protein	5 : Inner membrane protein	-0.968891	0.111365	-2.5684	8.33442e-07	Secondary metabolites biosynthesis, transport and catabolism	METABOLISM
NMA0488	473697	474287	+	591	218767466		conserved hypothetical periplasmic protein	9 : Periplasmic	0.954495	0.102784	-2.45438	8.31235e-06	Secondary metabolites biosynthesis, transport and catabolism	METABOLISM
NMA0489	474320	474622	+	303	218767467		conserved hypothetical protein	1 : Unknown	-0.778516	0.321068	-1.40011	0.0207095	General function prediction only	POORLY CHARACTERIZED
NMA0490	474619	475458	+	840	218767468		putative VacJ-like protein	9 : Periplasmic	-0.666782	0.174118	-2.326	3.04526e-09	Cell wall/membrane/envelope biogenesis	CELLULAR PROCESSES AND SIGNALING
NMA0494	476895	477407	-	513	218767472		putative acetyltransferase	1 : Unknown	-0.298602	0.754476	-1.84934	0.00886625	General function prediction only	POORLY CHARACTERIZED
NMA0501	482129	482575	-	447	218767478		conserved hypothetical protein	1 : Unknown	-0.333387	0.800881	-2.57008	0.00810186	Function unknown	POORLY CHARACTERIZED
NMA0503	483208	485058	-	1851	218767480		putative lytic murein transglycosylase	11 : Membrane	-0.362565	0.673921	-1.77396	0.00886625	Cell wall/membrane/envelope biogenesis	CELLULAR PROCESSES AND SIGNALING
NMA0522	499784	500194	+	411	218767498		conserved hypothetical protein	1 : Unknown	-1.74716	0.101915	-2.15166	0.0164296	Function unknown	POORLY CHARACTERIZED
NMA0528	507126	507851	-	726	218767503		conserved hypothetical protein	1 : Unknown	-1.05923	0.320326	-2.16313	0.0104164	Function unknown	POORLY CHARACTERIZED
NMA0540	519581	520006	-	426	218767511		hypothetical protein	1 : Unknown	-1.14686	0.178905	-1.57689	0.0204087
NMA0541	520024	520275	-	252	218767512		hypothetical protein	1 : Unknown	-1.14974	0.169833	-1.78432	0.00760198
NMA0547	523910	524635	+	726	218767518		putative methyltransferase	2 : Cytoplasmic	-0.405544	0.610829	-1.89403	0.0020162	General function prediction only	POORLY CHARACTERIZED
NMA0549	526525	526815	-	291	218767520		conserved hypothetical protein	1 : Unknown	-0.274754	0.733777	-2.16195	0.000269482	Function unknown	POORLY CHARACTERIZED
NMA0556	533578	534021	-	444	218767527		hypothetical periplasmic protein	9 : Periplasmic	-0.559163	0.479001	-1.4009	0.0184209
NMA0564	540161	540472	-	312	218767532		putative DNA-binding protein	1 : Unknown	-0.835704	0.228508	-1.5419	0.00405212	Transcription	INFORMATION STORAGE AND PROCESSING
NMA0575	545129	547306	-	2178	218767539		putative tonB-dependent ferric siderophore receptor protein	7 : Outer membrane protein	-0.382222	0.630627	-1.46854	0.00950818	Inorganic ion transport and metabolism	METABOLISM
NMA0579	551052	553067	-	2016	218767543		putative prolyl endopeptidase (post-proline cleaving enzyme; PE)	2 : Cytoplasmic	-1.18782	0.149292	-2.11165	0.00227877	Amino acid transport and metabolism	METABOLISM
NMA0580	553268	554578	-	1311	218767544	argA	amino-acid acetyltransferase (N-acetylglutamate synthase; AGS; NAGS)	2 : Cytoplasmic	0.0188418	0.98211	-1.83782	0.000307663	Amino acid transport and metabolism	METABOLISM
NMA0581	554575	555009	-	435	218767545		conserved hypothetical protein	1 : Unknown	-0.52973	0.495052	-2.16116	0.000344223
NMA0584	556517	556957	-	441	218767548		putative acetyltransferase	1 : Unknown	-0.613216	0.590305	-2.06314	0.0201282	General function prediction only	POORLY CHARACTERIZED
NMA0595	567721	568608	-	888	218767557	prmA	ribosomal protein L11 methyltransferase (L11 Mtase)	2 : Cytoplasmic	-1.38836	0.0852011	-1.80771	0.00776172	Translation, ribosomal structure and biogenesis	INFORMATION STORAGE AND PROCESSING
NMA0599	571154	572194	+	1041	218767560	queA	S-adenosylmethionine:tRNA ribosyltransferase-isomerase (queuosine biosynthesis protein QueA)	2 : Cytoplasmic	-1.04682	0.181803	-1.93979	0.00209909	Translation, ribosomal structure and biogenesis	INFORMATION STORAGE AND PROCESSING
NMA0600	572565	573143	-	579	218767561		putative NADPH-quinone dehydrogenase (modulator of drug activity B)	1 : Unknown	-0.353414	0.710895	-2.14134	0.00206897	General function prediction only	POORLY CHARACTERIZED
NMA0601	573382	574281	+	900	218767562	crgA	HTH-type transcriptional regulator CrgA	2 : Cytoplasmic	-0.35782	0.63361	-1.9322	0.000355151	Transcription	INFORMATION STORAGE AND PROCESSING
NMA0606	580081	580260	-	180	218767567				-0.538093	0.520876	-2.55014	8.52134e-05
NMA0618	594667	595758	+	1092	218767578		putative GTP-dependent nucleic acid-binding protein EngD	2 : Cytoplasmic	-0.902529	0.123902	-2.2729	3.31859e-06	Translation, ribosomal structure and biogenesis	INFORMATION STORAGE AND PROCESSING
NMA0633	618360	618593	+	234	218767590		conserved hypothetical protein	1 : Unknown	-0.584115	0.473268	-1.45052	0.0260648	Function unknown	POORLY CHARACTERIZED
NMA0636	619964	621256	-	1293	218767593	avtA	valine--pyruvate aminotransferase (transaminase C; alanine--valine transaminase)	2 : Cytoplasmic	-0.023211	0.98211	-1.56821	0.00888407	Amino acid transport and metabolism	METABOLISM
NMA0643	628018	629439	-	1422	218767599		putative polysaccharide biosynthesis protein	5 : Inner membrane protein	-1.25092	0.251975	-2.58781	0.00715651	General function prediction only	POORLY CHARACTERIZED
NMA0670	657370	658620	+	1251	218767622		putative two-component system sensor protein (pseudogene part 1)	11 : Membrane	-0.258569	0.822452	-1.7809	0.0297918	Signal transduction mechanisms	CELLULAR PROCESSES AND SIGNALING
NMA0695	686491	687459	+	969	218767641	tpsS3	putative TpsS3 cassette	1 : Unknown	-0.116258	0.918992	-1.82494	0.0097382
NMA0696	687462	688397	+	936	218767642		hypothetical protein	1 : Unknown	-2.26201	0.0888235	-2.43568	0.0253655
NMA0726	718410	718799	-	390	218767669	pilV	minor pilin PilV	3 : Fimbrial	0.655831	0.361945	-2.76447	7.50358e-05	Cell motility; Intracellular trafficking, secretion, and vesicular transport	CELLULAR PROCESSES AND SIGNALING
NMA0888	860233	860952	+	720	218767809	rnc	ribonuclease III (RNase III)	2 : Cytoplasmic	-1.17162	0.244594	-2.00191	0.0126445	Transcription	INFORMATION STORAGE AND PROCESSING
NMA0947	915070	916032	+	963	218767859	hprK	HPr kinase/phosphorylase (HPrK/P; HPr(Ser) kinase/phosphorylase)	2 : Cytoplasmic	-0.7166	0.378856	-4.3757	5.26548e-09	Signal transduction mechanisms	CELLULAR PROCESSES AND SIGNALING
NMA0989	951451	952725	+	1275	218767898		putative heme biosynthesis protein HemX	1 : Unknown	0.408075	0.479621	-1.49963	0.00150732	Coenzyme transport and metabolism	METABOLISM
NMA1361	1257349	1259208	-	1860	218768203	ilvD	dihydroxy-acid dehydratase (DAD)	2 : Cytoplasmic	0.0135651	0.990878	-1.43332	0.0453807	Amino acid transport and metabolism; Carbohydrate transport and metabolism	METABOLISM
NMA1381	1284260	1285330	+	1071	218768223		conserved hypothetical integral membrane protein	11 : Membrane	-0.538614	0.666588	-2.0795	0.0407352	General function prediction only	POORLY CHARACTERIZED
NMA1441	1334693	1335487	+	795	218768264		conserved hypothetical protein	1 : Unknown	1.28682	0.0178833	-3.18672	6.15149e-08
NMA1580	1485904	1487292	+	1389	218768385		putative ATP-dependent RNA helicase	2 : Cytoplasmic	-0.67841	0.167749	-2.13154	3.71201e-08	Replication, recombination and repair; Transcription; Translation, ribosomal structure and biogenesis	INFORMATION STORAGE AND PROCESSING
NMA1607	1512089	1513075	-	987	218768405	glk	glucokinase (glucose kinase)	2 : Cytoplasmic	-0.769632	0.334422	-1.87758	0.00462189	Carbohydrate transport and metabolism	METABOLISM
NMA1624	1528462	1529190	+	729	218768417		hypothetical integral membrane protein	11 : Membrane	-0.189928	0.869573	-1.81629	0.0126226
NMA1692	1615331	1616578	-	1248	218768475		putative metallopeptidase	11 : Membrane	-1.88068	0.102311	-2.39846	0.0120954	Cell wall/membrane/envelope biogenesis	CELLULAR PROCESSES AND SIGNALING
NMA1709	1641720	1642466	-	747	218768491		putative amino acid ABC transporter permease protein	5 : Inner membrane protein	-1.52478	0.0571649	-3.18491	3.97174e-06	Amino acid transport and metabolism	METABOLISM
NMA1747	1690484	1691440	-	957	218768527	gshB	glutathione synthetase (glutathione synthase; GSH synthetase; GSH-S; GSHase)	2 : Cytoplasmic	0.0058397	0.991834	-1.66699	0.000411849	Coenzyme transport and metabolism; Translation, ribosomal structure and biogenesis	METABOLISM; CELLULAR PROCESSES AND SIGNALING
NMA1763	1708039	1709052	-	1014	218768542	ilvC	ketol-acid reductoisomerase (acetohydroxy-acid isomeroreductase; alpha-keto-beta-hydroxylacil reductoisomerase)	2 : Cytoplasmic	0.187872	0.799418	-3.99189	3.43519e-12	Amino acid transport and metabolism; Coenzyme transport and metabolism	METABOLISM
NMA1766	1709994	1711721	-	1728	218768545	ilvI	acetolactate synthase large subunit (AHAS; acetohydroxy-acid synthase large subunit; ALS)	2 : Cytoplasmic	0.408069	0.602478	-3.21288	8.33442e-07	Amino acid transport and metabolism; Coenzyme transport and metabolism	METABOLISM
NMA1808	1752924	1754093	-	1170	218768581	metZ	O-succinylhomoserine sulfhydrylase (OSH sulfhydrylase)	2 : Cytoplasmic	-0.125767	0.848137	-1.68423	4.46841e-05	Amino acid transport and metabolism	METABOLISM
NMA1909	1837369	1837641	-	273	218768675		conserved hypothetical protein	1 : Unknown	-0.106708	0.931006	-2.7414	0.00132315	Signal transduction mechanisms	CELLULAR PROCESSES AND SIGNALING
NMA1968	1902277	1903680	-	1404	218768728	mtrE	outer-membrane lipoprotein MtrE	8 : Outer membrane-associated	0.112464	0.880954	-1.81617	0.000134927	Cell wall/membrane/envelope biogenesis; Intracellular trafficking, secretion, and vesicular transport	CELLULAR PROCESSES AND SIGNALING
NMA1969	1903735	1906938	-	3204	218768729	mtrD	drug efflux transport protein MtrD	5 : Inner membrane protein	0.320201	0.576701	-1.87745	1.06209e-05	Defense mechanisms	CELLULAR PROCESSES AND SIGNALING
NMA1970	1906950	1908188	-	1239	218768730	mtrC	membrane fusion protein MtrC	6 : Inner membrane-associated	0.350767	0.563555	-1.84857	5.68776e-05	Cell wall/membrane/envelope biogenesis	CELLULAR PROCESSES AND SIGNALING
NMA1986	1925730	1926368	+	639	218768743		putative metallopeptidase	11 : Membrane	0.728497	0.424979	-2.09987	0.00898535	General function prediction only	POORLY CHARACTERIZED
NMA2105	2058708	2059436	-	729	218768845	rmpM	outer-membrane protein class 4	7 : Outer membrane protein	-0.49068	0.632032	-2.11318	0.00675268	Cell wall/membrane/envelope biogenesis	CELLULAR PROCESSES AND SIGNALING
NMA2133	2082575	2083156	-	582	218768870		conserved hypothetical membrane protein	11 : Membrane	-0.498994	0.668372	-1.74934	0.0431927	Function unknown	POORLY CHARACTERIZED
NMA2145	2091371	2091901	-	531	218768882		putative intracellular septation protein	11 : Membrane	-0.356829	0.602471	-2.62749	2.25048e-07	Cell cycle control, cell division, chromosome partitioning	CELLULAR PROCESSES AND SIGNALING
NMA2151	2097166	2098164	+	999	218768887	ilvE	putative branched-chain amino acid aminotransferase (BCAT)	2 : Cytoplasmic	1.5598	0.0229648	-3.35074	2.49743e-06	Amino acid transport and metabolism; Coenzyme transport and metabolism	METABOLISM
NMA2157	2104445	2105077	+	633	218768893	coaE	dephospho-CoA kinase (dephosphocoenzyme A kinase)	2 : Cytoplasmic	-1.70478	0.140046	-2.10261	0.0273018	Coenzyme transport and metabolism	METABOLISM
NMA2225	2178042	2178266	+	225	218768955	xseB	exodeoxyribonuclease VII small subunit (exonuclease VII small subunit)	2 : Cytoplasmic	-0.128482	0.921922	-2.53033	0.0066717	Replication, recombination and repair	INFORMATION STORAGE AND PROCESSING
NMAt56	2107393	2107464	-	72	-		tRNA-Arg		0.00961935	0.991834	-4.06396	6.04098e-06

## Sheet: Unique EPI POSITIVE selection
Row.names	Start	Stop	Strand	Length	PID	Gene	Product	Localization	logFC input_vs_endo	adj.P.Val	logFC input_vs_epi	adj.P.Val	ClassDescription	COGprocess
NMA0520	498025	498447	+	423	218767496	atpC	ATP synthase epsilon chain (ATP synthase F1 sector epsilon subunit)	1 : Unknown	-0.588041	0.355246	1.58969	0.00110399	Energy production and conversion	METABOLISM
NMA1119	1069595	1070053	-	459	218768010	cytC	cytochrome c'	11 : Membrane	0.831509	0.219357	2.16333	9.37826e-06	Energy production and conversion	METABOLISM
NMA1116	1065658	1067883	-	2226	218768008	icd	isocitrate dehydrogenase [NADP] (oxalosuccinate decarboxylase; IDH)	2 : Cytoplasmic	-0.117279	0.933904	1.90703	0.0147933	Energy production and conversion	METABOLISM
NMA2229	2181121	2182617	-	1497	218768959	nuoM	NADH-quinone oxidoreductase chain M (NADH dehydrogenase I, chain M; NDH-1, chain M)	5 : Inner membrane protein	-0.710114	0.241865	1.87569	5.47158e-06	Energy production and conversion	METABOLISM
NMA1175	1123636	1125021	-	1386	218768061	pntB	NAD(P) transhydrogenase subunit beta (pyridine nucleotide transhydrogenase subunit beta; nicotinamide nucleotide transhydrogenase subunit beta)	5 : Inner membrane protein	0.837122	0.237762	1.45726	0.0067562	Energy production and conversion	METABOLISM
NMA1146	1094916	1095623	+	708	218768035	sdhB	succinate dehydrogenase iron-sulfur protein	2 : Cytoplasmic	0.912956	0.0584141	3.41807	5.89872e-20	Energy production and conversion	METABOLISM
NMA1144	1092689	1093030	+	342	218768033	sdhD	succinate dehydrogenase membrane anchor protein	5 : Inner membrane protein	-0.806697	0.399033	1.91822	0.0104402	Energy production and conversion	METABOLISM
NMA1149	1097475	1100303	+	2829	218768038	sucA	2-oxoglutarate dehydrogenase E1 component (alpha-ketoglutarate dehydrogenase)	2 : Cytoplasmic	0.665325	0.221951	1.80727	4.18711e-05	Energy production and conversion	METABOLISM
NMA1153	1103893	1105059	+	1167	218768042	sucC	succinyl-CoA synthetase beta chain (SCS-beta)	2 : Cytoplasmic	-0.215787	0.69193	2.81207	6.47251e-18	Energy production and conversion	METABOLISM
NMA1154	1105070	1105960	+	891	218768043	sucD	succinyl-CoA synthetase alpha chain (SCS-alpha)	2 : Cytoplasmic	-1.08515	0.0463267	2.53681	4.78065e-12	Energy production and conversion	METABOLISM
NMA0870	847980	849260	+	1281	218767792		putative NADP-dependent malic enzyme (NADP-ME)	2 : Cytoplasmic	0.829553	0.0857849	1.55779	3.22398e-05	Energy production and conversion	METABOLISM
NMA1648	1562916	1563695	+	780	218768439		conserved hypothetical protein	1 : Unknown	0.779531	0.094865	2.85356	1.38575e-13	Energy production and conversion	METABOLISM
NMA1527	1422697	1425000	-	2304	218768335	ftsK	DNA translocase FtsK	5 : Inner membrane protein	-0.665286	0.678655	3.10016	0.000834503	Cell cycle control, cell division, chromosome partitioning	CELLULAR PROCESSES AND SIGNALING
NMA0974	938272	939204	+	933	218767884	cysK	cysteine synthase A (O-acetylserine sulfhydrylase A; O-acetylserine (thiol)-lyase A; CSase A)	2 : Cytoplasmic	0.742856	0.318801	1.97295	0.000340508	Amino acid transport and metabolism	METABOLISM
NMA2147	2094922	2095338	-	417	218768884	gloA	lactoylglutathione lyase (methylglyoxalase; aldoketomutase; glyoxalase I; Glx I; ketone-aldehyde mutase; S-D-lactoylglutathione methylglyoxal lyase)	2 : Cytoplasmic	0.608496	0.26715	1.94831	2.50093e-06	Amino acid transport and metabolism	METABOLISM
NMA1254	1181711	1182961	-	1251	218768118	glyA	serine hydroxymethyltransferase (serine methylase; SHMT)	2 : Cytoplasmic	-0.287375	0.59782	1.5116	8.18242e-06	Amino acid transport and metabolism	METABOLISM
NMA1179	1127305	1128138	+	834	218768064	serB	phosphoserine phosphatase (PSP; O-phosphoserine phosphohydrolase; PSPase)	2 : Cytoplasmic	0.571396	0.476179	1.46557	0.0122331	Amino acid transport and metabolism	METABOLISM
NMA1000	964511	965266	+	756	218767908		putative amino acid ABC transporter ATP-binding protein	1 : Unknown	0.467967	0.373641	1.82639	5.67568e-07	Amino acid transport and metabolism	METABOLISM
NMA0997	962968	963795	+	828	218767906		putative amino acid ABC transporter binding lipoprotein	11 : Membrane	0.131381	0.852148	2.1367	4.44033e-08	Amino acid transport and metabolism; Signal transduction mechanisms	METABOLISM; CELLULAR PROCESSES AND SIGNALING
NMA1521	1416708	1417133	+	426	218768329	ndk	nucleoside diphosphate kinase (NDK; NDP kinase; nucleoside-2-P kinase)	2 : Cytoplasmic	0.793289	0.180216	1.65475	0.00028095	Nucleotide transport and metabolism	METABOLISM
NMA1421	1318885	1319919	-	1035	218768253	purM	phosphoribosylformylglycinamidine cyclo-ligase (AIRS; phosphoribosyl-aminoimidazole synthetase; AIR synthase)	2 : Cytoplasmic	-1.14683	0.0317545	1.4326	0.000264949	Nucleotide transport and metabolism	METABOLISM
NMA0985	948955	949581	+	627	218767894	upp	uracil phosphoribosyltransferase (UMP pyrophosphorylase; UPRTase)	2 : Cytoplasmic	0.726924	0.0943009	2.07961	4.97304e-11	Nucleotide transport and metabolism	METABOLISM
NMA2154	2100277	2101920	-	1644	218768890	pgi2	glucose-6-phosphate isomerase 2 (GPI 2; phosphoglucose isomerase 2; PGI 2; phosphohexose isomerase 2; PHI 2)	2 : Cytoplasmic	0.116745	0.932015	1.71052	0.0257617	Carbohydrate transport and metabolism	METABOLISM
NMA1673	1595427	1596812	-	1386	218768461		putative transporter	5 : Inner membrane protein	1.53809	0.103966	2.15827	0.00270741	Amino acid transport and metabolism; Carbohydrate transport and metabolism; Inorganic ion transport and metabolism	METABOLISM
NMA2148	2095362	2096531	-	1170	218768885		conserved hypothetical TPR-containing periplasmic protein	9 : Periplasmic	-1.20389	0.166731	1.85656	0.00481417	Carbohydrate transport and metabolism	METABOLISM
NMA0943	912374	913021	+	648	218767855	bioD	dethiobiotin synthetase (dethiobiotin synthase; DTB synthetase; DTBS)	2 : Cytoplasmic	1.0449	0.169413	1.64829	0.00648948	Coenzyme transport and metabolism	METABOLISM
NMA2013	1946968	1948110	-	1143	218768764	bioF	8-amino-7-oxonoanoate synthase (AONS; 8-amino-7-ketopelargonate synthase; 7-keto-8-amino-pelargonic acid synthetase; 7-KAP synthetase; L-alanine--pimelyl CoA ligase)	2 : Cytoplasmic	0.193609	0.850429	1.58994	0.00917723	Coenzyme transport and metabolism	METABOLISM
NMA1378	1282199	1283182	-	984	218768220	lipA2	lipoyl synthase (lipoic acid synthase; lipoate synthase; lipoyl-acyl-carrier protein synthase; sulfur insertion protein LipA2; lip-syn)	2 : Cytoplasmic	1.36078	0.131272	1.85872	0.012456	Coenzyme transport and metabolism	METABOLISM
NMA1952	1887587	1889065	-	1479	218768713	ubiD	3-octaprenyl-4-hydroxybenzoate carboxy-lyase (polyprenyl p-hydroxybenzoate decarboxylase)	2 : Cytoplasmic	0.125949	0.873144	1.78768	4.62239e-05	Coenzyme transport and metabolism	METABOLISM
NMA1160	1111966	1112763	+	798	218768049	psd	phosphatidylserine decarboxylase proenzyme [contains: phosphatidylserine decarboxylase alpha and beta chains]	11 : Membrane	0.370075	0.67871	1.94752	0.000952783	Lipid transport and metabolism	METABOLISM
NMA1482	1376191	1377744	+	1554	218768298	fadD2	long-chain-fatty-acid--CoA ligase (long-chain acyl-CoA synthetase)	11 : Membrane	-0.75808	0.644541	2.06639	0.029166	Lipid transport and metabolism; Secondary metabolites biosynthesis, transport and catabolism	METABOLISM
NMA1788	1730014	1732638	+	2625	218768564	alaS	alanyl-tRNA synthetase (alanine--tRNA ligase; AlaRS)	2 : Cytoplasmic	0.363278	0.826281	3.70552	1.26155e-05	Translation, ribosomal structure and biogenesis	INFORMATION STORAGE AND PROCESSING
NMA1897	1822242	1825130	+	2889	218768665	infB	translation initiation factor IF-2	2 : Cytoplasmic	0.15544	0.918992	2.18838	0.00371313	Translation, ribosomal structure and biogenesis	INFORMATION STORAGE AND PROCESSING
NMA1638	1544506	1546017	-	1512	218768429	lysS	lysyl-tRNA synthetase (lysine--tRNA ligase; LysRS)	2 : Cytoplasmic	-1.06648	0.432364	2.29575	0.0196047	Translation, ribosomal structure and biogenesis	INFORMATION STORAGE AND PROCESSING
NMA2218	2172474	2172938	+	465	218768949		putative tRNA/rRNA methyltransferase	2 : Cytoplasmic	0.567698	0.450742	1.67752	0.00171373	Translation, ribosomal structure and biogenesis	INFORMATION STORAGE AND PROCESSING
NMA1971	1908596	1909228	+	633	218768731	mtrR	HTH-type transcriptional regulator MtrR	2 : Cytoplasmic	1.20139	0.0716031	5.5335	1.87514e-21	Transcription	INFORMATION STORAGE AND PROCESSING
NMA1550	1447738	1448286	+	549	218768355		conserved hypothetical protein	1 : Unknown	0.690459	0.433414	1.72254	0.0104683	Transcription	INFORMATION STORAGE AND PROCESSING
NMA2205	2154506	2156386	+	1881	218768936		putative exoribonuclease II (ribonuclease II; RNase II)	2 : Cytoplasmic	0.54727	0.476179	2.10984	8.58332e-05	Transcription	INFORMATION STORAGE AND PROCESSING
NMA1599	1504503	1507253	+	2751	218768400	gyrA	DNA gyrase subunit A	2 : Cytoplasmic	-0.199506	0.877428	2.31156	0.00155943	Replication, recombination and repair	INFORMATION STORAGE AND PROCESSING
NMA1397	1295985	1296254	-	270	218768232	hupA	DNA-binding protein HU-A	2 : Cytoplasmic	-0.227219	0.692954	1.83788	1.30007e-06	Replication, recombination and repair	INFORMATION STORAGE AND PROCESSING
NMA1802	1746380	1748677	+	2298	218768577	parC	topoisomerase IV subunit A	2 : Cytoplasmic	-1.33065	0.35876	2.17927	0.00889138	Replication, recombination and repair	INFORMATION STORAGE AND PROCESSING
NMA0995	957928	961542	-	3615	218767904	recB	exodeoxyribonuclease V beta chain	2 : Cytoplasmic	1.56453	0.282184	4.60928	7.76502e-08	Replication, recombination and repair	INFORMATION STORAGE AND PROCESSING
NMA1974	1911691	1914900	-	3210	218768734	recC	exodeoxyribonuclease V gamma chain	2 : Cytoplasmic	0.767056	0.584347	3.81694	5.83153e-06	Replication, recombination and repair	INFORMATION STORAGE AND PROCESSING
NMA1575	1481025	1482380	-	1356	218768380	xseA	exodeoxyribonuclease VII large subunit (exonuclease VII large subunit)	2 : Cytoplasmic	0.694767	0.571258	1.81099	0.0260451	Replication, recombination and repair	INFORMATION STORAGE AND PROCESSING
NMA1035	994786	996021	+	1236	218767941		putative type II restriction-modification system enzyme Mod	2 : Cytoplasmic	1.24288	0.0502433	2.75092	3.04248e-08	Replication, recombination and repair	INFORMATION STORAGE AND PROCESSING
NMA1481	1375082	1376047	-	966	218768297		IS1655 transposase	2 : Cytoplasmic	0.311241	0.800871	2.22702	0.00335965	Replication, recombination and repair	INFORMATION STORAGE AND PROCESSING
NMA2207	2158786	2161194	-	2409	218768938	imp	organic solvent tolerance protein	11 : Membrane	0.254841	0.858586	2.76294	0.000616015	Cell wall/membrane/envelope biogenesis	CELLULAR PROCESSES AND SIGNALING
NMA1034	993778	994749	+	972	218767940	rfaE1	D-beta-D-heptose 7-phosphate kinase (D-beta-D-heptose 7-phosphotransferase)	2 : Cytoplasmic	-1.17337	0.105194	4.5752	2.58364e-19	Cell wall/membrane/envelope biogenesis	CELLULAR PROCESSES AND SIGNALING
NMA0202	185776	186639	+	864	218767233	sacD	capsule biosynthesis protein SacD	2 : Cytoplasmic	0.18571	0.851188	3.34495	1.9792e-08	Cell wall/membrane/envelope biogenesis	CELLULAR PROCESSES AND SIGNALING
NMA2021	1957506	1958735	-	1230	218768772		putative phospholipase A1 (detergent-resistant phospholipase A; DR-phospholipase A; phosphatidylcholine 1-acylhydrolase; outer-membrane phospholipase A; OM PLA)	1 : Unknown	0.624769	0.198584	1.4301	6.6242e-05	Cell wall/membrane/envelope biogenesis	CELLULAR PROCESSES AND SIGNALING
NMA1037	997182	998186	+	1005	218767943	rfaD	ADP-L-glycero-D-manno-heptose-6-epimerase (ADP-L-glycero-beta-D-manno-heptose-6-epimerase; ADP-glyceromanno-heptose 6-epimerase; ADP-hep 6-epimerase; AGME)	2 : Cytoplasmic	-1.8814	0.0811389	1.81622	0.046035	Carbohydrate transport and metabolism; Cell wall/membrane/envelope biogenesis	METABOLISM; CELLULAR PROCESSES AND SIGNALING
NMA1019	980930	981706	-	777	218767926		conserved hypothetical protein	1 : Unknown	0.761378	0.287857	1.80584	0.000539949	Carbohydrate transport and metabolism; Cell wall/membrane/envelope biogenesis	METABOLISM; CELLULAR PROCESSES AND SIGNALING
NMA2175	2121367	2123226	-	1860	218768910	autA	autotransporter A	1 : Unknown	0.113867	0.940013	3.06484	0.000339181	Cell wall/membrane/envelope biogenesis; Intracellular trafficking, secretion, and vesicular transport	CELLULAR PROCESSES AND SIGNALING
NMA1100	1048758	1049594	-	837	218767993	cysT	sulfate transport system permease protein CysT	5 : Inner membrane protein	1.32911	0.0686059	2.10031	0.00028617	Posttranslational modification, protein turnover, chaperones	CELLULAR PROCESSES AND SIGNALING
NMA2209	2162325	2163023	-	699	218768940	dsbA1	thiol:disulfide interchange lipoprotein DsbA1	11 : Membrane	0.928239	0.0775782	2.03663	4.00856e-07	Energy production and conversion; Posttranslational modification, protein turnover, chaperones	METABOLISM; CELLULAR PROCESSES AND SIGNALING
NMA1374	1277519	1280077	-	2559	218768216	glnD	[protein-PII] uridylyltransferase (PII uridylyl-transferase; uridylyl removing enzyme; UTase)	2 : Cytoplasmic	0.67647	0.608223	2.38162	0.00809406	Posttranslational modification, protein turnover, chaperones	CELLULAR PROCESSES AND SIGNALING
NMA1002	966831	967340	-	510	218767910	ppiB	peptidyl-prolyl cis-trans isomerase B (PPIase B; rotamase B)	1 : Unknown	0.484626	0.345851	1.40758	8.42841e-05	Posttranslational modification, protein turnover, chaperones	CELLULAR PROCESSES AND SIGNALING
NMA0963	928481	928984	+	504	218767873		putative peroxiredoxin Bcp (thioredoxin reductase; bacterioferritin comigratory protein homolog)	2 : Cytoplasmic	0.522378	0.385864	2.20852	1.01457e-06	Posttranslational modification, protein turnover, chaperones	CELLULAR PROCESSES AND SIGNALING
NMA1340	1243052	1244914	+	1863	218768186		putative chaperone protein HscA	2 : Cytoplasmic	1.0384	0.364708	3.02637	8.02465e-05	Posttranslational modification, protein turnover, chaperones	CELLULAR PROCESSES AND SIGNALING
NMA1722	1653440	1653922	-	483	218768504		putative FKBP-type peptidyl-prolyl cis-trans isomerase (PPIase; rotamase)	2 : Cytoplasmic	0.504966	0.27667	1.94151	3.12511e-09	Posttranslational modification, protein turnover, chaperones	CELLULAR PROCESSES AND SIGNALING
NMA1756	1698445	1699263	-	819	218768535		putative membrane-associated peptidyl-prolyl isomerase (peptidyl-prolyl cis-trans isomerase; PPIase; rotamase; cyclophilin; FKBP65)	11 : Membrane	-0.518259	0.358482	3.03695	6.24384e-15	Posttranslational modification, protein turnover, chaperones	CELLULAR PROCESSES AND SIGNALING
NMA1383	1286399	1286806	-	408	218768225		conserved hypothetical integral membrane protein	11 : Membrane	-0.0542899	0.969364	2.0264	0.0214605	Intracellular trafficking, secretion, and vesicular transport; Posttranslational modification, protein turnover, chaperones	CELLULAR PROCESSES AND SIGNALING
NMA1097	1046450	1047523	-	1074	218767991	cysA	sulfate/thiosulfate import ATP-binding protein CysA (sulfate-transporting ATPase)	2 : Cytoplasmic	0.69805	0.427502	1.94033	0.00182943	Inorganic ion transport and metabolism	METABOLISM
NMA0844	825571	826566	-	996	218767768	fbpA	iron(III)-transport system iron-binding protein FbpB (major ferric iron-binding protein; FBP; major iron-regulated protein; MIRP; Iron(III) periplasmic binding protein)	9 : Periplasmic	-0.148935	0.832206	1.81758	7.24979e-06	Inorganic ion transport and metabolism	METABOLISM
NMA1739	1676324	1679158	-	2835	218768520	lbpA	lactoferrin-binding protein A (LbpA)	8 : Outer membrane-associated	0.111711	0.920167	1.47137	0.0210085	Inorganic ion transport and metabolism	METABOLISM
NMA1886	1807779	1810034	-	2256	218768657	norB	nitric oxide reductase	6 : Inner membrane-associated	0.734536	0.569637	2.45594	0.00335893	Inorganic ion transport and metabolism	METABOLISM
NMA1617	1521708	1522268	+	561	218768412	sodC	superoxide dismutase [Cu-Zn]	9 : Periplasmic	0.546484	0.429392	1.45669	0.00241176	Inorganic ion transport and metabolism	METABOLISM
NMA0994	957530	957889	-	360	218767903		putative phage shock protein E	9 : Periplasmic	1.20249	0.323916	1.67489	0.0410034	Inorganic ion transport and metabolism	METABOLISM
NMA0996	961775	962683	-	909	218767905		putative peroxidase	2 : Cytoplasmic	0.893952	0.118675	1.75808	3.15443e-05	Inorganic ion transport and metabolism	METABOLISM
NMA1161	1114191	1116485	-	2295	218768050		putative TonB-dependent receptor	1 : Unknown	0.901828	0.476457	1.90375	0.0352874	Inorganic ion transport and metabolism	METABOLISM
NMA1039	999800	1000810	+	1011	218767945		conserved hypothetical protein	1 : Unknown	-0.216916	0.875215	2.66496	0.000118594	General function prediction only	POORLY CHARACTERIZED
NMA1063	1020843	1022300	-	1458	218767960		putative GTP-binding protein EngA	2 : Cytoplasmic	0.213526	0.845768	1.70973	0.0127729	General function prediction only	POORLY CHARACTERIZED
NMA1272	1199884	1200546	+	663	218768133		conserved hypothetical protein	1 : Unknown	1.23006	0.0594559	1.70032	0.00092198	General function prediction only	POORLY CHARACTERIZED
NMA1981	1920531	1922288	+	1758	218768738		putative metallopeptidase	1 : Unknown	1.48738	0.133572	2.20901	0.00266208	General function prediction only	POORLY CHARACTERIZED
NMA2170	2115348	2115821	+	474	218768905		putative GTP cyclohydrolase I (GTP-CH-I)	2 : Cytoplasmic	0.285906	0.697203	1.46972	0.00252679	General function prediction only	POORLY CHARACTERIZED
NMA2189	2136776	2137582	-	807	218768921		putative cytochrome C biogenesis protein	11 : Membrane	0.8294	0.13508	2.0207	8.23603e-07	General function prediction only	POORLY CHARACTERIZED
NMA2204	2153565	2154197	-	633	218768935		conserved hypothetical protein	2 : Cytoplasmic	0.0966516	0.929451	1.545	0.012495	General function prediction only	POORLY CHARACTERIZED
NMA2208	2161264	2162268	+	1005	218768939		putative phosphotransferase	2 : Cytoplasmic	0.265535	0.726011	1.73252	0.000341891	General function prediction only	POORLY CHARACTERIZED
NMA2224	2176855	2177778	+	924	218768954		putative GTPase EngC	2 : Cytoplasmic	-0.135069	0.934904	2.61005	0.0041073	General function prediction only	POORLY CHARACTERIZED
NMA1046	1007701	1008012	-	312	218767947	clpS	ATP-dependent Clp protease adaptor protein ClpS	2 : Cytoplasmic	0.822281	0.272947	1.75575	0.00478107	Function unknown	POORLY CHARACTERIZED
NMA0915	890297	890809	+	513	218767832		conserved hypothetical integral membrane protein	11 : Membrane	0.487234	0.442	2.19705	9.88854e-07	Function unknown	POORLY CHARACTERIZED
NMA1018	980313	980879	-	567	218767925		conserved hypothetical protein	1 : Unknown	1.02168	0.174118	1.45384	0.0169869	Function unknown	POORLY CHARACTERIZED
NMA1147	1095627	1095875	+	249	218768036		conserved hypothetical TPR-containing protein	1 : Unknown	0.725676	0.351247	2.26084	2.93369e-05	Function unknown	POORLY CHARACTERIZED
NMA1265	1191147	1191827	-	681	218768128		conserved hypothetical integral membrane protein	11 : Membrane	-0.361932	0.788726	1.74119	0.0262137	Function unknown	POORLY CHARACTERIZED
NMA1561	1464451	1465329	+	879	218768366		conserved hypothetical protein	1 : Unknown	-0.474738	0.745426	2.12808	0.0185106
NMA1649	1563692	1564393	+	702	218768440		conserved hypothetical protein	1 : Unknown	0.384895	0.479001	2.84116	1.82869e-12	Function unknown	POORLY CHARACTERIZED
NMA2160	2107484	2107930	-	447	218768896		conserved hypothetical integral membrane protein	11 : Membrane	0.510753	0.332857	1.49799	8.42479e-05	Function unknown	POORLY CHARACTERIZED
NMA2220	2173785	2174165	+	381	218768951		conserved hypothetical periplasmic protein	9 : Periplasmic	0.943726	0.130801	1.91243	3.15443e-05	Function unknown	POORLY CHARACTERIZED
NMA2230	2182654	2184369	-	1716	218768960		conserved hypothetical protein	1 : Unknown	0.880835	0.0846019	1.67764	1.18363e-05	Function unknown	POORLY CHARACTERIZED
NMA2143	2090800	2091078	-	279	218768880	bolA	BolA-like protein	2 : Cytoplasmic	0.940967	0.0715237	2.27857	5.23776e-09	Signal transduction mechanisms	CELLULAR PROCESSES AND SIGNALING
NMA1056	1015560	1016513	-	954	218767955		putative PhoH-like protein	2 : Cytoplasmic	0.846205	0.0629876	2.2287	4.0872e-11	Signal transduction mechanisms	CELLULAR PROCESSES AND SIGNALING
NMA2107	2060863	2061597	-	735	218768847		putative HTH-type transcriptional regulator	2 : Cytoplasmic	-0.33259	0.577331	1.76594	2.9897e-06	Signal transduction mechanisms	CELLULAR PROCESSES AND SIGNALING
NMA1022	983641	985020	-	1380	218767929		putative multidrug resistance protein NorM (multidrug-efflux transporter)	5 : Inner membrane protein	0.616857	0.458742	1.98943	0.000539949	Defense mechanisms	CELLULAR PROCESSES AND SIGNALING
NMA1036	996023	997141	+	1119	218767942		putative type II restriction-modification system enzyme Res	2 : Cytoplasmic	0.791403	0.251036	3.01508	1.04113e-09	Defense mechanisms	CELLULAR PROCESSES AND SIGNALING
NMA1466	1358548	1361487	-	2940	218768285		putative type III restriction-modification system enzyme Res	2 : Cytoplasmic	0.916915	0.370853	2.12366	0.0066717	Defense mechanisms	CELLULAR PROCESSES AND SIGNALING
NMA0855	834247	834492	+	246	218767778		conserved hypothetical protein	1 : Unknown	1.07655	0.219357	1.41288	0.0415993
NMA0856	834495	834884	+	390	218767779		conserved hypothetical protein	1 : Unknown	0.0231456	0.984135	1.65069	0.0438146
NMA1027	988770	989180	+	411	218767934		hypothetical protein	1 : Unknown	0.778761	0.324431	1.49051	0.029166
NMA1028	989297	989689	+	393	218767935		hypothetical protein	1 : Unknown	0.535587	0.335174	2.41985	1.29117e-10
NMA1030	989952	990455	+	504	218767936		conserved hypothetical protein	1 : Unknown	0.849082	0.131285	2.15541	5.08614e-07
NMA1040	1000976	1002192	+	1217	-		putative type I restriction-modification system S protein (pseudogene part 1)	2 : Cytoplasmic	0.194204	0.880062	1.83286	0.0100446	Defense mechanisms	CELLULAR PROCESSES AND SIGNALING
NMA1042	1002274	1005368	+	3095	-		putative type I restriction-modification system R protein (pseudogene part 1)	2 : Cytoplasmic	0.197565	0.850267	2.01295	0.000374243	Defense mechanisms	CELLULAR PROCESSES AND SIGNALING
NMA1074	1027962	1028234	-	273	218767969		hypothetical integral membrane protein	11 : Membrane	0.163037	0.918429	2.47022	0.00567921
NMA1101	1049885	1050217	+	333	218767994		hypothetical protein	1 : Unknown	1.36403	0.108213	2.2479	0.00330663
NMA1212	1154876	1155681	-	806	-		IS630 family transposase (pseudogene part 2)	2 : Cytoplasmic	1.84917	0.130801	1.97865	0.0462592	Replication, recombination and repair	INFORMATION STORAGE AND PROCESSING
NMA1294	1214814	1215014	-	201	218768150		hypothetical protein	1 : Unknown	0.954822	0.476231	2.50133	0.00278478
NMA1300	1216551	1216967	+	417	218768156		conserved hypothetical integral membrane protein	11 : Membrane	0.777356	0.164758	1.70085	6.29112e-05
NMA1360	1256827	1257066	-	240	218768202				1.24217	0.121166	1.48282	0.0191421
NMA1375	1280126	1280446	-	321	218768217		putative HTH-type transcriptional regulator	2 : Cytoplasmic	0.379694	0.666588	1.76949	0.00223223	Transcription	INFORMATION STORAGE AND PROCESSING
NMA1385	1287633	1290127	+	2495	-		putative type I restriction-modification system M protein (pseudogene part 1)	2 : Cytoplasmic	-1.70432	0.19249	1.82548	0.0330339	Cell cycle control, cell division, chromosome partitioning; Defense mechanisms	CELLULAR PROCESSES AND SIGNALING
NMA1391	1290696	1291211	-	516	218768228		conserved hypothetical periplasmic protein	9 : Periplasmic	0.359286	0.608118	1.72005	0.000269482
NMA1451	1346901	1347155	+	255	218768273		hypothetical lipoprotein	11 : Membrane	0.194163	0.85323	1.49628	0.0252321
NMA1474	1367446	1368543	-	1098	218768291		conserved hypothetical protein	1 : Unknown	0.905776	0.0677795	1.47654	7.7478e-05
NMA1797	1740491	1742110	+	1620	218768572		putative TspB protein	1 : Unknown	0.911431	0.278936	1.45189	0.0183851
NMA1833	1778654	1780333	-	1680	218768606		conserved hypothetical phage protein (pseudogene part 1)	1 : Unknown	0.29843	0.844174	2.26166	0.00460012	Cell motility; Signal transduction mechanisms	CELLULAR PROCESSES AND SIGNALING
NMA1899	1826797	1828146	-	1350	218768667		conserved hypothetical integral membrane protein	11 : Membrane	0.47966	0.63361	1.51798	0.0171287
NMA1966	1901600	1901899	+	300	218768727		putative L-lactate permease-related protein	11 : Membrane	-0.505164	0.684139	1.83402	0.0162038	Energy production and conversion	METABOLISM
NMA2094	2046850	2047116	-	267	-		truncated putative glycosyl hydrolase (part 2)	2 : Cytoplasmic	1.04653	0.0505568	2.03684	3.95906e-07	Carbohydrate transport and metabolism	METABOLISM
NMA2141	2089056	2089775	-	720	218768878		conserved hypothetical protein	1 : Unknown	0.901632	0.0509793	1.42809	6.31363e-05	Posttranslational modification, protein turnover, chaperones	CELLULAR PROCESSES AND SIGNALING
NMA2215	2170152	2170940	-	789	218768946		putative methyltransferase	1 : Unknown	-1.53106	0.13039	2.27327	0.000399018	Secondary metabolites biosynthesis, transport and catabolism	METABOLISM
NMAt54	2025840	2025915	+	76	-		tRNA-Ala		0.600466	0.343793	1.91353	1.25543e-05

## Sheet: Unique ENDO NEGATIVE selection
Row.names	Start	Stop	Strand	Length	PID	Gene	Product	Localization	logFC input_vs_endo	adj.P.Val	logFC input_vs_epi	adj.P.Val	ClassDescription	COGprocess
NMA1644	1557502	1558803	+	1302	218768435	aroA	3-phosphoshikimate 1-carboxyvinyltransferase (5-enolpyruvylshikimate-3-phosphate synthase; EPSP synthase; EPSPS)	2 : Cytoplasmic	-3.27409	0.00222372	-1.40474	0.0838413	Amino acid transport and metabolism	METABOLISM
NMA2180	2126834	2127889	-	1056	218768915	aroG	phospho-2-dehydro-3-deoxyheptonate aldolase, Phe-sensitive (phospho-2-keto-3-deoxyheptonate aldolase; DAHP synthetase; 3-deoxy-D-arabino-heptulosonate 7-phosphate synthase)	2 : Cytoplasmic	-2.62458	0.00141303	-1.13929	0.0675447	Amino acid transport and metabolism	METABOLISM
NMA0672	658879	660372	-	1494	218767623	cafA	ribonuclease G (RNase G; cytoplasmic axial filament protein)	2 : Cytoplasmic	-1.9817	0.0211654	-1.08979	0.0986824	Translation, ribosomal structure and biogenesis	INFORMATION STORAGE AND PROCESSING
NMA1395	1294192	1295499	+	1308	218768230	hom	homoserine dehydrogenase (HDH)	2 : Cytoplasmic	-2.42044	0.00505573	-0.85116	0.22949	Amino acid transport and metabolism	METABOLISM
NMA0018	14497	14979	-	483	218767068	nuoB	NADH-quinone oxidoreductase chain B (NADH dehydrogenase I, chain B; NDH-1, chain B)	2 : Cytoplasmic	-3.54935	0.000199071	-1.26467	0.115934	Energy production and conversion	METABOLISM
NMA0015	12172	12645	-	474	218767065	nuoE	NADH-quinone oxidoreductase chain E (NADH dehydrogenase I, chain E; NDH-1, chain E)	2 : Cytoplasmic	-2.59277	0.00409882	-1.27482	0.0593906	Energy production and conversion	METABOLISM
NMA0008	5308	5787	-	480	218767059	nuoI	NADH-quinone oxidoreductase chain I (NADH dehydrogenase I, chain I; NDH-1, chain I)	2 : Cytoplasmic	-2.72876	0.000673392	-1.15537	0.105818	Energy production and conversion	METABOLISM
NMA1108	1056079	1057077	+	999	218768000	pilJ	type IV pilus biogenesis protein PilJ	1 : Unknown	-1.61185	0.00135893	-0.06272	0.894148
NMA1109	1057056	1057649	+	594	218768001	pilK	type IV pilus biogenesis protein PilK	1 : Unknown	-2.26361	2.28083e-06	-0.35789	0.379621	Cell motility; Intracellular trafficking, secretion, and vesicular transport	CELLULAR PROCESSES AND SIGNALING
NMA0652	638455	639102	-	648	218767607	pilO	type IV pilus biogenesis protein PilO	5 : Inner membrane protein	-1.96399	0.00141493	-1.01946	0.072745	Cell motility; Intracellular trafficking, secretion, and vesicular transport	CELLULAR PROCESSES AND SIGNALING
NMA0555	531352	533409	-	2058	218767526	ppk	polyphosphate kinase (polyphosphoric acid kinase; ATP-polyphosphate phosphotransferase)	2 : Cytoplasmic	-3.00859	0.0266849	-0.569046	0.547344	Inorganic ion transport and metabolism	METABOLISM
NMA1024	986609	987907	+	1299	218767931	purA	adenylosuccinate synthetase (IMP--aspartate ligase; AdSS; AMPSase)	2 : Cytoplasmic	-3.10389	0.0290125	1.0569	0.282233	Nucleotide transport and metabolism	METABOLISM
NMA0892	864689	866233	-	1545	218767813	purF	amidophosphoribosyltransferase (glutamine phosphoribosylpyrophosphate amidotransferase; ATASE; GPATase)	2 : Cytoplasmic	-1.67495	0.0127476	0.280826	0.593523	Nucleotide transport and metabolism	METABOLISM
NMA2083	2030982	2032508	+	1527	218768828	putP	sodium/proline symporter (proline permease)	5 : Inner membrane protein	-2.36508	0.00451438	-0.580936	0.373044	Amino acid transport and metabolism	METABOLISM
NMA0582	555083	555724	-	642	218767546	pyrE	orotate phosphoribosyltransferase (OPRT; OPRTase)	2 : Cytoplasmic	-3.21666	0.0273079	-1.96867	0.0702423	Nucleotide transport and metabolism	METABOLISM
NMA0243	227075	228043	-	969	218767265	rfaC	lipooligosaccharide alpha-1,5 heptosyltransferase I	2 : Cytoplasmic	-2.19309	0.00308742	0.341679	0.596707	Cell wall/membrane/envelope biogenesis	CELLULAR PROCESSES AND SIGNALING
NMA1163	1116892	1117482	+	591	218768051	trpG	anthranilate synthase component II (glutamine amido-transferase)	2 : Cytoplasmic	-2.96354	0.00522268	-1.45646	0.110236	Amino acid transport and metabolism; Coenzyme transport and metabolism	METABOLISM
NMA0841	821220	822722	-	1503	218767765	-	putative phosphate acetyltransferase (phosphotransacetylase)	2 : Cytoplasmic	-2.21255	0.0484386	-1.62527	0.11118	Energy production and conversion	METABOLISM
NMA1684	1608471	1609685	-	1215	218768468	-	putative aminotransferase	2 : Cytoplasmic	-4.17453	4.59232e-11	0.623099	0.172984	Amino acid transport and metabolism	METABOLISM
NMA1901	1828979	1830397	-	1419	218768669	-	putative amino-acid symporter	5 : Inner membrane protein	-2.92362	0.015655	-1.78795	0.0549279	Amino acid transport and metabolism	METABOLISM
NMA0477	460532	462328	-	1797	218767457	-	putative para-aminobenzoate synthase component I (ADC synthase)	2 : Cytoplasmic	-3.29442	0.00708585	-1.73465	0.0506042	Amino acid transport and metabolism; Coenzyme transport and metabolism	METABOLISM
NMA0507	488028	488597	-	570	218767484	-	putative aromatic acid decarboxylase	9 : Periplasmic	-1.67958	0.0437223	-0.622254	0.365126	Coenzyme transport and metabolism	METABOLISM
NMA0033	27359	28324	+	966	218767082	-	IS1655 transposase	2 : Cytoplasmic	-2.17424	0.0374181	-1.67384	0.0541426	Replication, recombination and repair	INFORMATION STORAGE AND PROCESSING
NMA0466	446973	447296	-	324	218767447	-	putative CyA-like protein	2 : Cytoplasmic	-2.41318	0.0403234	1.09088	0.22419	Inorganic ion transport and metabolism	METABOLISM
NMA0301	293437	293652	-	216	218767311	-	conserved hypothetical protein	1 : Unknown	-2.48482	0.0337544	-1.23125	0.157646
NMA0322	304091	304252	-	162	218767326	-			-1.60194	0.0465235	-0.27764	0.725369
NMA0914	889800	890219	+	420	218767831	-	hypothetical integral membrane protein	11 : Membrane	-2.25902	0.0421783	1.23613	0.125136
NMA1806	1750837	1751589	+	753	218768580	-	conserved hypothetical protein	1 : Unknown	-3.37369	0.0194779	0.822946	0.392266	Secondary metabolites biosynthesis, transport and catabolism	METABOLISM
NMAt22	831871	831947	+	77	-	-	tRNA-Pro		-1.89586	0.0333194	-0.422309	0.585035

## Sheet: Unique ENDO POSITIVE selection
Row.names	Start	Stop	Strand	Length	PID	Gene	Product	Localization	logFC input_vs_endo	adj.P.Val	logFC input_vs_epi	adj.P.Val	ClassDescription	COGprocess
NMA0330	310355	310936	+	582	218767334		putative 5-formyltetrahydrofolate cyclo-ligase (methenyl-THF synthetase)	2 : Cytoplasmic	1.90929	0.0410623	1.20429	0.16169	Coenzyme transport and metabolism	METABOLISM
NMA0903	871997	872692	+	696	218767821		putative DNA glycosylase	2 : Cytoplasmic	1.40327	0.0492276	0.357683	0.616241	Replication, recombination and repair	INFORMATION STORAGE AND PROCESSING
NMA1020	981761	982411	-	651	218767927		putative HTH-type transcriptional regulator	2 : Cytoplasmic	1.83965	0.000207372	0.792061	0.0823609	Transcription	INFORMATION STORAGE AND PROCESSING
NMA1096	1044867	1046393	+	1527	218767990	ilvA	threonine dehydratase biosynthetic (threonine deaminase)	2 : Cytoplasmic	1.62953	0.0410796	-0.726111	0.405802	Amino acid transport and metabolism	METABOLISM
NMA1270	1198131	1199684	+	1554	218768132	leuA	2-isopropylmalate synthase (alpha-isopropylmalate synthase; alpha-IPM synthetase)	2 : Cytoplasmic	1.46492	0.0021211	0.677388	0.113816	Amino acid transport and metabolism	METABOLISM
NMA1973	1910053	1911621	+	1569	218768733	mrtF	transport protein MrtF	5 : Inner membrane protein	1.41441	0.00696031	0.769656	0.100252	Coenzyme transport and metabolism	METABOLISM
NMA2151	2097166	2098164	+	999	218768887	ilvE	putative branched-chain amino acid aminotransferase (BCAT)	2 : Cytoplasmic	1.5598	0.0229648	-3.35074	2.49743e-06	Amino acid transport and metabolism; Coenzyme transport and metabolism	METABOLISM
