# Supplementary material for: Comprehensive Identification of Meningococcal Genes and Small Noncoding RNAs Required for Host Cell Colonization
Source: mBio. 2016 Aug 2;7(4):e01173-16. doi: 10.1128/mBio.01173-16 (PMC4981724; doi:10.1128/mBio.01173-16)
Supplement: Table S4 — Transporters and relevant pathways. [file mbo004162920st4.xlsx]

## Sheet: Essential Transporters
Row name	Family ID	Family TC	Family Name	Transporter Type	Substrate	Gene	Product	Localization	logFC Essential Genes	adj.P.Val
NMA0820	Amt	1.A.11	The Ammonia Transporter Channel (Amt) Family	Ion Channels	ammonium	-	putative ammonium transporter	5 : Inner membrane protein	-5.07314	2.44167e-08
NMA2109	PiT	2.A.20	The Inorganic Phosphate Transporter (PiT) Family	Secondary Transporter	phosphate	-	putative phosphate permease	5 : Inner membrane protein	-5.4913	1.95841e-10
NMA0921	CPA1	2.A.36	The Monovalent Cation:Proton Antiporter-1 (CPA1) Family	Secondary Transporter	sodium ion/proton	-	cell volume regulation protein A homolog (pseudogene part 1)	5 : Inner membrane protein	-5.59952	1.33126e-09
NMA0859	Trk	2.A.38	The K+ Transporter (Trk) Family	Secondary Transporter	potassium ion uptake	-	putative Trk system potassium uptake protein	5 : Inner membrane protein	-6.67538	9.32864e-13
NMA0812	RND	2.A.6	The Resistance-Nodulation-Cell Division (RND) Superfamily	Secondary Transporter	protein-export (SecDF)	secD	preprotein translocase SecD subunit	5 : Inner membrane protein	-6.90128	4.37358e-14
NMA2210	MOP	2.A.66	The Multidrug/Oligosaccharidyl-lipid/Polysaccharide (MOP) Flippase Superfamily	Secondary Transporter	virulence factor MviN homolog	-	putative MviN-like protein	5 : Inner membrane protein	-6.28159	4.30105e-12
NMA1111	LIV-E	2.A.78	The Branched Chain Amino Acid Exporter (LIV-E) Family	Secondary Transporter	branched-chain amino acid efflux (AzlC)	-	truncated putative AzlC-like protein (N-terminal half of the protein)	5 : Inner membrane protein	-5.04253	1.88818e-08
NMA0451	ABC	3.A.1	The ATP-binding Cassette (ABC) Superfamily	ATP-Dependent	iron(III)	-	putative ferric enterobactin uptake system permease FetD	5 : Inner membrane protein	-5.20445	2.80439e-09
NMA0535	ABC	3.A.1	The ATP-binding Cassette (ABC) Superfamily	ATP-Dependent	lipid A/multidrug	msbA	lipid A export ATP-binding/permease protein MsbA	5 : Inner membrane protein	-6.52898	2.36811e-12
NMA0577	ABC	3.A.1	The ATP-binding Cassette (ABC) Superfamily	ATP-Dependent	iron(III)	-	putative ferric enterobactin uptake system-binding lipoprotein FetB2	11 : Membrane	-5.02215	2.91818e-07
NMA0762	ABC	3.A.1	The ATP-binding Cassette (ABC) Superfamily	ATP-Dependent	copper	-	truncated NosD-like protein (C-terminal 80% of the protein)	1 : Unknown	-6.6864	1.41575e-11
NMA0763	ABC	3.A.1	The ATP-binding Cassette (ABC) Superfamily	ATP-Dependent	copper	-	putative ABC transporter ATP-binding protein	1 : Unknown	-5.95213	5.46918e-09
NMA0790	ABC	3.A.1	The ATP-binding Cassette (ABC) Superfamily	ATP-Dependent	zinc/manganese ion	-	putative ABC transporter permease protein	5 : Inner membrane protein	-5.78933	2.73218e-10
NMA0791	ABC	3.A.1	The ATP-binding Cassette (ABC) Superfamily	ATP-Dependent	zinc/manganese ion	-	putative ABC transporter ATP-binding protein	1 : Unknown	-5.60798	1.60681e-09
NMA1066	ABC	3.A.1	The ATP-binding Cassette (ABC) Superfamily	ATP-Dependent	secretion	-	putative peptidase	6 : Inner membrane-associated	-5.409	2.03584e-09
NMA1280	ABC	3.A.1	The ATP-binding Cassette (ABC) Superfamily	ATP-Dependent	multidrug	-	truncated putative ABC transporter ATP-binding protein (C-terminal 30% of the protein)	1 : Unknown	-6.46906	1.33897e-11
NMA1403	ABC	3.A.1	The ATP-binding Cassette (ABC) Superfamily	ATP-Dependent	lipoprotein releasing	lolC	lipoprotein-releasing system transmembrane protein LolC	5 : Inner membrane protein	-5.20517	2.46591e-07
NMA2132	ABC	3.A.1	The ATP-binding Cassette (ABC) Superfamily	ATP-Dependent	?	-	conserved hypothetical periplasmic protein	9 : Periplasmic	-5.84216	8.43941e-11
NMA0513	F-ATPase	3.A.2	The H+- or Na+-translocating F-type, V-type and A-type ATPase (F-ATPase) Superfamily	ATP-Dependent	protons	atpB	ATP synthase A chain (ATPase protein 6)	11 : Membrane	-5.52304	3.16538e-09
NMA0515	F-ATPase	3.A.2	The H+- or Na+-translocating F-type, V-type and A-type ATPase (F-ATPase) Superfamily	ATP-Dependent	protons	atpF	ATP synthase B chain	11 : Membrane	-5.24835	1.48642e-09
NMA0517	F-ATPase	3.A.2	The H+- or Na+-translocating F-type, V-type and A-type ATPase (F-ATPase) Superfamily	ATP-Dependent	protons	atpA	ATP synthase alpha chain	1 : Unknown	-5.81884	6.6631e-11
NMA0518	F-ATPase	3.A.2	The H+- or Na+-translocating F-type, V-type and A-type ATPase (F-ATPase) Superfamily	ATP-Dependent	protons	atpG	ATP synthase gamma chain	1 : Unknown	-6.57829	8.39931e-12
NMA0519	F-ATPase	3.A.2	The H+- or Na+-translocating F-type, V-type and A-type ATPase (F-ATPase) Superfamily	ATP-Dependent	protons	atpD	ATP synthase beta chain	1 : Unknown	-6.91246	9.32864e-13
NMA1444	P-ATPase	3.A.3	The P-type ATPase (P-ATPase) Superfamily	ATP-Dependent	copper ion	-	putative cation-transporting ATPase	5 : Inner membrane protein	-5.57693	1.02466e-10
NMA0442	MgtE	9.A.19	The Mg2+ Transporter-E (MgtE) Family	Unclassified	magnesium ion	-	putative divalent cation transporter	5 : Inner membrane protein	-5.59025	8.22028e-10

## Sheet: GrowthDefect Transporters
Row name	Family ID	Family TC	Family Name	Transporter Type	Substrate	Gene	Product	Localization	logFC Essential Genes	adj.P.Val
NMA1574	MFS	2.A.1	The Major Facilitator Superfamily (MFS)	Secondary Transporter	oxalate/formate	-	putative transporter	5 : Inner membrane protein	-4.74653	2.14297e-07
NMA2041	DMT	2.A.7	The Drug/Metabolite Transporter (DMT) Superfamily	Secondary Transporter	drug/metabolite?	-	putative transporter	5 : Inner membrane protein	-4.00853	3.87933e-06
NMA0196	ABC	3.A.1	The ATP-binding Cassette (ABC) Superfamily	ATP-Dependent	capsule polysaccharide	ctrC	capsule export inner-membrane protein CtrC	5 : Inner membrane protein	-3.9894	1.27363e-05
NMA0448	ABC	3.A.1	The ATP-binding Cassette (ABC) Superfamily	ATP-Dependent	iron(III)	-	putative ferric enterobactin uptake system ATP-binding protein FetE	1 : Unknown	-4.86138	9.33585e-08
NMA0450	ABC	3.A.1	The ATP-binding Cassette (ABC) Superfamily	ATP-Dependent	iron(III)	-	putative feric enterobactin uptake system permease FetC	5 : Inner membrane protein	-4.60524	1.02212e-06
NMA0767	ABC	3.A.1	The ATP-binding Cassette (ABC) Superfamily	ATP-Dependent	secretion?	-	putative peptidase	2 : Cytoplasmic	-3.32504	8.36893e-05
NMA0789	ABC	3.A.1	The ATP-binding Cassette (ABC) Superfamily	ATP-Dependent	zinc/manganese ion	-	putative ABC transporter substrate-binding protein	9 : Periplasmic	-4.16094	1.0168e-05
NMA1402	ABC	3.A.1	The ATP-binding Cassette (ABC) Superfamily	ATP-Dependent	lipoprotein releasing	lolD	lipoprotein-releasing system ATP-binding protein LolD	1 : Unknown	-4.04958	1.0025e-05
NMA2131	ABC	3.A.1	The ATP-binding Cassette (ABC) Superfamily	ATP-Dependent	?	-	putative ABC transporter ATP-binding protein	2 : Cytoplasmic	-4.92329	5.84224e-08
NMA0514	F-ATPase	3.A.2	The H+- or Na+-translocating F-type, V-type and A-type ATPase (F-ATPase) Superfamily	ATP-Dependent	protons	atpE	ATP synthase C chain (lipid-binding protein; dicyclohexylcarbodiimide-binding protein)	11 : Membrane	-4.95677	4.50667e-08
NMA0516	F-ATPase	3.A.2	The H+- or Na+-translocating F-type, V-type and A-type ATPase (F-ATPase) Superfamily	ATP-Dependent	protons	atpH	ATP synthase delta chain	1 : Unknown	-4.19479	3.16271e-05
NMA0946	SSPTS	4.A	Sugar Specific PTS	Phosphotransferase System (PTS)	nitrogen regulatory	-	putative phosphotransferase enzyme IIA component (PTS system EIIA component)	1 : Unknown	-4.99545	1.62004e-07

## Sheet: All Transporters Nm Z2491
Row name	Family ID	Family TC	Family Name	Transporter Type	Substrate	Gene	Product	Localization	logFC endo	adj.P.Val	logFC epi	adj.P.Val
NMA0820	Amt	1.A.11	The Ammonia Transporter Channel (Amt) Family	Ion Channels	ammonium	-	putative ammonium transporter	5 : Inner membrane protein	NA	NA	NA	NA
NMA0055	MscS	1.A.23	The Small Conductance Mechanosensitive Ion Channel (MscS) Family	Ion Channels	small-conductance mechanosensitive ion channel	-	putative Sm-like integral membrane protein	11 : Membrane	-1.94234	0.0468087	-3.35446	8.67499e-05
NMA0288	MscS	1.A.23	The Small Conductance Mechanosensitive Ion Channel (MscS) Family	Ion Channels	small-conductance mechanosensitive ion channel	-	putative small-conductance mechanosensitive channel protein (MscS)	11 : Membrane	-2.13581	0.103966	-1.73363	0.0996391
NMA2127	MFS	2.A.1	The Major Facilitator Superfamily (MFS)	Secondary Transporter	AmpG homolog	-	putative AmpG-like permease	5 : Inner membrane protein	-0.0956769	0.930864	0.795519	0.341255
NMA2040	MFS	2.A.1	The Major Facilitator Superfamily (MFS)	Secondary Transporter	bicyclomycin efflux	-	putative transporter	5 : Inner membrane protein	0.442338	0.571853	-0.282518	0.652087
NMA1647	MFS	2.A.1	The Major Facilitator Superfamily (MFS)	Secondary Transporter	drug efflux	-	putative transporter	5 : Inner membrane protein	-0.848273	0.347554	0.329574	0.641378
NMA0714	MFS	2.A.1	The Major Facilitator Superfamily (MFS)	Secondary Transporter	glucose/galactose	-	putative glucose/galactose transporter	5 : Inner membrane protein	-0.588629	0.333969	-0.662604	0.145821
NMA1673	MFS	2.A.1	The Major Facilitator Superfamily (MFS)	Secondary Transporter	multidrug efflux	-	putative transporter	5 : Inner membrane protein	1.53809	0.103966	2.15827	0.00270741
NMA1574	MFS	2.A.1	The Major Facilitator Superfamily (MFS)	Secondary Transporter	oxalate/formate	-	putative transporter	5 : Inner membrane protein	NA	NA	NA	NA
NMA2168	MFS	2.A.1	The Major Facilitator Superfamily (MFS)	Secondary Transporter	multidrug efflux	emrB	multidrug resistance protein B	5 : Inner membrane protein	0.866167	0.219357	0.694036	0.223473
NMA0668	CitMHS	2.A.11	The Citrate-Mg2+:H+ (CitM) Citrate-Ca2+:H+ (CitH) Symporter (CitMHS) Family	Secondary Transporter	magnesium ion/citrate	-	putative transporter	5 : Inner membrane protein	0.0280717	0.975608	-0.109095	0.845465
NMA0722	LctP	2.A.14	The Lactate Permease (LctP) Family	Secondary Transporter	L-lactate	-	putative L-lactate permease	5 : Inner membrane protein	0.636866	0.189435	1.08702	0.0083536
NMA1966	LctP	2.A.14	The Lactate Permease (LctP) Family	Secondary Transporter	L-lactate	-	putative L-lactate permease-related protein	11 : Membrane	-0.505164	0.684139	1.83402	0.0162038
NMA1483	BCCT	2.A.15	The Betaine/Carnitine/Choline Transporter (BCCT) Family	Secondary Transporter	glycine betaine/carnitine/choline	-	putative transporter	5 : Inner membrane protein	0.326739	0.632032	0.529648	0.293564
pas de correspondance	TDT	2.A.16	The Telurite-resistance/Dicarboxylate Transporter (TDT) Family	Secondary Transporter	tellurite
NMA0222	POT	2.A.17	The Proton-dependent Oligopeptide Transporter (POT) Family	Secondary Transporter	dipeptide/tripeptide:proton	-	putative peptide transporter	5 : Inner membrane protein	-1.01402	0.195093	-2.05779	0.00109243
NMA2100	GPH	2.A.2	The Glycoside-Pentoside-Hexuronide (GPH):Cation Symporter Family	Secondary Transporter	proton/sodium ion:sugar	-	putative transporter	5 : Inner membrane protein	0.587367	0.229156	1.08035	0.00385109
NMA2109	PiT	2.A.20	The Inorganic Phosphate Transporter (PiT) Family	Secondary Transporter	phosphate	-	putative phosphate permease	5 : Inner membrane protein	NA	NA	NA	NA
NMA2083	SSS	2.A.21	The Solute:Sodium Symporter (SSS) Family	Secondary Transporter	sodium ion/proline	putP	sodium/proline symporter (proline permease)	5 : Inner membrane protein	-2.36508	0.00451438	-0.580936	0.373044
NMA0470	NSS	2.A.22	The Neurotransmitter:Sodium Symporter (NSS) Family	Secondary Transporter	sodium/chloride ion:?	-	putative sodium-dependent transporter	5 : Inner membrane protein	-0.808996	0.159253	-1.67687	0.000285857
NMA1961	NSS	2.A.22	The Neurotransmitter:Sodium Symporter (NSS) Family	Secondary Transporter	sodium/chloride ion:?	-	putative sodium-dependent transporter	5 : Inner membrane protein	0.487448	0.443065	0.852061	0.0687582
NMA0298	DAACS	2.A.23	The Dicarboxylate/Amino Acid:Cation (Na+ or H+) Symporter (DAACS) Family	Secondary Transporter	sodium ion/dicarboxylate	-	putative transporter	5 : Inner membrane protein	-1.0691	0.0484386	-2.44925	3.05552e-08
NMA0073	AGCS	2.A.25	The Alanine or Glycine:Cation Symporter (AGCS) Family	Secondary Transporter	sodium ion/alanine	-	putative amino-acid symporter	5 : Inner membrane protein	-2.14177	5.27688e-06	-3.70705	1.46281e-18
NMA0091	AGCS	2.A.25	The Alanine or Glycine:Cation Symporter (AGCS) Family	Secondary Transporter	sodium ion/alanine	-	putative amino-acid symporter	5 : Inner membrane protein	-1.80411	0.13508	-1.93793	0.0475071
NMA1901	AGCS	2.A.25	The Alanine or Glycine:Cation Symporter (AGCS) Family	Secondary Transporter	sodium ion/alanine	-	putative amino-acid symporter	5 : Inner membrane protein	-2.92362	0.015655	-1.78795	0.0549279
NMA0183	ESS	2.A.27	The Glutamate:Na+ Symporter (ESS) Family	Secondary Transporter	sodium ion/glutamate	gltS	sodium/glutamate symport carrier protein (glutamate permease)	11 : Membrane	-0.384629	0.459129	-0.933329	0.0150546
NMA0046	BASS	2.A.28	The Bile Acid:Na+ Symporter (BASS) Family	Secondary Transporter	sodium ion/bile acid	-	putative transporter	11 : Membrane	-2.72614	0.00323029	-3.39135	1.47849e-05
NMA0709	NhaC	2.A.35	The NhaC Na+:H+ Antiporter (NhaC) Family	Secondary Transporter	sodium ion/proton	-	putative Na+/H+ antiporter	5 : Inner membrane protein	1.37034	0.00133229	-0.00753377	0.988594
NMA0715	NhaC	2.A.35	The NhaC Na+:H+ Antiporter (NhaC) Family	Secondary Transporter	sodium ion/proton	-	putative Na(+)/H(+) antiporter	5 : Inner membrane protein	0.469111	0.406843	-1.08071	0.0198428
NMA0921	CPA1	2.A.36	The Monovalent Cation:Proton Antiporter-1 (CPA1) Family	Secondary Transporter	sodium ion/proton	-	cell volume regulation protein A homolog (pseudogene part 1)	5 : Inner membrane protein	NA	NA	NA	NA
NMA0060	CPA2	2.A.37	The Monovalent Cation:Proton Antiporter-2 (CPA2) Family	Secondary Transporter	potassium ion efflux	-	putative glutathione-regulated potassium-efflux system protein (K(+)/H(+) antiporter)	5 : Inner membrane protein	-2.18773	0.000340364	-2.85487	2.71236e-08
NMA0859	Trk	2.A.38	The K+ Transporter (Trk) Family	Secondary Transporter	potassium ion uptake	-	putative Trk system potassium uptake protein	5 : Inner membrane protein	NA	NA	NA	NA
NMA0365	NCS1	2.A.39	The Nucleobase:Cation Symporter-1 (NCS1) Family	Secondary Transporter	cytosine/purine	-	putative transporter	5 : Inner membrane protein	-2.06382	0.0116792	-2.70425	6.29112e-05
NMA1988	CDF	2.A.4	The Cation Diffusion Facilitator (CDF) Family	Secondary Transporter	cation efflux	-	putative heavy metal transport protein	5 : Inner membrane protein	0.628982	0.510104	0.460436	0.564522
NMA1528	NCS2	2.A.40	The Nucleobase:Cation Symporter-2 (NCS2) Family	Secondary Transporter	uracil	-	putative uracil permease (uracil transporter)	5 : Inner membrane protein	0.932915	0.0985653	-0.213624	0.70203
NMA1126	NCS2	2.A.40	The Nucleobase:Cation Symporter-2 (NCS2) Family	Secondary Transporter	xanthine/uracil	-	putative transporter	5 : Inner membrane protein	0.64555	0.231899	1.3901	0.000567625
NMA2056	NCS2	2.A.40	The Nucleobase:Cation Symporter-2 (NCS2) Family	Secondary Transporter	xanthine/uracil	-	putative permease	5 : Inner membrane protein	-1.16702	0.0482642	-1.59226	0.000850342
NMA0409	HAAAP	2.A.42	The Hydroxy/Aromatic Amino Acid Permease (HAAAP) Family	Secondary Transporter	tryptophan	-	putative aromatic amino acid transporter	5 : Inner membrane protein	-1.04254	0.219357	-2.1202	0.00142339
NMA2015	DASS	2.A.47	The Divalent Anion:Na+ Symporter (DASS) Family	Secondary Transporter	2-oxoglutarate/malate	-	putative transporter	11 : Membrane	0.726339	0.161378	0.659462	0.106439
NMA1003	DASS	2.A.47	The Divalent Anion:Na+ Symporter (DASS) Family	Secondary Transporter	sodium ion:dicarboxylate/sulfate	-	putative transporter	5 : Inner membrane protein	-1.78133	0.189435	1.56115	0.083189
NMA0434	ClC	2.A.49	The Chloride Carrier/Channel (ClC) Family	Secondary Transporter	chloride ion channel	-	putative H(+)/Cl(-) exchange transporter ClcA	5 : Inner membrane protein	-0.851977	0.38271	-1.8448	0.029166
NMA1181	ClC	2.A.49	The Chloride Carrier/Channel (ClC) Family	Secondary Transporter	chloride ion channel	clcA	H(+)/Cl(-) exchange transporter ClcA (pseudogene part 2)	11 : Membrane	1.11018	0.116405	0.703086	0.262285
NMA0031	Nramp	2.A.55	The Metal Ion (Mn2+-iron) Transporter (Nramp) Family	Secondary Transporter	manganese ion?	-	putative manganese/divalent cation transporter	11 : Membrane	-2.27493	0.0563187	-2.17866	0.0204087
NMA1969	RND	2.A.6	The Resistance-Nodulation-Cell Division (RND) Superfamily	Secondary Transporter	multidrug efflux	mtrD	drug efflux transport protein MtrD	5 : Inner membrane protein	0.320201	0.576701	-1.87745	1.06209e-05
NMA0812	RND	2.A.6	The Resistance-Nodulation-Cell Division (RND) Superfamily	Secondary Transporter	protein-export (SecDF)	secD	preprotein translocase SecD subunit	5 : Inner membrane protein	NA	NA	NA	NA
NMA0813	RND	2.A.6	The Resistance-Nodulation-Cell Division (RND) Superfamily	Secondary Transporter	protein-export (SecDF)	secF	preprotein translocase SecF subunit	5 : Inner membrane protein	-0.631924	0.634281	-0.556165	0.609412
NMA0805	Tat	2.A.64	The Twin Arginine Targeting (Tat) Family	Secondary Transporter	protein export	tatA/E	sec-independent protein translocase TatA/E component	5 : Inner membrane protein
NMA0804	Tat	2.A.64	The Twin Arginine Targeting (Tat) Family	Secondary Transporter	protein export	tatB	sec-independent protein translocase TatB component	1 : Unknown	0.962141	0.400058	0.799372	0.369733
NMA0803	Tat	2.A.64	The Twin Arginine Targeting (Tat) Family	Secondary Transporter	protein export	tatC	sec-independent protein translocase TatC component	5 : Inner membrane protein	0.392582	0.785476	0.423345	0.718857
NMA1022	MOP	2.A.66	The Multidrug/Oligosaccharidyl-lipid/Polysaccharide (MOP) Flippase Superfamily	Secondary Transporter	multidrug efflux	-	putative multidrug resistance protein NorM (multidrug-efflux transporter)	5 : Inner membrane protein	0.616857	0.458742	1.98943	0.000539949
NMA0643	MOP	2.A.66	The Multidrug/Oligosaccharidyl-lipid/Polysaccharide (MOP) Flippase Superfamily	Secondary Transporter	polysaccharide	-	putative polysaccharide biosynthesis protein	5 : Inner membrane protein	-1.25092	0.251975	-2.58781	0.00715651
NMA2210	MOP	2.A.66	The Multidrug/Oligosaccharidyl-lipid/Polysaccharide (MOP) Flippase Superfamily	Secondary Transporter	virulence factor MviN homolog	-	putative MviN-like protein	5 : Inner membrane protein	NA	NA	NA	NA
NMA0207	OPT	2.A.67	The Oligopeptide Transporter (OPT) Family	Secondary Transporter	oligopeptide	-	putative oligopeptide transporter	5 : Inner membrane protein	-1.45722	0.0117978	-2.3987	6.16525e-07
NMA1973	AbgT	2.A.68	The p-Aminobenzoyl-glutamate Transporter (AbgT) Family	Secondary Transporter	aminobenzoyl-glutamate	mrtF	transport protein MrtF	5 : Inner membrane protein	1.41441	0.00696031	0.769656	0.100252
NMA0975	DMT	2.A.7	The Drug/Metabolite Transporter (DMT) Superfamily	Secondary Transporter	amino acid metabolite efflux	-	putative amino acid metabolite efflux pump	5 : Inner membrane protein	-0.469452	0.721348	0.903538	0.368009
NMA0616	DMT	2.A.7	The Drug/Metabolite Transporter (DMT) Superfamily	Secondary Transporter	drug/metabolite?	-	conserved hypothetical integral membrane protein	11 : Membrane	-0.135317	0.912878	-1.061	0.193681
NMA1671	DMT	2.A.7	The Drug/Metabolite Transporter (DMT) Superfamily	Secondary Transporter	drug/metabolite?	-	putative transporter	11 : Membrane	0.820839	0.226033	0.159358	0.80588
NMA1785	DMT	2.A.7	The Drug/Metabolite Transporter (DMT) Superfamily	Secondary Transporter	drug/metabolite?	-	conserved hypothetical integral membrane protein	11 : Membrane	0.343526	0.609338	0.441354	0.370846
NMA2041	DMT	2.A.7	The Drug/Metabolite Transporter (DMT) Superfamily	Secondary Transporter	drug/metabolite?	-	putative transporter	5 : Inner membrane protein	NA	NA	NA	NA
NMA2091	DMT	2.A.7	The Drug/Metabolite Transporter (DMT) Superfamily	Secondary Transporter	multidrug/quaternary ammonium compound	-	putative small multidrug resistance protein	11 : Membrane	-0.0249616	0.981609	0.267991	0.668077
NMA0496	CadD	2.A.77	The Cadmium Resistance (CadD) Family	Secondary Transporter	cadmium ion	-	putative transporter	5 : Inner membrane protein	0.160933	0.816023	-0.660536	0.166557
NMA1111	LIV-E	2.A.78	The Branched Chain Amino Acid Exporter (LIV-E) Family	Secondary Transporter	branched-chain amino acid efflux (AzlC)	-	truncated putative AzlC-like protein (N-terminal half of the protein)	5 : Inner membrane protein	NA	NA	NA	NA
NMA0413	GntP	2.A.8	The Gluconate:H+ Symporter (GntP) Family	Secondary Transporter	gluconate	-	putative gluconate permease	5 : Inner membrane protein	-0.213465	0.891145	-0.126368	0.910345
NMA0370	GntP	2.A.8	The Gluconate:H+ Symporter (GntP) Family	Secondary Transporter	gluconate?	-	putative Na+/H+ antiporter	5 : Inner membrane protein	-2.14154	0.000179613	-4.89516	1.54016e-19
NMA0548	Oxa1	2.A.9	The Cytochrome Oxidase Biogenesis (Oxa1) Family	Secondary Transporter	60 KD inner membrane protein YidC homolog	oxaA	inner-membrane protein OxaA	5 : Inner membrane protein	-2.64776	0.0505568	-0.552686	0.593523
NMA2131	ABC	3.A.1	The ATP-binding Cassette (ABC) Superfamily	ATP-Dependent	?	-	putative ABC transporter ATP-binding protein	2 : Cytoplasmic	NA	NA	NA	NA
NMA2132	ABC	3.A.1	The ATP-binding Cassette (ABC) Superfamily	ATP-Dependent	?	-	conserved hypothetical periplasmic protein	9 : Periplasmic	NA	NA	NA	NA
NMA1393	ABC	3.A.1	The ATP-binding Cassette (ABC) Superfamily	ATP-Dependent	? (Uup homolog/duplicated ATPase)	-	putative ABC transporter ATP-binding protein (pseudogene part 2)	2 : Cytoplasmic	0.829237	0.150619	0.313504	0.53296
NMA1409	ABC	3.A.1	The ATP-binding Cassette (ABC) Superfamily	ATP-Dependent	? (Uup homolog/duplicated ATPase)	-	putative ABC transporter ATP-binding protein	2 : Cytoplasmic	-0.0639306	0.918992	-0.298624	0.44363
NMA2101	ABC	3.A.1	The ATP-binding Cassette (ABC) Superfamily	ATP-Dependent	? (Uup homolog/duplicated ATPase)	-	putative ABC transporter ATP-binding protein	2 : Cytoplasmic	1.37711	0.00147786	1.37833	0.000134051
NMA0997	ABC	3.A.1	The ATP-binding Cassette (ABC) Superfamily	ATP-Dependent	amino acid	-	putative amino acid ABC transporter binding lipoprotein	11 : Membrane	0.131381	0.852148	2.1367	4.44033e-08
NMA0999	ABC	3.A.1	The ATP-binding Cassette (ABC) Superfamily	ATP-Dependent	amino acid	-	putative amino acid ABC transporter permease protein	5 : Inner membrane protein	0.16827	0.753806	1.26912	0.000148783
NMA0762	ABC	3.A.1	The ATP-binding Cassette (ABC) Superfamily	ATP-Dependent	copper	-	truncated NosD-like protein (C-terminal 80% of the protein)	1 : Unknown	NA	NA	NA	NA
NMA0763	ABC	3.A.1	The ATP-binding Cassette (ABC) Superfamily	ATP-Dependent	copper	-	putative ABC transporter ATP-binding protein	1 : Unknown	NA	NA	NA	NA
NMA0504	ABC	3.A.1	The ATP-binding Cassette (ABC) Superfamily	ATP-Dependent	D-methionine	-	putative D-methionine transport system ATP-binding protein MetN	1 : Unknown	-0.471005	0.569637	-1.35351	0.0315596
NMA0505	ABC	3.A.1	The ATP-binding Cassette (ABC) Superfamily	ATP-Dependent	D-methionine	-	putative D-methionine transport system permease protein MetI	5 : Inner membrane protein	0.286332	0.737873	-1.00917	0.140316
NMA0506	ABC	3.A.1	The ATP-binding Cassette (ABC) Superfamily	ATP-Dependent	D-methionine	-	putative D-methionine-binding lipoprotein MetQ	8 : Outer membrane-associated	0.45321	0.574684	-0.95099	0.129079
NMA0729	ABC	3.A.1	The ATP-binding Cassette (ABC) Superfamily	ATP-Dependent	efflux	-	putative ABC transporter ATP-binding protein	5 : Inner membrane protein	0.229029	0.730413	0.0495448	0.929823
NMA1000	ABC	3.A.1	The ATP-binding Cassette (ABC) Superfamily	ATP-Dependent	glutamine	-	putative amino acid ABC transporter ATP-binding protein	1 : Unknown	0.467967	0.373641	1.82639	5.67568e-07
NMA1709	ABC	3.A.1	The ATP-binding Cassette (ABC) Superfamily	ATP-Dependent	glutamine	-	putative amino acid ABC transporter permease protein	5 : Inner membrane protein	-1.52478	0.0571649	-3.18491	3.97174e-06
NMA1811	ABC	3.A.1	The ATP-binding Cassette (ABC) Superfamily	ATP-Dependent	glutamine	-	putative amino acid-binding lipoprotein (HBP)	11 : Membrane	-1.81509	0.0266849	-2.42174	0.000214971
NMA0448	ABC	3.A.1	The ATP-binding Cassette (ABC) Superfamily	ATP-Dependent	iron(III)	-	putative ferric enterobactin uptake system ATP-binding protein FetE	1 : Unknown	NA	NA	NA	NA
NMA0450	ABC	3.A.1	The ATP-binding Cassette (ABC) Superfamily	ATP-Dependent	iron(III)	-	putative feric enterobactin uptake system permease FetC	5 : Inner membrane protein	NA	NA	NA	NA
NMA0451	ABC	3.A.1	The ATP-binding Cassette (ABC) Superfamily	ATP-Dependent	iron(III)	-	putative ferric enterobactin uptake system permease FetD	5 : Inner membrane protein	NA	NA	NA	NA
NMA0577	ABC	3.A.1	The ATP-binding Cassette (ABC) Superfamily	ATP-Dependent	iron(III)	-	putative ferric enterobactin uptake system-binding lipoprotein FetB2	11 : Membrane	NA	NA	NA	NA
NMA1620	ABC	3.A.1	The ATP-binding Cassette (ABC) Superfamily	ATP-Dependent	leukotoxin secretion	-	putative FrpA/C translocation ATP-binding protein	5 : Inner membrane protein	-0.624906	0.474751	-0.422614	0.548761
NMA1280	ABC	3.A.1	The ATP-binding Cassette (ABC) Superfamily	ATP-Dependent	multidrug	-	truncated putative ABC transporter ATP-binding protein (C-terminal 30% of the protein)	1 : Unknown	NA	NA	NA	NA
NMA0173	ABC	3.A.1	The ATP-binding Cassette (ABC) Superfamily	ATP-Dependent	secretion	-	putative peptidase	6 : Inner membrane-associated	-1.23208	0.174654	-1.28155	0.110493
NMA1066	ABC	3.A.1	The ATP-binding Cassette (ABC) Superfamily	ATP-Dependent	secretion	-	putative peptidase	6 : Inner membrane-associated	NA	NA	NA	NA
NMA2223	ABC	3.A.1	The ATP-binding Cassette (ABC) Superfamily	ATP-Dependent	secretion	-	putative ABC transporter ATP-binding protein	5 : Inner membrane protein	0.347767	0.602478	0.984356	0.0261729
NMA0767	ABC	3.A.1	The ATP-binding Cassette (ABC) Superfamily	ATP-Dependent	secretion?	-	putative peptidase	2 : Cytoplasmic	NA	NA	NA	NA
NMA0393	ABC	3.A.1	The ATP-binding Cassette (ABC) Superfamily	ATP-Dependent	spermidine/putrescine	-	putative ABC transporter ATP-binding protein	1 : Unknown	-0.95244	0.286517	-1.35435	0.0600332
NMA0816	ABC	3.A.1	The ATP-binding Cassette (ABC) Superfamily	ATP-Dependent	spermidine/putrescine	-	putative spermidine/putrescine transport system ATP-binding protein	1 : Unknown	-0.0163853	0.98211	-1.28141	0.00720591
NMA0817	ABC	3.A.1	The ATP-binding Cassette (ABC) Superfamily	ATP-Dependent	spermidine/putrescine	-	putative spermidine/putrescine transport system permease protein	5 : Inner membrane protein	0.158718	0.833296	-0.932761	0.0593912
NMA0818	ABC	3.A.1	The ATP-binding Cassette (ABC) Superfamily	ATP-Dependent	spermidine/putrescine	-	putative spermidine/putrescine transport system permease protein	5 : Inner membrane protein	0.695266	0.237464	-0.410051	0.426317
NMA0831	ABC	3.A.1	The ATP-binding Cassette (ABC) Superfamily	ATP-Dependent	spermidine/putrescine	-	putative spermidine/putrescine-binding lipoprotein	11 : Membrane	0.281104	0.667422	-0.464552	0.363979
NMA1786	ABC	3.A.1	The ATP-binding Cassette (ABC) Superfamily	ATP-Dependent	spermidine/putrescine	-	putative spermidine/putrescine-binding lipoprotein	11 : Membrane	0.437811	0.443065	0.778744	0.0630745
NMA2023	ABC	3.A.1	The ATP-binding Cassette (ABC) Superfamily	ATP-Dependent	spermidine/putrescine	-	putative spermidine/putrescine-binding lipoprotein	11 : Membrane	0.918573	0.0599343	1.03391	0.00756903
NMA1243	ABC	3.A.1	The ATP-binding Cassette (ABC) Superfamily	ATP-Dependent	sulfate	-	putative sulfate-binding protein	9 : Periplasmic	1.20776	0.047152	0.965138	0.0642608
NMA0414	ABC	3.A.1	The ATP-binding Cassette (ABC) Superfamily	ATP-Dependent	thiamine	-	putative transporter	5 : Inner membrane protein	-1.84984	0.0381692	-2.2844	0.00229074
NMA0485	ABC	3.A.1	The ATP-binding Cassette (ABC) Superfamily	ATP-Dependent	toluene tolerance?	-	putative ABC transporter ATP-binding protein	2 : Cytoplasmic	-0.476119	0.485209	-1.6257	0.00304386
NMA0486	ABC	3.A.1	The ATP-binding Cassette (ABC) Superfamily	ATP-Dependent	toluene tolerance?	-	conserved hypothetical membrane protein	5 : Inner membrane protein	-0.968891	0.111365	-2.5684	8.33442e-07
NMA0487	ABC	3.A.1	The ATP-binding Cassette (ABC) Superfamily	ATP-Dependent	toluene tolerance?	-	conserved hypothetical integral membrane protein	11 : Membrane	0.230252	0.768631	-1.38231	0.0175143
NMA0488	ABC	3.A.1	The ATP-binding Cassette (ABC) Superfamily	ATP-Dependent	toluene tolerance?	-	conserved hypothetical periplasmic protein	9 : Periplasmic	0.954495	0.102784	-2.45438	8.31235e-06
NMA0789	ABC	3.A.1	The ATP-binding Cassette (ABC) Superfamily	ATP-Dependent	zinc/manganese ion	-	putative ABC transporter substrate-binding protein	9 : Periplasmic	NA	NA	NA	NA
NMA0790	ABC	3.A.1	The ATP-binding Cassette (ABC) Superfamily	ATP-Dependent	zinc/manganese ion	-	putative ABC transporter permease protein	5 : Inner membrane protein	NA	NA	NA	NA
NMA0791	ABC	3.A.1	The ATP-binding Cassette (ABC) Superfamily	ATP-Dependent	zinc/manganese ion	-	putative ABC transporter ATP-binding protein	1 : Unknown	NA	NA	NA	NA
NMA0196	ABC	3.A.1	The ATP-binding Cassette (ABC) Superfamily	ATP-Dependent	capsule polysaccharide	ctrC	capsule export inner-membrane protein CtrC	5 : Inner membrane protein	NA	NA	NA	NA
NMA0195	ABC	3.A.1	The ATP-binding Cassette (ABC) Superfamily	ATP-Dependent	capsule polysaccharide	ctrD	capsule export ATP-binding protein CtrD	9 : Periplasmic	2.05069	0.0449701	3.15837	0.000920209
NMA1097	ABC	3.A.1	The ATP-binding Cassette (ABC) Superfamily	ATP-Dependent	sulfate	cysA	sulfate/thiosulfate import ATP-binding protein CysA (sulfate-transporting ATPase)	2 : Cytoplasmic	0.69805	0.427502	1.94033	0.00182943
NMA1100	ABC	3.A.1	The ATP-binding Cassette (ABC) Superfamily	ATP-Dependent	sulfate	cysT	sulfate transport system permease protein CysT	5 : Inner membrane protein	1.32911	0.0686059	2.10031	0.00028617
NMA1098	ABC	3.A.1	The ATP-binding Cassette (ABC) Superfamily	ATP-Dependent	sulfate	cysW	sulfate transport system permease protein CysW	5 : Inner membrane protein	1.31411	0.103966	0.675828	0.373811
NMA0844	ABC	3.A.1	The ATP-binding Cassette (ABC) Superfamily	ATP-Dependent	iron(III)	fbpA	iron(III)-transport system iron-binding protein FbpB (major ferric iron-binding protein; FBP; major iron-regulated protein; MIRP; Iron(III) periplasmic binding protein)	9 : Periplasmic	-0.148935	0.832206	1.81758	7.24979e-06
NMA0843	ABC	3.A.1	The ATP-binding Cassette (ABC) Superfamily	ATP-Dependent	iron(III)	fbpB	iron(III)-transport system permease protein FbpB	5 : Inner membrane protein	0.254726	0.662507	0.750225	0.0642398
NMA0842	ABC	3.A.1	The ATP-binding Cassette (ABC) Superfamily	ATP-Dependent	iron(III)	fbpC	iron(III)-transport system ATP-binding protein FbpC (ferric cations import ATP-binding protein FbpC)	1 : Unknown	0.327051	0.610829	0.421911	0.377174
NMA0452	ABC	3.A.1	The ATP-binding Cassette (ABC) Superfamily	ATP-Dependent	iron(III)	fetB	enterobactin uptake system binding lipoprotein FetB	11 : Membrane	-0.848017	0.476231	-0.734129	0.443291
NMA0254	ABC	3.A.1	The ATP-binding Cassette (ABC) Superfamily	ATP-Dependent	cell division	ftsE	cell division ATP-binding protein FtsE	2 : Cytoplasmic	-1.02911	0.0955847	-1.63062	0.00299984
NMA0255	ABC	3.A.1	The ATP-binding Cassette (ABC) Superfamily	ATP-Dependent	cell division	ftsX	cell division protein FtsX	5 : Inner membrane protein	-1.37511	0.0131797	-2.97801	4.75612e-10
NMA1403	ABC	3.A.1	The ATP-binding Cassette (ABC) Superfamily	ATP-Dependent	lipoprotein releasing	lolC	lipoprotein-releasing system transmembrane protein LolC	5 : Inner membrane protein	NA	NA	NA	NA
NMA1402	ABC	3.A.1	The ATP-binding Cassette (ABC) Superfamily	ATP-Dependent	lipoprotein releasing	lolD	lipoprotein-releasing system ATP-binding protein LolD	1 : Unknown	NA	NA	NA	NA
NMA0535	ABC	3.A.1	The ATP-binding Cassette (ABC) Superfamily	ATP-Dependent	lipid A/multidrug	msbA	lipid A export ATP-binding/permease protein MsbA	5 : Inner membrane protein	NA	NA	NA	NA
NMA0287	ABC	3.A.1	The ATP-binding Cassette (ABC) Superfamily	ATP-Dependent	thiamine	thiB	thiamine-binding periplasmic protein	9 : Periplasmic	-0.958413	0.220419	-1.31617	0.0406333
NMA0512	F-ATPase	3.A.2	The H+- or Na+-translocating F-type, V-type and A-type ATPase (F-ATPase) Superfamily	ATP-Dependent	protons	-	putative ATP synthase protein I	11 : Membrane	-1.01626	0.355246	-1.22193	0.169484
NMA0517	F-ATPase	3.A.2	The H+- or Na+-translocating F-type, V-type and A-type ATPase (F-ATPase) Superfamily	ATP-Dependent	protons	atpA	ATP synthase alpha chain	1 : Unknown	NA	NA	NA	NA
NMA0513	F-ATPase	3.A.2	The H+- or Na+-translocating F-type, V-type and A-type ATPase (F-ATPase) Superfamily	ATP-Dependent	protons	atpB	ATP synthase A chain (ATPase protein 6)	11 : Membrane	NA	NA	NA	NA
NMA0520	F-ATPase	3.A.2	The H+- or Na+-translocating F-type, V-type and A-type ATPase (F-ATPase) Superfamily	ATP-Dependent	protons	atpC	ATP synthase epsilon chain (ATP synthase F1 sector epsilon subunit)	1 : Unknown	-0.588041	0.355246	1.58969	0.00110399
NMA0519	F-ATPase	3.A.2	The H+- or Na+-translocating F-type, V-type and A-type ATPase (F-ATPase) Superfamily	ATP-Dependent	protons	atpD	ATP synthase beta chain	1 : Unknown	NA	NA	NA	NA
NMA0514	F-ATPase	3.A.2	The H+- or Na+-translocating F-type, V-type and A-type ATPase (F-ATPase) Superfamily	ATP-Dependent	protons	atpE	ATP synthase C chain (lipid-binding protein; dicyclohexylcarbodiimide-binding protein)	11 : Membrane	NA	NA	NA	NA
NMA0515	F-ATPase	3.A.2	The H+- or Na+-translocating F-type, V-type and A-type ATPase (F-ATPase) Superfamily	ATP-Dependent	protons	atpF	ATP synthase B chain	11 : Membrane	NA	NA	NA	NA
NMA0518	F-ATPase	3.A.2	The H+- or Na+-translocating F-type, V-type and A-type ATPase (F-ATPase) Superfamily	ATP-Dependent	protons	atpG	ATP synthase gamma chain	1 : Unknown	NA	NA	NA	NA
NMA0516	F-ATPase	3.A.2	The H+- or Na+-translocating F-type, V-type and A-type ATPase (F-ATPase) Superfamily	ATP-Dependent	protons	atpH	ATP synthase delta chain	1 : Unknown	NA	NA	NA	NA
NMA1444	P-ATPase	3.A.3	The P-type ATPase (P-ATPase) Superfamily	ATP-Dependent	copper ion	-	putative cation-transporting ATPase	5 : Inner membrane protein	NA	NA	NA	NA
NMA1539	P-ATPase	3.A.3	The P-type ATPase (P-ATPase) Superfamily	ATP-Dependent	copper ion	-	putative cation-transporting ATPase	5 : Inner membrane protein	-0.0832033	0.933112	-0.0487236	0.949738
NMA0946	SSPTS	4.A	Sugar Specific PTS	Phosphotransferase System (PTS)	nitrogen regulatory	-	putative phosphotransferase enzyme IIA component (PTS system EIIA component)	1 : Unknown	NA	NA	NA	NA
NMA0391	GPTS	4.A	General PTS	Phosphotransferase System (PTS)	?	ptsH	phosphocarrier protein HPr (phosphotransferase system, histidine-containing protein)	1 : Unknown	-1.88782	0.0444601	-2.05721	0.00621515
NMA0392	GPTS	4.A	General PTS	Phosphotransferase System (PTS)	?	ptsI	phosphoenolpyruvate-protein phosphotransferase (phosphotransferase system, enzyme I; protein I)	1 : Unknown	-1.97367	0.00188003	-1.47639	0.00738669
NMA0390	SSPTS	4.A	Sugar Specific PTS	Phosphotransferase System (PTS)	mannose	ptsIIA	phosphotransferase system, enzyme IIA (protein IIA)	1 : Unknown	-0.862018	0.287458	-3.26274	3.87226e-06
NMA0442	MgtE	9.A.19	The Mg2+ Transporter-E (MgtE) Family	Unclassified	magnesium ion	-	putative divalent cation transporter	5 : Inner membrane protein	NA	NA	NA	NA
NMA1476	MerTP	9.A.2	The MerTP Mercuric Ion (Hg2+) Permease (MerTP) Family	Unclassified	mercuric ion	-	putative heavy-metal scavenger protein	2 : Cytoplasmic	0.99114	0.437033	-1.0753	0.32509

## Sheet: Common ENDO & EPI
Row name	Family ID	Family TC	Family Name	Transporter Type	Substrate	Gene	Product	Localization	logFC endo	adj.P.Val	logFC epi	adj.P.Val
NMA0055	MscS	1.A.23	The Small Conductance Mechanosensitive Ion Channel (MscS) Family	Ion Channels	small-conductance mechanosensitive ion channel	-	putative Sm-like integral membrane protein	11 : Membrane	-1.94234	0.0468087	-3.35446	8.67499e-05
NMA0298	DAACS	2.A.23	The Dicarboxylate/Amino Acid:Cation (Na+ or H+) Symporter (DAACS) Family	Secondary Transporter	sodium ion/dicarboxylate	-	putative transporter	5 : Inner membrane protein	-1.0691	0.0484386	-2.44925	3.05552e-08
NMA0073	AGCS	2.A.25	The Alanine or Glycine:Cation Symporter (AGCS) Family	Secondary Transporter	sodium ion/alanine	-	putative amino-acid symporter	5 : Inner membrane protein	-2.14177	5.27688e-06	-3.70705	1.46281e-18
NMA0046	BASS	2.A.28	The Bile Acid:Na+ Symporter (BASS) Family	Secondary Transporter	sodium ion/bile acid	-	putative transporter	11 : Membrane	-2.72614	0.00323029	-3.39135	1.47849e-05
NMA0060	CPA2	2.A.37	The Monovalent Cation:Proton Antiporter-2 (CPA2) Family	Secondary Transporter	potassium ion efflux	-	putative glutathione-regulated potassium-efflux system protein (K(+)/H(+) antiporter)	5 : Inner membrane protein	-2.18773	0.000340364	-2.85487	2.71236e-08
NMA0365	NCS1	2.A.39	The Nucleobase:Cation Symporter-1 (NCS1) Family	Secondary Transporter	cytosine/purine	-	putative transporter	5 : Inner membrane protein	-2.06382	0.0116792	-2.70425	6.29112e-05
NMA2056	NCS2	2.A.40	The Nucleobase:Cation Symporter-2 (NCS2) Family	Secondary Transporter	xanthine/uracil	-	putative permease	5 : Inner membrane protein	-1.16702	0.0482642	-1.59226	0.000850342
NMA0207	OPT	2.A.67	The Oligopeptide Transporter (OPT) Family	Secondary Transporter	oligopeptide	-	putative oligopeptide transporter	5 : Inner membrane protein	-1.45722	0.0117978	-2.3987	6.16525e-07
NMA0370	GntP	2.A.8	The Gluconate:H+ Symporter (GntP) Family	Secondary Transporter	gluconate?	-	putative Na+/H+ antiporter	5 : Inner membrane protein	-2.14154	0.000179613	-4.89516	1.54016e-19
NMA0255	ABC	3.A.1	The ATP-binding Cassette (ABC) Superfamily	ATP-Dependent	cell division	ftsX	cell division protein FtsX	5 : Inner membrane protein	-1.37511	0.0131797	-2.97801	4.75612e-10
NMA1811	ABC	3.A.1	The ATP-binding Cassette (ABC) Superfamily	ATP-Dependent	glutamine	-	putative amino acid-binding lipoprotein (HBP)	11 : Membrane	-1.81509	0.0266849	-2.42174	0.000214971
NMA0414	ABC	3.A.1	The ATP-binding Cassette (ABC) Superfamily	ATP-Dependent	thiamine	-	putative transporter	5 : Inner membrane protein	-1.84984	0.0381692	-2.2844	0.00229074
NMA2101	ABC	3.A.1	The ATP-binding Cassette (ABC) Superfamily	ATP-Dependent	? (Uup homolog/duplicated ATPase)	-	putative ABC transporter ATP-binding protein	2 : Cytoplasmic	1.37711	0.00147786	1.37833	0.000134051
NMA0195	ABC	3.A.1	The ATP-binding Cassette (ABC) Superfamily	ATP-Dependent	capsule polysaccharide	ctrD	capsule export ATP-binding protein CtrD	9 : Periplasmic	2.05069	0.0449701	3.15837	0.000920209
NMA0391	GPTS	4.A	General PTS	Phosphotransferase System (PTS)	?	ptsH	phosphocarrier protein HPr (phosphotransferase system, histidine-containing protein)	1 : Unknown	-1.88782	0.0444601	-2.05721	0.00621515
NMA0392	GPTS	4.A	General PTS	Phosphotransferase System (PTS)	?	ptsI	phosphoenolpyruvate-protein phosphotransferase (phosphotransferase system, enzyme I; protein I)	1 : Unknown	-1.97367	0.00188003	-1.47639	0.00738669
			logFC<-1.4 both in EPI and ENDO

## Sheet: EPI
Row name	Family ID	Family TC	Family Name	Transporter Type	Substrate	Gene	Product	Localization	logFC endo	adj.P.Val	logFC epi	adj.P.Val		logFC<-1.4 only in EPI
NMA0031	Nramp	2.A.55	The Metal Ion (Mn2+-iron) Transporter (Nramp) Family	Secondary Transporter	manganese ion?	-	putative manganese/divalent cation transporter	11 : Membrane	-2.27493	0.0563187	-2.17866	0.0204087
NMA0091	AGCS	2.A.25	The Alanine or Glycine:Cation Symporter (AGCS) Family	Secondary Transporter	sodium ion/alanine	-	putative amino-acid symporter	5 : Inner membrane protein	-1.80411	0.13508	-1.93793	0.0475071
NMA0183	ESS	2.A.27	The Glutamate:Na+ Symporter (ESS) Family	Secondary Transporter	sodium ion/glutamate	gltS	sodium/glutamate symport carrier protein (glutamate permease)	11 : Membrane	-0.384629	0.459129	-0.933329	0.0150546
NMA0222	POT	2.A.17	The Proton-dependent Oligopeptide Transporter (POT) Family	Secondary Transporter	dipeptide/tripeptide:proton	-	putative peptide transporter	5 : Inner membrane protein	-1.01402	0.195093	-2.05779	0.00109243
NMA0254	ABC	3.A.1	The ATP-binding Cassette (ABC) Superfamily	ATP-Dependent	cell division	ftsE	cell division ATP-binding protein FtsE	2 : Cytoplasmic	-1.02911	0.0955847	-1.63062	0.00299984
NMA0287	ABC	3.A.1	The ATP-binding Cassette (ABC) Superfamily	ATP-Dependent	thiamine	thiB	thiamine-binding periplasmic protein	9 : Periplasmic	-0.958413	0.220419	-1.31617	0.0406333
NMA0390	SSPTS	4.A	Sugar Specific PTS	Phosphotransferase System (PTS)	mannose	ptsIIA	phosphotransferase system, enzyme IIA (protein IIA)	1 : Unknown	-0.862018	0.287458	-3.26274	3.87226e-06
NMA0409	HAAAP	2.A.42	The Hydroxy/Aromatic Amino Acid Permease (HAAAP) Family	Secondary Transporter	tryptophan	-	putative aromatic amino acid transporter	5 : Inner membrane protein	-1.04254	0.219357	-2.1202	0.00142339
NMA0434	ClC	2.A.49	The Chloride Carrier/Channel (ClC) Family	Secondary Transporter	chloride ion channel	-	putative H(+)/Cl(-) exchange transporter ClcA	5 : Inner membrane protein	-0.851977	0.38271	-1.8448	0.029166
NMA0470	NSS	2.A.22	The Neurotransmitter:Sodium Symporter (NSS) Family	Secondary Transporter	sodium/chloride ion:?	-	putative sodium-dependent transporter	5 : Inner membrane protein	-0.808996	0.159253	-1.67687	0.000285857
NMA0485	ABC	3.A.1	The ATP-binding Cassette (ABC) Superfamily	ATP-Dependent	toluene tolerance?	-	putative ABC transporter ATP-binding protein	2 : Cytoplasmic	-0.476119	0.485209	-1.6257	0.00304386
NMA0486	ABC	3.A.1	The ATP-binding Cassette (ABC) Superfamily	ATP-Dependent	toluene tolerance?	-	conserved hypothetical membrane protein	5 : Inner membrane protein	-0.968891	0.111365	-2.5684	8.33442e-07
NMA0487	ABC	3.A.1	The ATP-binding Cassette (ABC) Superfamily	ATP-Dependent	toluene tolerance?	-	conserved hypothetical integral membrane protein	11 : Membrane	0.230252	0.768631	-1.38231	0.0175143
NMA0488	ABC	3.A.1	The ATP-binding Cassette (ABC) Superfamily	ATP-Dependent	toluene tolerance?	-	conserved hypothetical periplasmic protein	9 : Periplasmic	0.954495	0.102784	-2.45438	8.31235e-06
NMA0504	ABC	3.A.1	The ATP-binding Cassette (ABC) Superfamily	ATP-Dependent	D-methionine	-	putative D-methionine transport system ATP-binding protein MetN	1 : Unknown	-0.471005	0.569637	-1.35351	0.0315596
NMA0520	F-ATPase	3.A.2	The H+- or Na+-translocating F-type, V-type and A-type ATPase (F-ATPase) Superfamily	ATP-Dependent	protons	atpC	ATP synthase epsilon chain (ATP synthase F1 sector epsilon subunit)	1 : Unknown	-0.588041	0.355246	1.58969	0.00110399
NMA0643	MOP	2.A.66	The Multidrug/Oligosaccharidyl-lipid/Polysaccharide (MOP) Flippase Superfamily	Secondary Transporter	polysaccharide	-	putative polysaccharide biosynthesis protein	5 : Inner membrane protein	-1.25092	0.251975	-2.58781	0.00715651
NMA0715	NhaC	2.A.35	The NhaC Na+:H+ Antiporter (NhaC) Family	Secondary Transporter	sodium ion/proton	-	putative Na(+)/H(+) antiporter	5 : Inner membrane protein	0.469111	0.406843	-1.08071	0.0198428
NMA0722	LctP	2.A.14	The Lactate Permease (LctP) Family	Secondary Transporter	L-lactate	-	putative L-lactate permease	5 : Inner membrane protein	0.636866	0.189435	1.08702	0.0083536
NMA0816	ABC	3.A.1	The ATP-binding Cassette (ABC) Superfamily	ATP-Dependent	spermidine/putrescine	-	putative spermidine/putrescine transport system ATP-binding protein	1 : Unknown	-0.0163853	0.98211	-1.28141	0.00720591
NMA0844	ABC	3.A.1	The ATP-binding Cassette (ABC) Superfamily	ATP-Dependent	iron(III)	fbpA	iron(III)-transport system iron-binding protein FbpB (major ferric iron-binding protein; FBP; major iron-regulated protein; MIRP; Iron(III) periplasmic binding protein)	9 : Periplasmic	-0.148935	0.832206	1.81758	7.24979e-06
NMA0997	ABC	3.A.1	The ATP-binding Cassette (ABC) Superfamily	ATP-Dependent	amino acid	-	putative amino acid ABC transporter binding lipoprotein	11 : Membrane	0.131381	0.852148	2.1367	4.44033e-08
NMA0999	ABC	3.A.1	The ATP-binding Cassette (ABC) Superfamily	ATP-Dependent	amino acid	-	putative amino acid ABC transporter permease protein	5 : Inner membrane protein	0.16827	0.753806	1.26912	0.000148783
NMA1000	ABC	3.A.1	The ATP-binding Cassette (ABC) Superfamily	ATP-Dependent	glutamine	-	putative amino acid ABC transporter ATP-binding protein	1 : Unknown	0.467967	0.373641	1.82639	5.67568e-07
NMA1022	MOP	2.A.66	The Multidrug/Oligosaccharidyl-lipid/Polysaccharide (MOP) Flippase Superfamily	Secondary Transporter	multidrug efflux	-	putative multidrug resistance protein NorM (multidrug-efflux transporter)	5 : Inner membrane protein	0.616857	0.458742	1.98943	0.000539949
NMA1097	ABC	3.A.1	The ATP-binding Cassette (ABC) Superfamily	ATP-Dependent	sulfate	cysA	sulfate/thiosulfate import ATP-binding protein CysA (sulfate-transporting ATPase)	2 : Cytoplasmic	0.69805	0.427502	1.94033	0.00182943
NMA1100	ABC	3.A.1	The ATP-binding Cassette (ABC) Superfamily	ATP-Dependent	sulfate	cysT	sulfate transport system permease protein CysT	5 : Inner membrane protein	1.32911	0.0686059	2.10031	0.00028617
NMA1126	NCS2	2.A.40	The Nucleobase:Cation Symporter-2 (NCS2) Family	Secondary Transporter	xanthine/uracil	-	putative transporter	5 : Inner membrane protein	0.64555	0.231899	1.3901	0.000567625
NMA1673	MFS	2.A.1	The Major Facilitator Superfamily (MFS)	Secondary Transporter	multidrug efflux	-	putative transporter	5 : Inner membrane protein	1.53809	0.103966	2.15827	0.00270741
NMA1709	ABC	3.A.1	The ATP-binding Cassette (ABC) Superfamily	ATP-Dependent	glutamine	-	putative amino acid ABC transporter permease protein	5 : Inner membrane protein	-1.52478	0.0571649	-3.18491	3.97174e-06
NMA1966	LctP	2.A.14	The Lactate Permease (LctP) Family	Secondary Transporter	L-lactate	-	putative L-lactate permease-related protein	11 : Membrane	-0.505164	0.684139	1.83402	0.0162038
NMA1969	RND	2.A.6	The Resistance-Nodulation-Cell Division (RND) Superfamily	Secondary Transporter	multidrug efflux	mtrD	drug efflux transport protein MtrD	5 : Inner membrane protein	0.320201	0.576701	-1.87745	1.06209e-05
NMA2023	ABC	3.A.1	The ATP-binding Cassette (ABC) Superfamily	ATP-Dependent	spermidine/putrescine	-	putative spermidine/putrescine-binding lipoprotein	11 : Membrane	0.918573	0.0599343	1.03391	0.00756903
NMA2100	GPH	2.A.2	The Glycoside-Pentoside-Hexuronide (GPH):Cation Symporter Family	Secondary Transporter	proton/sodium ion:sugar	-	putative transporter	5 : Inner membrane protein	0.587367	0.229156	1.08035	0.00385109
NMA2223	ABC	3.A.1	The ATP-binding Cassette (ABC) Superfamily	ATP-Dependent	secretion	-	putative ABC transporter ATP-binding protein	5 : Inner membrane protein	0.347767	0.602478	0.984356	0.0261729

## Sheet: ENDO
Row name	Family ID	Family TC	Family Name	Transporter Type	Substrate	Gene	Product	Localization	logFC endo	adj.P.Val	logFC epi	adj.P.Val
NMA2083	SSS	2.A.21	The Solute:Sodium Symporter (SSS) Family	Secondary Transporter	sodium ion/proline	putP	sodium/proline symporter (proline permease)	5 : Inner membrane protein	-2.36508	0.00451438	-0.580936	0.373044
NMA1901	AGCS	2.A.25	The Alanine or Glycine:Cation Symporter (AGCS) Family	Secondary Transporter	sodium ion/alanine	-	putative amino-acid symporter	5 : Inner membrane protein	-2.92362	0.015655	-1.78795	0.0549279
NMA0709	NhaC	2.A.35	The NhaC Na+:H+ Antiporter (NhaC) Family	Secondary Transporter	sodium ion/proton	-	putative Na+/H+ antiporter	5 : Inner membrane protein	1.37034	0.00133229	-0.00753377	0.988594
NMA1973	AbgT	2.A.68	The p-Aminobenzoyl-glutamate Transporter (AbgT) Family	Secondary Transporter	aminobenzoyl-glutamate	mrtF	transport protein MrtF	5 : Inner membrane protein	1.41441	0.00696031	0.769656	0.100252
NMA1243	ABC	3.A.1	The ATP-binding Cassette (ABC) Superfamily	ATP-Dependent	sulfate	-	putative sulfate-binding protein	9 : Periplasmic	1.20776	0.047152	0.965138	0.0642608
logFC<-1.4 only in ENDO

## Sheet: IRON
IRON ACQUISTION SYSTEM
Essential genes
Row name	Family ID	Family TC	Family Name	Transporter Type	Substrate	Gene	Product	Localization	logFC Essential Genes	adj.P.Val
NMA0064	-	-	-	-	-	fur	ferric uptake HTH-type transcriptional regulator (ferric uptake regulation protein)	2 : Cytoplasmic	-5.86186	6.89055e-11
NMA0451	ABC	3.A.1	The ATP-binding Cassette (ABC) Superfamily	ATP-Dependent	iron(III)	-	putative ferric enterobactin uptake system permease FetD	5 : Inner membrane protein	-5.20445	2.80439e-09
NMA0577	ABC	3.A.1	The ATP-binding Cassette (ABC) Superfamily	ATP-Dependent	iron(III)	-	putative ferric enterobactin uptake system-binding lipoprotein FetB2	11 : Membrane	-5.02215	2.91818e-07
Growth defective genes
Row name	Family ID	Family TC	Family Name	Transporter Type	Substrate	Gene	Product	Localization	logFC Essential Genes	adj.P.Val
NMA0448	ABC	3.A.1	The ATP-binding Cassette (ABC) Superfamily	ATP-Dependent	iron(III)	-	putative ferric enterobactin uptake system ATP-binding protein FetE	1 : Unknown	-4.86138	9.33585e-08
NMA0450	ABC	3.A.1	The ATP-binding Cassette (ABC) Superfamily	ATP-Dependent	iron(III)	-	putative feric enterobactin uptake system permease FetC	5 : Inner membrane protein	-4.60524	1.02212e-06
NMA0453	-	-	-	-	-	fetA	TonB-dependent enterobactin receptor FetA (FrpB)	8 : Outer membrane-associated	-4.49927	4.32346e-08
NMA0474	-	-	-	-	-	hpuB	hemoglobin-haptoglobin utilization protein B	7 : Outer membrane protein	-3.94039	1.14153e-07
NMA1740	-	-	-	-	-	lbpB	lactoferrin-binding protein B (LbpB)	8 : Outer membrane-associated	-4.67523	7.59188e-08
Conditional essential genes
Row name	Family ID	Family TC	Family Name	Transporter Type	Substrate	Gene	Product	Localization	logFC endo	adj.P.Val	logFC epi	adj.P.Val
NMA0452	ABC	3.A.1	The ATP-binding Cassette (ABC) Superfamily	ATP-Dependent	iron(III)	fetB	enterobactin uptake system binding lipoprotein FetB	11 : Membrane	-0.848017	0.476231	-0.734129	0.443291
NMA0475	-	-	-	-	-	hpuA	haemoglobin-haptoglobin utilization lipoprotein A	11 : Membrane	-0.699852	0.392787	-2.12182	0.00141697
NMA0842	ABC	3.A.1	The ATP-binding Cassette (ABC) Superfamily	ATP-Dependent	iron(III)	fbpC	iron(III)-transport system ATP-binding protein FbpC (ferric cations import ATP-binding protein FbpC)	1 : Unknown	0.327051	0.610829	0.421911	0.377174
NMA0843	ABC	3.A.1	The ATP-binding Cassette (ABC) Superfamily	ATP-Dependent	iron(III)	fbpB	iron(III)-transport system permease protein FbpB	5 : Inner membrane protein	0.254726	0.662507	0.750225	0.0642398
NMA0844	ABC	3.A.1	The ATP-binding Cassette (ABC) Superfamily	ATP-Dependent	iron(III)	fbpA	iron(III)-transport system iron-binding protein FbpB (major ferric iron-binding protein; FBP; major iron-regulated protein; MIRP; Iron(III) periplasmic binding protein)	9 : Periplasmic	-0.148935	0.832206	1.81758	7.24979e-06
NMA1739	-	-	-	-	-	lbpA	lactoferrin-binding protein A (LbpA)	8 : Outer membrane-associated	0.111711	0.920167	1.47137	0.0210085
NMA1925	-	-	-	-	-	hpuB2	hemoglobin-haptoglobin utilization protein B2 (pseudogene part 2)	8 : Outer membrane-associated	0.997284	0.108213	-0.0647989	0.91407
NMA1927	-	-	-	-	-	hemO	heme oxygenase HemO	2 : Cytoplasmic	0.556453	0.219357	0.975655	0.00394027
NMA1985	-	-	-	-	-	tonB	TonB protein	6 : Inner membrane-associated	0.697289	0.165481	0.952735	0.0155095
NMA2024	-	-	-	-	-	tbp	transferrin-binding protein 1 (TbpA)	8 : Outer membrane-associated	1.16054	0.00506365	1.04855	0.00198495
NMA2025	-	-	-	-	-	tbp2	transferrin-binding protein 2 (TbpB)	8 : Outer membrane-associated	1.13225	0.021952	1.07438	0.0074149

## Sheet: TWO-COMPONENT SYSTEM
TWO-COMPONENT SYSTEMS
Essential genes
Row.names	Gene	Product	Localization	logFC Essential Genes	adj,P,Val
NMA0797	-	putative two-component system sensor protein	11 : Membrane	-5.55925	5.7827e-09
NMA0798	-	putative two-component system transcriptional regulator protein	2 : Cytoplasmic	-5.87027	2.72751e-10
NMA0159	-	putative two-component system transcriptional regulator protein	2 : Cytoplasmic	-5.18109	4.80669e-09
Conditional essential genes
Row.names	Gene	Product	Localization	logFC endo	adj.P.Val	logFC epi	adj.P.Val
NMA0160	-	putative two-component system sensor protein	11 : Membrane	-1.30081	0.18404	-0.990827	0.209862
NMA0669	-	truncated two-component system transcriptional regulator protein (N-terminal 20% of the protein)	1 : Unknown	-0.869463	0.4903	0.00797595	0.993463
NMA0670	-	putative two-component system sensor protein (pseudogene part 1)	11 : Membrane	-0.258569	0.822452	-1.7809	0.0297918
NMA1418	-	putative two-component system sensor protein	11 : Membrane	0.640429	0.229136	0.17576	0.716491
NMA1419	-	putative two-component system transcriptional regulator protein	2 : Cytoplasmic	-0.109525	0.91687	-1.27485	0.0442589
NMA1803	-	putative two-component system sensor protein (pseudogene part 1)	11 : Membrane	-0.773044	0.364708	-0.746434	0.315875
NMA1805	-	putative two-component system transcriptional regulator protein	2 : Cytoplasmic	0.0557919	0.966475	-0.791441	0.374382

## Sheet: Denitrification
log2FC values of genes involved in denitrification pathway
Row.names	Gene	Product	Localization	log2FC Essential Genes	adj.P.Val
NMA1980	ccoN	cytochrome c oxidase polypeptide I	5 : Inner membrane protein	-5.24925	2.38435e-09
NMA1979	ccoO	cytochrome c oxidase polypeptide II	11 : Membrane	-6.41996	2.22365e-11
NMA1977	ccoP	cytochrome c oxidase polypeptide III	11 : Membrane	2.00767	0.0685314
NMA0660	ccsA	cytochrome c biogenesis protein CcsA	5 : Inner membrane protein	-6.52209	1.41575e-11
NMA1887	aniA	copper-containing nitrite reductase (major outer-membrane protein Pan1)	11 : Membrane	-6.18431	2.98989e-11
NMA1886	norB	nitric oxide reductase	6 : Inner membrane-associated	-5.42942	1.02523e-10
NMA1936	-	putative cytochrome c (cytochrome c5)	6 : Inner membrane-associated	2.78131	0.00282934
NMA0658	cyc	cytochrome c4	9 : Periplasmic	-4.25123	9.53592e-06
NB: Bold letters indicate essential genes (log2FC<-5) and growth defective genes (-5<log2FC-2.57).

## Sheet: maf
Importance of maf genes
Locus tag	Predicted function	Locus	Proposed nomenclature	Class	log2FC Essential genes	adj.P.Val
NMA2113	Toxin	MGI-1	mafBMGI-1Z2491	1	-3.66062	1.23813e-05
NMA2114	Immunity	MGI-1	mafIMGI-1Z2491		-2.81134	0.00353608
NMA0853	Toxin	MGI-2	mafBMGI-2Z2491	2	-1.48452	0.0443048
NMA0854	Immunity	MGI-2	mafIMGI-2Z2491		-4.71087	1.5809e-07
NMA0324	Toxin	MGI-3	mafBMGI-3Z2491	3	2.50956	0.00284145
NMA0323	Immunity	MGI-3	mafIMGI-3Z2491		-5.00908	3.15759e-08
NB: Bold letters indicate essential genes (log2FC<-5) and growth defective genes (-5<log2FC-2.57).
