# Supplementary material for: Comprehensive Identification of Meningococcal Genes and Small Noncoding RNAs Required for Host Cell Colonization
Source: mBio. 2016 Aug 2;7(4):e01173-16. doi: 10.1128/mBio.01173-16 (PMC4981724; doi:10.1128/mBio.01173-16)
Supplement: Table S5 — Tn sequencing raw analysis output obtained from ESSENTIALS tool kit for sRNA-associated intergenic regions (IR) conditional essentiality. [file mbo004162920st5.xlsx]

## Sheet: toptags_tgw.out_input_vs_epi.ts
sRNAaIR Name	table.logConc	table.logFC	table.LR	table.P.Value	table.adj.P.Val	adjust.method	comparison
sRNAaIR_1	-9.83864	-1.22889	1.57362	0.209683	0.372558	BH	groupepi
sRNAaIR_10	-10.2066	-2.25228	4.72334	0.0297559	0.108631	BH	groupepi
sRNAaIR_100	-9.2243	-1.49366	3.18043	0.074525	0.187807	BH	groupepi
sRNAaIR_102	-7.05638	-2.51571	16.0891	6.04309e-05	0.00177163	BH	groupepi
sRNAaIR_103	-9.57231	-2.69805	7.75783	0.00534801	0.0348185	BH	groupepi
sRNAaIR_104	-10.7192	-3.23217	7.12735	0.0075917	0.0451087	BH	groupepi
sRNAaIR_105	-7.12867	-2.76736	18.6281	1.58858e-05	0.000607459	BH	groupepi
sRNAaIR_106	-6.91659	-3.07944	21.3196	3.88731e-06	0.000195365	BH	groupepi
sRNAaIR_108	-7.16185	-2.30407	13.1568	0.000286485	0.00536093	BH	groupepi
sRNAaIR_110	-7.44509	-2.14074	10.226	0.00138474	0.0144986	BH	groupepi
sRNAaIR_112	-10.3181	-2.33114	4.59707	0.0320266	0.113807	BH	groupepi
sRNAaIR_114	-10.9488	-1.7192	1.4256	0.232484	0.395715	BH	groupepi
sRNAaIR_115	-9.27012	-2.95587	6.48601	0.0108727	0.0560853	BH	groupepi
sRNAaIR_117	-10.1848	-1.77182	2.87772	0.0898129	0.212626	BH	groupepi
sRNAaIR_118	-10.9038	-2.45574	4.4118	0.0356912	0.121905	BH	groupepi
sRNAaIR_119	-10.4115	-2.29452	4.32022	0.037662	0.126186	BH	groupepi
sRNAaIR_12	-11.3924	-1.20869	0.87938	0.348371	0.517962	BH	groupepi
sRNAaIR_120	-9.93657	-2.46622	5.2701	0.0216948	0.0867299	BH	groupepi
sRNAaIR_121	-10.7746	-2.35305	4.25953	0.0390307	0.129783	BH	groupepi
sRNAaIR_122	-8.26008	-2.23165	8.36698	0.00382101	0.0276591	BH	groupepi
sRNAaIR_123	-8.70443	-2.09277	6.57565	0.0103383	0.0546098	BH	groupepi
sRNAaIR_124	-10.4356	-1.46941	2.15083	0.142493	0.287768	BH	groupepi
sRNAaIR_126	-5.4438	-2.1152	10.0773	0.00150109	0.0154411	BH	groupepi
sRNAaIR_127	-8.40261	-2.39642	8.87874	0.0028851	0.0234949	BH	groupepi
sRNAaIR_128	-9.35249	-1.30703	2.15599	0.142015	0.287461	BH	groupepi
sRNAaIR_129	-8.08536	-1.68555	5.65561	0.0173996	0.0750595	BH	groupepi
sRNAaIR_13	-8.39044	0.481814	0.454947	0.499995	0.655848	BH	groupepi
sRNAaIR_130	-7.76832	-1.58028	5.49757	0.0190429	0.0803274	BH	groupepi
sRNAaIR_131	-8.51991	-1.29083	2.45662	0.11703	0.254458	BH	groupepi
sRNAaIR_133	-10.2398	-1.33075	1.65252	0.198616	0.35962	BH	groupepi
sRNAaIR_134	-9.59043	-1.36613	2.3148	0.128147	0.267606	BH	groupepi
sRNAaIR_135	-8.20162	-3.62616	18.7215	1.5127e-05	0.000591299	BH	groupepi
sRNAaIR_136	-6.92373	-1.84449	9.77912	0.00176505	0.0170792	BH	groupepi
sRNAaIR_137	-7.99333	-1.6518	5.33629	0.0208858	0.0848457	BH	groupepi
sRNAaIR_138	-9.31118	-1.49233	2.38397	0.122586	0.261793	BH	groupepi
sRNAaIR_139	-9.16962	-1.32216	2.37804	0.123052	0.261793	BH	groupepi
sRNAaIR_140	-8.89737	-1.7287	4.46002	0.0346971	0.119918	BH	groupepi
sRNAaIR_141	-8.65426	-2.24905	7.30837	0.00686343	0.0417743	BH	groupepi
sRNAaIR_142	-8.65377	-1.73995	4.58932	0.0321717	0.114093	BH	groupepi
sRNAaIR_144	-7.68798	-1.49657	5.00132	0.025328	0.0966419	BH	groupepi
sRNAaIR_145	-10.6017	-1.43878	2.01192	0.156067	0.304687	BH	groupepi
sRNAaIR_146	-8.24035	-1.26073	2.65682	0.103107	0.235362	BH	groupepi
sRNAaIR_147	-8.8077	-1.18679	2.30878	0.128645	0.267606	BH	groupepi
sRNAaIR_148	-7.36608	-1.49531	5.50114	0.0190041	0.0803274	BH	groupepi
sRNAaIR_149	-10.512	-1.64741	2.29815	0.129528	0.268996	BH	groupepi
sRNAaIR_150	-9.55684	-2.79685	7.31364	0.0068433	0.0417743	BH	groupepi
sRNAaIR_151	-10.4296	-1.96385	3.52153	0.0605766	0.1652	BH	groupepi
sRNAaIR_152	-7.13749	-1.26925	3.93849	0.0471933	0.14387	BH	groupepi
sRNAaIR_153	-9.10416	-2.3168	6.85746	0.00882718	0.048948	BH	groupepi
sRNAaIR_154	-7.58276	-1.11618	3.02844	0.0818165	0.198853	BH	groupepi
sRNAaIR_155	-7.63139	-1.50808	5.0386	0.0247886	0.0949958	BH	groupepi
sRNAaIR_156	-6.58091	-1.49511	5.68851	0.0170763	0.0742974	BH	groupepi
sRNAaIR_157	-7.84086	-1.08048	2.65652	0.103126	0.235362	BH	groupepi
sRNAaIR_158	-5.77322	-1.58652	6.00674	0.0142514	0.0663605	BH	groupepi
sRNAaIR_160	-10.4395	-1.58361	2.51205	0.112979	0.249034	BH	groupepi
sRNAaIR_161	-6.36089	-1.34167	4.46321	0.0346323	0.119918	BH	groupepi
sRNAaIR_162	-6.81888	-1.28213	4.7227	0.029767	0.108631	BH	groupepi
sRNAaIR_163	-8.75634	-0.905462	1.20019	0.273284	0.444339	BH	groupepi
sRNAaIR_164	-10.9247	-2.03587	3.12162	0.07726	0.192493	BH	groupepi
sRNAaIR_166	-9.65236	-0.988812	1.09216	0.295992	0.470002	BH	groupepi
sRNAaIR_167	-6.92533	-0.992244	2.93305	0.0867831	0.207126	BH	groupepi
sRNAaIR_168	-6.70689	-1.11321	3.41156	0.0647412	0.172807	BH	groupepi
sRNAaIR_169	-6.81781	-1.17389	4.0252	0.0448253	0.140298	BH	groupepi
sRNAaIR_17	-6.33349	0.59236	1.19052	0.275225	0.446275	BH	groupepi
sRNAaIR_170	-10.296	-2.11664	3.30231	0.0691825	0.178959	BH	groupepi
sRNAaIR_171	-8.05952	-0.312761	0.20512	0.65062	0.767565	BH	groupepi
sRNAaIR_172	-8.42942	-0.710387	0.865666	0.352158	0.521187	BH	groupepi
sRNAaIR_173	-6.80218	-1.39646	5.6816	0.0171437	0.0742974	BH	groupepi
sRNAaIR_174	-8.54386	-1.87668	4.93452	0.0263254	0.0991571	BH	groupepi
sRNAaIR_175	-9.46076	-1.64537	2.6659	0.10252	0.234808	BH	groupepi
sRNAaIR_176	-10.8981	-1.06868	0.947473	0.330363	0.498402	BH	groupepi
sRNAaIR_177	-10.4299	-0.218935	0.0495473	0.823853	0.888508	BH	groupepi
sRNAaIR_178	-10.2352	-2.15093	4.36634	0.0366557	0.124601	BH	groupepi
sRNAaIR_179	-11.101	-1.93131	2.64345	0.103977	0.235691	BH	groupepi
sRNAaIR_18	-7.55047	0.0569886	0.00859624	0.926129	0.952111	BH	groupepi
sRNAaIR_181	-10.4016	-1.79728	2.83867	0.0920203	0.215818	BH	groupepi
sRNAaIR_182	-10.9109	-1.81533	2.53347	0.111455	0.245984	BH	groupepi
sRNAaIR_183	-9.41387	-0.65356	0.605748	0.436393	0.60158	BH	groupepi
sRNAaIR_184	-10.9974	-0.628086	0.343737	0.55768	0.703144	BH	groupepi
sRNAaIR_185	-9.65877	-3.46589	10.1573	0.00143734	0.0148723	BH	groupepi
sRNAaIR_186	-7.54458	-1.27242	3.70956	0.0541017	0.155109	BH	groupepi
sRNAaIR_187	-10.4307	-0.211623	0.042023	0.837576	0.898351	BH	groupepi
sRNAaIR_188	-10.6528	-1.28709	0.97263	0.324025	0.495253	BH	groupepi
sRNAaIR_189	-6.89401	-0.547964	0.946065	0.330723	0.498493	BH	groupepi
sRNAaIR_190	-10.5044	-1.44168	1.65175	0.198721	0.35962	BH	groupepi
sRNAaIR_191	-7.51784	-0.335048	0.291437	0.589301	0.724859	BH	groupepi
sRNAaIR_192	-8.32258	-1.06111	2.0201	0.155229	0.303803	BH	groupepi
sRNAaIR_193	-7.22144	-0.825625	1.5947	0.206656	0.369418	BH	groupepi
sRNAaIR_194	-7.47446	-1.58713	5.7479	0.0165083	0.0732074	BH	groupepi
sRNAaIR_195	-10.569	-2.78008	4.66272	0.0308243	0.111603	BH	groupepi
sRNAaIR_196	-8.07081	-0.761865	1.1258	0.288673	0.462035	BH	groupepi
sRNAaIR_197	-10.2322	-2.50858	5.52616	0.0187341	0.0794057	BH	groupepi
sRNAaIR_198	-8.5957	-0.0718777	0.00982245	0.921052	0.947445	BH	groupepi
sRNAaIR_199	-6.51381	-0.629546	1.19003	0.275324	0.446275	BH	groupepi
sRNAaIR_2	-7.50213	-1.89756	7.99653	0.0046867	0.0319531	BH	groupepi
sRNAaIR_200	-6.8546	-0.536656	0.969906	0.324704	0.495253	BH	groupepi
sRNAaIR_202	-10.0826	-0.455982	0.259778	0.610273	0.739304	BH	groupepi
sRNAaIR_203	-8.02576	-0.314693	0.210888	0.646072	0.763224	BH	groupepi
sRNAaIR_204	-7.85492	0.149416	0.0411477	0.839253	0.899054	BH	groupepi
sRNAaIR_205	-8.06957	-0.882297	1.41868	0.23362	0.396948	BH	groupepi
sRNAaIR_206	-7.27452	-1.2922	3.84871	0.0497842	0.148629	BH	groupepi
sRNAaIR_207	-9.48581	0.517129	0.334101	0.563254	0.707766	BH	groupepi
sRNAaIR_208	-6.85187	-0.721407	1.60663	0.204966	0.36677	BH	groupepi
sRNAaIR_209	-9.69613	-2.02454	4.32264	0.0376084	0.126186	BH	groupepi
sRNAaIR_21	-10.2479	-1.48536	2.08729	0.148529	0.29689	BH	groupepi
sRNAaIR_210	-7.25722	-0.564468	0.865571	0.352184	0.521187	BH	groupepi
sRNAaIR_212	-9.52843	1.59472	3.53688	0.0600181	0.164442	BH	groupepi
sRNAaIR_213	-8.40496	-0.0654472	0.00695618	0.933531	0.957481	BH	groupepi
sRNAaIR_214	-9.11436	0.363057	0.102671	0.748647	0.837781	BH	groupepi
sRNAaIR_215	-9.0352	-0.28104	0.105719	0.745071	0.837344	BH	groupepi
sRNAaIR_216	-7.22698	-0.218411	0.133046	0.715295	0.816159	BH	groupepi
sRNAaIR_217	-9.19545	0.404044	0.26049	0.609784	0.739221	BH	groupepi
sRNAaIR_218	-8.16886	1.43015	4.3561	0.0368767	0.124743	BH	groupepi
sRNAaIR_219	-7.72633	1.39907	3.76379	0.0523738	0.152273	BH	groupepi
sRNAaIR_22	-9.63977	-0.753831	0.728517	0.393364	0.561174	BH	groupepi
sRNAaIR_220	-11.0711	-1.26227	0.805678	0.369401	0.54013	BH	groupepi
sRNAaIR_221	-9.67203	-0.09218	0.010174	0.919657	0.947445	BH	groupepi
sRNAaIR_222	-6.62496	0.729116	1.67363	0.195773	0.357669	BH	groupepi
sRNAaIR_223	-7.94983	0.12072	0.0305017	0.861357	0.915368	BH	groupepi
sRNAaIR_224	-9.63977	-0.753831	0.728517	0.393364	0.561174	BH	groupepi
sRNAaIR_225	-8.71534	-0.406053	0.256461	0.612562	0.739784	BH	groupepi
sRNAaIR_226	-8.2752	0.231109	0.100097	0.751714	0.840601	BH	groupepi
sRNAaIR_227	-7.20527	1.1928	3.94547	0.0469976	0.143749	BH	groupepi
sRNAaIR_228	-10.9248	1.65092	1.40037	0.236662	0.401436	BH	groupepi
sRNAaIR_229	-8.42314	0.875987	1.44663	0.229069	0.392722	BH	groupepi
sRNAaIR_23	-9.00694	-1.01641	1.4713	0.22514	0.388637	BH	groupepi
sRNAaIR_230	-7.6468	2.40709	12.6024	0.000385254	0.00645391	BH	groupepi
sRNAaIR_231	-6.605	0.2969	0.298673	0.584715	0.721258	BH	groupepi
sRNAaIR_232	-11.0368	-1.37362	1.26365	0.260961	0.430206	BH	groupepi
sRNAaIR_233	-9.10609	0.2114	0.0739916	0.785611	0.858795	BH	groupepi
sRNAaIR_234	-7.68312	0.164386	0.0710912	0.789755	0.860798	BH	groupepi
sRNAaIR_235	-8.96833	0.29492	0.102613	0.748716	0.837781	BH	groupepi
sRNAaIR_236	-6.6978	0.179185	0.105215	0.745659	0.837344	BH	groupepi
sRNAaIR_237	-9.34873	-0.916842	0.990888	0.319525	0.493108	BH	groupepi
sRNAaIR_238	-10.3726	0.257751	0.0686526	0.793309	0.862975	BH	groupepi
sRNAaIR_239	-9.00884	1.2529	2.28609	0.130539	0.270456	BH	groupepi
sRNAaIR_24	-6.88176	0.488265	0.817829	0.365816	0.535805	BH	groupepi
sRNAaIR_240	-9.00976	-2.44572	7.09661	0.00772297	0.0452429	BH	groupepi
sRNAaIR_241	-8.35662	0.338994	0.17944	0.671855	0.784723	BH	groupepi
sRNAaIR_242	-6.54665	0.992834	3.79149	0.0515137	0.151273	BH	groupepi
sRNAaIR_243	-9.04203	-0.480175	0.321775	0.570543	0.710653	BH	groupepi
sRNAaIR_245	-8.22008	0.539764	0.570466	0.450074	0.613408	BH	groupepi
sRNAaIR_246	-7.24676	1.78931	9.84535	0.00170262	0.016744	BH	groupepi
sRNAaIR_247	-7.68094	1.05415	3.02783	0.0818476	0.198853	BH	groupepi
sRNAaIR_249	-8.64941	1.19487	2.43907	0.118346	0.256684	BH	groupepi
sRNAaIR_25	-7.25279	0.395669	0.444369	0.505021	0.661454	BH	groupepi
sRNAaIR_250	-10.3896	-1.38677	1.76182	0.184398	0.343156	BH	groupepi
sRNAaIR_251	-6.25641	1.12543	4.0358	0.0445445	0.140168	BH	groupepi
sRNAaIR_252	-6.2905	1.06508	3.77982	0.0518743	0.152078	BH	groupepi
sRNAaIR_253	-5.52437	1.0895	3.70057	0.0543938	0.155323	BH	groupepi
sRNAaIR_255	-9.91417	-1.4465	2.18957	0.138948	0.283538	BH	groupepi
sRNAaIR_256	-10.6828	1.69021	3.11241	0.0776981	0.192646	BH	groupepi
sRNAaIR_257	-6.4614	1.50479	8.63839	0.00329153	0.0257324	BH	groupepi
sRNAaIR_258	-8.19795	0.316994	0.150959	0.697621	0.800466	BH	groupepi
sRNAaIR_259	-7.74586	2.36101	13.233	0.000275058	0.00525898	BH	groupepi
sRNAaIR_26	-7.95228	0.33423	0.215459	0.642522	0.760051	BH	groupepi
sRNAaIR_260	-6.01722	1.75289	10.3938	0.00126441	0.0137289	BH	groupepi
sRNAaIR_261	-8.40347	1.75027	6.23354	0.0125353	0.0612487	BH	groupepi
sRNAaIR_262	-10.6959	-2.64659	4.26844	0.0388266	0.129349	BH	groupepi
sRNAaIR_263	-7.22197	1.16884	3.70567	0.0542281	0.155109	BH	groupepi
sRNAaIR_264	-9.67691	2.11256	4.49773	0.0339399	0.118453	BH	groupepi
sRNAaIR_265	-7.37483	0.95322	2.39702	0.121567	0.261733	BH	groupepi
sRNAaIR_266	-7.69846	2.28213	7.93282	0.00485461	0.0327175	BH	groupepi
sRNAaIR_267	-7.75138	0.969297	2.30872	0.12865	0.267606	BH	groupepi
sRNAaIR_268	-10.537	0.648478	0.365234	0.545614	0.693652	BH	groupepi
sRNAaIR_269	-7.61686	1.47841	5.91934	0.0149756	0.0685991	BH	groupepi
sRNAaIR_270	-6.87994	1.64516	8.73662	0.00311882	0.0250502	BH	groupepi
sRNAaIR_271	-6.65798	1.37781	6.84602	0.00888391	0.048948	BH	groupepi
sRNAaIR_272	-9.39696	-0.564502	0.30271	0.582188	0.720758	BH	groupepi
sRNAaIR_273	-5.83553	1.71674	9.66021	0.00188302	0.0178077	BH	groupepi
sRNAaIR_274	-6.15295	1.64921	9.12597	0.00252006	0.0215184	BH	groupepi
sRNAaIR_276	-8.51164	0.848725	1.47455	0.224629	0.388136	BH	groupepi
sRNAaIR_277	-6.09403	1.36364	6.04393	0.0139542	0.0658364	BH	groupepi
sRNAaIR_278	-6.31897	1.61606	9.13146	0.00251251	0.0215184	BH	groupepi
sRNAaIR_279	-7.68946	1.30103	4.51663	0.0335669	0.117618	BH	groupepi
sRNAaIR_28	-8.91671	-0.415971	0.196381	0.657658	0.772244	BH	groupepi
sRNAaIR_281	-9.90018	0.387904	0.183825	0.668107	0.782423	BH	groupepi
sRNAaIR_282	-6.19539	2.46123	23.6638	1.14719e-06	7.2083e-05	BH	groupepi
sRNAaIR_283	-6.9834	1.8656	10.3468	0.00129701	0.0139281	BH	groupepi
sRNAaIR_284	-8.58317	0.995878	1.45967	0.226982	0.390285	BH	groupepi
sRNAaIR_285	-9.2962	0.98001	1.53017	0.216088	0.379823	BH	groupepi
sRNAaIR_286	-8.89984	0.723503	0.713283	0.398356	0.565543	BH	groupepi
sRNAaIR_287	-7.34013	0.262153	0.172279	0.678094	0.788146	BH	groupepi
sRNAaIR_289	-9.36112	2.02179	5.28061	0.0215642	0.0864109	BH	groupepi
sRNAaIR_29	-9.08203	0.530136	0.401062	0.526541	0.676958	BH	groupepi
sRNAaIR_291	-11.1237	-1.55422	1.49362	0.221656	0.386277	BH	groupepi
sRNAaIR_292	-7.90518	0.83076	1.66973	0.196294	0.357757	BH	groupepi
sRNAaIR_293	-6.63124	0.952932	3.35198	0.0671242	0.176381	BH	groupepi
sRNAaIR_295	-8.62837	1.45175	4.12196	0.04233	0.135274	BH	groupepi
sRNAaIR_296	-5.89578	1.01126	3.15771	0.075569	0.189238	BH	groupepi
sRNAaIR_297	-7.80943	0.346861	0.268957	0.604032	0.736819	BH	groupepi
sRNAaIR_298	-8.80862	0.383745	0.212156	0.645083	0.762567	BH	groupepi
sRNAaIR_299	-9.86296	-2.04325	3.4975	0.0614616	0.166262	BH	groupepi
sRNAaIR_3	-8.08636	-1.96199	7.40734	0.00649581	0.0405182	BH	groupepi
sRNAaIR_30	-7.79188	0.475607	0.493402	0.482414	0.641023	BH	groupepi
sRNAaIR_300	-7.53182	1.10583	2.94628	0.0860756	0.205996	BH	groupepi
sRNAaIR_301	-9.75293	2.09811	5.99582	0.0143398	0.0665532	BH	groupepi
sRNAaIR_302	-11.0024	0.691671	0.439261	0.507479	0.66206	BH	groupepi
sRNAaIR_303	-6.47006	1.19845	5.49161	0.0191079	0.0804086	BH	groupepi
sRNAaIR_304	-6.28323	0.689048	1.58414	0.208165	0.371361	BH	groupepi
sRNAaIR_305	-9.92778	0.296164	0.0876584	0.767175	0.850859	BH	groupepi
sRNAaIR_306	-7.73702	-1.00771	2.32714	0.127135	0.266863	BH	groupepi
sRNAaIR_307	-7.57172	0.886406	2.22327	0.135945	0.278379	BH	groupepi
sRNAaIR_309	-9.4913	0.4733	0.347617	0.555465	0.70141	BH	groupepi
sRNAaIR_311	-7.87174	-0.356691	0.301091	0.583199	0.720758	BH	groupepi
sRNAaIR_312	-10.1191	0.603856	0.288093	0.591445	0.725865	BH	groupepi
sRNAaIR_313	-8.95623	0.792944	0.821152	0.364843	0.535693	BH	groupepi
sRNAaIR_314	-6.91886	0.766152	2.00184	0.157108	0.305603	BH	groupepi
sRNAaIR_315	-6.61494	1.04529	3.99479	0.0456412	0.141095	BH	groupepi
sRNAaIR_316	-7.98052	1.16969	3.08205	0.0791605	0.194741	BH	groupepi
sRNAaIR_317	-8.60318	0.498291	0.329944	0.565692	0.708461	BH	groupepi
sRNAaIR_318	-9.72159	0.0930109	0.00994094	0.920579	0.947445	BH	groupepi
sRNAaIR_32	-8.68644	3.00995	12.712	0.000363322	0.00620469	BH	groupepi
sRNAaIR_320	-7.2943	0.837999	2.09472	0.147809	0.296123	BH	groupepi
sRNAaIR_321	-5.43672	1.12614	4.01411	0.0451211	0.140425	BH	groupepi
sRNAaIR_323	-6.87973	1.99398	12.2822	0.000457302	0.00731268	BH	groupepi
sRNAaIR_325	-8.38573	2.61929	11.1809	0.000826432	0.0102373	BH	groupepi
sRNAaIR_326	-6.97909	1.09854	3.38138	0.065937	0.174937	BH	groupepi
sRNAaIR_327	-9.98999	-0.812444	0.654516	0.418503	0.585637	BH	groupepi
sRNAaIR_328	-8.53176	-0.487445	0.354829	0.551392	0.696766	BH	groupepi
sRNAaIR_329	-9.78685	-0.883729	0.771814	0.379657	0.548468	BH	groupepi
sRNAaIR_330	-9.4647	1.17238	1.02954	0.310266	0.485646	BH	groupepi
sRNAaIR_331	-8.6795	0.517235	0.493211	0.482499	0.641023	BH	groupepi
sRNAaIR_332	-9.19093	-0.885388	0.965995	0.325681	0.495253	BH	groupepi
sRNAaIR_334	-8.71218	-0.237695	0.0895878	0.764702	0.849186	BH	groupepi
sRNAaIR_335	-9.09055	-0.940517	1.31233	0.251974	0.41932	BH	groupepi
sRNAaIR_336	-8.54301	0.927069	1.55081	0.213015	0.376198	BH	groupepi
sRNAaIR_338	-9.85328	-1.03036	1.08946	0.296591	0.470002	BH	groupepi
sRNAaIR_339	-9.94257	0.586409	0.412249	0.52083	0.673413	BH	groupepi
sRNAaIR_340	-7.40862	0.15476	0.0647737	0.799104	0.867665	BH	groupepi
sRNAaIR_341	-10.4003	-0.762435	0.426251	0.513834	0.666545	BH	groupepi
sRNAaIR_342	-9.34619	0.84227	0.686048	0.407512	0.575754	BH	groupepi
sRNAaIR_343	-8.33231	2.13814	7.90148	0.00493945	0.0331622	BH	groupepi
sRNAaIR_344	-10.4544	-1.4076	1.84427	0.174452	0.330312	BH	groupepi
sRNAaIR_345	-7.32219	1.03268	3.15873	0.0755217	0.189238	BH	groupepi
sRNAaIR_347	-7.17133	-1.09964	3.28476	0.0699258	0.179824	BH	groupepi
sRNAaIR_348	-6.17182	1.01956	3.65752	0.0558168	0.157091	BH	groupepi
sRNAaIR_349	-7.49119	1.43688	5.26394	0.0217717	0.0867533	BH	groupepi
sRNAaIR_350	-6.7709	1.01375	3.74706	0.0529005	0.153046	BH	groupepi
sRNAaIR_351	-6.69159	0.57438	1.20385	0.272554	0.44391	BH	groupepi
sRNAaIR_352	-8.57522	-0.24102	0.108487	0.741874	0.835439	BH	groupepi
sRNAaIR_353	-9.47362	0.731376	0.743293	0.388608	0.556646	BH	groupepi
sRNAaIR_354	-10.7475	1.37576	1.74443	0.186578	0.344738	BH	groupepi
sRNAaIR_355	-7.1456	0.488617	0.736834	0.390677	0.5587	BH	groupepi
sRNAaIR_356	-7.76014	0.316725	0.257273	0.612	0.739784	BH	groupepi
sRNAaIR_358	-6.95606	0.498476	0.825851	0.363475	0.534576	BH	groupepi
sRNAaIR_359	-6.57721	0.644942	1.45232	0.228157	0.391832	BH	groupepi
sRNAaIR_36	-10.4362	-2.23556	3.2288	0.0723536	0.184985	BH	groupepi
sRNAaIR_360	-7.28433	1.55478	6.32067	0.0119339	0.0596354	BH	groupepi
sRNAaIR_361	-10.2985	1.47918	1.9093	0.167041	0.320672	BH	groupepi
sRNAaIR_362	-6.7993	-0.401353	0.550615	0.458067	0.618847	BH	groupepi
sRNAaIR_363	-9.82694	1.41367	2.59507	0.107196	0.240815	BH	groupepi
sRNAaIR_364	-8.6742	-0.113314	0.0186742	0.891305	0.933217	BH	groupepi
sRNAaIR_365	-7.61459	0.419291	0.484412	0.48643	0.643816	BH	groupepi
sRNAaIR_366	-6.69372	0.737356	1.98756	0.158596	0.307371	BH	groupepi
sRNAaIR_367	-5.92002	0.560102	0.962324	0.326602	0.495253	BH	groupepi
sRNAaIR_368	-7.28921	0.443127	0.545114	0.460321	0.62003	BH	groupepi
sRNAaIR_369	-7.03512	0.497489	0.802695	0.370289	0.540529	BH	groupepi
sRNAaIR_37	-7.4866	1.53226	6.63173	0.0100178	0.0532365	BH	groupepi
sRNAaIR_370	-11.0042	0.373843	0.128511	0.719981	0.818847	BH	groupepi
sRNAaIR_371	-5.88353	0.220633	0.132781	0.715565	0.816159	BH	groupepi
sRNAaIR_372	-8.48332	0.678066	0.672118	0.412314	0.581138	BH	groupepi
sRNAaIR_373	-8.28177	0.198384	0.0754179	0.783606	0.858793	BH	groupepi
sRNAaIR_374	-10.4059	-1.94556	3.33092	0.0679887	0.177174	BH	groupepi
sRNAaIR_375	-10.0427	-0.759626	0.496662	0.48097	0.640398	BH	groupepi
sRNAaIR_376	-7.4261	0.768228	1.53136	0.215908	0.379823	BH	groupepi
sRNAaIR_377	-7.43666	1.18961	3.34616	0.0673621	0.176381	BH	groupepi
sRNAaIR_378	-7.70383	0.54186	0.785088	0.37559	0.546906	BH	groupepi
sRNAaIR_379	-7.43093	1.20207	3.90158	0.0482408	0.14555	BH	groupepi
sRNAaIR_38	-6.26687	1.38502	6.5441	0.0105233	0.0550905	BH	groupepi
sRNAaIR_380	-9.5952	-0.0324606	0.0013396	0.970803	0.979153	BH	groupepi
sRNAaIR_381	-7.14617	0.328162	0.314925	0.574673	0.713374	BH	groupepi
sRNAaIR_382	-10.3522	-2.99587	6.10398	0.0134878	0.0641216	BH	groupepi
sRNAaIR_383	-9.51249	-0.196284	0.0487849	0.825191	0.888862	BH	groupepi
sRNAaIR_384	-7.7969	1.46103	4.61533	0.0316874	0.11283	BH	groupepi
sRNAaIR_385	-8.77171	2.82077	12.7573	0.000354619	0.00619023	BH	groupepi
sRNAaIR_386	-9.49894	-0.549279	0.325243	0.568474	0.710103	BH	groupepi
sRNAaIR_387	-8.8781	1.3726	2.82534	0.0927872	0.21675	BH	groupepi
sRNAaIR_388	-6.88972	0.990821	3.33557	0.0677969	0.176936	BH	groupepi
sRNAaIR_389	-8.81886	-1.38364	2.6297	0.104881	0.237434	BH	groupepi
sRNAaIR_39	-6.9392	1.11785	4.15897	0.0414146	0.133912	BH	groupepi
sRNAaIR_390	-10.41	2.5161	7.75234	0.0053643	0.0348185	BH	groupepi
sRNAaIR_392	-11.0571	1.58814	1.80036	0.179669	0.336894	BH	groupepi
sRNAaIR_393	-9.57511	-2.38348	5.41977	0.01991	0.0822106	BH	groupepi
sRNAaIR_394	-6.94034	0.334745	0.367548	0.544344	0.693652	BH	groupepi
sRNAaIR_396	-8.40691	2.28173	10.3333	0.0013065	0.0139281	BH	groupepi
sRNAaIR_397	-7.57666	0.652889	1.16034	0.281395	0.452859	BH	groupepi
sRNAaIR_399	-9.64312	-0.691677	0.401637	0.526245	0.676958	BH	groupepi
sRNAaIR_40	-8.89333	2.29511	7.36087	0.00666587	0.0412533	BH	groupepi
sRNAaIR_401	-7.02135	0.872737	2.37388	0.12338	0.261793	BH	groupepi
sRNAaIR_402	-8.36457	0.975661	2.0197	0.155269	0.303803	BH	groupepi
sRNAaIR_403	-6.1517	0.251054	0.198256	0.656132	0.771481	BH	groupepi
sRNAaIR_406	-5.01682	0.572517	0.960315	0.327107	0.495592	BH	groupepi
sRNAaIR_407	-10.8813	-0.883638	0.64314	0.422576	0.588995	BH	groupepi
sRNAaIR_408	-6.25898	0.838735	2.49655	0.114096	0.250869	BH	groupepi
sRNAaIR_409	-7.74476	0.445097	0.481815	0.487601	0.644396	BH	groupepi
sRNAaIR_41	-6.92148	0.917833	2.84989	0.0913802	0.21489	BH	groupepi
sRNAaIR_410	-7.64783	1.90319	7.14915	0.00749994	0.04472	BH	groupepi
sRNAaIR_411	-9.37291	3.71716	12.1582	0.000488725	0.00760768	BH	groupepi
sRNAaIR_412	-8.59765	0.610306	0.61833	0.431669	0.597408	BH	groupepi
sRNAaIR_413	-8.27035	1.43314	3.51452	0.0608331	0.165522	BH	groupepi
sRNAaIR_414	-8.22631	-0.10843	0.0211062	0.88449	0.928847	BH	groupepi
sRNAaIR_415	-7.30834	0.475799	0.657406	0.417477	0.585134	BH	groupepi
sRNAaIR_416	-6.85798	-0.315872	0.333131	0.563821	0.707895	BH	groupepi
sRNAaIR_419	-9.27371	0.782137	0.930005	0.334862	0.50215	BH	groupepi
sRNAaIR_421	-7.89749	1.61619	5.74034	0.0165796	0.0732074	BH	groupepi
sRNAaIR_422	-10.0829	-0.545983	0.301029	0.583238	0.720758	BH	groupepi
sRNAaIR_424	-6.95743	0.78456	2.04407	0.1528	0.301838	BH	groupepi
sRNAaIR_425	-8.87956	-0.0997293	0.0153698	0.901335	0.93672	BH	groupepi
sRNAaIR_426	-6.49732	1.07196	4.1627	0.0413236	0.133864	BH	groupepi
sRNAaIR_427	-8.71473	0.368622	0.235896	0.627186	0.748453	BH	groupepi
sRNAaIR_428	-9.64085	0.199973	0.0492136	0.824437	0.888594	BH	groupepi
sRNAaIR_429	-10.4607	1.45685	2.00065	0.157232	0.305603	BH	groupepi
sRNAaIR_43	-9.18502	0.405176	0.249259	0.617598	0.742552	BH	groupepi
sRNAaIR_432	-10.0853	0.0286586	0.000958463	0.975302	0.982564	BH	groupepi
sRNAaIR_433	-9.9225	0.252349	0.0745647	0.784803	0.858795	BH	groupepi
sRNAaIR_434	-6.9012	1.85753	11.4601	0.000711063	0.00919676	BH	groupepi
sRNAaIR_435	-7.1548	1.01295	3.11414	0.0776154	0.192646	BH	groupepi
sRNAaIR_436	-7.65726	0.827008	1.7873	0.181255	0.338756	BH	groupepi
sRNAaIR_437	-8.92101	0.509347	0.448325	0.503132	0.65947	BH	groupepi
sRNAaIR_438	-7.04208	0.968313	3.02335	0.0820735	0.198853	BH	groupepi
sRNAaIR_439	-8.02971	0.66282	0.990661	0.319581	0.493108	BH	groupepi
sRNAaIR_44	-9.70363	1.51558	2.83493	0.0922348	0.215862	BH	groupepi
sRNAaIR_440	-7.1404	1.0688	3.4695	0.0625102	0.168128	BH	groupepi
sRNAaIR_441	-6.74127	0.975083	3.47197	0.0624169	0.168128	BH	groupepi
sRNAaIR_442	-9.07888	0.591066	0.564382	0.4525	0.61519	BH	groupepi
sRNAaIR_443	-5.9218	1.6863	9.84566	0.00170233	0.016744	BH	groupepi
sRNAaIR_444	-9.28806	1.2983	2.3805	0.122858	0.261793	BH	groupepi
sRNAaIR_445	-7.51354	-0.0463523	0.00539516	0.941447	0.963353	BH	groupepi
sRNAaIR_446	-6.62531	1.18824	5.35176	0.0207014	0.0842912	BH	groupepi
sRNAaIR_447	-7.90776	0.849868	1.57719	0.209166	0.372043	BH	groupepi
sRNAaIR_448	-8.84391	0.844772	1.07191	0.300515	0.474491	BH	groupepi
sRNAaIR_449	-6.59299	0.59963	1.35805	0.243875	0.410504	BH	groupepi
sRNAaIR_45	-7.91051	-0.655449	0.970948	0.324444	0.495253	BH	groupepi
sRNAaIR_450	-7.14101	0.896906	2.4838	0.115024	0.25165	BH	groupepi
sRNAaIR_451	-8.3231	1.60279	5.12701	0.0235562	0.0912675	BH	groupepi
sRNAaIR_452	-7.33341	1.1115	3.18359	0.0743811	0.187714	BH	groupepi
sRNAaIR_454	-10.6749	-1.28448	1.46691	0.225833	0.38907	BH	groupepi
sRNAaIR_455	-4.91756	1.09804	3.68968	0.0547502	0.155332	BH	groupepi
sRNAaIR_456	-10.3048	1.17416	1.47992	0.223788	0.387443	BH	groupepi
sRNAaIR_458	-9.40839	1.54051	3.6209	0.0570579	0.159562	BH	groupepi
sRNAaIR_46	-8.36101	0.0120855	0.000117153	0.991364	0.993624	BH	groupepi
sRNAaIR_47	-7.03188	0.54872	0.964386	0.326084	0.495253	BH	groupepi
sRNAaIR_49	-10.6157	3.04206	10.6891	0.00107766	0.0126378	BH	groupepi
sRNAaIR_5	-10.6788	-2.53409	5.02595	0.0249702	0.0954838	BH	groupepi
sRNAaIR_50	-9.21935	0.665824	0.390995	0.531777	0.68277	BH	groupepi
sRNAaIR_51	-7.18962	0.216094	0.136571	0.711714	0.812925	BH	groupepi
sRNAaIR_52	-9.78685	-0.883729	0.771814	0.379657	0.548468	BH	groupepi
sRNAaIR_53	-7.54579	0.454639	0.573959	0.44869	0.613245	BH	groupepi
sRNAaIR_55	-7.92708	0.457294	0.506118	0.476824	0.635404	BH	groupepi
sRNAaIR_56	-8.09705	-0.450786	0.279025	0.597341	0.730176	BH	groupepi
sRNAaIR_57	-10.4612	0.53429	0.301772	0.582774	0.720758	BH	groupepi
sRNAaIR_58	-7.09593	0.448491	0.589009	0.442802	0.607085	BH	groupepi
sRNAaIR_59	-7.09593	0.448491	0.589009	0.442802	0.607085	BH	groupepi
sRNAaIR_6	-10.2869	-3.49678	8.89821	0.00285451	0.0233539	BH	groupepi
sRNAaIR_60	-6.81908	0.693024	1.58448	0.208117	0.371361	BH	groupepi
sRNAaIR_63	-7.50958	0.704673	1.3251	0.249679	0.417873	BH	groupepi
sRNAaIR_64	-5.68484	1.1014	3.57275	0.0587349	0.16219	BH	groupepi
sRNAaIR_65	-6.51335	0.148505	0.0706938	0.790329	0.860798	BH	groupepi
sRNAaIR_66	-7.89936	2.31678	9.20336	0.00241571	0.0212456	BH	groupepi
sRNAaIR_67	-10.0537	1.96749	3.67439	0.0552544	0.156508	BH	groupepi
sRNAaIR_68	-7.74258	0.441758	0.487336	0.485118	0.643046	BH	groupepi
sRNAaIR_7	-8.93339	-2.47856	7.11816	0.0076307	0.0451087	BH	groupepi
sRNAaIR_70	-6.76468	0.995245	3.55485	0.0593716	0.163179	BH	groupepi
sRNAaIR_71	-10.276	-1.1503	1.15486	0.282534	0.454276	BH	groupepi
sRNAaIR_73	-8.70514	-0.0884347	0.0143137	0.904768	0.93672	BH	groupepi
sRNAaIR_76	-10.3246	-0.674775	0.538995	0.462849	0.621411	BH	groupepi
sRNAaIR_78	-8.44277	-2.07654	5.68108	0.0171488	0.0742974	BH	groupepi
sRNAaIR_79	-8.08682	0.120637	0.0297047	0.863162	0.916296	BH	groupepi
sRNAaIR_80	-10.5199	-1.11018	1.22975	0.267455	0.436819	BH	groupepi
sRNAaIR_81	-10.5199	-1.11018	1.22975	0.267455	0.436819	BH	groupepi
sRNAaIR_82	-9.75418	-1.15186	1.34443	0.246254	0.414112	BH	groupepi
sRNAaIR_83	-10.5222	-2.02752	3.57319	0.0587193	0.16219	BH	groupepi
sRNAaIR_84	-7.56741	-0.63075	0.993014	0.319007	0.493087	BH	groupepi
sRNAaIR_85	-7.56741	-0.63075	0.993014	0.319007	0.493087	BH	groupepi
sRNAaIR_86	-8.45486	-0.812728	1.20459	0.272407	0.44391	BH	groupepi
sRNAaIR_87	-8.22867	-2.06702	6.8259	0.00898452	0.0492329	BH	groupepi
sRNAaIR_88	-6.84685	-1.10236	3.61254	0.0573454	0.159605	BH	groupepi
sRNAaIR_89	-10.5967	-1.90544	2.96268	0.0852064	0.204538	BH	groupepi
sRNAaIR_9	-7.92479	-2.7768	13.9244	0.00019031	0.00413277	BH	groupepi
sRNAaIR_90	-11.0775	-0.560511	0.247242	0.619024	0.743759	BH	groupepi
sRNAaIR_91	-7.71634	-1.26791	3.71857	0.0538104	0.154744	BH	groupepi
sRNAaIR_92	-9.14322	-1.95775	4.83175	0.0279403	0.103052	BH	groupepi
sRNAaIR_93	-10.723	-2.50826	4.42873	0.0353388	0.120936	BH	groupepi
sRNAaIR_94	-9.58772	-1.00104	1.05713	0.30387	0.478092	BH	groupepi
sRNAaIR_95	-9.01418	-1.39832	2.76304	0.0964649	0.22415	BH	groupepi
sRNAaIR_97	-8.505	-1.6312	4.12939	0.0421445	0.135197	BH	groupepi
sRNAaIR_98	-10.2398	-1.33075	1.65252	0.198616	0.35962	BH	groupepi
sRNAaIR_99	-10.8905	-1.43789	1.6333	0.201247	0.36237	BH	groupepi

## Sheet: Summary sRNA associated IRs Epi
sRNAaIR Name	table.logConc	table.logFC	table.LR	table.P.Value	table.adj.P.Val	adjust.method	comparison			Summary
sRNAaIR_135	-8.20162	-3.62616	18.7215	1.5127e-05	0.000591299	BH	groupepi	1
sRNAaIR_6	-10.2869	-3.49678	8.89821	0.00285451	0.0233539	BH	groupepi	1
sRNAaIR_185	-9.65877	-3.46589	10.1573	0.00143734	0.0148723	BH	groupepi	1		Adj.P.Value<0.05	50
sRNAaIR_104	-10.7192	-3.23217	7.12735	0.0075917	0.0451087	BH	groupepi	1		logFC<-1.4	23
sRNAaIR_106	-6.91659	-3.07944	21.3196	3.88731e-06	0.000195365	BH	groupepi	1		logFC>1.4	27
sRNAaIR_150	-9.55684	-2.79685	7.31364	0.0068433	0.0417743	BH	groupepi	1
sRNAaIR_9	-7.92479	-2.7768	13.9244	0.00019031	0.00413277	BH	groupepi	1
sRNAaIR_105	-7.12867	-2.76736	18.6281	1.58858e-05	0.000607459	BH	groupepi	1
sRNAaIR_103	-9.57231	-2.69805	7.75783	0.00534801	0.0348185	BH	groupepi	1
sRNAaIR_102	-7.05638	-2.51571	16.0891	6.04309e-05	0.00177163	BH	groupepi	1
sRNAaIR_7	-8.93339	-2.47856	7.11816	0.0076307	0.0451087	BH	groupepi	1
sRNAaIR_240	-9.00976	-2.44572	7.09661	0.00772297	0.0452429	BH	groupepi	1
sRNAaIR_127	-8.40261	-2.39642	8.87874	0.0028851	0.0234949	BH	groupepi	1
sRNAaIR_153	-9.10416	-2.3168	6.85746	0.00882718	0.048948	BH	groupepi	1
sRNAaIR_108	-7.16185	-2.30407	13.1568	0.000286485	0.00536093	BH	groupepi	1
sRNAaIR_141	-8.65426	-2.24905	7.30837	0.00686343	0.0417743	BH	groupepi	1
sRNAaIR_122	-8.26008	-2.23165	8.36698	0.00382101	0.0276591	BH	groupepi	1
sRNAaIR_110	-7.44509	-2.14074	10.226	0.00138474	0.0144986	BH	groupepi	1
sRNAaIR_126	-5.4438	-2.1152	10.0773	0.00150109	0.0154411	BH	groupepi	1
sRNAaIR_87	-8.22867	-2.06702	6.8259	0.00898452	0.0492329	BH	groupepi	1
sRNAaIR_3	-8.08636	-1.96199	7.40734	0.00649581	0.0405182	BH	groupepi	1
sRNAaIR_2	-7.50213	-1.89756	7.99653	0.0046867	0.0319531	BH	groupepi	1
sRNAaIR_136	-6.92373	-1.84449	9.77912	0.00176505	0.0170792	BH	groupepi	1
sRNAaIR_271	-6.65798	1.37781	6.84602	0.00888391	0.048948	BH	groupepi	1
sRNAaIR_257	-6.4614	1.50479	8.63839	0.00329153	0.0257324	BH	groupepi	1
sRNAaIR_278	-6.31897	1.61606	9.13146	0.00251251	0.0215184	BH	groupepi	1
sRNAaIR_270	-6.87994	1.64516	8.73662	0.00311882	0.0250502	BH	groupepi	1
sRNAaIR_274	-6.15295	1.64921	9.12597	0.00252006	0.0215184	BH	groupepi	1
sRNAaIR_443	-5.9218	1.6863	9.84566	0.00170233	0.016744	BH	groupepi	1
sRNAaIR_273	-5.83553	1.71674	9.66021	0.00188302	0.0178077	BH	groupepi	1
sRNAaIR_260	-6.01722	1.75289	10.3938	0.00126441	0.0137289	BH	groupepi	1
sRNAaIR_246	-7.24676	1.78931	9.84535	0.00170262	0.016744	BH	groupepi	1
sRNAaIR_434	-6.9012	1.85753	11.4601	0.000711063	0.00919676	BH	groupepi	1
sRNAaIR_283	-6.9834	1.8656	10.3468	0.00129701	0.0139281	BH	groupepi	1
sRNAaIR_410	-7.64783	1.90319	7.14915	0.00749994	0.04472	BH	groupepi	1
sRNAaIR_323	-6.87973	1.99398	12.2822	0.000457302	0.00731268	BH	groupepi	1
sRNAaIR_343	-8.33231	2.13814	7.90148	0.00493945	0.0331622	BH	groupepi	1
sRNAaIR_396	-8.40691	2.28173	10.3333	0.0013065	0.0139281	BH	groupepi	1
sRNAaIR_266	-7.69846	2.28213	7.93282	0.00485461	0.0327175	BH	groupepi	1
sRNAaIR_40	-8.89333	2.29511	7.36087	0.00666587	0.0412533	BH	groupepi	1
sRNAaIR_66	-7.89936	2.31678	9.20336	0.00241571	0.0212456	BH	groupepi	1
sRNAaIR_259	-7.74586	2.36101	13.233	0.000275058	0.00525898	BH	groupepi	1
sRNAaIR_230	-7.6468	2.40709	12.6024	0.000385254	0.00645391	BH	groupepi	1
sRNAaIR_282	-6.19539	2.46123	23.6638	1.14719e-06	7.2083e-05	BH	groupepi	1
sRNAaIR_390	-10.41	2.5161	7.75234	0.0053643	0.0348185	BH	groupepi	1
sRNAaIR_325	-8.38573	2.61929	11.1809	0.000826432	0.0102373	BH	groupepi	1
sRNAaIR_385	-8.77171	2.82077	12.7573	0.000354619	0.00619023	BH	groupepi	1
sRNAaIR_32	-8.68644	3.00995	12.712	0.000363322	0.00620469	BH	groupepi	1
sRNAaIR_49	-10.6157	3.04206	10.6891	0.00107766	0.0126378	BH	groupepi	1
sRNAaIR_411	-9.37291	3.71716	12.1582	0.000488725	0.00760768	BH	groupepi	1

## Sheet: toptags_tgw.out_input_vs_endo.t
sRNAaIR Name	table.logConc	table.logFC	table.LR	table.P.Value	table.adj.P.Val	adjust.method	comparison
sRNAaIR_1	-9.83864	-0.400771	0.263043	0.608038	0.821458	BH	groupendo
sRNAaIR_10	-10.2066	-2.85014	9.59369	0.00195248	0.0385888	BH	groupendo
sRNAaIR_100	-9.2243	-2.51032	10.4535	0.00122418	0.0283334	BH	groupendo
sRNAaIR_102	-7.05638	-1.55172	8.84195	0.00294384	0.0479465	BH	groupendo
sRNAaIR_103	-9.57231	-2.43409	9.10482	0.00254937	0.0443993	BH	groupendo
sRNAaIR_104	-10.7192	-2.63848	8.13707	0.00433693	0.0615215	BH	groupendo
sRNAaIR_105	-7.12867	-1.6187	9.50656	0.00204739	0.0394254	BH	groupendo
sRNAaIR_106	-6.91659	-2.43361	19.16	1.20208e-05	0.00100688	BH	groupendo
sRNAaIR_108	-7.16185	-1.42013	7.22068	0.00720685	0.0842266	BH	groupendo
sRNAaIR_110	-7.44509	-1.4247	6.40267	0.0113949	0.113148	BH	groupendo
sRNAaIR_112	-10.3181	-1.88741	4.70363	0.030099	0.206633	BH	groupendo
sRNAaIR_114	-10.9488	-1.83237	3.1006	0.0782636	0.322108	BH	groupendo
sRNAaIR_115	-9.27012	-3.78002	15.8433	6.88095e-05	0.00386599	BH	groupendo
sRNAaIR_117	-10.1848	-2.25458	6.26606	0.0123072	0.115336	BH	groupendo
sRNAaIR_118	-10.9038	-1.32382	2.28228	0.13086	0.410021	BH	groupendo
sRNAaIR_119	-10.4115	-0.969157	1.36165	0.243252	0.536863	BH	groupendo
sRNAaIR_12	-11.3924	-0.247492	0.0719682	0.788492	0.910048	BH	groupendo
sRNAaIR_120	-9.93657	-2.85254	9.90479	0.00164849	0.0345598	BH	groupendo
sRNAaIR_121	-10.7746	-0.772237	0.813631	0.367049	0.646993	BH	groupendo
sRNAaIR_122	-8.26008	-0.882844	1.94344	0.163295	0.446111	BH	groupendo
sRNAaIR_123	-8.70443	-1.42355	4.31832	0.0377042	0.22454	BH	groupendo
sRNAaIR_124	-10.4356	-0.651553	0.635373	0.425391	0.703101	BH	groupendo
sRNAaIR_126	-5.4438	-1.19382	4.53767	0.0331566	0.215212	BH	groupendo
sRNAaIR_127	-8.40261	-1.24988	3.65801	0.0558003	0.273636	BH	groupendo
sRNAaIR_128	-9.35249	-0.361138	0.248551	0.618097	0.828684	BH	groupendo
sRNAaIR_129	-8.08536	-0.912699	2.32161	0.127588	0.407308	BH	groupendo
sRNAaIR_13	-8.39044	0.74572	1.31159	0.252106	0.547805	BH	groupendo
sRNAaIR_130	-7.76832	-0.889852	2.39353	0.121838	0.398971	BH	groupendo
sRNAaIR_131	-8.51991	-1.31098	3.55422	0.0593941	0.278598	BH	groupendo
sRNAaIR_133	-10.2398	-0.955711	1.00874	0.315204	0.599127	BH	groupendo
sRNAaIR_134	-9.59043	-0.819555	1.16415	0.280607	0.569962	BH	groupendo
sRNAaIR_135	-8.20162	-2.18378	11.0716	0.000876607	0.0226758	BH	groupendo
sRNAaIR_136	-6.92373	-0.830653	2.79322	0.0946638	0.355396	BH	groupendo
sRNAaIR_137	-7.99333	-0.967379	2.65699	0.103096	0.373126	BH	groupendo
sRNAaIR_138	-9.31118	-0.173505	0.0527358	0.818369	0.925731	BH	groupendo
sRNAaIR_139	-9.16962	-0.149774	0.0467077	0.828895	0.929777	BH	groupendo
sRNAaIR_140	-8.89737	-0.303352	0.212589	0.644746	0.843203	BH	groupendo
sRNAaIR_141	-8.65426	-0.889976	1.76035	0.184581	0.475371	BH	groupendo
sRNAaIR_142	-8.65377	-1.32326	3.79541	0.0513934	0.26512	BH	groupendo
sRNAaIR_144	-7.68798	-0.281928	0.255551	0.613194	0.824624	BH	groupendo
sRNAaIR_145	-10.6017	-1.10456	1.77035	0.183339	0.474953	BH	groupendo
sRNAaIR_146	-8.24035	-1.43347	4.3164	0.0377466	0.22454	BH	groupendo
sRNAaIR_147	-8.8077	-0.267404	0.163714	0.68576	0.866038	BH	groupendo
sRNAaIR_148	-7.36608	-0.652649	1.45017	0.2285	0.524051	BH	groupendo
sRNAaIR_149	-10.512	-0.185149	0.0513343	0.820758	0.925744	BH	groupendo
sRNAaIR_150	-9.55684	-0.532866	0.445474	0.504492	0.747198	BH	groupendo
sRNAaIR_151	-10.4296	-1.10175	1.62061	0.203007	0.500124	BH	groupendo
sRNAaIR_152	-7.13749	0.575617	1.18549	0.276242	0.566328	BH	groupendo
sRNAaIR_153	-9.10416	-1.26761	3.09069	0.0787416	0.322108	BH	groupendo
sRNAaIR_154	-7.58276	-0.829544	2.21317	0.136838	0.415045	BH	groupendo
sRNAaIR_155	-7.63139	-0.262301	0.221512	0.63789	0.839151	BH	groupendo
sRNAaIR_156	-6.58091	-0.531798	1.0094	0.315047	0.599127	BH	groupendo
sRNAaIR_157	-7.84086	-0.362023	0.402062	0.526026	0.758427	BH	groupendo
sRNAaIR_158	-5.77322	-0.690499	1.58193	0.208482	0.50722	BH	groupendo
sRNAaIR_160	-10.4395	-1.63717	3.80657	0.051052	0.26512	BH	groupendo
sRNAaIR_161	-6.36089	-0.400719	0.549369	0.458576	0.71811	BH	groupendo
sRNAaIR_162	-6.81888	-0.332396	0.43887	0.507668	0.747198	BH	groupendo
sRNAaIR_163	-8.75634	-0.578711	0.64238	0.42285	0.701488	BH	groupendo
sRNAaIR_164	-10.9247	-2.71364	7.59924	0.00583928	0.0755242	BH	groupendo
sRNAaIR_166	-9.65236	-1.67586	4.33281	0.0373845	0.22454	BH	groupendo
sRNAaIR_167	-6.92533	-0.127397	0.0653039	0.798301	0.915531	BH	groupendo
sRNAaIR_168	-6.70689	-0.0172534	0.00113821	0.973087	0.983709	BH	groupendo
sRNAaIR_169	-6.81781	-0.276242	0.305154	0.580669	0.799215	BH	groupendo
sRNAaIR_17	-6.33349	0.408257	0.669333	0.413284	0.691033	BH	groupendo
sRNAaIR_170	-10.296	-0.913765	1.12174	0.289543	0.576993	BH	groupendo
sRNAaIR_171	-8.05952	-0.771065	1.44821	0.228816	0.524051	BH	groupendo
sRNAaIR_172	-8.42942	-0.104404	0.0243696	0.875948	0.948072	BH	groupendo
sRNAaIR_173	-6.80218	-0.390428	0.60817	0.435478	0.706647	BH	groupendo
sRNAaIR_174	-8.54386	-0.26082	0.144154	0.704186	0.869853	BH	groupendo
sRNAaIR_175	-9.46076	-0.264953	0.112387	0.737442	0.880028	BH	groupendo
sRNAaIR_176	-10.8981	0.391064	0.211512	0.645585	0.843587	BH	groupendo
sRNAaIR_177	-10.4299	0.835825	1.13023	0.287726	0.575124	BH	groupendo
sRNAaIR_178	-10.2352	-1.12419	1.66467	0.196975	0.492405	BH	groupendo
sRNAaIR_179	-11.101	-0.795802	0.785636	0.375423	0.652114	BH	groupendo
sRNAaIR_18	-7.55047	0.634998	1.28061	0.257786	0.549632	BH	groupendo
sRNAaIR_181	-10.4016	-0.61626	0.491125	0.483426	0.734958	BH	groupendo
sRNAaIR_182	-10.9109	-0.821156	0.887181	0.346242	0.629825	BH	groupendo
sRNAaIR_183	-9.41387	-1.03801	1.89345	0.168813	0.456133	BH	groupendo
sRNAaIR_184	-10.9974	-1.72166	2.9912	0.083718	0.330179	BH	groupendo
sRNAaIR_185	-9.65877	-1.17598	2.1793	0.139878	0.419794	BH	groupendo
sRNAaIR_186	-7.54458	-0.0881874	0.0253536	0.873489	0.948072	BH	groupendo
sRNAaIR_187	-10.4307	-0.653767	0.550531	0.458101	0.71811	BH	groupendo
sRNAaIR_188	-10.6528	-1.31914	1.70527	0.1916	0.482843	BH	groupendo
sRNAaIR_189	-6.89401	0.209069	0.177907	0.673178	0.860196	BH	groupendo
sRNAaIR_190	-10.5044	-1.04778	1.5564	0.212194	0.511146	BH	groupendo
sRNAaIR_191	-7.51784	-0.410422	0.543452	0.461006	0.718257	BH	groupendo
sRNAaIR_192	-8.32258	-0.0733427	0.0134384	0.907713	0.961268	BH	groupendo
sRNAaIR_193	-7.22144	0.0842425	0.0197261	0.888305	0.953234	BH	groupendo
sRNAaIR_194	-7.47446	-0.448379	0.634532	0.425698	0.703101	BH	groupendo
sRNAaIR_195	-10.569	-2.22037	5.47009	0.0193446	0.157588	BH	groupendo
sRNAaIR_196	-8.07081	0.138953	0.0519501	0.819704	0.925744	BH	groupendo
sRNAaIR_197	-10.2322	-2.65829	7.69418	0.00553992	0.0738999	BH	groupendo
sRNAaIR_198	-8.5957	-0.0331508	0.00259588	0.959366	0.981436	BH	groupendo
sRNAaIR_199	-6.51381	0.16907	0.111334	0.738631	0.880313	BH	groupendo
sRNAaIR_2	-7.50213	-0.859153	2.31677	0.127985	0.407423	BH	groupendo
sRNAaIR_200	-6.8546	-0.432385	0.78522	0.375549	0.652114	BH	groupendo
sRNAaIR_202	-10.0826	-0.626716	0.609033	0.435152	0.706647	BH	groupendo
sRNAaIR_203	-8.02576	0.621215	1.11005	0.292072	0.579858	BH	groupendo
sRNAaIR_204	-7.85492	0.315532	0.230427	0.631207	0.835927	BH	groupendo
sRNAaIR_205	-8.06957	-0.236026	0.146321	0.702076	0.869853	BH	groupendo
sRNAaIR_206	-7.27452	0.0845738	0.0191879	0.889829	0.953234	BH	groupendo
sRNAaIR_207	-9.48581	-1.04775	1.59262	0.206952	0.504327	BH	groupendo
sRNAaIR_208	-6.85187	0.171215	0.119351	0.729739	0.878132	BH	groupendo
sRNAaIR_209	-9.69613	0.00813458	0.000106753	0.991756	0.993451	BH	groupendo
sRNAaIR_21	-10.2479	-0.183763	0.0534713	0.817129	0.925675	BH	groupendo
sRNAaIR_210	-7.25722	-0.021125	0.00158679	0.968225	0.982751	BH	groupendo
sRNAaIR_212	-9.52843	1.37646	3.10952	0.0778361	0.322108	BH	groupendo
sRNAaIR_213	-8.40496	1.03521	2.62328	0.105306	0.375402	BH	groupendo
sRNAaIR_214	-9.11436	1.36705	2.03915	0.153295	0.434913	BH	groupendo
sRNAaIR_215	-9.0352	0.127166	0.0297577	0.863041	0.94703	BH	groupendo
sRNAaIR_216	-7.22698	0.366215	0.481746	0.487633	0.736722	BH	groupendo
sRNAaIR_217	-9.19545	-0.739637	1.05217	0.305009	0.591506	BH	groupendo
sRNAaIR_218	-8.16886	0.804561	1.55657	0.212169	0.511146	BH	groupendo
sRNAaIR_219	-7.72633	-0.340509	0.290169	0.590112	0.806385	BH	groupendo
sRNAaIR_22	-9.63977	0.447843	0.355074	0.551255	0.776347	BH	groupendo
sRNAaIR_220	-11.0711	-0.152888	0.0261287	0.871586	0.948072	BH	groupendo
sRNAaIR_221	-9.67203	-0.111097	0.020295	0.886716	0.953234	BH	groupendo
sRNAaIR_222	-6.62496	1.55441	7.37469	0.00661483	0.0825211	BH	groupendo
sRNAaIR_223	-7.94983	0.0292971	0.00231204	0.96165	0.981546	BH	groupendo
sRNAaIR_224	-9.63977	0.447843	0.355074	0.551255	0.776347	BH	groupendo
sRNAaIR_225	-8.71534	0.68215	0.971807	0.32423	0.608035	BH	groupendo
sRNAaIR_226	-8.2752	0.899148	1.96479	0.161002	0.442504	BH	groupendo
sRNAaIR_227	-7.20527	1.29329	5.96914	0.0145583	0.129991	BH	groupendo
sRNAaIR_228	-10.9248	-0.134077	0.0199247	0.887748	0.953234	BH	groupendo
sRNAaIR_229	-8.42314	0.379606	0.310844	0.577163	0.796258	BH	groupendo
sRNAaIR_23	-9.00694	-1.02681	2.0655	0.150665	0.431195	BH	groupendo
sRNAaIR_230	-7.6468	1.30678	4.38287	0.0363017	0.22454	BH	groupendo
sRNAaIR_231	-6.605	0.654984	1.7344	0.18785	0.479349	BH	groupendo
sRNAaIR_232	-11.0368	-0.119766	0.0136389	0.90703	0.961124	BH	groupendo
sRNAaIR_233	-9.10609	0.43402	0.366096	0.54514	0.773932	BH	groupendo
sRNAaIR_234	-7.68312	0.0772374	0.0184774	0.891875	0.954555	BH	groupendo
sRNAaIR_235	-8.96833	0.712591	0.881854	0.347694	0.63019	BH	groupendo
sRNAaIR_236	-6.6978	0.381605	0.593533	0.441056	0.70997	BH	groupendo
sRNAaIR_237	-9.34873	-0.385332	0.247756	0.61866	0.82877	BH	groupendo
sRNAaIR_238	-10.3726	-1.37704	2.08807	0.148453	0.430338	BH	groupendo
sRNAaIR_239	-9.00884	0.585927	0.656859	0.417671	0.696383	BH	groupendo
sRNAaIR_24	-6.88176	0.519654	1.09426	0.29553	0.580175	BH	groupendo
sRNAaIR_240	-9.00976	-0.0211221	0.000911492	0.975915	0.983844	BH	groupendo
sRNAaIR_241	-8.35662	0.960595	2.09292	0.147983	0.430252	BH	groupendo
sRNAaIR_242	-6.54665	0.673382	2.0278	0.154444	0.436764	BH	groupendo
sRNAaIR_243	-9.04203	-0.262005	0.13794	0.710338	0.872545	BH	groupendo
sRNAaIR_245	-8.22008	0.442343	0.482426	0.487326	0.736722	BH	groupendo
sRNAaIR_246	-7.24676	1.29077	5.69626	0.0170011	0.143774	BH	groupendo
sRNAaIR_247	-7.68094	1.02296	3.31005	0.0688573	0.304322	BH	groupendo
sRNAaIR_249	-8.64941	0.479755	0.483596	0.486798	0.736722	BH	groupendo
sRNAaIR_25	-7.25279	0.815462	2.27084	0.131828	0.411145	BH	groupendo
sRNAaIR_250	-10.3896	-0.153375	0.0289357	0.864928	0.948072	BH	groupendo
sRNAaIR_251	-6.25641	0.750137	2.25098	0.13353	0.413096	BH	groupendo
sRNAaIR_252	-6.2905	0.791064	2.36674	0.123946	0.401511	BH	groupendo
sRNAaIR_253	-5.52437	0.648766	1.51326	0.218642	0.514159	BH	groupendo
sRNAaIR_255	-9.91417	-1.21548	2.12946	0.144491	0.427879	BH	groupendo
sRNAaIR_256	-10.6828	0.24694	0.0815842	0.775162	0.902389	BH	groupendo
sRNAaIR_257	-6.4614	1.1313	5.57052	0.0182653	0.15155	BH	groupendo
sRNAaIR_258	-8.19795	-1.04633	2.01903	0.155338	0.436799	BH	groupendo
sRNAaIR_259	-7.74586	0.653377	1.15158	0.28322	0.571046	BH	groupendo
sRNAaIR_26	-7.95228	0.662276	1.17301	0.278784	0.56757	BH	groupendo
sRNAaIR_260	-6.01722	0.956477	3.34626	0.0673579	0.299198	BH	groupendo
sRNAaIR_261	-8.40347	1.23345	3.33619	0.0677712	0.300276	BH	groupendo
sRNAaIR_262	-10.6959	-0.791761	0.872065	0.350384	0.63019	BH	groupendo
sRNAaIR_263	-7.22197	2.19946	14.1644	0.00016751	0.00683048	BH	groupendo
sRNAaIR_264	-9.67691	-0.185236	0.0340458	0.853609	0.941379	BH	groupendo
sRNAaIR_265	-7.37483	0.396281	0.537564	0.463444	0.720776	BH	groupendo
sRNAaIR_266	-7.69846	1.11946	2.51627	0.112677	0.382624	BH	groupendo
sRNAaIR_267	-7.75138	0.0507657	0.00763839	0.930355	0.971514	BH	groupendo
sRNAaIR_268	-10.537	-0.650432	0.416649	0.518614	0.754671	BH	groupendo
sRNAaIR_269	-7.61686	1.57651	7.2944	0.00691697	0.0829883	BH	groupendo
sRNAaIR_270	-6.87994	1.12522	4.81203	0.0282617	0.198057	BH	groupendo
sRNAaIR_271	-6.65798	0.467386	0.929215	0.335067	0.617809	BH	groupendo
sRNAaIR_272	-9.39696	0.144897	0.0343039	0.853062	0.941365	BH	groupendo
sRNAaIR_273	-5.83553	1.18417	4.89985	0.0268591	0.190505	BH	groupendo
sRNAaIR_274	-6.15295	1.08614	4.50318	0.0338318	0.21719	BH	groupendo
sRNAaIR_276	-8.51164	1.00445	2.39378	0.121818	0.398971	BH	groupendo
sRNAaIR_277	-6.09403	0.700612	1.98515	0.158849	0.439893	BH	groupendo
sRNAaIR_278	-6.31897	1.06479	4.36915	0.0365952	0.22454	BH	groupendo
sRNAaIR_279	-7.68946	1.49518	6.64342	0.00995228	0.104678	BH	groupendo
sRNAaIR_28	-8.91671	-1.29008	2.66671	0.102468	0.37163	BH	groupendo
sRNAaIR_281	-9.90018	0.910299	1.14402	0.284805	0.571334	BH	groupendo
sRNAaIR_282	-6.19539	0.727775	2.28841	0.130344	0.410021	BH	groupendo
sRNAaIR_283	-6.9834	0.781134	2.22978	0.135373	0.414845	BH	groupendo
sRNAaIR_284	-8.58317	-0.465898	0.369314	0.543378	0.773303	BH	groupendo
sRNAaIR_285	-9.2962	-0.797183	1.0159	0.313494	0.598611	BH	groupendo
sRNAaIR_286	-8.89984	-0.566379	0.639412	0.423924	0.701488	BH	groupendo
sRNAaIR_287	-7.34013	1.27726	5.11896	0.0236658	0.177557	BH	groupendo
sRNAaIR_289	-9.36112	2.27935	8.94712	0.00277908	0.046117	BH	groupendo
sRNAaIR_29	-9.08203	1.20357	2.83899	0.0920021	0.350285	BH	groupendo
sRNAaIR_291	-11.1237	1.12773	0.980178	0.322155	0.606714	BH	groupendo
sRNAaIR_292	-7.90518	0.999683	2.87307	0.0900729	0.345935	BH	groupendo
sRNAaIR_293	-6.63124	1.05879	4.70779	0.0300262	0.206633	BH	groupendo
sRNAaIR_295	-8.62837	-0.279661	0.152947	0.695735	0.869544	BH	groupendo
sRNAaIR_296	-5.89578	1.16892	5.06139	0.0244646	0.180712	BH	groupendo
sRNAaIR_297	-7.80943	0.351557	0.335952	0.562175	0.781621	BH	groupendo
sRNAaIR_298	-8.80862	2.10506	9.54756	0.00200216	0.039131	BH	groupendo
sRNAaIR_299	-9.86296	-0.435715	0.279539	0.597003	0.810911	BH	groupendo
sRNAaIR_3	-8.08636	-1.07183	3.16072	0.07543	0.318181	BH	groupendo
sRNAaIR_30	-7.79188	-0.377218	0.361432	0.547712	0.775705	BH	groupendo
sRNAaIR_300	-7.53182	0.418355	0.524319	0.469005	0.723667	BH	groupendo
sRNAaIR_301	-9.75293	0.27402	0.120725	0.728249	0.878132	BH	groupendo
sRNAaIR_302	-11.0024	1.06949	1.47605	0.224393	0.519352	BH	groupendo
sRNAaIR_303	-6.47006	0.45086	0.895625	0.343957	0.626966	BH	groupendo
sRNAaIR_304	-6.28323	0.747907	2.14924	0.142641	0.425985	BH	groupendo
sRNAaIR_305	-9.92778	1.05907	0.850109	0.356522	0.637967	BH	groupendo
sRNAaIR_306	-7.73702	0.226204	0.163936	0.685559	0.866038	BH	groupendo
sRNAaIR_307	-7.57172	0.691622	1.57632	0.209292	0.507936	BH	groupendo
sRNAaIR_309	-9.4913	0.344381	0.212635	0.64471	0.843203	BH	groupendo
sRNAaIR_311	-7.87174	0.0397365	0.00476328	0.944976	0.978087	BH	groupendo
sRNAaIR_312	-10.1191	0.319408	0.104703	0.746258	0.884297	BH	groupendo
sRNAaIR_313	-8.95623	0.260494	0.141294	0.706998	0.870875	BH	groupendo
sRNAaIR_314	-6.91886	0.886741	3.14525	0.0761484	0.319678	BH	groupendo
sRNAaIR_315	-6.61494	0.978604	4.12119	0.0423493	0.239525	BH	groupendo
sRNAaIR_316	-7.98052	0.71662	1.23706	0.266039	0.556976	BH	groupendo
sRNAaIR_317	-8.60318	-0.467205	0.348734	0.55483	0.777617	BH	groupendo
sRNAaIR_318	-9.72159	-1.12832	1.8278	0.176388	0.463881	BH	groupendo
sRNAaIR_32	-8.68644	0.484663	0.433723	0.510168	0.747198	BH	groupendo
sRNAaIR_320	-7.2943	0.729643	1.81645	0.177736	0.465928	BH	groupendo
sRNAaIR_321	-5.43672	0.556077	1.09794	0.294719	0.580175	BH	groupendo
sRNAaIR_323	-6.87973	0.812793	2.48288	0.115091	0.385516	BH	groupendo
sRNAaIR_325	-8.38573	0.562205	0.587628	0.443338	0.711118	BH	groupendo
sRNAaIR_326	-6.97909	0.326096	0.361448	0.547703	0.775705	BH	groupendo
sRNAaIR_327	-9.98999	-0.80765	0.926502	0.335774	0.617809	BH	groupendo
sRNAaIR_328	-8.53176	1.54042	5.42071	0.0198992	0.15983	BH	groupendo
sRNAaIR_329	-9.78685	1.9707	6.31796	0.0119521	0.11441	BH	groupendo
sRNAaIR_330	-9.4647	-0.102712	0.0129912	0.909255	0.962322	BH	groupendo
sRNAaIR_331	-8.6795	-0.087826	0.0158271	0.899886	0.957219	BH	groupendo
sRNAaIR_332	-9.19093	-0.128869	0.0314548	0.85923	0.945206	BH	groupendo
sRNAaIR_334	-8.71218	-1.43115	3.67545	0.0552192	0.273607	BH	groupendo
sRNAaIR_335	-9.09055	-0.724393	0.998307	0.31772	0.602231	BH	groupendo
sRNAaIR_336	-8.54301	-0.161652	0.055596	0.813597	0.922706	BH	groupendo
sRNAaIR_338	-9.85328	-0.269946	0.118319	0.730865	0.878132	BH	groupendo
sRNAaIR_339	-9.94257	-0.929828	1.25999	0.261652	0.553911	BH	groupendo
sRNAaIR_340	-7.40862	0.544167	1.01474	0.313769	0.598611	BH	groupendo
sRNAaIR_341	-10.4003	-0.693119	0.548646	0.458872	0.71811	BH	groupendo
sRNAaIR_342	-9.34619	-0.112921	0.0205409	0.886037	0.953234	BH	groupendo
sRNAaIR_343	-8.33231	1.44076	3.11181	0.0777264	0.322108	BH	groupendo
sRNAaIR_344	-10.4544	-0.499949	0.365076	0.545701	0.774103	BH	groupendo
sRNAaIR_345	-7.32219	0.687847	1.59224	0.207006	0.504327	BH	groupendo
sRNAaIR_347	-7.17133	-0.517331	0.935938	0.333325	0.617447	BH	groupendo
sRNAaIR_348	-6.17182	0.853732	2.99703	0.0834175	0.330179	BH	groupendo
sRNAaIR_349	-7.49119	0.751249	1.53186	0.215834	0.511146	BH	groupendo
sRNAaIR_350	-6.7709	0.470702	0.928	0.335383	0.617809	BH	groupendo
sRNAaIR_351	-6.69159	0.376339	0.604914	0.436709	0.70669	BH	groupendo
sRNAaIR_352	-8.57522	0.0312215	0.00227635	0.961947	0.981546	BH	groupendo
sRNAaIR_353	-9.47362	-1.21604	2.35242	0.125089	0.403163	BH	groupendo
sRNAaIR_354	-10.7475	-0.0262199	0.000848384	0.976763	0.983844	BH	groupendo
sRNAaIR_355	-7.1456	0.504195	0.927486	0.335517	0.617809	BH	groupendo
sRNAaIR_356	-7.76014	0.641458	1.30828	0.252707	0.54804	BH	groupendo
sRNAaIR_358	-6.95606	0.426096	0.71288	0.39849	0.675142	BH	groupendo
sRNAaIR_359	-6.57721	0.367535	0.562324	0.453325	0.716177	BH	groupendo
sRNAaIR_36	-10.4362	0.697924	0.513113	0.473794	0.725666	BH	groupendo
sRNAaIR_360	-7.28433	0.573667	1.05782	0.303713	0.591506	BH	groupendo
sRNAaIR_361	-10.2985	0.526307	0.314139	0.575151	0.79473	BH	groupendo
sRNAaIR_362	-6.7993	-0.331428	0.464838	0.495371	0.740951	BH	groupendo
sRNAaIR_363	-9.82694	0.256869	0.10665	0.74399	0.882454	BH	groupendo
sRNAaIR_364	-8.6742	0.0510032	0.00537517	0.941555	0.977615	BH	groupendo
sRNAaIR_365	-7.61459	0.410203	0.557686	0.455194	0.716177	BH	groupendo
sRNAaIR_366	-6.69372	0.370285	0.57174	0.449568	0.713856	BH	groupendo
sRNAaIR_367	-5.92002	0.248396	0.22161	0.637816	0.839151	BH	groupendo
sRNAaIR_368	-7.28921	-0.0385549	0.0049621	0.943842	0.978087	BH	groupendo
sRNAaIR_369	-7.03512	0.566435	1.23572	0.266297	0.556976	BH	groupendo
sRNAaIR_37	-7.4866	1.27784	5.15493	0.0231805	0.177177	BH	groupendo
sRNAaIR_370	-11.0042	-1.32955	1.88624	0.169627	0.456927	BH	groupendo
sRNAaIR_371	-5.88353	0.224939	0.170418	0.679741	0.863296	BH	groupendo
sRNAaIR_372	-8.48332	3.50921	12.661	0.000373361	0.0121619	BH	groupendo
sRNAaIR_373	-8.28177	0.369436	0.328126	0.566764	0.786229	BH	groupendo
sRNAaIR_374	-10.4059	-0.386472	0.207092	0.649056	0.843974	BH	groupendo
sRNAaIR_375	-10.0427	0.0231455	0.000821644	0.977132	0.983844	BH	groupendo
sRNAaIR_376	-7.4261	0.254174	0.200295	0.654483	0.845875	BH	groupendo
sRNAaIR_377	-7.43666	0.953692	2.49268	0.114376	0.384652	BH	groupendo
sRNAaIR_378	-7.70383	0.246702	0.185828	0.666412	0.853764	BH	groupendo
sRNAaIR_379	-7.43093	0.543576	0.932828	0.334129	0.617809	BH	groupendo
sRNAaIR_38	-6.26687	1.00495	3.89801	0.0483433	0.256155	BH	groupendo
sRNAaIR_380	-9.5952	0.280575	0.127727	0.720801	0.876825	BH	groupendo
sRNAaIR_381	-7.14617	0.383272	0.53251	0.465554	0.722142	BH	groupendo
sRNAaIR_382	-10.3522	0.273251	0.122751	0.72607	0.878132	BH	groupendo
sRNAaIR_383	-9.51249	1.61736	3.70551	0.0542329	0.272409	BH	groupendo
sRNAaIR_384	-7.7969	0.163417	0.0612981	0.804456	0.919092	BH	groupendo
sRNAaIR_385	-8.77171	2.05175	7.54435	0.00601985	0.0771362	BH	groupendo
sRNAaIR_386	-9.49894	0.493837	0.380026	0.537589	0.767494	BH	groupendo
sRNAaIR_387	-8.8781	2.27865	10.4695	0.00121359	0.0283334	BH	groupendo
sRNAaIR_388	-6.88972	0.458794	0.804987	0.369606	0.648193	BH	groupendo
sRNAaIR_389	-8.81886	-0.191289	0.0705726	0.790505	0.910048	BH	groupendo
sRNAaIR_39	-6.9392	1.15926	5.00883	0.0252184	0.183302	BH	groupendo
sRNAaIR_390	-10.41	1.135	1.87121	0.171336	0.457192	BH	groupendo
sRNAaIR_392	-11.0571	-1.20229	1.33929	0.247159	0.54141	BH	groupendo
sRNAaIR_393	-9.57511	-0.775848	0.964928	0.325948	0.609291	BH	groupendo
sRNAaIR_394	-6.94034	0.398704	0.621812	0.430375	0.703364	BH	groupendo
sRNAaIR_396	-8.40691	0.606869	0.821779	0.36466	0.644661	BH	groupendo
sRNAaIR_397	-7.57666	0.660604	1.43607	0.230776	0.525142	BH	groupendo
sRNAaIR_399	-9.64312	0.406724	0.189805	0.663079	0.852329	BH	groupendo
sRNAaIR_40	-8.89333	0.546023	0.522925	0.469597	0.723945	BH	groupendo
sRNAaIR_401	-7.02135	0.57393	1.24012	0.265447	0.556976	BH	groupendo
sRNAaIR_402	-8.36457	0.111857	0.0302466	0.861932	0.946403	BH	groupendo
sRNAaIR_403	-6.1517	0.397903	0.605953	0.436316	0.70669	BH	groupendo
sRNAaIR_406	-5.01682	0.208029	0.152974	0.69571	0.869544	BH	groupendo
sRNAaIR_407	-10.8813	0.829668	0.845218	0.357909	0.639149	BH	groupendo
sRNAaIR_408	-6.25898	0.412338	0.699391	0.402988	0.678331	BH	groupendo
sRNAaIR_409	-7.74476	0.585725	1.01937	0.312668	0.598611	BH	groupendo
sRNAaIR_41	-6.92148	0.394331	0.590412	0.44226	0.711055	BH	groupendo
sRNAaIR_410	-7.64783	1.24917	3.96353	0.0464962	0.250113	BH	groupendo
sRNAaIR_411	-9.37291	1.11685	1.72723	0.188765	0.479349	BH	groupendo
sRNAaIR_412	-8.59765	0.888906	1.8334	0.175727	0.463881	BH	groupendo
sRNAaIR_413	-8.27035	0.156793	0.0517843	0.819987	0.925744	BH	groupendo
sRNAaIR_414	-8.22631	0.393067	0.386268	0.534268	0.765153	BH	groupendo
sRNAaIR_415	-7.30834	0.454806	0.715914	0.397487	0.675142	BH	groupendo
sRNAaIR_416	-6.85798	0.568895	1.38175	0.239803	0.534488	BH	groupendo
sRNAaIR_419	-9.27371	-0.223964	0.0933651	0.759942	0.893673	BH	groupendo
sRNAaIR_421	-7.89749	0.921002	2.29123	0.130107	0.410021	BH	groupendo
sRNAaIR_422	-10.0829	0.491852	0.413513	0.520192	0.754671	BH	groupendo
sRNAaIR_424	-6.95743	0.538236	1.12814	0.288172	0.575362	BH	groupendo
sRNAaIR_425	-8.87956	0.929022	1.88761	0.169472	0.456927	BH	groupendo
sRNAaIR_426	-6.49732	0.571853	1.37114	0.241616	0.535383	BH	groupendo
sRNAaIR_427	-8.71473	0.0758401	0.0120014	0.912765	0.964297	BH	groupendo
sRNAaIR_428	-9.64085	0.00977716	0.00014891	0.990264	0.992521	BH	groupendo
sRNAaIR_429	-10.4607	-0.179288	0.0320287	0.857965	0.944405	BH	groupendo
sRNAaIR_43	-9.18502	0.381878	0.270383	0.603075	0.816635	BH	groupendo
sRNAaIR_432	-10.0853	0.619932	0.534362	0.464779	0.721576	BH	groupendo
sRNAaIR_433	-9.9225	1.92267	5.7027	0.0169388	0.143774	BH	groupendo
sRNAaIR_434	-6.9012	0.568547	1.20201	0.27292	0.565111	BH	groupendo
sRNAaIR_435	-7.1548	0.6328	1.41305	0.234551	0.528587	BH	groupendo
sRNAaIR_436	-7.65726	0.710657	1.62881	0.201868	0.498715	BH	groupendo
sRNAaIR_437	-8.92101	0.131118	0.038307	0.844828	0.936615	BH	groupendo
sRNAaIR_438	-7.04208	0.61053	1.37636	0.240723	0.534656	BH	groupendo
sRNAaIR_439	-8.02971	0.510151	0.710765	0.39919	0.675142	BH	groupendo
sRNAaIR_44	-9.70363	0.595799	0.598555	0.43913	0.709239	BH	groupendo
sRNAaIR_440	-7.1404	0.69275	1.72	0.189693	0.480099	BH	groupendo
sRNAaIR_441	-6.74127	0.529658	1.20196	0.272931	0.565111	BH	groupendo
sRNAaIR_442	-9.07888	0.206777	0.0854267	0.770074	0.898845	BH	groupendo
sRNAaIR_443	-5.9218	0.90411	3.26586	0.0707359	0.306462	BH	groupendo
sRNAaIR_444	-9.28806	0.272515	0.131486	0.716896	0.874494	BH	groupendo
sRNAaIR_445	-7.51354	0.263687	0.225518	0.634867	0.837758	BH	groupendo
sRNAaIR_446	-6.62531	0.830116	3.00748	0.0828809	0.330179	BH	groupendo
sRNAaIR_447	-7.90776	0.860667	2.02041	0.155197	0.436799	BH	groupendo
sRNAaIR_448	-8.84391	0.926911	1.55189	0.212857	0.511146	BH	groupendo
sRNAaIR_449	-6.59299	0.664153	1.98322	0.159052	0.439893	BH	groupendo
sRNAaIR_45	-7.91051	0.0383329	0.00447971	0.946637	0.97834	BH	groupendo
sRNAaIR_450	-7.14101	0.266563	0.257167	0.612073	0.823746	BH	groupendo
sRNAaIR_451	-8.3231	0.361768	0.291246	0.589423	0.806302	BH	groupendo
sRNAaIR_452	-7.33341	0.837028	2.08011	0.149229	0.430338	BH	groupendo
sRNAaIR_454	-10.6749	0.522483	0.388203	0.533246	0.765073	BH	groupendo
sRNAaIR_455	-4.91756	0.471113	0.800108	0.371061	0.649449	BH	groupendo
sRNAaIR_456	-10.3048	1.73886	4.89017	0.0270101	0.190806	BH	groupendo
sRNAaIR_458	-9.40839	0.977224	1.7102	0.19096	0.48192	BH	groupendo
sRNAaIR_46	-8.36101	-0.615161	0.621055	0.430656	0.703364	BH	groupendo
sRNAaIR_47	-7.03188	0.841701	2.69691	0.100543	0.36616	BH	groupendo
sRNAaIR_49	-10.6157	2.63552	8.72148	0.00314483	0.04964	BH	groupendo
sRNAaIR_5	-10.6788	-2.81248	8.95579	0.00276592	0.046117	BH	groupendo
sRNAaIR_50	-9.21935	-0.198134	0.0368578	0.847755	0.938279	BH	groupendo
sRNAaIR_51	-7.18962	0.862015	2.62001	0.105523	0.375402	BH	groupendo
sRNAaIR_52	-9.78685	1.9707	6.31796	0.0119521	0.11441	BH	groupendo
sRNAaIR_53	-7.54579	0.537364	0.969144	0.324894	0.608614	BH	groupendo
sRNAaIR_55	-7.92708	0.188122	0.0966273	0.755915	0.891189	BH	groupendo
sRNAaIR_56	-8.09705	-0.358155	0.286033	0.592774	0.808287	BH	groupendo
sRNAaIR_57	-10.4612	-0.0510129	0.00368679	0.951583	0.978901	BH	groupendo
sRNAaIR_58	-7.09593	-0.380375	0.512781	0.473938	0.725666	BH	groupendo
sRNAaIR_59	-7.09593	-0.380375	0.512781	0.473938	0.725666	BH	groupendo
sRNAaIR_6	-10.2869	-1.86181	4.5818	0.0323133	0.211941	BH	groupendo
sRNAaIR_60	-6.81908	0.368674	0.543648	0.460925	0.718257	BH	groupendo
sRNAaIR_63	-7.50958	0.888254	2.52132	0.112317	0.382137	BH	groupendo
sRNAaIR_64	-5.68484	0.716673	1.79909	0.179822	0.469997	BH	groupendo
sRNAaIR_65	-6.51335	0.159332	0.0996108	0.752297	0.888711	BH	groupendo
sRNAaIR_66	-7.89936	1.11235	2.7009	0.100291	0.366001	BH	groupendo
sRNAaIR_67	-10.0537	1.63105	3.53242	0.0601799	0.280043	BH	groupendo
sRNAaIR_68	-7.74258	0.6949	1.52943	0.216198	0.511146	BH	groupendo
sRNAaIR_7	-8.93339	-0.656255	0.621554	0.43047	0.703364	BH	groupendo
sRNAaIR_70	-6.76468	0.936295	3.62775	0.0568236	0.273636	BH	groupendo
sRNAaIR_71	-10.276	-0.261119	0.0772163	0.781106	0.905712	BH	groupendo
sRNAaIR_73	-8.70514	0.262073	0.160395	0.688793	0.866038	BH	groupendo
sRNAaIR_76	-10.3246	-1.02646	1.56741	0.210583	0.508813	BH	groupendo
sRNAaIR_78	-8.44277	-0.251702	0.14488	0.703477	0.869853	BH	groupendo
sRNAaIR_79	-8.08682	-0.0745665	0.0141466	0.905323	0.961052	BH	groupendo
sRNAaIR_80	-10.5199	-1.33446	2.44731	0.117727	0.389983	BH	groupendo
sRNAaIR_81	-10.5199	-1.33446	2.44731	0.117727	0.389983	BH	groupendo
sRNAaIR_82	-9.75418	0.813994	0.872101	0.350374	0.63019	BH	groupendo
sRNAaIR_83	-10.5222	-0.874189	1.16118	0.281222	0.570174	BH	groupendo
sRNAaIR_84	-7.56741	-0.242014	0.188895	0.663838	0.852329	BH	groupendo
sRNAaIR_85	-7.56741	-0.242014	0.188895	0.663838	0.852329	BH	groupendo
sRNAaIR_86	-8.45486	0.0388995	0.00367929	0.951632	0.978901	BH	groupendo
sRNAaIR_87	-8.22867	-0.873112	1.90035	0.16804	0.456133	BH	groupendo
sRNAaIR_88	-6.84685	-0.179418	0.128957	0.719516	0.876475	BH	groupendo
sRNAaIR_89	-10.5967	-1.1828	1.63424	0.201117	0.498318	BH	groupendo
sRNAaIR_9	-7.92479	-1.73861	8.21722	0.00414948	0.0605394	BH	groupendo
sRNAaIR_90	-11.0775	-0.224727	0.0598192	0.806782	0.919125	BH	groupendo
sRNAaIR_91	-7.71634	-0.371797	0.435239	0.509429	0.747198	BH	groupendo
sRNAaIR_92	-9.14322	-1.32768	3.10252	0.0781714	0.322108	BH	groupendo
sRNAaIR_93	-10.723	-0.644994	0.611475	0.434233	0.706647	BH	groupendo
sRNAaIR_94	-9.58772	-0.156253	0.0413198	0.838922	0.93615	BH	groupendo
sRNAaIR_95	-9.01418	-1.10795	2.45461	0.117181	0.389642	BH	groupendo
sRNAaIR_97	-8.505	-0.221512	0.114771	0.734776	0.879831	BH	groupendo
sRNAaIR_98	-10.2398	-0.955711	1.00874	0.315204	0.599127	BH	groupendo
sRNAaIR_99	-10.8905	-1.60921	2.93457	0.0867016	0.339662	BH	groupendo

## Sheet: SummarysRNA associated IRs Endo
	sRNAaIR Name	table.logConc	table.logFC	table.LR	table.P.Value	table.adj.P.Val	adjust.method	comparison		Summary
sRNA115	sRNAaIR__115	-9.27012	-3.78002	15.8433	6.88095e-05	0.00386599	BH	groupendo
sRNA120	sRNAaIR__120	-9.93657	-2.85254	9.90479	0.00164849	0.0345598	BH	groupendo		Adj.P.Value<0.05	16
sRNA10	sRNAaIR__10	-10.2066	-2.85014	9.59369	0.00195248	0.0385888	BH	groupendo		logFC<-1.4	10
sRNA5	sRNAaIR__5	-10.6788	-2.81248	8.95579	0.00276592	0.046117	BH	groupendo		logFC>1.4	6
sRNA100	sRNAaIR__100	-9.2243	-2.51032	10.4535	0.00122418	0.0283334	BH	groupendo
sRNA103	sRNAaIR__103	-9.57231	-2.43409	9.10482	0.00254937	0.0443993	BH	groupendo
sRNA106	sRNAaIR__106	-6.91659	-2.43361	19.16	1.20208e-05	0.00100688	BH	groupendo		Non detected sRNA
sRNA135	sRNAaIR__135	-8.20162	-2.18378	11.0716	0.000876607	0.0226758	BH	groupendo
sRNA105	sRNAaIR__105	-7.12867	-1.6187	9.50656	0.00204739	0.0394254	BH	groupendo
sRNA102	sRNAaIR__102	-7.05638	-1.55172	8.84195	0.00294384	0.0479465	BH	groupendo
sRNA298	sRNAaIR__298	-8.80862	2.10506	9.54756	0.00200216	0.039131	BH	groupendo
sRNA263	sRNAaIR__263	-7.22197	2.19946	14.1644	0.00016751	0.00683048	BH	groupendo
sRNA387	sRNAaIR__387	-8.8781	2.27865	10.4695	0.00121359	0.0283334	BH	groupendo
sRNA289	sRNAaIR__289	-9.36112	2.27935	8.94712	0.00277908	0.046117	BH	groupendo
sRNA49	sRNAaIR__49	-10.6157	2.63552	8.72148	0.00314483	0.04964	BH	groupendo
sRNA372	sRNAaIR__372	-8.48332	3.50921	12.661	0.000373361	0.0121619	BH	groupendo

## Sheet: sRNAs
source	sRNA_id	sRNA_length	upstream_gene	downstream_gene	down_sRNA_up	normalized_sum_coverages_plus_minus_stranded	sRNAaIR_ Name	IR Length	table.logFC	table.adj.P.Val	comparison	table.logFC	table.adj.P.Val	comparison		Legend
mRNA+	sRNA03272_mRNA+	160	NMA0144	NMA0145	---	217030	sRNAaIR__115	229	-3.78002	0.00386599	groupendo					IR with a length lower than 169 bp are not taken into account because the probability to be hit by the transposon is lower than 5%.
mRNA-	sRNA02317_mRNA-	68	NMA0168	NMA0169	--+	13431.1	sRNAaIR__120	235	-2.85254	0.0345598	groupendo
mRNA-	sRNA02085_mRNA-	45	NMA0010	NMA0011	---	1353.55	sRNAaIR__10	281	-2.85014	0.0385888	groupendo
mRNA-	sRNA02092_mRNA-	42	NMA0014	NMA0015	---	869.858	sRNAaIR__100	389	-2.51032	0.0283334	groupendo
mRNA-	sRNA02130_mRNA-	43	NMA0048	NMA0049	+--	2888.13	sRNAaIR__103	939	-2.43409	0.0443993	groupendo	-2.69805	0.0348185	groupepi
mRNA+	sRNA03189_mRNA+	78	NMA0059	NMA0060	---	1.46991e+07	sRNAaIR__106	514	-2.43361	0.00100688	groupendo	-3.07944	0.000195365	groupepi
mRNA+	sRNA03487_mRNA+	81	NMA0264	NMA0265	---	479288	sRNAaIR__135	1167	-2.18378	0.0226758	groupendo	-3.62616	0.000591299	groupepi
mRNA+	sRNA03184_mRNA+	131	NMA0057	NMA0059	+--	1769.33	sRNAaIR__105	546	-1.6187	0.0394254	groupendo	-2.76736	0.000607459	groupepi
mRNA-	sRNA02129_mRNA-	47	NMA0046	NMA0047	--+	1132.43	sRNAaIR__102	425	-1.55172	0.0479465	groupendo	-2.51571	0.00177163	groupepi
mRNA+	sRNA01798_mRNA+	73	NMA1217	NMA1218	++-	309.305	sRNAaIR__298	264	2.10506	0.039131	groupendo
mRNA-	sRNA01073_mRNA-	65	NMA0986	NMA0987	+++	15184	sRNAaIR__263	250	2.19946	0.00683048	groupendo
mRNA-	sRNA01762_mRNA-	56	NMA1768	NMA1769	+++	8342.02	sRNAaIR__387	103	2.27865	0.0283334	groupendo
mRNA+	sRNA01730_mRNA+	50	NMA1173	NMA1174	+++	590.748	sRNAaIR__289	603	2.27935	0.046117	groupendo
mRNA-	sRNA03417_mRNA-	41	NMA1325	NMA1328	+-+	5975.48	sRNAaIR__49	1077	NA	NA	groupendo	NA	NA	groupepi
mRNA-	sRNA03799_mRNA-	37	NMA1703	NMA1704	--+	9916.13	sRNAaIR__372	216	3.50921	0.0121619	groupendo
mRNA+	sRNA04560_mRNA+	71	NMA1166	NMA1167	--+	117.963	sRNAaIR__288	409
mRNA+	sRNA05271_mRNA+	56	NMA1738	NMA1739	+--	350.722	sRNAaIR__380	1553
mRNA+	sRNA03414_mRNA+	114	NMA0220	NMA0221	+--	1638.2	sRNAaIR__128	1755
mRNA+	sRNA01823_mRNA+	181	NMA1251	NMA1252	-+-	353.969	sRNAaIR__302	597
mRNA+	sRNA03832_mRNA+	73	NMA0531	NMA0532	--+	448.362	sRNAaIR__177	649
mRNA-	sRNA04188_mRNA-	49	NMA2025	NMA2026	---	3958.56	sRNAaIR__425	2118
mRNA+	sRNA05095_mRNA+	54	NMA1638	NMA1639	---	695.982	sRNAaIR__357	154
mRNA+	sRNA05664_mRNA+	46	NMA1974	NMA1975	---	191.022	sRNAaIR__418	100
mRNA-	sRNA01787_mRNA-	70	NMA1791	NMA1792	+++	40790.3	sRNAaIR__390	1014				2.5161	0.0348185	groupepi
mRNA+	sRNA05966_mRNA+	41	NMA2185	NMA2186	---	769.655	sRNAaIR__453	119
mRNA+	sRNA04324_mRNA+	31	NMA0925	NMA0927	---	97.4471	sRNAaIR__248	190
mRNA-	sRNA02459_mRNA-	156	NMA0262	NMA0263	---	10568.6	sRNAaIR__134	1185
mRNA+	sRNA05683_mRNA+	61	NMA1989	NMA1990	---	142.97	sRNAaIR__420	321
mRNA-	sRNA02855_mRNA-	122	NMA0646	NMA0647	---	13052	sRNAaIR__202	643
mRNA-	sRNA04260_mRNA-	49	NMA2060	NMA2061	---	2598.23	sRNAaIR__430	112
mRNA+	sRNA05454_mRNA+	59	NMA1887	NMA1888	+-+	351.27	sRNAaIR__400	179
mRNA-	sRNA03605_mRNA-	102	NMA1527	NMA1528	--+	8933.14	sRNAaIR__337	357
mRNA-	sRNA04502_mRNA-	117	NMA2205	NMA2206	+--	5361.73	sRNAaIR__458	1233
mRNA-	sRNA00495_mRNA-	48	NMA0472	NMA0473	+++	4640.51	sRNAaIR__165	92
mRNA+	sRNA03930_mRNA+	85	NMA0608	NMA0609	---	703.277	sRNAaIR__79	2236
mRNA-	sRNA00241_mRNA-	51	NMA0292	NMA0293	+++	31261.6	sRNAaIR__139	631
mRNA-	sRNA00704_mRNA-	54	NMA0622	NMA0623	+++	13355.9	sRNAaIR__198	1186
mRNA-	sRNA00034_mRNA-	63	NMA0070	NMA0071	-++	12728.3	sRNAaIR__107	493
mRNA+	sRNA04770_mRNA+	108	NMA1372	NMA1373	---	466.251	sRNAaIR__322	326
mRNA+	sRNA04684_mRNA+	50	NMA1294	NMA1295	---	10865.1	sRNAaIR__310	200
mRNA-	sRNA02532_mRNA-	89	NMA0328	NMA0329	---	31334.4	sRNAaIR__143	200
mRNA-	sRNA00458_mRNA-	43	NMA0425	NMA0427	-++	3377.26	sRNAaIR__159	626
mRNA-	sRNA00237_mRNA-	118	NMA0291	NMA0292	+++	7061.23	sRNAaIR__138	588
mRNA+	sRNA01348_mRNA+	60	NMA0905	NMA0906	-++	3414.75	sRNAaIR__246	2071				1.78931	0.016744	groupepi
mRNA-	sRNA04102_mRNA-	83	NMA1972	NMA1973	--+	1899.93	sRNAaIR__417	288
mRNA+	sRNA01049_mRNA+	113	NMA0697	NMA0698	+++	808.314	sRNAaIR__211	381
mRNA+	sRNA05455_mRNA+	89	NMA1888	NMA1890	+-+	1077.81	sRNAaIR__401	2745
mRNA-	sRNA02717_mRNA-	33	NMA0538	NMA0540	---	3821.18	sRNAaIR__180	249
mRNA+	sRNA04141_mRNA+	28	NMA0767	NMA0768	--+	306.29	sRNAaIR__226	999
mRNA-	sRNA00404_mRNA-	34	NMA0397	NMA0398	++-	1120.99	sRNAaIR__155	1779
mRNA+	sRNA05499_mRNA+	40	NMA1909	NMA1911	---	1765.1	sRNAaIR__404	125
mRNA+	sRNA03223_mRNA+	27	NMA0077	NMA0078	---	110.636	sRNAaIR__109	95
mRNA-	sRNA03405_mRNA-	75	NMA1280	NMA1281	--+	1381.34	sRNAaIR__308	242
mRNA+	sRNA05281_mRNA+	132	NMA1740	NMA1741	---	2144.06	sRNAaIR__381	2540
mRNA+	sRNA00638_mRNA+	75	NMA0473	NMA0474	++-	1098.76	sRNAaIR__166	587
mRNA+	sRNA04572_mRNA+	35	NMA1177	NMA1179	--+	1135.85	sRNAaIR__290	289
mRNA+	sRNA02607_mRNA+	77	NMA1814	NMA1815	+++	533829	sRNAaIR__396	1513				2.28173	0.0139281	groupepi
mRNA-	sRNA01208_mRNA-	32	NMA1112	NMA1113	+++	12493.2	sRNAaIR__275	75
mRNA+	sRNA03257_mRNA+	32	NMA0129	NMA0131	---	5358.77	sRNAaIR__113	218
mRNA+	sRNA04282_mRNA+	43	NMA0892	NMA0894	---	242.65	sRNAaIR__244	208
mRNA+	sRNA03156_mRNA+	204	NMA0036	NMA0037	---	859.654	sRNAaIR__101	253
mRNA+	sRNA00468_mRNA+	55	NMA0402	NMA0403	-+-	211.188	sRNAaIR__157	1407
mRNA-	sRNA01790_mRNA-	49	NMA1794	NMA1795	+++	86621.1	sRNAaIR__391	237
mRNA-	sRNA02900_mRNA-	72	NMA0677	NMA0679	--+	3154.82	sRNAaIR__209	367
mRNA+	sRNA03996_mRNA+	191	NMA0648	NMA0650	---	9726.05	sRNAaIR__203	1161
mRNA+	sRNA03539_mRNA+	158	NMA0296	NMA0298	--+	818.309	sRNAaIR__140	564
mRNA-	sRNA03693_mRNA-	48	NMA1618	NMA1620	---	845.669	sRNAaIR__354	223
mRNA-	sRNA03728_mRNA-	157	NMA1642	NMA1643	---	1931.34	sRNAaIR__359	3013
mRNA-	sRNA02270_mRNA-	44	NMA0146	NMA0147	---	47122	sRNAaIR__116	100
mRNA-	sRNA00463_mRNA-	104	NMA0445	NMA0447	-++	8586.28	sRNAaIR__89	463
mRNA+	sRNA04628_mRNA+	96	NMA1242	NMA1243	---	77.5602	sRNAaIR__301	313
mRNA-	sRNA01281_mRNA-	105	NMA1160	NMA1161	++-	8771.75	sRNAaIR__287	1427
mRNA-	sRNA00643_mRNA-	131	NMA0576	NMA0577	-+-	28673.4	sRNAaIR__81	1037
mRNA-	sRNA02552_mRNA-	168	NMA0361	NMA0362	---	3107.6	sRNAaIR__147	213
mRNA-	sRNA02841_mRNA-	46	NMA0638	NMA0639	---	4077.64	sRNAaIR__201	77
mRNA+	sRNA05717_mRNA+	61	NMA2023	NMA2024	+--	205.467	sRNAaIR__424	2126
mRNA-	sRNA04020_mRNA-	32	NMA1911	NMA1912	---	973.1	sRNAaIR__405	280
mRNA-	sRNA00861_mRNA-	118	NMA0760	NMA0761	+++	2180.57	sRNAaIR__225	326
mRNA-	sRNA02462_mRNA-	27	NMA0263	NMA0264	---	405827	sRNAaIR__3	926				-1.96199	0.0405182	groupepi
mRNA+	sRNA05822_mRNA+	39	NMA2084	NMA2085	+--	122.935	sRNAaIR__435	1226
mRNA-	sRNA01210_mRNA-	76	NMA1113	NMA1114	+++	1848.75	sRNAaIR__276	261
mRNA+	sRNA01595_mRNA+	42	NMA1098	NMA1100	-+-	145.769	sRNAaIR__272	377
mRNA+	sRNA01611_mRNA+	31	NMA1110	NMA1111	++-	1232.23	sRNAaIR__274	1309				1.64921	0.0215184	groupepi
mRNA-	sRNA01288_mRNA-	45	NMA1179	NMA1181	+++	2288.59	sRNAaIR__291	65
mRNA-	sRNA02638_mRNA-	38	NMA0453	NMA0454	---	5535.49	sRNAaIR__162	1861
mRNA+	sRNA05762_mRNA+	103	NMA2041	NMA2043	--+	304.834	sRNAaIR__426	1843
mRNA+	sRNA00647_mRNA+	61	NMA0475	NMA0476	-++	4755.32	sRNAaIR__167	1267
mRNA-	sRNA00585_mRNA-	46	NMA0523	NMA0524	+++	4813.36	sRNAaIR__176	64
mRNA-	sRNA03653_mRNA-	37	NMA1574	NMA1575	---	4887.89	sRNAaIR__345	1212
mRNA+	sRNA02614_mRNA+	95	NMA1817	NMA1818	+++	728.162	sRNAaIR__397	1301
mRNA+	sRNA05830_mRNA+	78	NMA2087	NMA2088	---	390.799	sRNAaIR__437	310
mRNA+	sRNA01644_mRNA+	78	NMA1124	NMA1126	-++	45.0894	sRNAaIR__280	307
mRNA-	sRNA03448_mRNA-	47	NMA1361	NMA1362	---	3069.92	sRNAaIR__319	172
mRNA+	sRNA00238_mRNA+	136	NMA0219	NMA0220	+++	1119.82	sRNAaIR__127	285				-2.39642	0.0234949	groupepi
mRNA-	sRNA04088_mRNA-	47	NMA1954	NMA1955	---	8755.06	sRNAaIR__412	297
mRNA+	sRNA04522_mRNA+	67	NMA1121	NMA1122	--+	1943.19	sRNAaIR__279	281
mRNA+	sRNA05619_mRNA+	45	NMA1949	NMA1950	---	1245.41	sRNAaIR__411	129				3.71716	0.00760768	groupepi
mRNA-	sRNA00074_mRNA-	39	NMA0082	NMA0083	+++	3363.93	sRNAaIR__111	55
mRNA-	sRNA02812_mRNA-	58	NMA0609	NMA0611	---	76339.4	sRNAaIR__192	929
mRNA+	sRNA04462_mRNA+	67	NMA1075	NMA1077	---	1236.7	sRNAaIR__269	319
mRNA+	sRNA03417_mRNA+	87	NMA0221	NMA0222	--+	143.397	sRNAaIR__129	476
mRNA-	sRNA03287_mRNA-	26	NMA1115	NMA1116	---	1794.7	sRNAaIR__278	1161				1.61606	0.0215184	groupepi
mRNA+	sRNA03741_mRNA+	76	NMA0462	NMA0463	---	2010.87	sRNAaIR__164	145
mRNA-	sRNA02086_mRNA-	42	NMA0011	NMA0013	---	21746.6	sRNAaIR__99	285
mRNA-	sRNA03610_mRNA-	42	NMA1533	NMA1534	+--	6265.19	sRNAaIR__338	787
mRNA-	sRNA01020_mRNA-	35	NMA0955	NMA0956	+++	7390.2	sRNAaIR__254	42
mRNA-	sRNA00677_mRNA-	41	NMA0617	NMA0618	+++	5454.77	sRNAaIR__195	114
mRNA+	sRNA03422_mRNA+	38	NMA0222	NMA0224	+--	869276	sRNAaIR__130	911
mRNA+	sRNA00662_mRNA+	56	NMA0477	NMA0478	-+-	21492.3	sRNAaIR__168	1384
mRNA+	sRNA00750_mRNA+	39	NMA0528	NMA0529	-++	3051.95	sRNAaIR__86	208
mRNA+	sRNA00992_mRNA+	106	NMA0675	NMA0676	++-	2136.81	sRNAaIR__208	1258
mRNA+	sRNA05169_mRNA+	74	NMA1674	NMA1675	---	512.018	sRNAaIR__365	909
mRNA-	sRNA02612_mRNA-	49	NMA0442	NMA0444	---	11383.2	sRNAaIR__160	233
mRNA+	sRNA00426_mRNA+	22	NMA0358	NMA0361	++-	3148.93	sRNAaIR__93	762
mRNA-	sRNA00960_mRNA-	46	NMA0909	NMA0911	-++	2161.98	sRNAaIR__247	558
mRNA-	sRNA02526_mRNA-	34	NMA0326	NMA0327	---	4675.73	sRNAaIR__141	322				-2.24905	0.0417743	groupepi
mRNA-	sRNA02732_mRNA-	97	NMA0565	NMA0569	---	43818.1	sRNAaIR__183	898
mRNA-	sRNA03576_mRNA-	33	NMA1497	NMA1498	---	26420.3	sRNAaIR__332	197
mRNA-	sRNA00277_mRNA-	33	NMA0331	NMA0333	+++	6176.02	sRNAaIR__144	536
mRNA-	sRNA03113_mRNA-	31	NMA0884	NMA0885	+--	756.008	sRNAaIR__243	365
mRNA+	sRNA03632_mRNA+	39	NMA0398	NMA0400	---	124156	sRNAaIR__156	1244
mRNA+	sRNA04063_mRNA+	71	NMA0712	NMA0714	--+	185.192	sRNAaIR__18	589
mRNA-	sRNA00132_mRNA-	33	NMA0177	NMA0178	+++	12751.2	sRNAaIR__122	309				-2.23165	0.0276591	groupepi
mRNA+	sRNA04366_mRNA+	59	NMA0975	NMA0976	+--	284.912	sRNAaIR__261	264
mRNA-	sRNA00951_mRNA-	28	NMA0903	NMA0904	+++	1507.52	sRNAaIR__245	184
mRNA-	sRNA04276_mRNA-	46	NMA2063	NMA2064	---	1102.77	sRNAaIR__431	143
mRNA+	sRNA01512_mRNA+	63	NMA1032	NMA1033	+++	1323.27	sRNAaIR__267	525
mRNA+	sRNA05827_mRNA+	83	NMA2085	NMA2086	---	399.131	sRNAaIR__436	951
mRNA-	sRNA01674_mRNA-	45	NMA1697	NMA1698	-++	24139.1	sRNAaIR__370	475
mRNA-	sRNA03498_mRNA-	68	NMA1403	NMA1405	--+	2922.2	sRNAaIR__324	205
mRNA+	sRNA04935_mRNA+	53	NMA1506	NMA1507	--+	399.08	sRNAaIR__333	177
mRNA+	sRNA05385_mRNA+	87	NMA1820	NMA1821	---	396.383	sRNAaIR__398	259
mRNA-	sRNA02164_mRNA-	22	NMA0075	NMA0076	+--	2568.36	sRNAaIR__108	947				-2.30407	0.00536093	groupepi
mRNA+	sRNA03596_mRNA+	189	NMA0362	NMA0363	---	894.448	sRNAaIR__148	421
mRNA-	sRNA03038_mRNA-	54	NMA0820	NMA0822	---	20643.8	sRNAaIR__236	1220
mRNA+	sRNA05836_mRNA+	132	NMA2089	NMA2090	--+	2744.64	sRNAaIR__439	304
mRNA-	sRNA04463_mRNA-	51	NMA2175	NMA2176	---	27714.2	sRNAaIR__452	1428
mRNA+	sRNA01742_mRNA+	77	NMA1182	NMA1185	+++	18666.5	sRNAaIR__292	612
mRNA-	sRNA00635_mRNA-	136	NMA0573	NMA0575	++-	4230.51	sRNAaIR__186	414
mRNA+	sRNA05639_mRNA+	45	NMA1961	NMA1962	+--	481.883	sRNAaIR__414	171
mRNA+	sRNA01862_mRNA+	32	NMA1270	NMA1272	+++	686.713	sRNAaIR__307	199
mRNA-	sRNA03845_mRNA-	41	NMA1729	NMA1730	+--	9272.47	sRNAaIR__378	833
mRNA-	sRNA03551_mRNA-	31	NMA1472	NMA1473	---	3526.26	sRNAaIR__52	124
mRNA+	sRNA03712_mRNA+	38	NMA0452	NMA0453	---	741.724	sRNAaIR__161	697
mRNA-	sRNA02344_mRNA-	47	NMA0193	NMA0194	---	5518.12	sRNAaIR__125	30
mRNA-	sRNA00126_mRNA-	76	NMA0175	NMA0177	-++	6243.31	sRNAaIR__121	259
mRNA+	sRNA03471_mRNA+	69	NMA0258	NMA0259	---	1.15949e+06	sRNAaIR__2	515				-1.89756	0.0319531	groupepi
mRNA-	sRNA01684_mRNA-	113	NMA1698	NMA1700	+++	16157.2	sRNAaIR__371	1736
mRNA-	sRNA01346_mRNA-	71	NMA1300	NMA1301	+++	2919.97	sRNAaIR__312	114
mRNA-	sRNA01389_mRNA-	40	NMA1369	NMA1370	+++	1691.56	sRNAaIR__320	269
mRNA-	sRNA00099_mRNA-	56	NMA0090	NMA0091	+++	1852.72	sRNAaIR__112	356
mRNA-	sRNA01501_mRNA-	43	NMA1508	NMA1509	+++	6304.01	sRNAaIR__53	543
mRNA+	sRNA00118_mRNA+	77	NMA0078	NMA0079	-++	26256.3	sRNAaIR__110	409				-2.14074	0.0144986	groupepi
mRNA+	sRNA01074_mRNA+	129	NMA0718	NMA0719	++-	9542.64	sRNAaIR__216	506
mRNA-	sRNA01877_mRNA-	116	NMA1932	NMA1933	+++	4935.27	sRNAaIR__409	274
mRNA+	sRNA02780_mRNA+	44	NMA1966	NMA1968	++-	366.015	sRNAaIR__415	377
mRNA+	sRNA05248_mRNA+	59	NMA1718	NMA1719	+--	1793.05	sRNAaIR__63	513
mRNA+	sRNA05175_mRNA+	32	NMA1676	NMA1677	--+	122.045	sRNAaIR__366	626
mRNA-	sRNA03343_mRNA-	125	NMA1200	NMA1201	---	62187.3	sRNAaIR__296	1869
mRNA+	sRNA02301_mRNA+	31	NMA1636	NMA1638	++-	248.701	sRNAaIR__356	417
mRNA+	sRNA01213_mRNA+	73	NMA0815	NMA0816	+++	1026.04	sRNAaIR__234	380
mRNA-	sRNA00224_mRNA-	91	NMA0281	NMA0282	+++	3289.23	sRNAaIR__137	263
mRNA+	sRNA04712_mRNA+	67	NMA1331	NMA1332	---	11648.6	sRNAaIR__314	441
mRNA+	sRNA01006_mRNA+	50	NMA0683	NMA0684	+++	400.024	sRNAaIR__210	725
mRNA+	sRNA01433_mRNA+	62	NMA0974	NMA0975	+++	339.519	sRNAaIR__260	586				1.75289	0.0137289	groupepi
mRNA-	sRNA00287_mRNA-	49	NMA0344A	NMA0345	+++	11160.9	sRNAaIR__145	320
mRNA-	sRNA00907_mRNA-	35	NMA0852	NMA0853	-++	307531	sRNAaIR__24	598
mRNA+	sRNA05195_mRNA+	102	NMA1696	NMA1697	---	2348.94	sRNAaIR__369	663
mRNA+	sRNA01852_mRNA+	135	NMA1263	NMA1264	++-	2057.21	sRNAaIR__47	655
mRNA-	sRNA00798_mRNA-	24	NMA0714	NMA0715	+++	3892.2	sRNAaIR__215	290
mRNA-	sRNA01294_mRNA-	46	NMA1187	NMA1188	+++	8363.96	sRNAaIR__293	307
mRNA+	sRNA03275_mRNA+	63	NMA0149	NMA0150	---	193416	sRNAaIR__118	416
mRNA+	sRNA00847_mRNA+	144	NMA0590	NMA0592	-++	1176.06	sRNAaIR__189	832
mRNA-	sRNA00852_mRNA-	42	NMA0758	NMA0759	+++	4992.34	sRNAaIR__224	162
mRNA-	sRNA03619_mRNA-	60	NMA1545	NMA1546	---	4202.88	sRNAaIR__340	328
mRNA+	sRNA05850_mRNA+	22	NMA2098	NMA2099	---	4224.08	sRNAaIR__440	232
mRNA-	sRNA04486_mRNA-	70	NMA2192	NMA2193	---	656414	sRNAaIR__456	197
mRNA-	sRNA03191_mRNA-	56	NMA0977	NMA0978	---	5708.03	sRNAaIR__262	144
mRNA+	sRNA05697_mRNA+	77	NMA2005	NMA2006	+--	176086	sRNAaIR__41	717
mRNA-	sRNA00693_mRNA-	69	NMA0621	NMA0622	+++	57383.7	sRNAaIR__197	141
mRNA-	sRNA04386_mRNA-	32	NMA2130	NMA2131	+--	90982.5	sRNAaIR__445	590
mRNA+	sRNA00683_mRNA+	24	NMA0495	NMA0496	+++	19771.7	sRNAaIR__169	302
mRNA-	sRNA00357_mRNA-	46	NMA0375	NMA0376	+++	7389.86	sRNAaIR__151	54
mRNA-	sRNA01597_mRNA-	71	NMA1611	NMA1612	++-	2783.09	sRNAaIR__353	256
mRNA-	sRNA02968_mRNA-	55	NMA0752	NMA0753	---	2034.29	sRNAaIR__222	347
mRNA+	sRNA01677_mRNA+	40	NMA1150	NMA1151	+++	138746	sRNAaIR__39	364
mRNA+	sRNA02318_mRNA+	34	NMA1641	NMA1642	-+-	1162.91	sRNAaIR__358	612
mRNA-	sRNA03745_mRNA-	47	NMA1668	NMA1669	--+	9542.23	sRNAaIR__363	526
mRNA-	sRNA01602_mRNA-	49	NMA1633	NMA1634	-++	17218.5	sRNAaIR__355	365
mRNA+	sRNA04660_mRNA+	24	NMA1259	NMA1260	---	1334.23	sRNAaIR__305	245
mRNA+	sRNA05833_mRNA+	46	NMA2088	NMA2089	---	1690.63	sRNAaIR__438	228
mRNA-	sRNA01027_mRNA-	36	NMA0962	NMA0963	-++	1863.73	sRNAaIR__256	257
mRNA+	sRNA00698_mRNA+	49	NMA0503	NMA0504	-++	220942	sRNAaIR__173	529
mRNA-	sRNA02398_mRNA-	34	NMA0239	NMA0240	+--	3097.61	sRNAaIR__132	51
mRNA+	sRNA01306_mRNA+	53	NMA0878	NMA0879	+++	1.8804e+06	sRNAaIR__242	579
mRNA-	sRNA01797_mRNA-	68	NMA1797	NMA1798	+++	4325.3	sRNAaIR__392	302
mRNA-	sRNA00898_mRNA-	52	NMA0830	NMA0831	+++	3007.13	sRNAaIR__237	272
mRNA-	sRNA02765_mRNA-	39	NMA0597	NMA0599	--+	17576.9	sRNAaIR__190	355
mRNA-	sRNA02924_mRNA-	46	NMA0721	NMA0722	+--	68842.2	sRNAaIR__217	167
mRNA-	sRNA02749_mRNA-	31	NMA0585	NMA0586	---	1017.54	sRNAaIR__187	139
mRNA+	sRNA04353_mRNA+	143	NMA0966	NMA0967	+--	14449.8	sRNAaIR__257	473				1.50479	0.0257324	groupepi
mRNA-	sRNA03834_mRNA-	35	NMA1721	NMA1722	---	1860.67	sRNAaIR__375	68
mRNA-	sRNA03568_mRNA-	30	NMA1483	NMA1485	--+	3338.91	sRNAaIR__330	333
mRNA-	sRNA00215_mRNA-	85	NMA0277	NMA0279	++-	593558	sRNAaIR__136	417				-1.84449	0.0170792	groupepi
mRNA+	sRNA05362_mRNA+	188	NMA1808	NMA1809	---	2656.61	sRNAaIR__394	297
mRNA-	sRNA03661_mRNA-	73	NMA1575	NMA1576	--+	3952.53	sRNAaIR__346	196
mRNA-	sRNA01610_mRNA-	34	NMA1634	NMA1635	+++	86683.4	sRNAaIR__60	574
mRNA+	sRNA01389_mRNA+	26	NMA0939	NMA0940	+++	1663.92	sRNAaIR__252	329
mRNA+	sRNA05063_mRNA+	32	NMA1609	NMA1610	--+	6086.03	sRNAaIR__351	617
mRNA-	sRNA04362_mRNA-	77	NMA2103	NMA2105	---	116504	sRNAaIR__441	820
mRNA-	sRNA03265_mRNA-	67	NMA1063	NMA1064	---	4644.94	sRNAaIR__268	153
mRNA+	sRNA04154_mRNA+	45	NMA0772	NMA0773	--+	10216.5	sRNAaIR__228	215
mRNA-	sRNA03029_mRNA-	58	NMA0808	NMA0810	---	6292.27	sRNAaIR__231	362
mRNA-	sRNA01409_mRNA-	41	NMA1409	NMA1410	+++	3382.59	sRNAaIR__325	71				2.61929	0.0102373	groupepi
mRNA-	sRNA00876_mRNA-	84	NMA0813	NMA0815	+++	17684.1	sRNAaIR__233	222
mRNA+	sRNA05794_mRNA+	42	NMA2075	NMA2076	--+	8774.74	sRNAaIR__433	278
mRNA-	sRNA02340_mRNA-	53	NMA0188	NMA0189	---	2238.92	sRNAaIR__124	105
mRNA+	sRNA00710_mRNA+	52	NMA0511	NMA0512	+++	9591.26	sRNAaIR__174	578
mRNA+	sRNA03867_mRNA+	46	NMA0557	NMA0559	--+	143.712	sRNAaIR__182	269
mRNA-	sRNA03687_mRNA-	61	NMA1608	NMA1609	---	3858.23	sRNAaIR__350	279
mRNA+	sRNA05652_mRNA+	47	NMA1970	NMA1971	--+	4356.4	sRNAaIR__416	407
mRNA-	sRNA01357_mRNA-	43	NMA1340	NMA1341	+++	2678.29	sRNAaIR__315	322
mRNA+	sRNA06039_mRNA+	41	NMA2196	NMA2197	--+	68.9774	sRNAaIR__457	107
mRNA-	sRNA04178_mRNA-	38	NMA2021	NMA2022	---	27714.2	sRNAaIR__423	78
mRNA-	sRNA01800_mRNA-	54	NMA1801	NMA1802	-++	3185.93	sRNAaIR__393	301
mRNA+	sRNA04058_mRNA+	24	NMA0710	NMA0711	---	2374.03	sRNAaIR__214	137
mRNA-	sRNA00871_mRNA-	71	NMA0811	NMA0812	+++	28551.1	sRNAaIR__232	208
mRNA+	sRNA04117_mRNA+	24	NMA0736	NMA0737	---	484.7	sRNAaIR__220	207
mRNA-	sRNA00634_mRNA-	46	NMA0572	NMA0573	+++	5371.24	sRNAaIR__185	79				-3.46589	0.0148723	groupepi
mRNA+	sRNA05316_mRNA+	86	NMA1766	NMA1767	--+	881804	sRNAaIR__65	1120
mRNA-	sRNA01537_mRNA-	33	NMA1553	NMA1554	-++	7649.19	sRNAaIR__342	693
mRNA+	sRNA05244_mRNA+	84	NMA1717	NMA1718	--+	4426.56	sRNAaIR__374	320
mRNA-	sRNA02015_mRNA-	49	NMA2163	NMA2164	+++	8605.37	sRNAaIR__450	338
mRNA+	sRNA05363_mRNA+	26	NMA1809	NMA1810	--+	2639.68	sRNAaIR__395	99
mRNA-	sRNA04473_mRNA-	39	NMA2186	NMA2187	---	4125.41	sRNAaIR__454	111
mRNA+	sRNA02202_mRNA+	69	NMA1562	NMA1563	+++	275.22	sRNAaIR__344	347
mRNA+	sRNA03599_mRNA+	74	NMA0365	NMA0367	--+	7444.97	sRNAaIR__149	286
mRNA+	sRNA05879_mRNA+	101	NMA2128	NMA2129	--+	9031.17	sRNAaIR__444	304
mRNA-	sRNA01200_mRNA-	46	NMA1105	NMA1106	+++	5005.58	sRNAaIR__273	308				1.71674	0.0178077	groupepi
mRNA+	sRNA04858_mRNA+	28	NMA1448	NMA1449	---	114.822	sRNAaIR__327	122
mRNA+	sRNA00906_mRNA+	146	NMA0620	NMA0621	+++	4151.18	sRNAaIR__196	262
mRNA-	sRNA00767_mRNA-	54	NMA0668	NMA0669	+++	8265.25	sRNAaIR__207	217
mRNA+	sRNA04693_mRNA+	60	NMA1315	NMA1318	+-+	63085.5	sRNAaIR__313	756
mRNA-	sRNA03928_mRNA-	46	NMA1764	NMA1765	---	16676.9	sRNAaIR__385	66				2.82077	0.00619023	groupepi
mRNA+	sRNA03269_mRNA+	22	NMA0142	NMA0143	---	5527.7	sRNAaIR__114	190
mRNA+	sRNA02448_mRNA+	53	NMA1707	NMA1708	+++	498.526	sRNAaIR__373	553
mRNA+	sRNA01404_mRNA+	76	NMA0952	NMA0954	++-	2.66754e+06	sRNAaIR__253	1117
mRNA-	sRNA04054_mRNA-	76	NMA1927	NMA1928	--+	1868.32	sRNAaIR__408	429
mRNA+	sRNA05783_mRNA+	47	NMA2057	NMA2058	---	9595.96	sRNAaIR__429	118
mRNA-	sRNA03326_mRNA-	36	NMA1192	NMA1193	+--	9362.07	sRNAaIR__294	44
mRNA+	sRNA01843_mRNA+	195	NMA1255	NMA1257	-++	10605.5	sRNAaIR__304	568
mRNA+	sRNA03854_mRNA+	86	NMA0551	NMA0552	--+	250.381	sRNAaIR__82	287
mRNA+	sRNA04581_mRNA+	57	NMA1199	NMA1200	---	33322.2	sRNAaIR__295	132
mRNA+	sRNA05709_mRNA+	28	NMA2018	NMA2019	---	5167.91	sRNAaIR__422	150
mRNA-	sRNA02910_mRNA-	36	NMA0708	NMA0709	---	1838.74	sRNAaIR__212	56
mRNA+	sRNA03842_mRNA+	42	NMA0535	NMA0536	---	209.704	sRNAaIR__179	137
mRNA-	sRNA00980_mRNA-	71	NMA0932	NMA0933	+++	26925.1	sRNAaIR__251	345
mRNA-	sRNA01844_mRNA-	25	NMA1890	NMA1891	++-	43872.2	sRNAaIR__402	203
mRNA+	sRNA02626_mRNA+	85	NMA1821	NMA1822	-+-	64736	sRNAaIR__399	347
mRNA-	sRNA03466_mRNA-	46	NMA1375	NMA1376	---	157792	sRNAaIR__50	323
mRNA+	sRNA03969_mRNA+	53	NMA0632	NMA0633	--+	4364.19	sRNAaIR__78	531
mRNA-	sRNA00440_mRNA-	30	NMA0422	NMA0423	+++	249168	sRNAaIR__158	5684
mRNA-	sRNA01952_mRNA-	23	NMA2076	NMA2077	++-	417193	sRNAaIR__434	574				1.85753	0.00919676	groupepi
mRNA+	sRNA05779_mRNA+	195	NMA2055	NMA2056	---	1751.77	sRNAaIR__427	622
mRNA-	sRNA04108_mRNA-	66	NMA1975	NMA1977	---	12331.1	sRNAaIR__71	204
mRNA+	sRNA03956_mRNA+	44	NMA0627	NMA0629	---	245514	sRNAaIR__199	1594
mRNA+	sRNA02387_mRNA+	76	NMA1665	NMA1666	-++	2.70183e+06	sRNAaIR__362	817
mRNA-	sRNA03315_mRNA-	42	NMA1134	NMA1135	---	1260.67	sRNAaIR__281	116
mRNA-	sRNA00343_mRNA-	45	NMA0373	NMA0374	-++	4510.13	sRNAaIR__150	165				-2.79685	0.0417743	groupepi
mRNA-	sRNA01635_mRNA-	25	NMA1656	NMA1657	+++	5532.59	sRNAaIR__361	79
mRNA+	sRNA02184_mRNA+	27	NMA1554	NMA1555	+++	11654	sRNAaIR__343	149				2.13814	0.0331622	groupepi
mRNA+	sRNA03784_mRNA+	142	NMA0502	NMA0503	---	85420.6	sRNAaIR__172	288
mRNA-	sRNA03896_mRNA-	36	NMA1751	NMA1753	---	31727.4	sRNAaIR__64	568
mRNA+	sRNA04199_mRNA+	63	NMA0807	NMA0808	---	3325.31	sRNAaIR__230	140				2.40709	0.00645391	groupepi
mRNA+	sRNA00843_mRNA+	43	NMA0587	NMA0588	-++	667.874	sRNAaIR__188	193
mRNA+	sRNA05302_mRNA+	30	NMA1750	NMA1751	---	1931.66	sRNAaIR__383	148
mRNA-	sRNA04443_mRNA-	73	NMA2159	NMA2160	---	71467.6	sRNAaIR__449	443
mRNA+	sRNA01687_mRNA+	185	NMA1157	NMA1158	-+-	19215.4	sRNAaIR__286	723
mRNA+	sRNA06027_mRNA+	138	NMA2187	NMA2189	---	236407	sRNAaIR__455	5799
mRNA-	sRNA01600_mRNA-	52	NMA1620	NMA1621	-+-	10951.2	sRNAaIR__56	799
mRNA+	sRNA00424_mRNA+	78	NMA0354	NMA0356	-++	1.14698e+06	sRNAaIR__146	714
mRNA-	sRNA03062_mRNA-	48	NMA0840	NMA0841	---	3946.92	sRNAaIR__240	130				-2.44572	0.0452429	groupepi
mRNA-	sRNA00632_mRNA-	40	NMA0571	NMA0572	+++	3755.31	sRNAaIR__184	101
mRNA+	sRNA04603_mRNA+	93	NMA1205	NMA1206	--+	48735.5	sRNAaIR__297	524
mRNA-	sRNA04035_mRNA-	27	NMA1915	NMA1916	--+	310238	sRNAaIR__406	5872
mRNA+	sRNA04907_mRNA+	124	NMA1488	NMA1490	---	13588.6	sRNAaIR__331	318
mRNA+	sRNA05909_mRNA+	49	NMA2152	NMA2153	---	1601.03	sRNAaIR__448	154
mRNA-	sRNA03452_mRNA-	92	NMA1370	NMA1371	+-+	1.17689e+06	sRNAaIR__321	989
mRNA-	sRNA00977_mRNA-	127	NMA0930	NMA0931	+++	69279.5	sRNAaIR__250	146
mRNA+	sRNA01252_mRNA+	31	NMA0831	NMA0832	+++	1263.45	sRNAaIR__238	132
mRNA-	sRNA00019_mRNA-	59	NMA0055	NMA0056	-++	6229.84	sRNAaIR__104	155				-3.23217	0.0451087	groupepi
mRNA+	sRNA05858_mRNA+	134	NMA2105	NMA2106	--+	75011.8	sRNAaIR__442	363
mRNA+	sRNA03395_mRNA+	138	NMA0211	NMA0213	---	235310	sRNAaIR__126	5799				-2.1152	0.0154411	groupepi
mRNA-	sRNA00610_mRNA-	76	NMA0545	NMA0546	-++	11049.2	sRNAaIR__181	147
mRNA-	sRNA03749_mRNA-	50	NMA1671	NMA1672	---	10092.8	sRNAaIR__364	371
mRNA-	sRNA04127_mRNA-	58	NMA1980	NMA1981	--+	5162.37	sRNAaIR__419	305
mRNA-	sRNA03881_mRNA-	38	NMA1747	NMA1748	---	2253.38	sRNAaIR__382	92
mRNA-	sRNA02310_mRNA-	36	NMA0163	NMA0164	---	2822.2	sRNAaIR__119	86
mRNA-	sRNA03230_mRNA-	41	NMA1018	NMA1019	---	4818.35	sRNAaIR__264	50
mRNA+	sRNA05578_mRNA+	24	NMA1918	NMA1919	---	10467.5	sRNAaIR__407	58
mRNA-	sRNA02905_mRNA-	40	NMA0707	NMA0708	+--	217278	sRNAaIR__17	677
mRNA-	sRNA02272_mRNA-	77	NMA0148	NMA0149	---	307504	sRNAaIR__117	196
mRNA+	sRNA02051_mRNA+	120	NMA1452	NMA1453	+++	599.8	sRNAaIR__328	174
mRNA+	sRNA05791_mRNA+	58	NMA2068	NMA2069	---	1636.85	sRNAaIR__432	127
mRNA+	sRNA04954_mRNA+	55	NMA1526	NMA1527	---	9487.22	sRNAaIR__336	204
mRNA-	sRNA03622_mRNA-	74	NMA1546	NMA1547	---	5379.12	sRNAaIR__341	119
mRNA-	sRNA00335_mRNA-	44	NMA0371	NMA0373	++-	5300.01	sRNAaIR__92	394
mRNA+	sRNA03453_mRNA+	24	NMA0244	NMA0245	--+	111.996	sRNAaIR__98	114
mRNA-	sRNA03611_mRNA-	38	NMA1537	NMA1538	---	86192.1	sRNAaIR__339	155
mRNA-	sRNA02932_mRNA-	50	NMA0725	NMA0726	---	2224.61	sRNAaIR__219	288
mRNA-	sRNA00383_mRNA-	54	NMA0386	NMA0387	++-	6885.91	sRNAaIR__153	205				-2.3168	0.048948	groupepi
mRNA-	sRNA04418_mRNA-	47	NMA2151	NMA2152	+--	17991	sRNAaIR__447	184
mRNA-	sRNA00970_mRNA-	33	NMA0928	NMA0929	-++	389808	sRNAaIR__249	308
mRNA+	sRNA03624_mRNA+	47	NMA0394	NMA0397	--+	4.04766e+06	sRNAaIR__154	597
mRNA+	sRNA04541_mRNA+	40	NMA1156	NMA1157	+--	117.544	sRNAaIR__285	165
mRNA-	sRNA03848_mRNA-	65	NMA1733	NMA1735	--+	17881.5	sRNAaIR__379	833
mRNA-	sRNA04235_mRNA-	31	NMA2056	NMA2057	---	8666.96	sRNAaIR__428	138
mRNA-	sRNA03945_mRNA-	97	NMA1778	NMA1779	---	537907	sRNAaIR__388	846
mRNA+	sRNA05931_mRNA+	103	NMA2166	NMA2168	---	4625.78	sRNAaIR__451	249
mRNA-	sRNA01757_mRNA-	50	NMA1767	NMA1768	+++	5230.06	sRNAaIR__386	78
mRNA+	sRNA02743_mRNA+	77	NMA1936	NMA1937	-+-	422582	sRNAaIR__410	424				1.90319	0.04472	groupepi
mRNA+	sRNA04619_mRNA+	134	NMA1234	NMA1237	+--	7.51098e+06	sRNAaIR__300	745
mRNA+	sRNA03922_mRNA+	157	NMA0604	NMA0605	---	41596.5	sRNAaIR__191	850
mRNA+	sRNA01116_mRNA+	22	NMA0738	NMA0739	+++	590.767	sRNAaIR__221	131
mRNA-	sRNA00866_mRNA-	67	NMA0769	NMA0772	-+-	8232.75	sRNAaIR__227	685
mRNA-	sRNA01595_mRNA-	74	NMA1610	NMA1611	+++	69677.1	sRNAaIR__352	180
mRNA+	sRNA05118_mRNA+	30	NMA1643	NMA1644	--+	1734.91	sRNAaIR__360	391
mRNA-	sRNA01098_mRNA-	96	NMA1022	NMA1023	-++	36461.5	sRNAaIR__265	334
mRNA+	sRNA01939_mRNA+	65	NMA1353	NMA1354	+++	1172.41	sRNAaIR__318	121
mRNA+	sRNA01887_mRNA+	33	NMA1293	NMA1294	-+-	25916.1	sRNAaIR__309	131
mRNA-	sRNA01310_mRNA-	80	NMA1224	NMA1225	-++	2343.07	sRNAaIR__299	137
mRNA-	sRNA01504_mRNA-	31	NMA1514	NMA1515	+++	26076.8	sRNAaIR__334	154
mRNA+	sRNA04349_mRNA+	23	NMA0961	NMA0962	---	22222.8	sRNAaIR__255	128
mRNA+	sRNA05257_mRNA+	77	NMA1727	NMA1728	---	162448	sRNAaIR__377	396
mRNA-	sRNA02990_mRNA-	118	NMA0773	NMA0774	+--	32201.3	sRNAaIR__229	396
mRNA-	sRNA01520_mRNA-	62	NMA1521	NMA1522	+++	6048.34	sRNAaIR__335	143
mRNA+	sRNA01623_mRNA+	75	NMA1114	NMA1115	++-	9.01028e+06	sRNAaIR__277	670
mRNA+	sRNA01142_mRNA+	160	NMA0756	NMA0758	-++	421783	sRNAaIR__223	505
mRNA-	sRNA00538_mRNA-	47	NMA0498	NMA0499	+++	3471.54	sRNAaIR__170	71
mRNA-	sRNA00888_mRNA-	42	NMA0818	NMA0819	+++	23757.4	sRNAaIR__235	125
mRNA+	sRNA04078_mRNA+	57	NMA0722	NMA0723	---	91.7951	sRNAaIR__218	268
mRNA+	sRNA02772_mRNA+	76	NMA1957	NMA1958	+++	1.52365e+06	sRNAaIR__413	197
mRNA+	sRNA01423_mRNA+	40	NMA0968	NMA0969	+++	12069.8	sRNAaIR__258	236
mRNA+	sRNA05307_mRNA+	72	NMA1756	NMA1757	---	3271.37	sRNAaIR__384	258
mRNA-	sRNA00918_mRNA-	69	NMA0869	NMA0870	+++	14913.2	sRNAaIR__241	221
mRNA-	sRNA03525_mRNA-	86	NMA1421	NMA1424	--+	59458.5	sRNAaIR__326	757
mRNA+	sRNA05083_mRNA+	68	NMA1628	NMA1630	---	38724.7	sRNAaIR__59	748
mRNA+	sRNA00938_mRNA+	60	NMA0631	NMA0632	-+-	2.70882e+06	sRNAaIR__200	277
mRNA+	sRNA03427_mRNA+	29	NMA0225	NMA0226	--+	172.496	sRNAaIR__131	332
mRNA-	sRNA03053_mRNA-	37	NMA0836	NMA0837	---	16421.7	sRNAaIR__239	106
mRNA-	sRNA04154_mRNA-	50	NMA2010	NMA2011	---	25655.7	sRNAaIR__421	264
mRNA+	sRNA05253_mRNA+	113	NMA1722	NMA1723	--+	94.6211	sRNAaIR__376	488
mRNA+	sRNA04056_mRNA+	27	NMA0709	NMA0710	---	6115.26	sRNAaIR__213	201
mRNA-	sRNA02700_mRNA-	35	NMA0533	NMA0534	---	13414.6	sRNAaIR__178	61
mRNA-	sRNA02686_mRNA-	71	NMA0501	NMA0502	---	69756	sRNAaIR__171	131
mRNA+	sRNA01860_mRNA+	173	NMA1268	NMA1270	-++	2108.46	sRNAaIR__306	485
mRNA+	sRNA01925_mRNA+	137	NMA1341	NMA1343	+++	6886.51	sRNAaIR__316	236
mRNA-	sRNA01260_mRNA-	30	NMA1149	NMA1150	+++	42813.2	sRNAaIR__284	99
mRNA-	sRNA00746_mRNA-	31	NMA0658	NMA0659	+++	4317.1	sRNAaIR__205	276
mRNA+	sRNA01581_mRNA+	77	NMA1092	NMA1093	+++	883566	sRNAaIR__271	421				1.37781	0.048948	groupepi
mRNA+	sRNA04314_mRNA+	31	NMA0917	NMA0918	---	2238.98	sRNAaIR__26	254
mRNA-	sRNA02528_mRNA-	33	NMA0327	NMA0328	---	80995.9	sRNAaIR__142	128
mRNA-	sRNA01152_mRNA-	33	NMA1087	NMA1088	-++	85071.9	sRNAaIR__270	382				1.64516	0.0250502	groupepi
mRNA-	sRNA01105_mRNA-	60	NMA1023	NMA1024	+++	7051.34	sRNAaIR__266	102				2.28213	0.0327175	groupepi
mRNA-	sRNA01048_mRNA-	131	NMA0973	NMA0974	+++	6491.79	sRNAaIR__259	193				2.36101	0.00525898	groupepi
mRNA-	sRNA01132_mRNA-	57	NMA1046	NMA1047	-++	138391	sRNAaIR__30	257
mRNA+	sRNA03306_mRNA+	42	NMA0183	NMA0184	---	1253.71	sRNAaIR__123	217
mRNA-	sRNA00576_mRNA-	43	NMA0521	NMA0522	+++	16428.1	sRNAaIR__175	76
mRNA+	sRNA00890_mRNA+	69	NMA0611	NMA0612	-++	1.40206e+06	sRNAaIR__193	364
mRNA+	sRNA05050_mRNA+	153	NMA1597	NMA1598	+-+	11578.1	sRNAaIR__349	262
mRNA-	sRNA01230_mRNA-	52	NMA1141	NMA1142	+++	5577.7	sRNAaIR__282	248				2.46123	7.2083e-05	groupepi
mRNA-	sRNA03949_mRNA-	41	NMA1782	NMA1783	--+	30976.7	sRNAaIR__389	128
mRNA+	sRNA05192_mRNA+	79	NMA1694	NMA1695	---	10862.2	sRNAaIR__368	367
mRNA+	sRNA00752_mRNA+	45	NMA0529	NMA0530	++-	58546.4	sRNAaIR__85	219
mRNA-	sRNA01374_mRNA-	42	NMA1349	NMA1350	+++	1455.16	sRNAaIR__317	97
mRNA+	sRNA00612_mRNA+	92	NMA0456	NMA0457	+++	11706.5	sRNAaIR__163	133
mRNA-	sRNA00757_mRNA-	77	NMA0662	NMA0663	-++	9959.16	sRNAaIR__206	345
mRNA+	sRNA00966_mRNA+	32	NMA0654	NMA0655	--+	29802.3	sRNAaIR__204	151
mRNA-	sRNA01344_mRNA-	108	NMA1296	NMA1297	-+-	87698.5	sRNAaIR__311	192
mRNA-	sRNA00359_mRNA-	32	NMA0377	NMA0378	+++	7.75224e+06	sRNAaIR__152	362
mRNA+	sRNA04653_mRNA+	39	NMA1254	NMA1255	---	4281.72	sRNAaIR__303	480
mRNA+	sRNA05181_mRNA+	115	NMA1679	NMA1681	+--	176751	sRNAaIR__367	852
mRNA-	sRNA01564_mRNA-	64	NMA1579	NMA1580	-++	14239.5	sRNAaIR__347	327
mRNA-	sRNA03670_mRNA-	82	NMA1582	NMA1584	--+	8429.72	sRNAaIR__348	343
mRNA+	sRNA02695_mRNA+	38	NMA1903	NMA1905	-+-	191951	sRNAaIR__403	579
mRNA+	sRNA01672_mRNA+	49	NMA1148	NMA1149	+++	36482.2	sRNAaIR__283	204				1.8656	0.0139281	groupepi
mRNA-	sRNA03482_mRNA-	60	NMA1397	NMA1398	---	6110.42	sRNAaIR__323	181				1.99398	0.00731268	groupepi
mRNA+	sRNA05862_mRNA+	48	NMA2109	NMA2111	--+	31215.7	sRNAaIR__443	321				1.6863	0.016744	groupepi
mRNA+	sRNA00892_mRNA+	22	NMA0613	NMA0614	+++	8377.74	sRNAaIR__194	114
mRNA+	sRNA05892_mRNA+	37	NMA2141	NMA2142	---	4448.56	sRNAaIR__446	109

## Sheet: Summary
Summary
TOTAL	Absolut number	Mean size	Min size	Max size
Identified sRNAs	390	64.8513	24	204
IR containing sRNAs	390	513	42	5872
IR>169bp	297
sRNAs asociated IRs conditional essentiality
	ENDO	EPI
Adj.P.Value<0.05	16	50	Common
logFC<-1.4	10	23	5
logFC>1.4	6	27	0
