# Supplementary material for: Comprehensive Identification of Meningococcal Genes and Small Noncoding RNAs Required for Host Cell Colonization
Source: mBio. 2016 Aug 2;7(4):e01173-16. doi: 10.1128/mBio.01173-16 (PMC4981724; doi:10.1128/mBio.01173-16)
Supplement: Table S6 — Essentiality predictions for N. meningitidis and other Gram-negative bacteria. [file mbo004162920st6.xlsx]

## Sheet: Feuil1
Table S6. Essentiality predictions for N. meningitidis and other Gram-negative bacteria.
Strain	Total number of ORFs	Mutant library size	Total number of essential genes	Percentage of essential genes	Growth medium	Common with our study (Absolut values)	Common with our study (%)	Ecologic niche	Reference
N. meningitidis Z5463 (group A)	2065	3 x 7x104	383	18.5472	GCB agar and CCMa		-	nasopharynx	Present study
N. meningitidis L91543 (group C)	2224	1.4x104	517	23.2464	CAB	159	30.7544	nasopharynx	Mendum et al. (2011), Genome Biology, 12:R127
		1.4x104	240	10.7914	Minimal medium	95	39.5833
		1.4x104	161	7.23921	Serum	81	50.3106
Escherichia coli MG1655 I	4291	2x105	609	14.1925	Rich medium	176	28.8998	intestinal tract	Gerdes et al (2003), J Bacteriol, 185:5673-84.
Haemophilus influenzae Rd KW20	1688	2x105	642	38.0332	Rich medium	168	26.1682	respiratory tract	Akerley et al (2002), PNAS, 99:966-71.
Pseudomonas aeruginosa PAO1	5606	1x105	336	5.99358	Rich medium	160	47.619	respiratory tract	Turner et al (2015), PNAS, 112(13):4110-5
Salmonella enterica serovar Typhi	4348	1.1x106	353	8.11868	Rich medium; Required for Bile acid tolerance	193	54.6742	mucosal tissues (intestine), liver, spleen, bone marrow	Langridge et al (2009), Genome Res, 19:2308-16.
a: CCM stands for cell culture medium
