# Supplementary material for: Comprehensive Identification of Meningococcal Genes and Small Noncoding RNAs Required for Host Cell Colonization
Source: mBio. 2016 Aug 2;7(4):e01173-16. doi: 10.1128/mBio.01173-16 (PMC4981724; doi:10.1128/mBio.01173-16)
Supplement: Table S7 — Gene essentiality comparison. [file mbo004162920st7.xlsx]

## Sheet: A1. CORE genes 
Table S7: Seventy-seven core essential genes common to the 5 Gram-negative bacteria: N. meningitidis Z2491, E. coli, H. influenzae, P. Aaeruginosa PAO1, S. enterica serovar typhi
Locus	Gene	ClassDescription	COGprocess	Average mRNA expression RPKM (Replicates 1:3)
NMA0085	omp	Cell wall/membrane/envelope biogenesis	CELLULAR PROCESSES AND SIGNALING	1174.73
NMA0087	lpxD	Cell wall/membrane/envelope biogenesis	CELLULAR PROCESSES AND SIGNALING	289.12
NMA0284	glmU	Cell wall/membrane/envelope biogenesis	CELLULAR PROCESSES AND SIGNALING	117.8
NMA0296	-	Cell wall/membrane/envelope biogenesis	CELLULAR PROCESSES AND SIGNALING	353.31
NMA0624	ispH	Cell wall/membrane/envelope biogenesis	CELLULAR PROCESSES AND SIGNALING	513.74
NMA0872	lpxK	Cell wall/membrane/envelope biogenesis	CELLULAR PROCESSES AND SIGNALING	136.3
NMA0875	kdsB	Cell wall/membrane/envelope biogenesis	CELLULAR PROCESSES AND SIGNALING	105.67
NMA1403	lolC	Cell wall/membrane/envelope biogenesis	CELLULAR PROCESSES AND SIGNALING	265.87
NMA0535	msbA	Defense mechanisms	CELLULAR PROCESSES AND SIGNALING	274.19
NMA0763	-	Defense mechanisms	CELLULAR PROCESSES AND SIGNALING	42.35
NMA0623	lspA	Intracellular trafficking, secretion, and vesicular transport	CELLULAR PROCESSES AND SIGNALING	161.37
NMA0812	secD	Intracellular trafficking, secretion, and vesicular transport	CELLULAR PROCESSES AND SIGNALING	2305.13
NMA0976	lepB	Intracellular trafficking, secretion, and vesicular transport	CELLULAR PROCESSES AND SIGNALING	479.42
NMA0056	gyrB	Replication, recombination and repair	INFORMATION STORAGE AND PROCESSING	2090.18
NMA0552	dnaA	Replication, recombination and repair	INFORMATION STORAGE AND PROCESSING	836.66
NMA0632	dnaE	Replication, recombination and repair	INFORMATION STORAGE AND PROCESSING	641.47
NMA0865	ligA	Replication, recombination and repair	INFORMATION STORAGE AND PROCESSING	248.35
NMA0913	holA	Replication, recombination and repair	INFORMATION STORAGE AND PROCESSING	291.88
NMA0980	holB	Replication, recombination and repair	INFORMATION STORAGE AND PROCESSING	677.39
NMA1105	dnaB	Replication, recombination and repair	INFORMATION STORAGE AND PROCESSING	330.38
NMA1656	dnaZX	Replication, recombination and repair	INFORMATION STORAGE AND PROCESSING	163.24
NMA1714	dnaQ	Replication, recombination and repair	INFORMATION STORAGE AND PROCESSING	216.16
NMA1736	dnaG	Replication, recombination and repair	INFORMATION STORAGE AND PROCESSING	468.87
NMA0142	rpoB	Transcription	INFORMATION STORAGE AND PROCESSING	6499.56
NMA0917	rpoH	Transcription	INFORMATION STORAGE AND PROCESSING	825.72
NMA1737	rpoD	Transcription	INFORMATION STORAGE AND PROCESSING	936.56
NMA0080	frr	Translation, ribosomal structure and biogenesis	INFORMATION STORAGE AND PROCESSING	691.58
NMA0094	valS	Translation, ribosomal structure and biogenesis	INFORMATION STORAGE AND PROCESSING	1288.39
NMA0106	rpsM	Translation, ribosomal structure and biogenesis	INFORMATION STORAGE AND PROCESSING	7654.79
NMA0112	rpsE	Translation, ribosomal structure and biogenesis	INFORMATION STORAGE AND PROCESSING	3814.67
NMA0114	rplF	Translation, ribosomal structure and biogenesis	INFORMATION STORAGE AND PROCESSING	2984.21
NMA0115	rpsH	Translation, ribosomal structure and biogenesis	INFORMATION STORAGE AND PROCESSING	1456.39
NMA0126	rplB	Translation, ribosomal structure and biogenesis	INFORMATION STORAGE AND PROCESSING	4187.94
NMA0135	fusA	Translation, ribosomal structure and biogenesis	INFORMATION STORAGE AND PROCESSING	12813.1
NMA0250	gltX	Translation, ribosomal structure and biogenesis	INFORMATION STORAGE AND PROCESSING	577.21
NMA0378	rplM	Translation, ribosomal structure and biogenesis	INFORMATION STORAGE AND PROCESSING	3510.17
NMA0523	glyS	Translation, ribosomal structure and biogenesis	INFORMATION STORAGE AND PROCESSING	741.01
NMA0559	leuS	Translation, ribosomal structure and biogenesis	INFORMATION STORAGE AND PROCESSING	972.9
NMA0622	ileS	Translation, ribosomal structure and biogenesis	INFORMATION STORAGE AND PROCESSING	2062.01
NMA0929	thrS	Translation, ribosomal structure and biogenesis	INFORMATION STORAGE AND PROCESSING	1479.35
NMA0930	infC	Translation, ribosomal structure and biogenesis	INFORMATION STORAGE AND PROCESSING	1582.69
NMA1515	rpsA	Translation, ribosomal structure and biogenesis	INFORMATION STORAGE AND PROCESSING	6336.79
NMA1537	rpsF	Translation, ribosomal structure and biogenesis	INFORMATION STORAGE AND PROCESSING	1257.41
NMA1553	proS	Translation, ribosomal structure and biogenesis	INFORMATION STORAGE AND PROCESSING	430.18
NMA1744	trmU	Translation, ribosomal structure and biogenesis	INFORMATION STORAGE AND PROCESSING	446.79
NMA1748	glnS	Translation, ribosomal structure and biogenesis	INFORMATION STORAGE AND PROCESSING	546.13
NMA1788	alaS	Translation, ribosomal structure and biogenesis	INFORMATION STORAGE AND PROCESSING	883.65
NMA0995	recB	Replication, recombination and repair	INFORMATION STORAGE AND PROCESSING	202.78
NMA0066	dapB	Amino acid transport and metabolism	METABOLISM	159.91
NMA0351	asd	Amino acid transport and metabolism	METABOLISM	1001.99
NMA0972	dapF	Amino acid transport and metabolism	METABOLISM	288.44
NMA1669	tkt	Carbohydrate transport and metabolism	METABOLISM	562.91
NMA0410	ubiG	Coenzyme transport and metabolism	METABOLISM	310.24
NMA0421	coaD	Coenzyme transport and metabolism	METABOLISM	88.59
NMA0592	hemL	Coenzyme transport and metabolism	METABOLISM	422.66
NMA2161	ispB	Coenzyme transport and metabolism	METABOLISM	871.4
NMA0851	ppa	Energy production and conversion	METABOLISM	1774.34
NMA0533	fabG	General function prediction only	METABOLISM	900.76
NMA0791	-	Inorganic ion transport and metabolism	METABOLISM	58.55
NMA0083	dxr	Lipid transport and metabolism	METABOLISM	587.74
NMA0088	fabZ	Lipid transport and metabolism	METABOLISM	236.37
NMA0589	dxs	Lipid transport and metabolism	METABOLISM	757.73
NMA1712	ispF	Lipid transport and metabolism	METABOLISM	76.1
NMA2152	fabI	Lipid transport and metabolism	METABOLISM	1216.94
NMA0326	pyrH	Nucleotide transport and metabolism	METABOLISM	550.46
NMA0869	tmk	Nucleotide transport and metabolism	METABOLISM	99.55
NMA1093	prs	Nucleotide transport and metabolism	METABOLISM	1878.38
NMA1498	nrdB	Nucleotide transport and metabolism	METABOLISM	630.82
NMA1501	nrdA	Nucleotide transport and metabolism	METABOLISM	1376.44
NMA1742	pyrG	Nucleotide transport and metabolism	METABOLISM	1266.43
NMA1124	dapA	Cell wall/membrane/envelope biogenesis	METABOLISM; CELLULAR PROCESSES AND SIGNALING	156.82
NMA1129	tadA	Translation, ribosomal structure and biogenesis	METABOLISM; INFORMATION STORAGE AND PROCESSING	25.81
NMA0454	trmE	General function prediction only	POORLY CHARACTERIZED	190.48
NMA0717	-	General function prediction only	POORLY CHARACTERIZED	87.79
NMA0889	-	General function prediction only	POORLY CHARACTERIZED	255.37
NMA1280	-	General function prediction only	POORLY CHARACTERIZED	3.95
NMA1760	-	General function prediction only	POORLY CHARACTERIZED	105.83

## Sheet: A2. CORE genes Nm and Hi
Unique 26 essential ORF common to N. meningitidis and H. influenzae
Locus	Gene	ClassDescription	COGprocess	Average mRNA expression RPKM (Replicates 1:3)
NMA0440	-	Cell wall/membrane/envelope biogenesis	CELLULAR PROCESSES AND SIGNALING	98.9
NMA1058	-	Cell wall/membrane/envelope biogenesis	CELLULAR PROCESSES AND SIGNALING	22.89
NMA1906	alr	Cell wall/membrane/envelope biogenesis	CELLULAR PROCESSES AND SIGNALING	196.98
NMA0660	ccsA	Posttranslational modification, protein turnover, chaperones	CELLULAR PROCESSES AND SIGNALING	409.67
NMA1234	-	Replication, recombination and repair	INFORMATION STORAGE AND PROCESSING	1.7
NMA1284	-	Replication, recombination and repair	INFORMATION STORAGE AND PROCESSING	2.61
NMA1614	mutY	Replication, recombination and repair	INFORMATION STORAGE AND PROCESSING	15.53
NMA1868	hupB	Replication, recombination and repair	INFORMATION STORAGE AND PROCESSING	72.43
NMA1882	-	Replication, recombination and repair	INFORMATION STORAGE AND PROCESSING	47.95
NMA1884	-	Transcription	INFORMATION STORAGE AND PROCESSING	64.38
NMA2106	-	Transcription	INFORMATION STORAGE AND PROCESSING	109.11
NMA0954	-	Amino acid transport and metabolism	METABOLISM	3.35
NMA2128	glnA	Amino acid transport and metabolism	METABOLISM	1630.96
NMA0375	gpsA	Energy production and conversion	METABOLISM	361.63
NMA2052	acnA	Energy production and conversion	METABOLISM	70.13
NMA0859	-	Inorganic ion transport and metabolism	METABOLISM	95.13
NMA1813	trkA	Inorganic ion transport and metabolism	METABOLISM	818.3
NMA1816	-	Inorganic ion transport and metabolism	METABOLISM	30.46
NMA2109	-	Inorganic ion transport and metabolism	METABOLISM	6640.48
NMA0245	-	Function unknown	POORLY CHARACTERIZED	10.73
NMA1261	-	Function unknown	POORLY CHARACTERIZED	141.04
NMA1591	-	Function unknown	POORLY CHARACTERIZED	21.9
NMA1318	-	General function prediction only	POORLY CHARACTERIZED	4.33
NMA1847	-	General function prediction only	POORLY CHARACTERIZED	9.1
NMA1849	-	General function prediction only	POORLY CHARACTERIZED	1.6
NMA2053	-	General function prediction only	POORLY CHARACTERIZED	19.13

## Sheet: A3. CORE genes Nm and PAO1
Unique 15 essential ORF common to N. meningitidis and P. aeruginosa PAO1
Locus	Gene	ClassDescription	COGprocess	Average mRNA expression RPKM (Replicates 1:3)
NMA1021	murB	Cell wall/membrane/envelope biogenesis	CELLULAR PROCESSES AND SIGNALING	84.86
NMA1527	ftsK	Cell cycle control, cell division, chromosome partitioning	CELLULAR PROCESSES AND SIGNALING	529.41
NMA1791	-	Defense mechanisms	CELLULAR PROCESSES AND SIGNALING	2.38
NMA0145	rplA	Translation, ribosomal structure and biogenesis	INFORMATION STORAGE AND PROCESSING	5979.63
NMA1568	gatA	Translation, ribosomal structure and biogenesis	INFORMATION STORAGE AND PROCESSING	212.91
NMA1774	-	Transcription	INFORMATION STORAGE AND PROCESSING	14.62
NMA0064	fur	Inorganic ion transport and metabolism	METABOLISM	332.69
NMA0242	etfB	Energy production and conversion	METABOLISM	1270.98
NMA0385	petC	Energy production and conversion	METABOLISM	2156.21
NMA0513	atpB	Energy production and conversion	METABOLISM	2866.39
NMA0517	atpA	Energy production and conversion	METABOLISM	15773.9
NMA0518	atpG	Energy production and conversion	METABOLISM	5718.42
NMA0519	atpD	Energy production and conversion	METABOLISM	9245.42
NMA0766	-	Energy production and conversion	METABOLISM	370.93
NMA1442	fpr	Energy production and conversion	METABOLISM	1136.21

## Sheet: A4. CORE genes Nm, Hi, PAO1
Unique 4 essential ORF common to N. meningitidis, H. influenzae and P. aeruginosa PAO1
Locus	Gene	ClassDescription	COGprocess	Average mRNA expression RPKM (Replicates 1:3)
NMA0534	guaA	Nucleotide transport and metabolism	METABOLISM	806.93
NMA0570	tpiA	Carbohydrate transport and metabolism	METABOLISM	586.81
NMA1379	lipB2	Coenzyme transport and metabolism	METABOLISM	175.65
NMA1701	lysC	Amino acid transport and metabolism	METABOLISM	1562.81

## Sheet: B1. Rusniok genes
Order Rusniok et al, 2009	Label	Label Z2491	Gene	NMA	Product	ClassDescription	COGprocess	logFC Essential Genes	Average mRNA expression RPKM (Replicate 1:3)		Legend
559	NMV1325	NMA1267	proA	NMA1267	gamma-glutamyl phosphate reductase (GPR; glutamate-5-semialdehyde dehydrogenase; glutamyl-gamma-semialdehyde dehydrogenase; GSA dehydrogenase)	Amino acid transport and metabolism	METABOLISM	-6.95125	183.78			insertion close to the C-terminus of the gene
866	NMV0451	NMA2076	_	NMA2076	conserved hypothetical protein	Function unknown	POORLY CHARACTERIZED	-6.79488	39.15			mutants constructed by targeted mutagenesis
455	NMV1611	NMA0995	recB	NMA0995	exodeoxyribonuclease V beta chain	Replication, recombination and repair	INFORMATION STORAGE AND PROCESSING	-6.64161	202.78			to be included in the database
361	NMV1873	NMA0732	_	NMA0732	conserved hypothetical integral membrane protein	Inorganic ion transport and metabolism	METABOLISM	-6.4835	12.65
569	NMV1274	NMA1325	_	NMA1325	putative phage tail fibre protein			-6.43131	1.9			essential genes in our study
822	NMV0648	NMA1974	recC	NMA1974	exodeoxyribonuclease V gamma chain	Replication, recombination and repair	INFORMATION STORAGE AND PROCESSING	-6.38467	441.14			growth defective genes in our study
880	NMV0419	NMA2106	_	NMA2106	putative HTH-type transcriptional regulator	Transcription	INFORMATION STORAGE AND PROCESSING	-6.37023	109.11			non-growth defective genes in our study
221	NMV2278	NMA0356	rfaE2	NMA0356	D-beta-D-heptose 1-phosphate adenosyltransferase	Cell wall/membrane/envelope biogenesis	CELLULAR PROCESSES AND SIGNALING	-6.28205	129.64
856	NMV0476	NMA2052	acnA	NMA2052	aconitate hydratase 1 (citrate hydro-lyase 1; aconitase 1)	Energy production and conversion	METABOLISM	-6.27798	70.13
779	NMV0750	NMA1887	aniA	NMA1887	copper-containing nitrite reductase (major outer-membrane protein Pan1)	Secondary metabolites biosynthesis, transport and catabolism	METABOLISM	-6.18431	224.99
864	NMV0456	NMA2071	murE	NMA2071	UDP-N-acetylmuramoylalanyl-D-glutamate--2,6-diaminopimelate ligase (UDP-N-acetylmuramyl-tripeptide synthetase; meso-diaminopimelate-adding enzyme; UDP-MurNAc-tripeptide synthetase)	Cell wall/membrane/envelope biogenesis	CELLULAR PROCESSES AND SIGNALING	-6.18317	451.92
692	NMV0999	NMA1612	_	NMA1612	putative L-threonine 3-dehydrogenase (pseudogene part 2)	Amino acid transport and metabolism	METABOLISM	-6.13648	5.31
775	NMV0760	NMA1816	_	NMA1816	putative tellurite resistance protein TehB	Inorganic ion transport and metabolism; Secondary metabolites biosynthesis, transport and catabolism	METABOLISM	-6.08112	30.46
605	NMV1184	NMA1414	_	NMA1414	conserved hypothetical periplasmic protein	Cell motility; Intracellular trafficking, secretion, and vesicular transport; Signal transduction mechanisms; Inorganic ion transport and metabolism	CELLULAR PROCESSES AND SIGNALING; METABOLISM	-6.07208	91.05
564	NMV1308	NMA1284, NMA1882	_	NMA1284	putative phage transposase	Replication, recombination and repair	INFORMATION STORAGE AND PROCESSING	-5.98217	2.61
485	NMV1546	NMA1073	_	NMA1073	hypothetical integral membrane protein			-5.95901	32.61
693	NMV0997	NMA1614	mutY	NMA1614	A/G-specific adenine glycosylase	Replication, recombination and repair	INFORMATION STORAGE AND PROCESSING	-5.95206	15.53
611	NMV1174	NMA1425	ribA	NMA1425	GTP cyclohydrolase II	Coenzyme transport and metabolism	METABOLISM	-5.89672	104.77
823	NMV0647	NMA1975	_	NMA1975	conserved hypothetical integral membrane protein	Function unknown	POORLY CHARACTERIZED	-5.89623	95.38
568	NMV1282	NMA1315	_	NMA1315	putative phage head morphogenesis protein	Function unknown	POORLY CHARACTERIZED	-5.87461	15.2
304	NMV2053	NMA0594	orn	NMA0594	oligoribonuclease	RNA processing and modification	INFORMATION STORAGE AND PROCESSING	-5.86125	88
567	NMV1283	NMA1314, NMA1851	_	NMA1314	conserved hypothetical phage protein	Function unknown	POORLY CHARACTERIZED	-5.85834	20.87
861	NMV0462	NMA2064	murD	NMA2064	UDP-N-acetylmuramoylalanine--D-glutamate ligase (UDP-N-acetylmuramoyl-L-alanyl-D-glutamate synthetase; D-glutamic acid adding enzyme)	Cell wall/membrane/envelope biogenesis	CELLULAR PROCESSES AND SIGNALING	-5.84627	408.58
315	NMV1993	NMA0631	_	NMA0631	conserved hypothetical protein	Function unknown	POORLY CHARACTERIZED	-5.84091	174.74
182	NMV2372	NMA0245	_	NMA0245	conserved hypothetical protein	Function unknown	POORLY CHARACTERIZED	-5.81762	10.73
128	NMV0236	NMA0050	katA	NMA0050	catalase	Inorganic ion transport and metabolism	METABOLISM	-5.78264	24.28
373	NMV0630	NMA0784, NMA0786, NMA1989	_	NMA0784	hypothetical integral membrane protein			-5.7396	1.72			Genes that are below the expression threshold of 2.3, thus not being expressed.
645	NMV1108	NMA1498	nrdB	NMA1498	ribonucleoside-diphosphate reductase beta subunit (ribonucleotide reductase)	Nucleotide transport and metabolism	METABOLISM	-5.72975	630.82
565	NMV1307	NMA1286, NMA1881	_	NMA1881	putative phage transposition protein			-5.71344	18.4
143	NMV0197	NMA0087	lpxD	NMA0087	UDP-3-O-[3-hydroxymyristoyl] glucosamine N-acyltransferase	Cell wall/membrane/envelope biogenesis	CELLULAR PROCESSES AND SIGNALING	-5.70534	289.12
338	NMV0555	NMA0687	tpsB1	NMA0687	TpsA activation/secretion protein TpsB	Intracellular trafficking, secretion, and vesicular transport	CELLULAR PROCESSES AND SIGNALING	-5.678	54.59
167	NMV0072	NMA0198	ctrA	NMA0198	capsule export outer-membrane lipoprotein CtrA	Cell wall/membrane/envelope biogenesis	CELLULAR PROCESSES AND SIGNALING	-5.6581	251.86
587	NMV1231	NMA1369	_	NMA1369	conserved hypothetical protein	Carbohydrate transport and metabolism	METABOLISM	-5.65126	48.34
657	NMV1086	NMA1524	ispG	NMA1524	4-hydroxy-3-methylbut-2-en-1-yl diphosphate synthase (1-hydroxy-2-methyl-2-(E)-butenyl 4-diphosphate synthase)	Lipid transport and metabolism	METABOLISM	-5.64449	382.64
220	NMV2280	NMA0354	folD	NMA0354	FolD bifunctional protein (PPDC) [includes: methylenetetrahydrofolate dehydrogenase and methenyltetrahydrofolate cyclohydrolase]	Coenzyme transport and metabolism	METABOLISM	-5.63677	337.85
250	NMV2198	NMA0442	_	NMA0442	putative divalent cation transporter	Inorganic ion transport and metabolism	METABOLISM	-5.59025	228.45
591	NMV1223	NMA1374	glnD	NMA1374	[protein-PII] uridylyltransferase (PII uridylyl-transferase; uridylyl removing enzyme; UTase)	Posttranslational modification, protein turnover, chaperones	CELLULAR PROCESSES AND SIGNALING	-5.56378	81.97
378	NMV1819	NMA0797	_	NMA0797	putative two-component system sensor protein	Signal transduction mechanisms	CELLULAR PROCESSES AND SIGNALING	-5.55925	136.81
298	NMV2068	NMA0578	_	NMA0578	putative HTH-type transcriptional regulator	Transcription	INFORMATION STORAGE AND PROCESSING	-5.53673	12.79
887	NMV1749	NMA2115	_	NMA2115	conserved hypothetical protein			-5.48954	91.46
527	NMV1423	NMA1161	_	NMA1161	putative TonB-dependent receptor	Inorganic ion transport and metabolism	METABOLISM	-5.46773	31.17
563	NMV1309	NMA1283	_	NMA1283	putative DNA-binding phage protein			-5.44856	0.32
414	NMV1727	NMA0872	lpxK	NMA0872	tetraacyldisaccharide 4'-kinase (lipid A 4'-kinase)	Cell wall/membrane/envelope biogenesis	CELLULAR PROCESSES AND SIGNALING	-5.43644	136.3
778	NMV0752	NMA1886	norB	NMA1886	nitric oxide reductase	Inorganic ion transport and metabolism	METABOLISM	-5.42942	76.16
829	NMV0625	NMA1994	_	NMA1994	putative TolC outer membrane protein	Cell wall/membrane/envelope biogenesis; Intracellular trafficking, secretion, and vesicular transport	CELLULAR PROCESSES AND SIGNALING	-5.41709	95.86
566	NMV1284	NMA1313, NMA1852	_	NMA1313	conserved hypothetical phage protein			-5.38794	15.11
857	NMV0473	NMA2054	prpC	NMA2054	2-methylcitrate synthase (methylcitrate synthase; citrate synthase 2)	Energy production and conversion	METABOLISM	-5.33117	120.49
376	NMV1831	NMA0785, NMA0787, NMA0788	_	NMA0785	hypothetical protein			-5.3201	4.5
339	NMV0556	NMA0688	tpsA1	NMA0688	haemagglutinin/hemolysin-related protein TpsA	Intracellular trafficking, secretion, and vesicular transport	CELLULAR PROCESSES AND SIGNALING	-5.31189	224.94
890	NMV1743	NMA2118	_	NMA2118	hypothetical protein			-5.30954	11.93
479	NMV1562	NMA1058	_	NMA1058	putative glycosyl transferase (pseudogene part 2)	Cell wall/membrane/envelope biogenesis	CELLULAR PROCESSES AND SIGNALING	-5.26569	22.89
482	NMV1551	NMA1068	_	NMA1068	hypothetical protein			-5.26534	8.09
539	NMV1286	NMA1198, NMA1312, NMA1854	_	NMA1198	conserved hypothetical phage protein			-5.23679	3.8
314	NMV1994	NMA0630	_	NMA0630	conserved hypothetical protein	Replication, recombination and repair	INFORMATION STORAGE AND PROCESSING	-5.21679	8.44
812	NMV0669	NMA1957	fabF2	NMA1957	3-oxoacyl-(acyl-carrier-protein) synthase II (beta-ketoacyl-ACP synthase II; KAS II)	Lipid transport and metabolism; Secondary metabolites biosynthesis, transport and catabolism	METABOLISM	-5.2132	62.12
389	NMV1799	NMA0819	_	NMA0819	putative oxidoreductase OrdL	Amino acid transport and metabolism	METABOLISM	-5.21094	358.19
484	NMV1547	NMA1072	_	NMA1072	hypothetical protein			-5.21033	6.17
253	NMV2190	NMA0451	_	NMA0451	putative ferric enterobactin uptake system permease FetD	Inorganic ion transport and metabolism	METABOLISM	-5.20445	8.39
871	NMV0433	NMA2087	_	NMA2087	putative truncated HTH-type transcriptional regulator (missing the N-terminal third of the protein)	Transcription	INFORMATION STORAGE AND PROCESSING	-5.20404	13.83
926	NMV0327	NMA2193	_	NMA2193	putative TonB-dependent receptor	Inorganic ion transport and metabolism	METABOLISM	-5.19276	34.67
149	NMV0126	NMA0159	_	NMA0159	putative two-component system transcriptional regulator protein	Signal transduction mechanisms	CELLULAR PROCESSES AND SIGNALING	-5.18109	540.13
230	NMV2254	NMA0385	petC	NMA0385	cytochrome c1	Energy production and conversion	METABOLISM	-5.1227	2156.21
390	NMV1798	NMA0820	_	NMA0820	putative ammonium transporter	Inorganic ion transport and metabolism	METABOLISM	-5.07314	637.04
494	NMV1523	NMA1095	dacC	NMA1095	D-alanyl-D-alanine carboxypeptidase (DD-peptidase; DD-carboxypeptidase; CPase; PBP5)	Cell wall/membrane/envelope biogenesis	CELLULAR PROCESSES AND SIGNALING	-5.03981	76.82
297	NMV2189	NMA0577, NMA0452	fetB	NMA0577	putative ferric enterobactin uptake system-binding lipoprotein FetB2	Inorganic ion transport and metabolism	METABOLISM	-5.02215	1.17
530	NMV1410	NMA1172, NMA2004, NMA0777	_	NMA1172	conserved hypothetical protein			-4.97598	2.96
418	NMV1717	NMA0884	pyrC	NMA0884	dihydroorotase (DHOase)	Nucleotide transport and metabolism	METABOLISM	-4.9521	93.22
664	NMV1069	NMA1541	_	NMA1541	conserved hypothetical TPR-containing protein	General function prediction only	POORLY CHARACTERIZED	-4.94749	36.58
920	NMV0346	NMA2175	autA	NMA2175	autotransporter A	Cell wall/membrane/envelope biogenesis; Intracellular trafficking, secretion, and vesicular transport	CELLULAR PROCESSES AND SIGNALING	-4.92868	89.45
897	NMV0394	NMA2131	_	NMA2131	putative ABC transporter ATP-binding protein	General function prediction only	POORLY CHARACTERIZED	-4.92329	296.08
892	NMV1742	NMA2120	_	NMA2120	hypothetical protein			-4.92193	1.08
613	NMV1170	NMA1432	_	NMA1432	truncated putative type I restriction-modification system M protein (C-termninal 20% of the protein)	Defense mechanisms	CELLULAR PROCESSES AND SIGNALING	-4.91928	1.6
487	NMV1535	NMA1084	_	NMA1084	conserved hypothetical outer-membrane protein			-4.91037	34.27
634	NMV1138	NMA1466	_	NMA1466	putative type III restriction-modification system enzyme Res	Defense mechanisms	CELLULAR PROCESSES AND SIGNALING	-4.86631	20.24
538	NMV1390	NMA1195, NMA1308, NMA1309, NMA1857	_	NMA1195	hypothetical protein			-4.86296	0.57
650	NMV1098	NMA1509, NMA1509	_	NMA1509	putative sodium-dependent transporter (pseudogene part 1)	General function prediction only	POORLY CHARACTERIZED	-4.8174	44.19
646	NMV1104	NMA1504	nlaA	NMA1504	1-acyl-sn-glycerol-3-phosphate acyltransferase NlaA (1-AGP acyltransferase; 1-AGPAT; lysophosphatidic acid acyltransferase; LPAAT)	Lipid transport and metabolism	METABOLISM	-4.78554	71.97
720	NMV0919	NMA1677, NMA1678	_	NMA1677	conserved hypothetical protein (pseudogene part 1)			-4.76208	6.85
679	NMV1036	NMA1574	_	NMA1574	putative transporter	Amino acid transport and metabolism; Carbohydrate transport and metabolism; Inorganic ion transport and metabolism	METABOLISM	-4.74653	616.1
293	NMV2082	NMA0560	drg	NMA0560	Dam-replacing protein (DRP)			-4.74388	14.19
406	NMV1762	NMA0854	_	NMA0854	hypothetical protein			-4.71087	16.79
161	NMV0087	NMA0185	lipB	NMA0185	polysialic acid capsule modification protein LipB	Cell wall/membrane/envelope biogenesis	CELLULAR PROCESSES AND SIGNALING	-4.70515	55.21
493	NMV1527	NMA1091	lolB	NMA1091	outer-membrane lipoprotein LolB	Cell wall/membrane/envelope biogenesis	CELLULAR PROCESSES AND SIGNALING	-4.69709	89.47
780	NMV0748	NMA1888	_	NMA1888	conserved hypothetical periplasmic protein	Function unknown	POORLY CHARACTERIZED	-4.69575	66.94
547	NMV1356	NMA1233	_	NMA1233	conserved hypothetical periplasmic protein	Replication, recombination and repair	INFORMATION STORAGE AND PROCESSING	-4.68067	0.06
747	NMV0848	NMA1740	lbpB	NMA1740	lactoferrin-binding protein B (LbpB)	Transcription	INFORMATION STORAGE AND PROCESSING	-4.67523	146.67
933	NMV0306	NMA2207	imp	NMA2207	organic solvent tolerance protein	Cell wall/membrane/envelope biogenesis	CELLULAR PROCESSES AND SIGNALING	-4.65592	1412.19
617	NMV1163	NMA1438	_	NMA1438	putative transporter	Amino acid transport and metabolism; Carbohydrate transport and metabolism; Inorganic ion transport and metabolism	METABOLISM	-4.6423	97.75
589	NMV1225	NMA1372	guaB	NMA1372	inosine-5'-monophosphate dehydrogenase (IMP dehydrogenase; IMPDH; IMPD)	Nucleotide transport and metabolism	METABOLISM	-4.64143	1323.56
596	NMV1208	NMA1385	_	NMA1385	putative type I restriction-modification system M protein (pseudogene part 1)	Cell cycle control, cell division, chromosome partitioning; Defense mechanisms	CELLULAR PROCESSES AND SIGNALING	-4.63123	122.68
486	NMV1536	NMA1078, NMA1073	_	NMA1078	hypothetical protein			-4.62447	1.63
766	NMV0792	NMA1781, NMA1780	_	NMA1781	hypothetical protein (pseudogene part 1)			-4.5739	21.17
607	NMV1181	NMA1417	_	NMA1417	putative molybdopterin-guanine dinucleotide biosynthesis protein A	Coenzyme transport and metabolism	METABOLISM	-4.5576	6.23
724	NMV0910	NMA1686	_	NMA1686	conserved hypothetical periplasmic protein	Inorganic ion transport and metabolism	METABOLISM	-4.52233	19.19
725	NMV0909	NMA1687	gdhB	NMA1687	NAD-specific glutamate dehydrogenase (NAD-GDH)	Amino acid transport and metabolism	METABOLISM	-4.50154	160.48
254	NMV2188	NMA0453	fetA	NMA0453	TonB-dependent enterobactin receptor FetA (FrpB)	Inorganic ion transport and metabolism	METABOLISM	-4.49927	22.71
162	NMV0086	NMA0186	lipA	NMA0186	polysialic acid capsule modification protein LipA	Cell wall/membrane/envelope biogenesis	CELLULAR PROCESSES AND SIGNALING	-4.49024	118.94
860	NMV0469	NMA2057	ftsZ	NMA2057	cell division protein FtsZ	Cell cycle control, cell division, chromosome partitioning	CELLULAR PROCESSES AND SIGNALING	-4.37142	3535.39
660	NMV1079	NMA1532	pss	NMA1532	CDP-diacylglycerol--serine O-phosphatidyltransferase (phosphatidylserine synthase)	Lipid transport and metabolism	METABOLISM	-4.36587	256.15
335	NMV1928	NMA0680	_	NMA0680	hypothetical lipoprotein			-4.35402	3.75
385	NMV1807	NMA0810	_	NMA0810	putative deacetylase	Chromatin structure and dynamics; Secondary metabolites biosynthesis, transport and catabolism	INFORMATION STORAGE AND PROCESSING; METABOLISM	-4.28745	61.38
165	NMV0075	NMA0195	ctrD	NMA0195	capsule export ATP-binding protein CtrD	Carbohydrate transport and metabolism; Cell wall/membrane/envelope biogenesis	METABOLISM; CELLULAR PROCESSES AND SIGNALING	-4.24258	151.55
787	NMV0726	NMA1911	_	NMA1911	conserved hypothetical periplasmic protein	Function unknown	POORLY CHARACTERIZED	-4.23684	66.69
663	NMV1070	NMA1540	uvrC	NMA1540	UvrABC system protein C (UvrC protein; excinuclease ABC subunit C)	Replication, recombination and repair	INFORMATION STORAGE AND PROCESSING	-4.1481	67.55
420	NMV1711	NMA0890	trpF	NMA0890	N-(5'-phosphoribosyl)anthranilate isomerase (PRAI)	Amino acid transport and metabolism	METABOLISM	-4.12062	155.44
488	NMV1534	NMA1085	_	NMA1085	putative RNA pseudouridine synthase (RNA-uridine isomerase; RNA pseudouridylate synthase)	Translation, ribosomal structure and biogenesis	INFORMATION STORAGE AND PROCESSING	-4.08376	53.94
784	NMV0738	NMA1900	_	NMA1900	putative hemolysin III (Hly-III)	General function prediction only	POORLY CHARACTERIZED	-4.06503	98.41
943	NMV0290	NMA2221	ruvA	NMA2221	Holliday junction DNA helicase RuvA	Replication, recombination and repair	INFORMATION STORAGE AND PROCESSING	-4.06221	176.22
715	NMV0938	NMA1661	dinB	NMA1661	DNA polymerase IV (Pol IV)	Replication, recombination and repair	INFORMATION STORAGE AND PROCESSING	-4.03662	55.26
641	NMV1122	NMA1482	fadD2	NMA1482	long-chain-fatty-acid--CoA ligase (long-chain acyl-CoA synthetase)	Lipid transport and metabolism; Secondary metabolites biosynthesis, transport and catabolism	METABOLISM	-4.02484	32.25
831	NMV0621	NMA1998	_	NMA1997	hypothetical protein			-4.01445	12.34
853	NMV0488	NMA2041	_	NMA2041	putative transporter	Amino acid transport and metabolism; Carbohydrate transport and metabolism	METABOLISM	-4.00853	43.31
166	NMV0074	NMA0196	ctrC	NMA0196	capsule export inner-membrane protein CtrC	Carbohydrate transport and metabolism; Cell wall/membrane/envelope biogenesis; Cell wall/membrane/envelope biogenesis	METABOLISM; CELLULAR PROCESSES AND SIGNALING; CELLULAR PROCESSES AND SIGNALING	-3.9894	332.12
828	NMV0628	NMA1991	relA	NMA1991	GTP pyrophosphokinase (ATP:GTP 3'-pyrophosphotransferase; ppGpp synthetase I; (P)ppGpp synthetase)	Signal transduction mechanisms; Transcription	CELLULAR PROCESSES AND SIGNALING; INFORMATION STORAGE AND PROCESSING	-3.94207	111.32
380	NMV1816	NMA0801	_	NMA0801	conserved hypothetical integral membrane protein	Function unknown	POORLY CHARACTERIZED	-3.93553	12.75
536	NMV1290	NMA1192, NMA1307, NMA1860	_	NMA1192	hypothetical protein			-3.93535	0.17
681	NMV1033	NMA1577	_	NMA1577	conserved hypothetical protein	Cell cycle control, cell division, chromosome partitioning	CELLULAR PROCESSES AND SIGNALING	-3.90272	143.2
238	NMV2230	NMA0413	_	NMA0413	putative gluconate permease	Amino acid transport and metabolism; Carbohydrate transport and metabolism	METABOLISM	-3.89626	65.16
413	NMV1731	NMA0868	_	NMA0868	putative aminodeoxychorismate lyase	General function prediction only	POORLY CHARACTERIZED	-3.86555	158.32
461	NMV1604	NMA1003	_	NMA1003	putative transporter	Inorganic ion transport and metabolism	METABOLISM	-3.81157	300.04
394	NMV1790	NMA0828	gph2	NMA0828	phosphoglycolate phosphatase 2 (PGPase 2; PGP 2)	General function prediction only	POORLY CHARACTERIZED	-3.80699	15.06
590	NMV1224	NMA1373	_	NMA1373	hypothetical protein			-3.80543	7.71
379	NMV1817	NMA0800	_	NMA0800	conserved hypothetical integral membrane protein	Cell wall/membrane/envelope biogenesis	CELLULAR PROCESSES AND SIGNALING	-3.77705	70.39
680	NMV1035	NMA1575	xseA	NMA1575	exodeoxyribonuclease VII large subunit (exonuclease VII large subunit)	Replication, recombination and repair	INFORMATION STORAGE AND PROCESSING	-3.72628	386.2
395	NMV1789	NMA0829	_	NMA0829	conserved hypothetical protein	Function unknown	POORLY CHARACTERIZED	-3.67763	27.56
353	NMV1885	NMA0720	_	NMA0720	conserved hypothetical protein			-3.66174	10.63
884	NMV1757	NMA2113	mafB2	NMA2113	MafB2 protein			-3.66062	299.01
441	NMV1647	NMA0960	_	NMA0960	putative rRNA methyltransferase	Secondary metabolites biosynthesis, transport and catabolism	METABOLISM	-3.6418	34.8
570	NMV1269	NMA1329	_	NMA1329	conserved hypothetical protein			-3.62434	0.3
122	NMV0248	NMA0037	_	NMA0037	conserved hypothetical protein	Function unknown	POORLY CHARACTERIZED	-3.62241	17.15
553	NMV1344	NMA1250	dedA	NMA1250	DedA protein (DSG-1 protein)	Function unknown	POORLY CHARACTERIZED	-3.59133	20.62
858	NMV0472	NMA2055	_	NMA2055	putative methylisocitrate lyase (2-methylisocitrate lyase)	Carbohydrate transport and metabolism	METABOLISM	-3.57041	87.63
102	NMV0280	NMA0004	_	NMA0004	putative cell filamentation protein Fic	Cell cycle control, cell division, chromosome partitioning	CELLULAR PROCESSES AND SIGNALING	-3.56895	157.28
144	NMV0193	NMA0092	dadA	NMA0092	D-amino acid dehydrogenase small subunit	Amino acid transport and metabolism	METABOLISM	-3.54961	93.64
764	NMV0796	NMA1777	_	NMA1777	putative transporter	Defense mechanisms	CELLULAR PROCESSES AND SIGNALING	-3.54463	46.92
534	NMV1401	NMA1185, NMA0735, NMA0733	_	NMA1185	IS110 family transposase	Replication, recombination and repair	INFORMATION STORAGE AND PROCESSING	-3.52387	36.94
123	NMV0246	NMA0039	_	NMA0039	hypothetical protein			-3.51001	13.83
266	NMV2160	NMA0483	_	NMA0483	putative HTH-type transcriptional regulator	Transcription	INFORMATION STORAGE AND PROCESSING	-3.47125	35.05
124	NMV0244	NMA0042	pyrD	NMA0042	dihydroorotate dehydrogenase (dihydroorotate oxidase; DHOdehase; DHODase; DHOD)	Nucleotide transport and metabolism	METABOLISM	-3.45581	227.06
343	NMV0572	NMA0694	_	NMA0694	conserved hypothetical protein			-3.45487	11.92
615	NMV1165	NMA1436	_	NMA1436	hypothetical protein			-3.43501	57.76
882	NMV0414	NMA2111	_	NMA2111	conserved hypothetical protein	Posttranslational modification, protein turnover, chaperones	CELLULAR PROCESSES AND SIGNALING	-3.43472	98.35
598	NMV1203	NMA1394	_	NMA1394	conserved hypothetical protein	Function unknown	POORLY CHARACTERIZED	-3.42654	39.48
628	NMV1145	NMA1459	aspA	NMA1459	aspartate ammonia-lyase (aspartase)	Amino acid transport and metabolism	METABOLISM	-3.39437	138.2
377	NMV1820	NMA0796	_	NMA0796	conserved hypothetical protein	Energy production and conversion; Transcription	METABOLISM; INFORMATION STORAGE AND PROCESSING	-3.37353	50.12
667	NMV1065	NMA1545	uvrB	NMA1545	UvrABC system protein B (UvrB protein; excinuclease ABC subunit B)	Replication, recombination and repair	INFORMATION STORAGE AND PROCESSING	-3.34786	171.43
616	NMV1164	NMA1437	_	NMA1437	putative HTH-type transcriptional regulator	Transcription	INFORMATION STORAGE AND PROCESSING	-3.34278	19.99
909	NMV0369	NMA2154	pgi2	NMA2154	glucose-6-phosphate isomerase 2 (GPI 2; phosphoglucose isomerase 2; PGI 2; phosphohexose isomerase 2; PHI 2)	Carbohydrate transport and metabolism	METABOLISM	-3.25514	211.67
283	NMV2111	NMA0532	_	NMA0532	conserved hypothetical protein	Replication, recombination and repair	INFORMATION STORAGE AND PROCESSING	-3.20458	10.24
883	NMV0413	NMA2112	mafA1	NMA2112	MafA2 lipoprotein			-3.14355	66.01
412	NMV1732	NMA0867	ampD	NMA0867	AmpD protein	Defense mechanisms	CELLULAR PROCESSES AND SIGNALING	-3.09108	55.97
820	NMV0651	NMA1972	_	NMA1972	hypothetical protein	Energy production and conversion	METABOLISM	-3.07676	24.89
346	NMV1906	NMA0698	_	NMA0698	hypothetical periplasmic protein			-3.00829	24.17
313	NMV1995	NMA0629	_	NMA0629	conserved hypothetical protein	Function unknown	POORLY CHARACTERIZED	-2.96307	7.79
898	NMV0388	NMA2136	tal	NMA2136	transaldolase	Carbohydrate transport and metabolism	METABOLISM	-2.95372	261.88
344	NMV0578	NMA0696	_	NMA0696	hypothetical protein			-2.93039	324.83
511	NMV1452	NMA1138	rpmE2	NMA1138	50S ribosomal protein L31 type B	Translation, ribosomal structure and biogenesis	INFORMATION STORAGE AND PROCESSING	-2.90242	46.4
782	NMV0740	NMA1898	_	NMA1898	putative GTP-binding protein	General function prediction only	POORLY CHARACTERIZED	-2.88969	88.31
504	NMV1500	NMA1116	_	NMA1116	isocitrate dehydrogenase [NADP] (oxalosuccinate decarboxylase; IDH)	Energy production and conversion	METABOLISM	-2.84872	1584.21
237	NMV2231	NMA0412	_	NMA0412	putative gluconokinase (gluconate kinase)	Carbohydrate transport and metabolism	METABOLISM	-2.83877	51.92
886	NMV0409	NMA2114	_	NMA2114	hypothetical protein			-2.81134	19.56
273	NMV2145	NMA0497	_	NMA0497	conserved hypothetical integral membrane protein	Cell wall/membrane/envelope biogenesis	CELLULAR PROCESSES AND SIGNALING	-2.8033	119.04
261	NMV2167	NMA0477	_	NMA0477	putative para-aminobenzoate synthase component I (ADC synthase)	Amino acid transport and metabolism; Coenzyme transport and metabolism	METABOLISM	-2.75802	233.54
260	NMV2168	NMA0476	_	NMA0476	conserved hypothetical TPR-containing membrane-associated protein			-2.72777	57.23
336	NMV1924	NMA0683	_	NMA0683	putative bacteriocin/pheromone secretion membrane fusion protein (pseudogene part 1)	Cell wall/membrane/envelope biogenesis	CELLULAR PROCESSES AND SIGNALING	-2.72624	95.84
594	NMV1215	NMA1381	_	NMA1381	conserved hypothetical integral membrane protein	General function prediction only	POORLY CHARACTERIZED	-2.72394	34.68
256	NMV2182	NMA0462	polA	NMA0462	DNA polymerase I (POL I)	Replication, recombination and repair	INFORMATION STORAGE AND PROCESSING	-2.71397	532.41
682	NMV1031	NMA1579	_	NMA1579	putative methyltransferase	General function prediction only	POORLY CHARACTERIZED	-2.69613	45.86
830	NMV0624	NMA1996, NMA1996	_	NMA1996	putative FrpA/C secretion adaptor protein (pseudogene part 1)	Cell wall/membrane/envelope biogenesis	CELLULAR PROCESSES AND SIGNALING	-2.69231	218.9
429	NMV1683	NMA0925	_	NMA0925	putative cytochrome c552	Energy production and conversion	METABOLISM	-2.66372	61.64
202	NMV0042	NMA0290	msrAB	NMA0290	peptide methionine sulfoxide reductase MsrA/MsrB [includes: thioredoxin, peptide methionine sulfoxide reductase MsrA (protein-methionine-S-oxide reductase; peptide Met(O) reductase) and peptide methionine sulfoxide reductase MsrB]	Energy production and conversion; Posttranslational modification, protein turnover, chaperones	METABOLISM; CELLULAR PROCESSES AND SIGNALING	-2.63332	115.81
545	NMV1373	NMA1217, NMA1253, NMA1115, NMA1239	_	NMA1217	ISNme1 transposase	Replication, recombination and repair	INFORMATION STORAGE AND PROCESSING	-2.60744	11.47
320	NMV1978	NMA0643	_	NMA0643	putative polysaccharide biosynthesis protein	General function prediction only	POORLY CHARACTERIZED	-2.57724	192.59
402	NMV1773	NMA0846, NMA0845	_	NMA0846	hypothetical protein (pseudogene part 1)			-2.57453	84.55
150	NMV0125	NMA0160	_	NMA0160	putative two-component system sensor protein	Signal transduction mechanisms	CELLULAR PROCESSES AND SIGNALING	-2.55701	498.46
321	NMV1975	NMA0646	_	NMA0646	putative class-II glutamine amidotransferase	General function prediction only	POORLY CHARACTERIZED	-2.53246	121.73
785	NMV0737	NMA1901	_	NMA1901	putative amino-acid symporter	Amino acid transport and metabolism	METABOLISM	-2.50555	666.28
939	NMV0299	NMA2214	_	NMA2214	conserved hypothetical protein			-2.48173	49.86
870	NMV0434	NMA2086	xthA	NMA2086	exodeoxyribonuclease III (exonuclease III; EXO III)	Replication, recombination and repair	INFORMATION STORAGE AND PROCESSING	-2.46046	140.63
742	NMV0872	NMA1720	_	NMA1720	conserved hypothetical protein			-2.44067	60.78
382	NMV1812	NMA0804	tatB	NMA0804	sec-independent protein translocase TatB component	Intracellular trafficking, secretion, and vesicular transport	CELLULAR PROCESSES AND SIGNALING	-2.42173	300.94
126	NMV0240	NMA0047	_	NMA0047	putative transporter	Amino acid transport and metabolism; Carbohydrate transport and metabolism; Inorganic ion transport and metabolism	METABOLISM	-2.4117	9.78
127	NMV0238	NMA0048	pglA	NMA0048	pilin glycosyl transferase A	Cell wall/membrane/envelope biogenesis	CELLULAR PROCESSES AND SIGNALING	-2.38677	46.16
847	NMV0500	NMA2028	amiC	NMA2028	N-acetylmuramoyl-L-alanine amidase AmiC	Cell wall/membrane/envelope biogenesis	CELLULAR PROCESSES AND SIGNALING	-2.38488	208.1
332	NMV1952	NMA0678, NMA0679	_	NMA0679	conserved hypothetical protein (pseudogene part 2)			-2.36669	24.08
342	NMV0563	NMA0693	_	NMA0693	conserved hypothetical protein			-2.34811	47.82
341	NMV0566	NMA0691	_	NMA0691	hypothetical protein			-2.32612	17.29
723	NMV0911	NMA1685	_	NMA1685	putative tautomerase	General function prediction only	POORLY CHARACTERIZED	-2.28765	11.77
277	NMV2135	NMA0508	_	NMA0508	putative chromosome partitioning protein ParB	Transcription	INFORMATION STORAGE AND PROCESSING	-2.22469	325.18
776	NMV0755	NMA1819	_	NMA1819	putative muramoyltetrapeptide carboxypeptidase (LD-carboxypeptidase A)	Defense mechanisms	CELLULAR PROCESSES AND SIGNALING	-2.16483	89.16
480	NMV1560	NMA1059	_	NMA1059	conserved hypothetical periplasmic protein	Function unknown	POORLY CHARACTERIZED	-2.15901	125.79
431	NMV1675	NMA0935	_	NMA0935	putative ATPase	Defense mechanisms	CELLULAR PROCESSES AND SIGNALING	-2.10777	376.08
896	NMV0398	NMA2129	aroE	NMA2129	shikimate dehydrogenase	Amino acid transport and metabolism	METABOLISM	-2.08522	127.96
557	NMV1327	NMA1265	_	NMA1265	conserved hypothetical integral membrane protein	Function unknown	POORLY CHARACTERIZED	-2.06677	95.65
318	NMV1984	NMA0637	pglD	NMA0637	pilin glycosylation protein PglD			-2.05841	132.07
716	NMV0933	NMA1665	_	NMA1665	putative DnaQ-like exonuclease	Replication, recombination and repair	INFORMATION STORAGE AND PROCESSING	-2.05753	47.57
783	NMV0739	NMA1899	_	NMA1899	conserved hypothetical integral membrane protein			-2.04014	122.2
729	NMV0904	NMA1692	_	NMA1692	putative metallopeptidase	Cell wall/membrane/envelope biogenesis	CELLULAR PROCESSES AND SIGNALING	-2.02093	312.21
640	NMV1125	NMA1478	_	NMA1478	putative poly(beta-D-mannuronate) O-acetylase (alginate biosynthesis protein AlgI)	Cell wall/membrane/envelope biogenesis	CELLULAR PROCESSES AND SIGNALING	-2.00081	76.05
936	NMV0302	NMA2211	_	NMA2211	putative hydrolase	General function prediction only	POORLY CHARACTERIZED	-1.97026	107.38
289	NMV2088	NMA0554	_	NMA0554	IS1016 group transposase	Replication, recombination and repair	INFORMATION STORAGE AND PROCESSING	-1.96622	7.07
543	NMV1375	NMA1207	dusC	NMA1207	tRNA-dihydrouridine synthase C	Translation, ribosomal structure and biogenesis	INFORMATION STORAGE AND PROCESSING	-1.91764	189.45
745	NMV0857	NMA1731	_	NMA1731	conserved hypothetical protein			-1.91078	32.39
301	NMV2064	NMA0582	pyrE	NMA0582	orotate phosphoribosyltransferase (OPRT; OPRTase)	Nucleotide transport and metabolism	METABOLISM	-1.87456	278.2
748	NMV0845	NMA1743	fadD1	NMA1743	long-chain-fatty-acid--CoA-ligase (long-chain acyl-CoA synthetase)			-1.87193	307.39
362	NMV1869	NMA0737	_	NMA0737	hypothetical membrane-associated protein			-1.86533	12.17
345	NMV1908	NMA0697	_	NMA0697	hypothetical integral membrane protein			-1.86284	0.11
308	NMV2044	NMA0602	carB	NMA0602	carbamoyl-phosphate synthase large chain (carbamoyl-phosphate synthetase ammonia chain)	Amino acid transport and metabolism; Nucleotide transport and metabolism	METABOLISM	-1.85867	2480.57
411	NMV1735	NMA0864	_	NMA0864	putative oxygen-independent coproporphyrinogen III oxidase	Coenzyme transport and metabolism	METABOLISM	-1.85418	57.62
678	NMV1037	NMA1573	rluB	NMA1573	ribosomal large subunit pseudouridine synthase B (rRNA-uridine isomerase B; rRNA pseudouridylate synthase B)	Translation, ribosomal structure and biogenesis	INFORMATION STORAGE AND PROCESSING	-1.79505	72.47
112	NMV0261	NMA0024	_	NMA0024	hypothetical protein			-1.79375	0.4
355	NMV1880	NMA0724	smc	NMA0724	SMC protein	Cell cycle control, cell division, chromosome partitioning	CELLULAR PROCESSES AND SIGNALING	-1.75508	424.07
718	NMV0930	NMA1668	_	NMA1668	putative ferredoxin	Energy production and conversion	METABOLISM	-1.75474	347.64
647	NMV1103	NMA1505	mutM	NMA1505	formamidopyrimidine-DNA glycosylase (FAPY-DNA glycosylase; DNA-(apurinic or apyrimidinic site) lyase MutM; AP lyase MutM)	Replication, recombination and repair	INFORMATION STORAGE AND PROCESSING	-1.75332	39.82
454	NMV1612	NMA0994	_	NMA0994	putative phage shock protein E	Inorganic ion transport and metabolism	METABOLISM	-1.73725	61.53
737	NMV0888	NMA1705	_	NMA1705	putative segregation and condensation protein A (ScpA)	Function unknown	POORLY CHARACTERIZED	-1.71657	184.32
635	NMV1137	NMA1467	_	NMA1467	putative type III restriction-modification system enzyme Mod (pseudogene part 2)	Replication, recombination and repair	INFORMATION STORAGE AND PROCESSING	-1.71301	18.66
433	NMV1669	NMA0941	_	NMA0941	hypothetical protein			-1.68193	49.4
930	NMV0311	NMA2202	_	NMA2202	putative inner-membrane acyltransferase	Lipid transport and metabolism	METABOLISM	-1.67316	249.7
134	NMV0220	NMA0067	_	NMA0067	hypothetical protein			-1.65885	39.97
246	NMV2205	NMA0434	_	NMA0434	putative H(+)/Cl(-) exchange transporter ClcA	Inorganic ion transport and metabolism	METABOLISM	-1.65569	118.85
215	NMV2294	NMA0342	_	NMA0342	putative methyltransferase	General function prediction only	POORLY CHARACTERIZED	-1.64596	182.76
548	NMV1353	NMA1237	_	NMA1237	putative Smr-like protein	Function unknown	POORLY CHARACTERIZED	-1.63662	29.66
472	NMV1575	NMA1037	rfaD	NMA1037	ADP-L-glycero-D-manno-heptose-6-epimerase (ADP-L-glycero-beta-D-manno-heptose-6-epimerase; ADP-glyceromanno-heptose 6-epimerase; ADP-hep 6-epimerase; AGME)	Carbohydrate transport and metabolism; Cell wall/membrane/envelope biogenesis	METABOLISM; CELLULAR PROCESSES AND SIGNALING	-1.63278	169.01
827	NMV0632	NMA1988	_	NMA1988	putative heavy metal transport protein	Inorganic ion transport and metabolism	METABOLISM	-1.61121	85.55
495	NMV1522	NMA1096	ilvA	NMA1096	threonine dehydratase biosynthetic (threonine deaminase)	Amino acid transport and metabolism	METABOLISM	-1.60875	428.81
330	NMV1937	NMA0670, NMA0671	_	NMA0670	putative two-component system sensor protein (pseudogene part 1)	Signal transduction mechanisms	CELLULAR PROCESSES AND SIGNALING	-1.60233	280.74
618	NMV1161	NMA1440	thrC	NMA1440	threonine synthase	Amino acid transport and metabolism	METABOLISM	-1.6	612.06
714	NMV0939	NMA1660	rep	NMA1660	ATP-dependent DNA helicase Rep	Replication, recombination and repair	INFORMATION STORAGE AND PROCESSING	-1.57595	203.22
408	NMV1739	NMA0860	apaH	NMA0860	bis(5'-nucleosyl)-tetraphosphatase, symmetrical (diadenosine tetraphosphatase; Ap4A hydrolase; diadenosine 5',5'''- P1,P4-tetraphosphate pyrophosphohydrolase)	Signal transduction mechanisms	CELLULAR PROCESSES AND SIGNALING	-1.55029	102.23
695	NMV0990	NMA1620	_	NMA1620	putative FrpA/C translocation ATP-binding protein	Defense mechanisms	CELLULAR PROCESSES AND SIGNALING	-1.5112	803.59
245	NMV2211	NMA0428	_	NMA0428	conserved hypothetical protein	Posttranslational modification, protein turnover, chaperones	CELLULAR PROCESSES AND SIGNALING	-1.49459	264.85
405	NMV1766	NMA0853	_	NMA0853	putative MafB-related protein			-1.48452	107.41
928	NMV0323	NMA2197	_	NMA2197	putative HTH-type transcriptional regulator	Transcription	INFORMATION STORAGE AND PROCESSING	-1.40498	78.93
146	NMV0130	NMA0155	_	NMA0155	hypothetical protein			-1.34326	88.09
452	NMV1614	NMA0992	radA	NMA0992	DNA repair protein RadA (DNA repair protein Sms)	Posttranslational modification, protein turnover, chaperones	CELLULAR PROCESSES AND SIGNALING	-1.31597	329.17
483	NMV1549	NMA1070	_	NMA1070	hypothetical protein			-1.31381	10.08
746	NMV0856	NMA1732	_	NMA1732	conserved hypothetical protein			-1.31187	49.48
918	NMV0349	NMA2172	_	NMA2172	putative metallopeptidase	Cell wall/membrane/envelope biogenesis	CELLULAR PROCESSES AND SIGNALING	-1.29631	82.44
705	NMV0953	NMA1647	_	NMA1647	putative transporter	Amino acid transport and metabolism; Carbohydrate transport and metabolism; Inorganic ion transport and metabolism	METABOLISM	-1.29162	36.99
940	NMV0295	NMA2216	bioH	NMA2216	truncated carboxylesterase BioH (biotin synthesis protein BioH)	General function prediction only	POORLY CHARACTERIZED	-1.27788	187.53
239	NMV2229	NMA0414	_	NMA0414	putative transporter	Inorganic ion transport and metabolism	METABOLISM	-1.27481	92.21
381	NMV1814	NMA0802	_	NMA0802	putative Maf-like protein	Cell cycle control, cell division, chromosome partitioning	CELLULAR PROCESSES AND SIGNALING	-1.2732	125.31
199	NMV0038	NMA0286, NMA0285	_	NMA0285	putative HAD-superfamily hydrolase (pseudogene part 2)			-1.27154	47.3
299	NMV2067	NMA0579	_	NMA0579	putative prolyl endopeptidase (post-proline cleaving enzyme; PE)	Amino acid transport and metabolism	METABOLISM	-1.25992	189.13
816	NMV0657	NMA1966	_	NMA1966	putative L-lactate permease-related protein	Energy production and conversion	METABOLISM	-1.2549	52.3
496	NMV1521	NMA1097	cysA	NMA1097	sulfate/thiosulfate import ATP-binding protein CysA (sulfate-transporting ATPase)	Inorganic ion transport and metabolism	METABOLISM	-1.25146	2.39
282	NMV2116	NMA0528	_	NMA0528	conserved hypothetical protein	Function unknown	POORLY CHARACTERIZED	-1.23513	39.64
938	NMV0300	NMA2213	recQ	NMA2213	ATP-dependent DNA helicase RecQ	Replication, recombination and repair	INFORMATION STORAGE AND PROCESSING	-1.22018	336.85
160	NMV0088	NMA0184	_	NMA0184	conserved hypothetical TPR-containing protein	General function prediction only	POORLY CHARACTERIZED	-1.16617	145.29
468	NMV1584	NMA1022	_	NMA1022	putative multidrug resistance protein NorM (multidrug-efflux transporter)	Defense mechanisms	CELLULAR PROCESSES AND SIGNALING	-1.06656	260.15
130	NMV0233	NMA0055	_	NMA0055	putative Sm-like integral membrane protein	Cell wall/membrane/envelope biogenesis	CELLULAR PROCESSES AND SIGNALING	-1.05067	56.32
121	NMV0250	NMA0035	glnE	NMA0035	glutamate-ammonia-ligase adenylyltransferase ([glutamate--ammonia-ligase] adenylyltransferase; glutamine-synthetase adenylyltransferase; ATase)	Posttranslational modification, protein turnover, chaperones; Signal transduction mechanisms	CELLULAR PROCESSES AND SIGNALING	-1.04917	276.3
614	NMV1166	NMA1435	_	NMA1435	hypothetical protein			-1.00544	35.5
895	NMV0401	NMA2127	_	NMA2127	putative AmpG-like permease	Amino acid transport and metabolism; Carbohydrate transport and metabolism; Inorganic ion transport and metabolism	METABOLISM	-0.975347	115.21
242	NMV2221	NMA0422	_	NMA0422	putative RNA pseudouridine synthase (RNA-uridine isomerase; RNA pseudouridylate synthase)	Translation, ribosomal structure and biogenesis	INFORMATION STORAGE AND PROCESSING	-0.960701	54.07
649	NMV1100	NMA1508	rsuA	NMA1508	ribosomal small subunit pseudouridine synthase A (16S pseudouridylate 516 synthase; 16S pseudouridine 516 synthase; rRNA-uridine isomerase A; rRNA pseudouridylate synthase A)	Translation, ribosomal structure and biogenesis	INFORMATION STORAGE AND PROCESSING	-0.952048	70.9
671	NMV1059	NMA1552	_	NMA1552	putative hydrolase	Secondary metabolites biosynthesis, transport and catabolism	METABOLISM	-0.943334	42
717	NMV0932	NMA1666	_	NMA1666	putative dioxygenase	General function prediction only	POORLY CHARACTERIZED	-0.917633	1982.92
275	NMV2140	NMA0503	_	NMA0503	putative lytic murein transglycosylase	Cell wall/membrane/envelope biogenesis	CELLULAR PROCESSES AND SIGNALING	-0.917102	170.95
929	NMV0313	NMA2200	_	NMA2200	putative ATP-dependent helicase DinG (DNA-damage-inducible protein G)	Replication, recombination and repair; Transcription	INFORMATION STORAGE AND PROCESSING	-0.914542	160.36
136	NMV0217	NMA0070	rluC	NMA0070	ribosomal large subunit pseudouridine synthase C (rRNA-uridine isomerase C; rRNA pseudouridylate synthase C)	Translation, ribosomal structure and biogenesis	INFORMATION STORAGE AND PROCESSING	-0.878194	295.66
262	NMV2166	NMA0478	nalP	NMA0478	autotransported serine protease NalP	Posttranslational modification, protein turnover, chaperones	CELLULAR PROCESSES AND SIGNALING	-0.85241	715.59
105	NMV0275	NMA0009	nuoH	NMA0009	NADH-quinone oxidoreductase chain H (NADH dehydrogenase I, chain H; NDH-1, chain H)	Energy production and conversion	METABOLISM	-0.852406	324.21
327	NMV1967	NMA0655	ponA	NMA0655	penicillin-binding protein 1A (PBP-1a; PBP1a) [includes: penicillin-insensitive transglycosylase (peptidoglycan TGase) and penicillin-sensitive transpeptidase (DD-transpeptidase)]	Cell wall/membrane/envelope biogenesis	CELLULAR PROCESSES AND SIGNALING	-0.852387	362.88
169	NMV0051	NMA0215	proC	NMA0215	pyrroline-5-carboxylate reductase (P5CR; P5C reductase)	Amino acid transport and metabolism	METABOLISM	-0.851512	145.08
407	NMV1741	NMA0856, NMA0857, NMA0858	_	NMA0856	conserved hypothetical protein			-0.844551	105.75
393	NMV1791	NMA0827	_	NMA0827	conserved hypothetical protein	Function unknown	POORLY CHARACTERIZED	-0.844163	238.5
662	NMV1071	NMA1539	_	NMA1539	putative cation-transporting ATPase	Inorganic ion transport and metabolism	METABOLISM	-0.825567	250.52
331	NMV1936	NMA0672	cafA	NMA0672	ribonuclease G (RNase G; cytoplasmic axial filament protein)	Translation, ribosomal structure and biogenesis	INFORMATION STORAGE AND PROCESSING	-0.819489	179.49
802	NMV0690	NMA1939	aroC	NMA1939	chorismate synthase (5-enolpyruvylshikimate-3-phosphate phospholyase)	Amino acid transport and metabolism	METABOLISM	-0.796385	132.02
469	NMV1578	NMA1034	rfaE1	NMA1034	D-beta-D-heptose 7-phosphate kinase (D-beta-D-heptose 7-phosphotransferase)	Cell wall/membrane/envelope biogenesis	CELLULAR PROCESSES AND SIGNALING	-0.78607	166.74
525	NMV1426	NMA1159	uvrA	NMA1159	UvrABC system protein A (UvrA protein; excinuclease ABC subunit A)	Replication, recombination and repair	INFORMATION STORAGE AND PROCESSING	-0.781256	159.65
529	NMV1419	NMA1164	trpD	NMA1164	anthranilate phosphoribosyltransferase	Amino acid transport and metabolism	METABOLISM	-0.77216	171.39
711	NMV0944	NMA1655	mutL	NMA1655	DNA mismatch repair protein MutL	Replication, recombination and repair	INFORMATION STORAGE AND PROCESSING	-0.769643	101.1
430	NMV1681	NMA0928	tgt	NMA0928	queuine tRNA-ribosyltransferase (tRNA-guanine transglycosylase; guanine insertion enzyme)	Translation, ribosomal structure and biogenesis	INFORMATION STORAGE AND PROCESSING	-0.769226	210.65
278	NMV2131	NMA0512	_	NMA0512	putative ATP synthase protein I	Energy production and conversion	METABOLISM	-0.762502	233.01
917	NMV0350	NMA2171	_	NMA2171	conserved hypothetical integral membrane protein	Function unknown	POORLY CHARACTERIZED	-0.748232	6.18
630	NMV1143	NMA1461	_	NMA1461	putative DnaJ-like protein	Posttranslational modification, protein turnover, chaperones	CELLULAR PROCESSES AND SIGNALING	-0.736804	154.08
507	NMV1463	NMA1128	_	NMA1128	conserved hypothetical integral membrane protein	Function unknown	POORLY CHARACTERIZED	-0.734587	57.41
868	NMV0444	NMA2083	putP	NMA2083	sodium/proline symporter (proline permease)	Amino acid transport and metabolism	METABOLISM	-0.717598	488.28
835	NMV0521	NMA2011	bioC	NMA2011	biotin biosynthesis protein BioC	Secondary metabolites biosynthesis, transport and catabolism	METABOLISM	-0.70557	57.08
689	NMV1006	NMA1604	pgi1	NMA1604	glucose-6-phosphate isomerase 1 (GPI 1; phosphoglucose isomerase 1; PGI 1; phosphohexose isomerase 1; PHI 1)	Carbohydrate transport and metabolism	METABOLISM	-0.682575	271.6
229	NMV2257	NMA0382	_	NMA0382	conserved hypothetical protein	Function unknown	POORLY CHARACTERIZED	-0.674741	130.79
793	NMV0704	NMA1925, NMA1925	hpuB	NMA1925	hemoglobin-haptoglobin utilization protein B2 (pseudogene part 2)	Inorganic ion transport and metabolism	METABOLISM	-0.640727	209.91
741	NMV0876	NMA1717	_	NMA1717	hypothetical protein			-0.619515	39.64
195	NMV0032	NMA0279	mltA	NMA0279	membrane-bound lytic murein transglycosylase A (murein hydrolase A; GNA33)	Cell wall/membrane/envelope biogenesis	CELLULAR PROCESSES AND SIGNALING	-0.601122	174.3
471	NMV1576	NMA1036	_	NMA1036	putative type II restriction-modification system enzyme Res	Defense mechanisms	CELLULAR PROCESSES AND SIGNALING	-0.593246	65.17
701	NMV0960	NMA1639	_	NMA1639	putative transporter	Inorganic ion transport and metabolism	METABOLISM	-0.585741	237.41
586	NMV1232	NMA1368	_	NMA1368	putative cytochrome	Energy production and conversion	METABOLISM	-0.574548	24.36
704	NMV0954	NMA1646	_	NMA1646	putative phopholipase D-like protein	Lipid transport and metabolism	METABOLISM	-0.56993	5.87
419	NMV1713	NMA0888	rnc	NMA0888	ribonuclease III (RNase III)	Transcription	INFORMATION STORAGE AND PROCESSING	-0.562952	89.43
223	NMV2270	NMA0365	_	NMA0365	putative transporter	Nucleotide transport and metabolism	METABOLISM	-0.5594	332.25
312	NMV2027	NMA0619	_	NMA0619	putative inner-membrane acyltransferase	Lipid transport and metabolism	METABOLISM	-0.539631	92.73
721	NMV0917	NMA1679	_	NMA1679	putative guanosine-5'-triphosphate,3'-diphosphate diphosphatase (guanosine pentaphosphate phosphohydrolase; pppGpp-5'- phosphohydrolase)	Inorganic ion transport and metabolism; Nucleotide transport and metabolism	METABOLISM	-0.529338	133.94
837	NMV0519	NMA2013	bioF	NMA2013	8-amino-7-oxonoanoate synthase (AONS; 8-amino-7-ketopelargonate synthase; 7-keto-8-amino-pelargonic acid synthetase; 7-KAP synthetase; L-alanine--pimelyl CoA ligase)	Coenzyme transport and metabolism	METABOLISM	-0.509353	199.55
533	NMV1403	NMA1180, NMA1181	clcA	NMA1181	H(+)/Cl(-) exchange transporter ClcA (pseudogene part 2)			-0.49917	97.89
248	NMV2203	NMA0436	_	NMA0436	conserved hypothetical membrane protein	Cell wall/membrane/envelope biogenesis	CELLULAR PROCESSES AND SIGNALING	-0.499006	50.83
879	NMV0420	NMA2105	rmpM	NMA2105	outer-membrane protein class 4	Cell wall/membrane/envelope biogenesis	CELLULAR PROCESSES AND SIGNALING	-0.498107	10505
937	NMV0301	NMA2212	trpC	NMA2212	indole-3-glycerol phosphate synthase (IGPS)	Amino acid transport and metabolism	METABOLISM	-0.485264	76.1
476	NMV1567	NMA1052	recJ	NMA1052	single-stranded-DNA-specific exonuclease RecJ	Replication, recombination and repair	INFORMATION STORAGE AND PROCESSING	-0.478257	418.43
438	NMV1658	NMA0952	recN	NMA0952	DNA repair protein RecN (recombination protein N)	Replication, recombination and repair	INFORMATION STORAGE AND PROCESSING	-0.476432	322.72
125	NMV0241	NMA0046	_	NMA0046	putative transporter	General function prediction only	POORLY CHARACTERIZED	-0.457692	141.67
911	NMV0367	NMA2156	pilD	NMA2156	type IV prepilin-like proteins leader peptide processing enzyme PilD (prepilin peptidase) [Includes: leader peptidase; N- methyltransferase]	Cell motility; Intracellular trafficking, secretion, and vesicular transport; Posttranslational modification, protein turnover, chaperones	CELLULAR PROCESSES AND SIGNALING	-0.421074	183.59
684	NMV1027	NMA1584	argD	NMA1584	acetylornithine/succinyldiaminopimelate aminotransferase (ACOAT; succinyldiaminopimelate transferase; DapATase)	Amino acid transport and metabolism	METABOLISM	-0.413398	209.07
914	NMV0353	NMA2168	emrB	NMA2168	multidrug resistance protein B	Amino acid transport and metabolism; Carbohydrate transport and metabolism; Inorganic ion transport and metabolism	METABOLISM	-0.402452	107.32
894	NMV0403	NMA2124	frpD	NMA2124	FrpA/C-binding lipoprotein			-0.392421	84.1
643	NMV1120	NMA1485	gcr	NMA1485	site-specific recombinase	Replication, recombination and repair	INFORMATION STORAGE AND PROCESSING	-0.388821	101.49
296	NMV2071	NMA0575	_	NMA0575	putative tonB-dependent ferric siderophore receptor protein	Inorganic ion transport and metabolism	METABOLISM	-0.384314	1.06
183	NMV2374	NMA0247	mutS	NMA0247	DNA mismatch repair protein MutS	Replication, recombination and repair	INFORMATION STORAGE AND PROCESSING	-0.383714	233.98
673	NMV1049	NMA1560	_	NMA1560	putative tRNA/rRNA methyltransferase	Translation, ribosomal structure and biogenesis	INFORMATION STORAGE AND PROCESSING	-0.381704	55.5
474	NMV1569	NMA1049	_	NMA1049	conserved hypothetical protein	Function unknown	POORLY CHARACTERIZED	-0.377682	251.13
391	NMV1793	NMA0825	rho	NMA0825	transcription termination factor Rho	Transcription	INFORMATION STORAGE AND PROCESSING	-0.372346	464.39
225	NMV2268	NMA0368, NMA0369	_	NMA0368	putative protein methyltransferase HemK (protein-glutamine N-methyltransferase HemK; protein-(glutamine-N5) MTase HemK; M.StyLTHemKP) (pseudogene part 1)			-0.3723	149.63
872	NMV0432	NMA2088	nadC	NMA2088	nicotinate-nucleotide pyrophosphorylase [carboxylating] (quinolinate phosphoribosyltransferase [decarboxylating]; QAPRTase)	Coenzyme transport and metabolism	METABOLISM	-0.351117	143.63
651	NMV1093	NMA1517	_	NMA1517	putative HTH-type transcriptional regulator	Transcription	INFORMATION STORAGE AND PROCESSING	-0.350043	49.19
236	NMV2234	NMA0409	_	NMA0409	putative aromatic amino acid transporter	Amino acid transport and metabolism	METABOLISM	-0.348179	81.45
627	NMV1146	NMA1457	_	NMA1457	conserved hypothetical periplasmic protein	Function unknown	POORLY CHARACTERIZED	-0.347742	114.04
470	NMV1577	NMA1035	_	NMA1035	putative type II restriction-modification system enzyme Mod	Replication, recombination and repair	INFORMATION STORAGE AND PROCESSING	-0.333084	73.13
526	NMV1425	NMA1160	psd	NMA1160	phosphatidylserine decarboxylase proenzyme [contains: phosphatidylserine decarboxylase alpha and beta chains]	Lipid transport and metabolism	METABOLISM	-0.328726	613.69
631	NMV1142	NMA1462	_	NMA1462	conserved hypothetical protein	Function unknown	POORLY CHARACTERIZED	-0.32642	93.07
164	NMV0076	NMA0194	_	NMA0194	putative RNA-binding protein	Transcription	INFORMATION STORAGE AND PROCESSING	-0.276893	166.83
727	NMV0907	NMA1689	recX	NMA1689	regulatory protein RecX	General function prediction only	POORLY CHARACTERIZED	-0.265398	33.9
773	NMV0766	NMA1812	fumA	NMA1812	fumarate hydratase class I (fumarase)	Energy production and conversion	METABOLISM	-0.257849	388.51
687	NMV0626	NMA1601b, NMA1992, NMA1212	_	NMA1601	truncated IS630 family transposase			-0.24131	15.03
211	NMV2304	NMA0331	_	NMA0331	putative acetyltransferase	Translation, ribosomal structure and biogenesis	INFORMATION STORAGE AND PROCESSING	-0.213923	56.76
317	NMV1985	NMA0636	avtA	NMA0636	valine--pyruvate aminotransferase (transaminase C; alanine--valine transaminase)	Amino acid transport and metabolism	METABOLISM	-0.21076	285.9
771	NMV0773	NMA1805	_	NMA1805	putative two-component system transcriptional regulator protein	Signal transduction mechanisms	CELLULAR PROCESSES AND SIGNALING	-0.208146	77.9
797	NMV0698	NMA1932	_	NMA1932	putative lipolytic enzyme	Amino acid transport and metabolism	METABOLISM	-0.201423	92.1
423	NMV1702	NMA0902	ksgA	NMA0902	dimethyladenosine transferase (S-adenosylmethionine-6-N', N'-adenosyl(rRNA) dimethyltransferase; 16S rRNA dimethylase; high level kasugamycin resistance protein KsgA; kasugamycin dimethyltransferase)	Translation, ribosomal structure and biogenesis	INFORMATION STORAGE AND PROCESSING	-0.199414	373.47
445	NMV1634	NMA0971	_	NMA0971	hypothetical lipoprotein			-0.198158	1.62
459	NMV1606	NMA1001	pgm	NMA1001	phosphoglucomutase (glucose phosphomutase; PGM)	Carbohydrate transport and metabolism	METABOLISM	-0.190154	145.03
805	NMV0683	NMA1946	_	NMA1946	putative deoxyribonuclease	Replication, recombination and repair	INFORMATION STORAGE AND PROCESSING	-0.1883	46.72
265	NMV2162	NMA0482	_	NMA0482	conserved hypothetical protein			-0.185947	3.78
629	NMV1144	NMA1460	_	NMA1460	putative transporter	Amino acid transport and metabolism; Carbohydrate transport and metabolism	METABOLISM	-0.174928	86.13
735	NMV0892	NMA1702	rph	NMA1702	ribonuclease PH (RNase PH; tRNA nucleotidyltransferase)	Translation, ribosomal structure and biogenesis	INFORMATION STORAGE AND PROCESSING	-0.16621	403.21
114	NMV0257	NMA0029	_	NMA0029	putative allophanate hydrolase subunit 2 (AHS2)	Amino acid transport and metabolism	METABOLISM	-0.157996	162.16
435	NMV1665	NMA0944	_	NMA0944	conserved hypothetical protein	Coenzyme transport and metabolism	METABOLISM	-0.148154	112.11
696	NMV0983	NMA1624	_	NMA1624	hypothetical integral membrane protein			-0.147887	27.15
656	NMV1087	NMA1523	pilW	NMA1523	type IV pilus biogenesis lipoprotein PilW	Cell motility; Intracellular trafficking, secretion, and vesicular transport	CELLULAR PROCESSES AND SIGNALING	-0.146884	182.24
453	NMV1613	NMA0993	_	NMA0993	conserved hypothetical periplasmic protein	Function unknown	POORLY CHARACTERIZED	-0.145766	53.43
676	NMV1041	NMA1569	_	NMA1569	conserved hypothetical protein	Function unknown	POORLY CHARACTERIZED	-0.142099	177.05
595	NMV1213	NMA1383	_	NMA1383	conserved hypothetical integral membrane protein	Intracellular trafficking, secretion, and vesicular transport; Posttranslational modification, protein turnover, chaperones	CELLULAR PROCESSES AND SIGNALING	-0.134885	77.22
173	NMV2351	NMA0222	_	NMA0222	putative peptide transporter	Amino acid transport and metabolism	METABOLISM	-0.129843	132.57
450	NMV1619	NMA0987	_	NMA0987	outer-membrane associated protein			-0.113672	77.93
931	NMV0309	NMA2204	_	NMA2204	conserved hypothetical protein	General function prediction only	POORLY CHARACTERIZED	-0.113305	142.13
531	NMV1408	NMA1174	_	NMA1174	putative NADPH oxidoreductase (modulator of drug activity B)	General function prediction only	POORLY CHARACTERIZED	-0.111518	1.07
838	NMV0517	NMA2014	_	NMA2014	conserved hypothetical periplasmic protein	Function unknown	POORLY CHARACTERIZED	-0.103882	142.34
481	NMV1557	NMA1062	rdgC	NMA1062	recombination associated protein RdgC	Replication, recombination and repair	INFORMATION STORAGE AND PROCESSING	-0.101235	271.3
180	NMV2365	NMA0238	purD	NMA0238	phosphoribosylamine--glycine ligase (GARS; glycinamide ribonucleotide synthetase; phosphoribosylglycinamide synthetase)	Nucleotide transport and metabolism	METABOLISM	-0.0998766	502.09
642	NMV1121	NMA1483	_	NMA1483	putative transporter	Cell wall/membrane/envelope biogenesis	CELLULAR PROCESSES AND SIGNALING	-0.0993192	564.72
873	NMV0428	NMA2092	nicB	NMA2092	quinolinate synthetase B protein (L-aspartate oxidase; LASPO)	Coenzyme transport and metabolism	METABOLISM	-0.0689089	210.97
713	NMV0940	NMA1659	aroD	NMA1659	3-dehydroquinate dehydratase (3-dehydroquinase; type I DHQase)	Amino acid transport and metabolism	METABOLISM	-0.0450192	132.95
194	NMV0028	NMA0274	_	NMA0274	putative D-3-phosphoglycerate dehydrogenase (PGDH)	Coenzyme transport and metabolism; Energy production and conversion	METABOLISM	-0.0449229	137.32
154	NMV0113	NMA0171A	_	NMA0171A	hypothetical integral membrane protein			-0.028975	6.95
808	NMV0677	NMA1951	_	NMA1951	putative AsmA-like protein	Cell wall/membrane/envelope biogenesis	CELLULAR PROCESSES AND SIGNALING	-0.0160131	196.68
836	NMV0520	NMA2012	_	NMA2012	conserved hypothetical protein	Function unknown	POORLY CHARACTERIZED	-0.00869369	118.59
668	NMV1064	NMA1546	prc	NMA1546	carboxy-terminal processing protease (C-terminal processing protease)	Cell wall/membrane/envelope biogenesis	CELLULAR PROCESSES AND SIGNALING	-0.00333242	526.25
612	NMV1172	NMA1427	_	NMA1427	putative glycosyl transferase (pseudogene part 2)	Cell wall/membrane/envelope biogenesis	CELLULAR PROCESSES AND SIGNALING	0.00233287	56.76
599	NMV1202	NMA1395	hom	NMA1395	homoserine dehydrogenase (HDH)	Amino acid transport and metabolism	METABOLISM	0.0142439	405.09
179	NMV2361	NMA0233	_	NMA0233	conserved hypothetical lipoprotein			0.0329601	19.14
552	NMV1345	NMA1249	_	NMA1249	putative ABC transporter ATP-binding protein	General function prediction only	POORLY CHARACTERIZED	0.0626454	105.29
155	NMV0112	NMA0173	_	NMA0173	putative peptidase	General function prediction only	POORLY CHARACTERIZED	0.0646435	21.43
348	NMV1897	NMA0708	nagZ	NMA0708	beta-hexosaminidase (N-acetyl-beta-glucosaminidase; beta-N-acetylhexosaminidase)	Carbohydrate transport and metabolism	METABOLISM	0.0728843	162.79
247	NMV2204	NMA0435	argJ	NMA0435	arginine biosynthesis bifunctional protein ArgJ [includes: glutamate N-acetyltransferase (ornithine acetyltransferase; ornithine transacetylase; OATase) and amino acid acetyltransferase (N-acetylglutamate synthase; AGS)]	Amino acid transport and metabolism	METABOLISM	0.0939162	99.03
466	NMV1588	NMA1019	_	NMA1019	conserved hypothetical protein	Carbohydrate transport and metabolism; Cell wall/membrane/envelope biogenesis	METABOLISM; CELLULAR PROCESSES AND SIGNALING	0.103324	64.57
908	NMV0373	NMA2151	_	NMA2151	putative branched-chain amino acid aminotransferase (BCAT)	Amino acid transport and metabolism; Coenzyme transport and metabolism	METABOLISM	0.118912	376.77
744	NMV0862	NMA1727	rfaF	NMA1727	ADP-heptose:LPS heptosyltransferase II	Cell wall/membrane/envelope biogenesis	CELLULAR PROCESSES AND SIGNALING	0.119536	205.47
244	NMV2215	NMA0425	_	NMA0425	conserved hypothetical protein			0.121113	3.98
417	NMV1719	NMA0881	_	NMA0881	conserved hypothetical periplasmic protein			0.125875	31.58
691	NMV1004	NMA1607	glk	NMA1607	glucokinase (glucose kinase)	Carbohydrate transport and metabolism	METABOLISM	0.1296	474.35
852	NMV0489	NMA2040	_	NMA2040	putative transporter	Amino acid transport and metabolism; Carbohydrate transport and metabolism; Inorganic ion transport and metabolism	METABOLISM	0.149935	448.29
653	NMV1091	NMA1519	_	NMA1519	putative esterase	General function prediction only	POORLY CHARACTERIZED	0.161393	119.09
228	NMV2258	NMA0381	_	NMA0381	putative HTH-type transcriptional regulator MetR	Transcription	INFORMATION STORAGE AND PROCESSING	0.164758	43.04
436	NMV1662	NMA0947	hprK	NMA0947	HPr kinase/phosphorylase (HPrK/P; HPr(Ser) kinase/phosphorylase)	Signal transduction mechanisms	CELLULAR PROCESSES AND SIGNALING	0.175764	434.69
944	NMV0289	NMA2223	_	NMA2223	putative ABC transporter ATP-binding protein	Defense mechanisms	CELLULAR PROCESSES AND SIGNALING	0.177346	214.85
232	NMV2251	NMA0388	_	NMA0388	putative periplasmic DNA ligase (polydeoxyribonucleotide synthase [ATP])	Replication, recombination and repair	INFORMATION STORAGE AND PROCESSING	0.198499	102.5
347	NMV1899	NMA0707	_	NMA0707	conserved hypothetical protein	Posttranslational modification, protein turnover, chaperones	CELLULAR PROCESSES AND SIGNALING	0.204042	44.6
813	NMV0668	NMA1958	lgtF	NMA1958	beta-1,4-glucosyltransferase	Cell wall/membrane/envelope biogenesis	CELLULAR PROCESSES AND SIGNALING	0.207577	97.61
703	NMV0955	NMA1645	_	NMA1645	conserved hypothetical lipoprotein	Cell wall/membrane/envelope biogenesis	CELLULAR PROCESSES AND SIGNALING	0.220148	8.1
189	NMV0013	NMA0259	alx	NMA0259	Alx protein	Inorganic ion transport and metabolism	METABOLISM	0.269943	126.55
665	NMV1068	NMA1542	trmB	NMA1542	tRNA (guanine-N(7)-)-methyltransferase (tRNA(m7G46)-methyltransferase)	General function prediction only	POORLY CHARACTERIZED	0.269989	86.34
810	NMV0675	NMA1953	_	NMA1953	conserved hypothetical protein	Function unknown	POORLY CHARACTERIZED	0.273816	91.17
604	NMV1204	NMA1409, NMA1393, NMA1393	_	NMA1393	putative ABC transporter ATP-binding protein (pseudogene part 2)			0.274141	252.63
551	NMV1346	NMA1248	_	NMA1248	conserved hypothetical integral membrane protein			0.290655	7.26
600	NMV1197	NMA1401	recD	NMA1401	exodeoxyribonuclease V alpha chain	Replication, recombination and repair	INFORMATION STORAGE AND PROCESSING	0.294989	432.84
200	NMV0039	NMA0287	thiB	NMA0287	thiamine-binding periplasmic protein	Coenzyme transport and metabolism	METABOLISM	0.298957	779.93
444	NMV1637	NMA0968	purC	NMA0968	phosphoribosylaminoimidazole-succinocarboxamide synthase (SAICAR synthetase)	Nucleotide transport and metabolism	METABOLISM	0.298966	610.04
133	NMV0222	NMA0065	_	NMA0065	putative SmpA-like lipoprotein (OmlA)	Translation, ribosomal structure and biogenesis	INFORMATION STORAGE AND PROCESSING	0.301309	33.92
945	NMV0287	NMA2225	xseB	NMA2225	exodeoxyribonuclease VII small subunit (exonuclease VII small subunit)	Replication, recombination and repair	INFORMATION STORAGE AND PROCESSING	0.3174	17.38
865	NMV0453	NMA2074	mraW	NMA2074	S-adenosyl-methyltransferase MraW	Cell wall/membrane/envelope biogenesis	CELLULAR PROCESSES AND SIGNALING	0.318405	877.37
263	NMV2164	NMA0480	aldA	NMA0480	aldehyde dehydrogenase A (lactaldehyde dehydrogenase)	Energy production and conversion	METABOLISM	0.318975	303.04
415	NMV1726	NMA0873	_	NMA0873	conserved hypothetical periplasmic protein	Function unknown	POORLY CHARACTERIZED	0.328239	105.01
674	NMV1045	NMA1565	_	NMA1565	putative aldehyde dehydrogenase-like protein	Energy production and conversion	METABOLISM	0.330424	312.26
426	NMV1695	NMA0909	_	NMA0909	putative transporter	General function prediction only	POORLY CHARACTERIZED	0.335255	74.12
584	NMV1234	NMA1366	cysH	NMA1366	adenosine phosphosulfate reductase (APS reductase; 5'-phosphoadenylylsulfate reductase; APS sulfotransferase)	Amino acid transport and metabolism; Coenzyme transport and metabolism	METABOLISM	0.340264	1.4
203	NMV0044	NMA0292	_	NMA0292	conserved hypothetical protein	Replication, recombination and repair	INFORMATION STORAGE AND PROCESSING	0.344708	44.03
116	NMV0254	NMA0032	_	NMA0032	conserved hypothetical protein	General function prediction only	POORLY CHARACTERIZED	0.347805	39.1
549	NMV1351	NMA1243	_	NMA1243	putative sulfate-binding protein	Inorganic ion transport and metabolism	METABOLISM	0.367917	12.04
623	NMV1153	NMA1448	_	NMA1448	putative DNA repair protein RadC	Replication, recombination and repair	INFORMATION STORAGE AND PROCESSING	0.374395	28.02
580	NMV1245	NMA1356	mpl	NMA1356	UDP-N-acetylmuramate:L-alanyl-gamma-D-glutamyl-meso-diaminopimelate ligase (murein peptide ligase)	Cell wall/membrane/envelope biogenesis	CELLULAR PROCESSES AND SIGNALING	0.37938	448.29
465	NMV1591	NMA1016	rluF	NMA1016	ribosomal large subunit pseudouridine synthase F (rRNA-uridine isomerase F; rRNA pseudouridylate synthase F)	Translation, ribosomal structure and biogenesis	INFORMATION STORAGE AND PROCESSING	0.39218	156.02
434	NMV1667	NMA0942	bioA	NMA0942	adenosylmethionine-8-amino-7-oxononanoate aminotransferase (7,8-diamino-pelargonic acid aminotransferase; DAPA aminotransferase)	Coenzyme transport and metabolism	METABOLISM	0.399101	462.58
899	NMV0387	NMA2137	_	NMA2137	hypothetical protein			0.400187	8.87
561	NMV1322	NMA1272	_	NMA1272	conserved hypothetical protein	General function prediction only	POORLY CHARACTERIZED	0.405604	173.25
699	NMV0979	NMA1628	_	NMA1628	putative polynucleotidyl transferase	Replication, recombination and repair	INFORMATION STORAGE AND PROCESSING	0.421409	77.81
809	NMV0676	NMA1952	ubiD	NMA1952	3-octaprenyl-4-hydroxybenzoate carboxy-lyase (polyprenyl p-hydroxybenzoate decarboxylase)	Coenzyme transport and metabolism	METABOLISM	0.421911	397.62
556	NMV1331	NMA1263	nudF	NMA1263	ADP-ribose pyrophosphatase (ADP-ribose diphosphatase; adenosine diphosphoribose pyrophosphatase; ADPR-PPase; ADP-ribose phosphohydrolase; ASPPase)	Replication, recombination and repair	INFORMATION STORAGE AND PROCESSING	0.422046	84.63
624	NMV1152	NMA1449	_	NMA1449	putative glutamate--cysteine ligase (gamma-glutamylcysteine synthetase)			0.424812	310.73
789	NMV0715	NMA1917	spoT	NMA1917	guanosine-3',5'-bis(diphosphate) 3'-pyrophophohydrolase ((ppGpp)ase; penta-phosphate guanosine-3'-pyrophosphohydrolase)	Signal transduction mechanisms; Transcription	CELLULAR PROCESSES AND SIGNALING; INFORMATION STORAGE AND PROCESSING	0.432121	1513.24
708	NMV0948	NMA1651	purE	NMA1651	phosphoribosylaminoimidazole carboxylase catalytic subunit (AIR carboxylase; AIRC)	Nucleotide transport and metabolism	METABOLISM	0.432473	316.21
519	NMV1440	NMA1149	sucA	NMA1149	2-oxoglutarate dehydrogenase E1 component (alpha-ketoglutarate dehydrogenase)	Energy production and conversion	METABOLISM	0.438087	3308.22
814	NMV0666	NMA1961, NMA1509, NMA1509, NMA1509	_	NMA1961	putative sodium-dependent transporter	General function prediction only	POORLY CHARACTERIZED	0.438987	170.82
316	NMV1986	NMA0635	_	NMA0635	conserved hypothetical protein	General function prediction only	POORLY CHARACTERIZED	0.444126	187.6
473	NMV1570	NMA1048	_	NMA1048	putative PmbA-like protein	General function prediction only	POORLY CHARACTERIZED	0.448678	158.3
528	NMV1420	NMA1163	trpG	NMA1163	anthranilate synthase component II (glutamine amido-transferase)	Amino acid transport and metabolism; Coenzyme transport and metabolism	METABOLISM	0.462484	138.22
305	NMV2048	NMA0599	queA	NMA0599	S-adenosylmethionine:tRNA ribosyltransferase-isomerase (queuosine biosynthesis protein QueA)	Translation, ribosomal structure and biogenesis	INFORMATION STORAGE AND PROCESSING	0.470201	470.23
546	NMV1361	NMA1228	_	NMA1228	hypothetical protein			0.471158	492.07
934	NMV0305	NMA2208	_	NMA2208	putative phosphotransferase	General function prediction only	POORLY CHARACTERIZED	0.475992	446.67
141	NMV0207	NMA0077	gidB	NMA0077	methyltransferase GidB (glucose-inhibited division protein B)	Cell wall/membrane/envelope biogenesis	CELLULAR PROCESSES AND SIGNALING	0.504427	123.29
893	NMV0405	NMA2122	_	NMA2122	hypothetical periplasmic protein			0.51133	267.47
900	NMV0386	NMA2138	gluQ	NMA2138	putative glutamyl-Q tRNA(Asp) synthetase	Translation, ribosomal structure and biogenesis	INFORMATION STORAGE AND PROCESSING	0.531521	182.3
633	NMV1139	NMA1465	_	NMA1465	putative ATPase	Cell cycle control, cell division, chromosome partitioning	CELLULAR PROCESSES AND SIGNALING	0.540868	66.61
503	NMV1506	NMA1113	_	NMA1113	putative aminotransferase	Amino acid transport and metabolism	METABOLISM	0.541052	360.29
497	NMV1515	NMA1104	sodB	NMA1104	superoxide dismutase [Fe]	Inorganic ion transport and metabolism	METABOLISM	0.549449	581.59
156	NMV0093	NMA0177	pykA	NMA0177	pyruvate kinase II (PK-2)	Carbohydrate transport and metabolism	METABOLISM	0.553078	1999.13
209	NMV2337	NMA0320, NMA0307	_	NMA0320	conserved hypothetical protein			0.556917	22.34
588	NMV1227	NMA1371	rnr	NMA1371	ribonuclease R (RNase R; VacB protein)	Transcription	INFORMATION STORAGE AND PROCESSING	0.56075	319.24
158	NMV0090	NMA0182	_	NMA0182	hypothetical lipoprotein			0.572963	267.21
821	NMV0649	NMA1973	mrtF	NMA1973	transport protein MrtF	Coenzyme transport and metabolism	METABOLISM	0.573583	112.32
919	NMV0347	NMA2174	_	NMA2174	conserved hypothetical TPR-containing periplasmic protein	General function prediction only	POORLY CHARACTERIZED	0.580036	144.72
421	NMV1709	NMA0892	purF	NMA0892	amidophosphoribosyltransferase (glutamine phosphoribosylpyrophosphate amidotransferase; ATASE; GPATase)	Nucleotide transport and metabolism	METABOLISM	0.590311	1880.41
675	NMV1044	NMA1566	_	NMA1566	putative transporter	Intracellular trafficking, secretion, and vesicular transport	CELLULAR PROCESSES AND SIGNALING	0.592012	151.65
661	NMV1078	NMA1533	_	NMA1533	conserved hypothetical integral membrane protein	General function prediction only	POORLY CHARACTERIZED	0.59766	79.87
532	NMV1405	NMA1177	pntA	NMA1177	NAD(P) transhydrogenase subunit alpha (pyridine nucleotide transhydrogenase subunit alpha; nicotinamide nucleotide transhydrogenase subunit alpha)	Energy production and conversion	METABOLISM	0.607576	296.34
110	NMV0268	NMA0018	nuoB	NMA0018	NADH-quinone oxidoreductase chain B (NADH dehydrogenase I, chain B; NDH-1, chain B)	Energy production and conversion	METABOLISM	0.621219	303.08
846	NMV0506	NMA2025	tbp2	NMA2025	transferrin-binding protein 2 (TbpB)			0.622199	238.79
359	NMV1876	NMA0729	_	NMA0729	putative ABC transporter ATP-binding protein	Defense mechanisms	CELLULAR PROCESSES AND SIGNALING	0.640877	276.01
922	NMV0341	NMA2180	aroG	NMA2180	phospho-2-dehydro-3-deoxyheptonate aldolase, Phe-sensitive (phospho-2-keto-3-deoxyheptonate aldolase; DAHP synthetase; 3-deoxy-D-arabino-heptulosonate 7-phosphate synthase)	Amino acid transport and metabolism	METABOLISM	0.6429	536.98
404	NMV1771	NMA0848	galU	NMA0848	UTP--glucose-1-phosphate uridylyltransferase (UDP-glucose pyrophosphorylase; UDPGP; alpha-D-glucosyl-1-phosphate uridylyltransferase; uridine diphosphoglucose pyrophosphorylase)	Cell wall/membrane/envelope biogenesis	CELLULAR PROCESSES AND SIGNALING	0.646048	205.15
186	NMV0004	NMA0251	_	NMA0251	conserved hypothetical periplasmic protein	Function unknown	POORLY CHARACTERIZED	0.647253	133.06
652	NMV1092	NMA1518	_	NMA1518	putative alcohol dehydrogenase class III (S-(hydroxymethyl)glutathione dehydrogenase; glutathione-dependent formaldehyde dehydrogenase; FDH;FALDH)	Energy production and conversion	METABOLISM	0.649057	262.34
397	NMV1782	NMA0836, NMA0835	prfC	NMA0836	peptide chain release factor 3 (RF-3)	Translation, ribosomal structure and biogenesis	INFORMATION STORAGE AND PROCESSING	0.65166	187.23
508	NMV1457	NMA1134	_	NMA1134	hypothetical lipoprotein			0.669081	246.95
719	NMV0927	NMA1671	_	NMA1671	putative transporter	Amino acid transport and metabolism; Carbohydrate transport and metabolism	METABOLISM	0.674775	116.73
107	NMV0272	NMA0014	nuoF	NMA0014	NADH-quinone oxidoreductase chain F (NADH dehydrogenase I, chain F; NDH-1, chain F)	Energy production and conversion	METABOLISM	0.674807	941.88
798	NMV0697	NMA1933	_	NMA1933	hypothetical integral membrane protein	Amino acid transport and metabolism	METABOLISM	0.679064	56.44
869	NMV0443	NMA2084	putA	NMA2084	bifunctional PutA protein [includes: proline dehydrogenase (proline oxidase) and delta-1-pyrroline-5-carboxylate dehydrogenase (P5C dehydrogenase)]	Amino acid transport and metabolism; Energy production and conversion	METABOLISM	0.682892	399.47
276	NMV2137	NMA0506	_	NMA0506	putative D-methionine-binding lipoprotein MetQ	Inorganic ion transport and metabolism	METABOLISM	0.708226	199.06
201	NMV0041	NMA0289	_	NMA0289	conserved hypothetical protein	General function prediction only	POORLY CHARACTERIZED	0.736248	314.05
181	NMV2366	NMA0239	_	NMA0239	hypothetical protein			0.736461	5.13
583	NMV1235	NMA1365	cysD	NMA1365	sulfate adenylyltransferase subunit 2 (sulfate adenylate transferase; SAT; ATP-sulfurylase small subunit)	Amino acid transport and metabolism; Coenzyme transport and metabolism	METABOLISM	0.736847	8.62
109	NMV0269	NMA0017	nuoC	NMA0017	NADH-quinone oxidoreductase chain C (NADH dehydrogenase I, chain C; NDH-1, chain C)	Energy production and conversion	METABOLISM	0.73884	265.04
946	NMV0284	NMA2228	nuoN	NMA2228	NADH-quinone oxidoreductase chain N (NADH dehydrogenase I, chain N; NDH-1, chain N)	Energy production and conversion	METABOLISM	0.742527	489.21
728	NMV0905	NMA1691	_	NMA1691	putative acyl-CoA thioester hydrolase	Lipid transport and metabolism	METABOLISM	0.742991	49.33
383	NMV1810	NMA0806	_	NMA0806	putative HitA-like protein	Carbohydrate transport and metabolism; Nucleotide transport and metabolism	METABOLISM	0.746064	121.24
243	NMV2216	NMA0424	comP	NMA0424	minor pilin ComP	Cell motility; Intracellular trafficking, secretion, and vesicular transport	CELLULAR PROCESSES AND SIGNALING	0.748454	81.04
855	NMV0480	NMA2048	_	NMA2048	putative HTH-type transcriptional regulator	Transcription	INFORMATION STORAGE AND PROCESSING	0.751602	303.39
550	NMV1348	NMA1246	_	NMA1246	conserved hypothetical protein			0.769331	72.41
231	NMV2253	NMA0386	_	NMA0386	putative RmuC-like protein	Function unknown	POORLY CHARACTERIZED	0.787599	577.47
515	NMV1445	NMA1144	sdhD	NMA1144	succinate dehydrogenase membrane anchor protein	Energy production and conversion	METABOLISM	0.802032	300.06
786	NMV0733	NMA1905	lrp	NMA1905	putative leucine-responsive regulatory protein	Transcription	INFORMATION STORAGE AND PROCESSING	0.828173	86.59
132	NMV0228	NMA0060	_	NMA0060	putative glutathione-regulated potassium-efflux system protein (K(+)/H(+) antiporter)	Inorganic ion transport and metabolism	METABOLISM	0.833693	329.75
777	NMV0754	NMA1820	_	NMA1820	putative phospholipid hydroperoxide glutathione peroxidase (PHGPx)	Posttranslational modification, protein turnover, chaperones	CELLULAR PROCESSES AND SIGNALING	0.839145	363.61
108	NMV0271	NMA0015	nuoE	NMA0015	NADH-quinone oxidoreductase chain E (NADH dehydrogenase I, chain E; NDH-1, chain E)	Energy production and conversion	METABOLISM	0.842306	177.17
915	NMV0352	NMA2169	emrA	NMA2169	multidrug resistance protein A	Defense mechanisms	CELLULAR PROCESSES AND SIGNALING	0.84813	122.64
168	NMV0059	NMA0207	_	NMA0207	putative oligopeptide transporter	Function unknown	POORLY CHARACTERIZED	0.860705	861.1
106	NMV0274	NMA0010	nuoG	NMA0010	NADH-quinone oxidoreductase chain G (NADH dehydrogenase I, chain G; NDH-1, chain G)	Energy production and conversion	METABOLISM	0.883632	661.41
795	NMV0701	NMA1929	_	NMA1929	conserved hypothetical protein	General function prediction only	POORLY CHARACTERIZED	0.888929	338.39
732	NMV0896	NMA1698	_	NMA1698	putative carbon starvation protein A	Signal transduction mechanisms	CELLULAR PROCESSES AND SIGNALING	0.889599	2349.53
730	NMV0902	NMA1694	_	NMA1694	conserved hypothetical integral membrane protein	Inorganic ion transport and metabolism	METABOLISM	0.889643	477.12
585	NMV1233	NMA1367	cysG	NMA1367	siroheme synthase [includes: uroporphyrin-III C-methyltransferase (urogen III methylase; SUMT; uroporphyrinogen III methylase; UROM), precorrin-2 dehydrogenase and sirohydrochlorin ferrochelatase]	Coenzyme transport and metabolism	METABOLISM	0.891235	8.63
794	NMV0702	NMA1928	_	NMA1928	conserved hypothetical integral membrane protein	Function unknown	POORLY CHARACTERIZED	0.90503	324.79
659	NMV1082	NMA1528	_	NMA1528	putative uracil permease (uracil transporter)	Nucleotide transport and metabolism	METABOLISM	0.911128	316.37
609	NMV1178	NMA1419	_	NMA1419	putative two-component system transcriptional regulator protein	Signal transduction mechanisms; Transcription	CELLULAR PROCESSES AND SIGNALING; INFORMATION STORAGE AND PROCESSING	0.915031	28.82
148	NMV0127	NMA0158	smf	NMA0158	Smf protein (DNA processing chain A)	Intracellular trafficking, secretion, and vesicular transport; Replication, recombination and repair	CELLULAR PROCESSES AND SIGNALING; INFORMATION STORAGE AND PROCESSING	0.920014	271.97
300	NMV2066	NMA0580	argA	NMA0580	amino-acid acetyltransferase (N-acetylglutamate synthase; AGS; NAGS)	Amino acid transport and metabolism	METABOLISM	0.924988	247.71
807	NMV0681	NMA1948	_	NMA1948	putative DedA-family integral membrane protein	Function unknown	POORLY CHARACTERIZED	0.944364	251.54
463	NMV1594	NMA1012	metC	NMA1012	cystathionine beta-lyase (CBL; beta-cystathionase; cysteine lyase)	Amino acid transport and metabolism	METABOLISM	0.957296	194.54
233	NMV2247	NMA0392	ptsI	NMA0392	phosphoenolpyruvate-protein phosphotransferase (phosphotransferase system, enzyme I; protein I)	Carbohydrate transport and metabolism	METABOLISM	0.959428	476.24
131	NMV0231	NMA0057	sda	NMA0057	L-serine dehydratase (L-serine deaminase; SDH; L-SD)	Amino acid transport and metabolism	METABOLISM	0.960644	79.81
947	NMV0283	NMA2229	nuoM	NMA2229	NADH-quinone oxidoreductase chain M (NADH dehydrogenase I, chain M; NDH-1, chain M)	Energy production and conversion	METABOLISM	0.961327	591.13
258	NMV2175	NMA0468	lysA	NMA0468	diaminopimelate decarboxylase (DAP decarboxylase)	Amino acid transport and metabolism	METABOLISM	0.970494	145.55
264	NMV2163	NMA0481	_	NMA0481	hypothetical protein			0.987467	3.77
739	NMV0884	NMA1709	_	NMA1709	putative amino acid ABC transporter permease protein	Amino acid transport and metabolism	METABOLISM	1.0038	334.04
621	NMV1155	NMA1446	_	NMA1446	conserved hypothetical membrane-associated protein			1.0235	202.75
712	NMV0941	NMA1658	recA	NMA1658	RecA protein (recombinase A)	Replication, recombination and repair	INFORMATION STORAGE AND PROCESSING	1.02956	1335.85
697	NMV0982	NMA1625	_	NMA1625	FrpA/C protein (pseudogene part 1)	Secondary metabolites biosynthesis, transport and catabolism	METABOLISM	1.04273	266.78
115	NMV0256	NMA0030	_	NMA0030	conserved hypothetical protein	General function prediction only	POORLY CHARACTERIZED	1.04312	69.32
792	NMV0710	NMA1923	_	NMA1923	putative peptidase	Posttranslational modification, protein turnover, chaperones	CELLULAR PROCESSES AND SIGNALING	1.05871	106.52
796	NMV0700	NMA1930	_	NMA1930	conserved hypothetical lipoprotein	Function unknown	POORLY CHARACTERIZED	1.07101	183.63
840	NMV0515	NMA2016	speB	NMA2016	agmatinase (agmatine ureohydrolase; AUH)	Amino acid transport and metabolism	METABOLISM	1.07499	696.29
542	NMV1376	NMA1206	_	NMA1206	putative oxidoreductase	Energy production and conversion	METABOLISM	1.07585	1233.71
867	NMV0448	NMA2079	_	NMA2079	putative cell division protein FtsN	Cell cycle control, cell division, chromosome partitioning	CELLULAR PROCESSES AND SIGNALING	1.0801	717.09
428	NMV1689	NMA0916	_	NMA0916	conserved hypothetical protein	Function unknown	POORLY CHARACTERIZED	1.09215	369.48
593	NMV1216	NMA1380	_	NMA1380	conserved hypothetical protein	Function unknown	POORLY CHARACTERIZED	1.09538	58.22
806	NMV0682	NMA1947	_	NMA1947	putative L-asparaginase I (L-asparagine amidohydrolase I; L-ASNase I)	Amino acid transport and metabolism; Translation, ribosomal structure and biogenesis	METABOLISM; INFORMATION STORAGE AND PROCESSING	1.10883	123.64
726	NMV0908	NMA1688	gph1	NMA1688	phosphoglycolate phosphatase 1 (PGPase 1; PGP 1)	General function prediction only	POORLY CHARACTERIZED	1.13934	133.77
541	NMV1379	NMA1204	_	NMA1204	conserved hypothetical integral membrane protein			1.15441	53.01
655	NMV1088	NMA1522	_	NMA1522	conserved hypothetical protein	General function prediction only	POORLY CHARACTERIZED	1.15979	530.61
100	NMV0282	NMA0002	nuoL	NMA0002	NADH-quinone oxidoreductase chain L (NADH dehydrogenase I, chain L; NDH-1, chain L)	Energy production and conversion; Inorganic ion transport and metabolism	METABOLISM	1.16113	456.7
751	NMV0838	NMA1750	_	NMA1750	conserved hypothetical integral membrane protein	Function unknown	POORLY CHARACTERIZED	1.16348	96.88
163	NMV0078	NMA0193	dcmH	NMA0193	cytosine-specific methyltransferase (pseudogene part 2)	Replication, recombination and repair	INFORMATION STORAGE AND PROCESSING	1.18769	0
198	NMV0036	NMA0283	_	NMA0283	putative PhnA-like protein	Inorganic ion transport and metabolism	METABOLISM	1.18867	90.4
490	NMV1532	NMA1087	speE	NMA1087	spermidine synthase (putrescine aminopropyltransferase; SPDSY)	Amino acid transport and metabolism	METABOLISM	1.19009	130.54
505	NMV1474	NMA1118	lst	NMA1118	CMP-N-acetylneuraminate-beta-galactosamide-alpha-2,3-sialyltransferase (beta-galactoside alpha-2,3-sialyltransferase; alpha 2,3-ST: lipooligosaccharide sialyltransferase)			1.19334	472.46
781	NMV0745	NMA1892	_	NMA1892	putative sulfatase	General function prediction only	POORLY CHARACTERIZED	1.19343	586.62
799	NMV0696	NMA1934	gcvP	NMA1934	glycine dehydrogenase [decarboxylating] (glycine decarboxylase; glycine cleavage system P-protein)	Amino acid transport and metabolism	METABOLISM	1.19908	782.67
288	NMV2095	NMA0547	_	NMA0547	putative methyltransferase	General function prediction only	POORLY CHARACTERIZED	1.20355	353.09
815	NMV0658	NMA1965	_	NMA1965	putative HTH-type transcriptional regulator	Transcription	INFORMATION STORAGE AND PROCESSING	1.20567	75.65
941	NMV0293	NMA2218	_	NMA2218	putative tRNA/rRNA methyltransferase	Translation, ribosomal structure and biogenesis	INFORMATION STORAGE AND PROCESSING	1.20608	41.84
364	NMV1866	NMA0740	_	NMA0740	hypothetical protein			1.20785	165.61
817	NMV0654	NMA1969	mtrD	NMA1969	drug efflux transport protein MtrD	Defense mechanisms	CELLULAR PROCESSES AND SIGNALING	1.21731	990.06
602	NMV1190	NMA1408	_	NMA1408	conserved hypothetical protein	Inorganic ion transport and metabolism	METABOLISM	1.22583	97.15
769	NMV0787	NMA1785	_	NMA1785	conserved hypothetical integral membrane protein	Amino acid transport and metabolism; Carbohydrate transport and metabolism	METABOLISM	1.22959	219.57
456	NMV1610	NMA0996	_	NMA0996	putative peroxidase	Inorganic ion transport and metabolism	METABOLISM	1.23029	140.89
632	NMV1141	NMA1463	_	NMA1463	conserved hypothetical protein	Translation, ribosomal structure and biogenesis	INFORMATION STORAGE AND PROCESSING	1.23125	66.94
329	NMV1940	NMA0668	_	NMA0668	putative transporter	Energy production and conversion	METABOLISM	1.23693	211.26
854	NMV0482	NMA2046	_	NMA2046	putative NnrS-like protein	Inorganic ion transport and metabolism	METABOLISM	1.23864	227.93
510	NMV1455	NMA1136	metX	NMA1136	homoserine O-acetyltransferase (homoserine O-trans-acetylase; homoserine transacetylase; HTA)	Amino acid transport and metabolism	METABOLISM	1.24345	242.91
901	NMV0385	NMA2139	dusA	NMA2139	tRNA-dihydrouridine synthase A	Translation, ribosomal structure and biogenesis	INFORMATION STORAGE AND PROCESSING	1.24389	250.35
274	NMV2143	NMA0499	_	NMA0499	putative SspB-like protein	General function prediction only	POORLY CHARACTERIZED	1.26273	93.65
688	NMV1007	NMA1603	_	NMA1603	conserved hypothetical protein	Cell wall/membrane/envelope biogenesis; Cell cycle control, cell division, chromosome partitioning	CELLULAR PROCESSES AND SIGNALING	1.27783	200.54
582	NMV1237	NMA1363	cysJ	NMA1363	sulfite reductase [NADPH] flavoprotein alpha-component (SIR-FP)	Inorganic ion transport and metabolism	METABOLISM	1.28519	17.66
620	NMV1156	NMA1445	_	NMA1445	putative GTPase	General function prediction only	POORLY CHARACTERIZED	1.28569	192.96
506	NMV1465	NMA1126	_	NMA1126	putative transporter	Nucleotide transport and metabolism	METABOLISM	1.30424	201.43
371	NMV1851	NMA0755	_	NMA0755	conserved hypothetical protein	Function unknown	POORLY CHARACTERIZED	1.31372	44.01
103	NMV0278	NMA0006	nuoJ	NMA0006	NADH-quinone oxidoreductase chain J (NADH dehydrogenase I, chain J; NDH-1, chain J)	Energy production and conversion	METABOLISM	1.31715	289.9
845	NMV0507	NMA2024	tbp1	NMA2024	transferrin-binding protein 1 (TbpA)	Inorganic ion transport and metabolism	METABOLISM	1.31867	463.52
387	NMV1801	NMA0817	_	NMA0817	putative spermidine/putrescine transport system permease protein	Amino acid transport and metabolism	METABOLISM	1.32355	430.11
736	NMV0890	NMA1704	_	NMA1704	conserved hypothetical protein	Coenzyme transport and metabolism	METABOLISM	1.3325	152
644	NMV1118	NMA1488	mltB	NMA1488	membrane-bound lytic murein transglycosylase B (murein hydrolase B)	Cell wall/membrane/envelope biogenesis	CELLULAR PROCESSES AND SIGNALING	1.33611	278.09
875	NMV0426	NMA2098, NMA2094	_	NMA2098	truncated putative glycosyl hydrolase (part 1)	Carbohydrate transport and metabolism	METABOLISM	1.34602	1251.37
608	NMV1179	NMA1418	_	NMA1418	putative two-component system sensor protein	Signal transduction mechanisms	CELLULAR PROCESSES AND SIGNALING	1.35312	206.05
923	NMV0330	NMA2189	_	NMA2189	putative cytochrome C biogenesis protein	General function prediction only	POORLY CHARACTERIZED	1.36167	183.36
581	NMV1238	NMA1362	cysI	NMA1362	sulfite reductase [NADPH] hemoprotein beta-component (SIR-HP; SIRHP)	Inorganic ion transport and metabolism	METABOLISM	1.37829	51.42
307	NMV2045	NMA0601	crgA	NMA0601	HTH-type transcriptional regulator CrgA	Transcription	INFORMATION STORAGE AND PROCESSING	1.40833	31.24
319	NMV1983	NMA0638	pglC	NMA0638	pilin glycosyl transferase PglC	Cell wall/membrane/envelope biogenesis	CELLULAR PROCESSES AND SIGNALING	1.4086	210.15
207	NMV2347	NMA0299	_	NMA0299	transferrin-binding protein-like lipoprotein (lipoprotein GNA2132)			1.41839	1219.08
738	NMV0887	NMA1706	pncB	NMA1706	nicotinate phosphoribosyltransferase (NAPRTase)	Coenzyme transport and metabolism	METABOLISM	1.4523	90.92
142	NMV0200	NMA0084	_	NMA0084	putative zinc metallopeptidase	Cell wall/membrane/envelope biogenesis	CELLULAR PROCESSES AND SIGNALING	1.47163	450.64
427	NMV1690	NMA0915	_	NMA0915	conserved hypothetical integral membrane protein	Function unknown	POORLY CHARACTERIZED	1.47531	136.99
386	NMV1802	NMA0816, NMA0842	_	NMA0816	putative spermidine/putrescine transport system ATP-binding protein	Amino acid transport and metabolism	METABOLISM	1.48124	721.36
811	NMV0674	NMA1954	_	NMA1954	conserved hypothetical integral membrane protein	Function unknown	POORLY CHARACTERIZED	1.49038	133.33
252	NMV2196	NMA0445	purL	NMA0445	phosphoribosylformylglycinamidine synthase (FGAM synthase; FGAMS; formylglycinamide ribotide amidotransferase; FGARAT; formylglycinamide ribotide synthetase)	Nucleotide transport and metabolism	METABOLISM	1.49223	2077.13
516	NMV1444	NMA1145	sdhA	NMA1145	succinate dehydrogenase flavoprotein subunit	Energy production and conversion	METABOLISM	1.49545	2123.74
267	NMV2159	NMA0485	_	NMA0485	putative ABC transporter ATP-binding protein	Secondary metabolites biosynthesis, transport and catabolism	METABOLISM	1.49863	638.54
370	NMV1853	NMA0753	_	NMA0753	conserved hypothetical integral membrane protein	Inorganic ion transport and metabolism	METABOLISM	1.5022	198.04
291	NMV2085	NMA0556	_	NMA0556	hypothetical periplasmic protein			1.50929	75.16
672	NMV1053	NMA1557	_	NMA1557	conserved hypothetical protein	Function unknown	POORLY CHARACTERIZED	1.51464	994.22
709	NMV0947	NMA1652	_	NMA1652	conserved hypothetical TPR-containing periplasmic protein	Function unknown	POORLY CHARACTERIZED	1.51813	279.52
492	NMV1529	NMA1090	_	NMA1090	conserved hypothetical TPR-containing periplasmic protein	General function prediction only	POORLY CHARACTERIZED	1.52686	274.58
694	NMV0995	NMA1617	sodC	NMA1617	superoxide dismutase [Cu-Zn]			1.528	399.95
509	NMV1456	NMA1135	_	NMA1135	putative methionine biosynthesis protein MetW	Secondary metabolites biosynthesis, transport and catabolism	METABOLISM	1.53369	129.09
489	NMV1533	NMA1086	_	NMA1086	putative hydrolase	General function prediction only	POORLY CHARACTERIZED	1.53482	56.85
654	NMV1090	NMA1520	_	NMA1520	putative ATPase	General function prediction only	POORLY CHARACTERIZED	1.53605	460.39
921	NMV0343	NMA2178	_	NMA2178	putative adenylate cyclase	Function unknown	POORLY CHARACTERIZED	1.55616	221.24
475	NMV1568	NMA1051	_	NMA1051	hypothetical integral membrane protein			1.55878	230.56
190	NMV0014	NMA0260	_	NMA0260	conserved hypothetical integral membrane protein	Inorganic ion transport and metabolism	METABOLISM	1.56358	109.94
447	NMV1628	NMA0977	_	NMA0977	putative GTP-binding protein LepA	Cell wall/membrane/envelope biogenesis	CELLULAR PROCESSES AND SIGNALING	1.56905	958.46
177	NMV2358	NMA0229	_	NMA0229	conserved hypothetical protein	Function unknown	POORLY CHARACTERIZED	1.58452	29.44
292	NMV2084	NMA0557	_	NMA0557	conserved hypothetical lipoprotein	Translation, ribosomal structure and biogenesis	INFORMATION STORAGE AND PROCESSING	1.58631	68.04
942	NMV0292	NMA2219	_	NMA2219	putative RlpA-like protein	Cell wall/membrane/envelope biogenesis	CELLULAR PROCESSES AND SIGNALING	1.59199	74.14
328	NMV1942	NMA0665	dacB	NMA0665	D-alanyl-D-alanine carboxypeptidase (DD-peptidase; DD-carboxypeptidase)	Cell wall/membrane/envelope biogenesis	CELLULAR PROCESSES AND SIGNALING	1.59246	370.4
251	NMV2197	NMA0444	_	NMA0444	putative hydroxyacylglutathione hydrolase (glyoxalase II; Glx II)	General function prediction only	POORLY CHARACTERIZED	1.59875	155.22
174	NMV2353	NMA0225	_	NMA0225	conserved hypothetical lipoprotein	General function prediction only	POORLY CHARACTERIZED	1.60839	236.08
912	NMV0365	NMA2158	_	NMA2158	putative UPF0243 zinc-binding protein	Function unknown	POORLY CHARACTERIZED	1.62	30.67
400	NMV1778	NMA0840	hisH	NMA0840	imidazole glycerol phosphate synthase subunit HisH (IGP synthase glutamine amidotransferase subunit; IGP synthase subunit HisH; ImGP synthase subunit HisH; IGPS subunit HisH)	Amino acid transport and metabolism	METABOLISM	1.63205	144.8
409	NMV1738	NMA0861	_	NMA0861	putative endoribonuclease	Translation, ribosomal structure and biogenesis	INFORMATION STORAGE AND PROCESSING	1.6469	45.07
841	NMV0514	NMA2017	speA	NMA2017	biosynthetic arginine decarboxylase (ADC)	Amino acid transport and metabolism	METABOLISM	1.65551	763.17
178	NMV2359	NMA0230	_	NMA0230	putative ECF-family RNA polymerase sigma factor	Transcription	INFORMATION STORAGE AND PROCESSING	1.66187	32.5
801	NMV0691	NMA1938	trmA	NMA1938	tRNA (uracil-5-)-methyltransferase (tRNA(M-5-U54)-methyltransferase; RUMT)	Translation, ribosomal structure and biogenesis	INFORMATION STORAGE AND PROCESSING	1.68447	257.03
574	NMV1259	NMA1341	_	NMA1341	conserved hypothetical protein			1.68699	151.37
104	NMV0277	NMA0008	nuoI	NMA0008	NADH-quinone oxidoreductase chain I (NADH dehydrogenase I, chain I; NDH-1, chain I)	Energy production and conversion	METABOLISM	1.68827	405.97
862	NMV0461	NMA2065	_	NMA2065	conserved hypothetical TPR-containing periplasmic protein	General function prediction only	POORLY CHARACTERIZED	1.70146	97.12
311	NMV2028	NMA0618	_	NMA0618	putative GTP-dependent nucleic acid-binding protein EngD	Translation, ribosomal structure and biogenesis	INFORMATION STORAGE AND PROCESSING	1.71406	979.04
442	NMV1645	NMA0962	pbpG	NMA0962	penicillin-binding protein (D-alanyl-D-alanine carboxypeptidase; DD-peptidase; DD-carboxypeptidase)	Cell wall/membrane/envelope biogenesis	CELLULAR PROCESSES AND SIGNALING	1.71562	30.14
139	NMV0209	NMA0075	rnhB	NMA0075	ribonuclease HII (RNase HII)	Replication, recombination and repair	INFORMATION STORAGE AND PROCESSING	1.7214	40.75
398	NMV1781	NMA0837	hisI	NMA0837	phosphoribosyl-AMP cyclohydrolase (PRA-CH)	Amino acid transport and metabolism	METABOLISM	1.72339	69.59
597	NMV1205	NMA1391	_	NMA1391	conserved hypothetical periplasmic protein			1.72884	91.22
848	NMV0499	NMA2029	_	NMA2029	conserved hypothetical protein	Function unknown	POORLY CHARACTERIZED	1.73263	194.27
874	NMV0427	NMA2097, NMA2093	pgmB	NMA2097	truncated beta-phosphoglucomutase (beta-PGM)	General function prediction only	POORLY CHARACTERIZED	1.73709	181.43
558	NMV1326	NMA1266	ftsK2	NMA1266	DNA translocase FtsK2	Cell cycle control, cell division, chromosome partitioning	CELLULAR PROCESSES AND SIGNALING	1.73907	1248.35
606	NMV1183	NMA1415	_	NMA1415	conserved hypothetical protein	General function prediction only	POORLY CHARACTERIZED	1.75319	88.24
863	NMV0457	NMA2069, NMA2069	dca	NMA2069	division cluster competence-associated protein (pseudogene part 2)	General function prediction only	POORLY CHARACTERIZED	1.75738	272.04
259	NMV2174	NMA0470	_	NMA0470	putative sodium-dependent transporter	General function prediction only	POORLY CHARACTERIZED	1.76135	379.52
592	NMV1222	NMA1375	_	NMA1375	putative HTH-type transcriptional regulator	Transcription	INFORMATION STORAGE AND PROCESSING	1.76767	39.04
648	NMV1101	NMA1507	_	NMA1507	putative membrane-bound lytic murein transglycosylase D (murein hydrolase D)	Cell wall/membrane/envelope biogenesis	CELLULAR PROCESSES AND SIGNALING	1.76919	224.51
235	NMV2236	NMA0404	nlaB	NMA0404	1-acyl-sn-glycerol-3-phosphate acyltransferase NlaB (1-AGP acyltransferase; 1-AGPAT; lysophosphatidic acid acyltransferase; LPAAT)	Lipid transport and metabolism	METABOLISM	1.77	120.59
462	NMV1597	NMA1008	rrmJ	NMA1008	ribosomal RNA large subunit methyltransferase J (rRNA (uridine-2'-O-)-methyltransferase; 23S rRNA m2U2552 methyltransferase; cell division protein FtsJ)	Translation, ribosomal structure and biogenesis	INFORMATION STORAGE AND PROCESSING	1.77114	92.8
859	NMV0470	NMA2056	_	NMA2056	putative permease	General function prediction only	POORLY CHARACTERIZED	1.79271	817.11
750	NMV0839	NMA1749	_	NMA1749	putative HTH-type transcriptional regulator	Carbohydrate transport and metabolism; Transcription	METABOLISM; INFORMATION STORAGE AND PROCESSING	1.79656	199.82
192	NMV0019	NMA0271, NMA0269, NMA0268, NMA0267, NMA0265, NMA0264	pilE	NMA0271	pilS7 cassette			1.79788	42.71
226	NMV2267	NMA0370	_	NMA0370	putative Na+/H+ antiporter	General function prediction only	POORLY CHARACTERIZED	1.80532	1402.67
770	NMV0786	NMA1786	_	NMA1786	putative spermidine/putrescine-binding lipoprotein	Amino acid transport and metabolism	METABOLISM	1.81651	1278.04
285	NMV2101	NMA0541	_	NMA0541	hypothetical protein			1.83153	22.22
101	NMV0281	NMA0003	_	NMA0003	conserved hypothetical protein			1.83479	61.36
193	NMV0026	NMA0273	fkbP	NMA0273	FK506-binding protein (peptidyl-prolyl cis-trans isomerase; PPIase; rotamase)	Posttranslational modification, protein turnover, chaperones	CELLULAR PROCESSES AND SIGNALING	1.83785	284.87
224	NMV2269	NMA0367	_	NMA0367	putative TldD-like peptidase	General function prediction only	POORLY CHARACTERIZED	1.84795	578.92
916	NMV0351	NMA2170	_	NMA2170	putative GTP cyclohydrolase I (GTP-CH-I)	General function prediction only	POORLY CHARACTERIZED	1.85006	22.55
755	NMV0834	NMA1755	purN	NMA1755	phosphoribosylglycinamide formyltransferase (GART; GAR transformylase; 5'-phosphoribosylglycinamide transformylase)	Nucleotide transport and metabolism	METABOLISM	1.85079	163.19
257	NMV2178	NMA0465	_	NMA0465	conserved hypothetical integral membrane protein	Function unknown	POORLY CHARACTERIZED	1.85659	74.52
772	NMV0768	NMA1810	_	NMA1810	hypothetical protein			1.8604	62.91
451	NMV1616	NMA0990	_	NMA0990	putative heme biosynthesis protein HemY	Coenzyme transport and metabolism	METABOLISM	1.86811	403.21
876	NMV0425	NMA2099	galM	NMA2099	aldose 1-epimerase (mutarotase)	Carbohydrate transport and metabolism	METABOLISM	1.87841	633
295	NMV2072	NMA0573	_	NMA0573	putative thiosulfate sulfurtransferase	Inorganic ion transport and metabolism	METABOLISM	1.87908	99.72
518	NMV1441	NMA1148	gltA	NMA1148	citrate synthase	Energy production and conversion	METABOLISM	1.8847	3285.5
303	NMV2056	NMA0590	_	NMA0590	putative MiaB-like tRNA modification enzyme	Translation, ribosomal structure and biogenesis	INFORMATION STORAGE AND PROCESSING	1.88772	87.87
517	NMV1443	NMA1146	sdhB	NMA1146	succinate dehydrogenase iron-sulfur protein	Energy production and conversion	METABOLISM	1.89873	580.37
365	NMV1859	NMA0747	nqrF	NMA0747	Na(+)-translocating NADH-quinone reductase subunit F (Na(+)-translocating NQR subunit F; Na(+)-NQR subunit F; NQR complex subunit F; NQR-1 subunit F)	Energy production and conversion	METABOLISM	1.90128	1099.63
399	NMV1779	NMA0839	hisA	NMA0839	1-(5-phosphoribosyl)-5-[(5-phosphoribosylamino)methylideneamino] imidazole-4-carboxamide isomerase (phosphoribosylformimino-5-aminoimidazole carboxamide ribotide isomerase)	Amino acid transport and metabolism	METABOLISM	1.9151	200.92
927	NMV0326	NMA2195	_	NMA2195	putative oxidoreductase	General function prediction only	POORLY CHARACTERIZED	1.9235	356.96
443	NMV1644	NMA0963	_	NMA0963	putative peroxiredoxin Bcp (thioredoxin reductase; bacterioferritin comigratory protein homolog)	Posttranslational modification, protein turnover, chaperones	CELLULAR PROCESSES AND SIGNALING	1.92621	249.76
932	NMV0307	NMA2206	_	NMA2206	putative peptidylprolyl isomerase (peptidyl-prolyl cis-trans isomerase; PPIase; rotamase; cyclophilin; FKBP65)	Posttranslational modification, protein turnover, chaperones	CELLULAR PROCESSES AND SIGNALING	1.93789	625.55
176	NMV2357	NMA0228	_	NMA0228	conserved hypothetical protein	Function unknown	POORLY CHARACTERIZED	1.94309	111.82
579	NMV1246	NMA1355	_	NMA1355	hypothetical periplasmic protein	Posttranslational modification, protein turnover, chaperones	CELLULAR PROCESSES AND SIGNALING	1.94752	29.35
388	NMV1800	NMA0818	_	NMA0818	putative spermidine/putrescine transport system permease protein	Amino acid transport and metabolism	METABOLISM	1.9503	388.71
401	NMV1775	NMA0843	fbpB	NMA0843	iron(III)-transport system permease protein FbpB	Inorganic ion transport and metabolism	METABOLISM	1.95283	118.19
677	NMV1039	NMA1571	_	NMA1571	putative iron/sulphur-binding oxidoreductase	Coenzyme transport and metabolism; Energy production and conversion	METABOLISM	1.96061	97.8
740	NMV0878	NMA1715	_	NMA1715	putative transporter	Amino acid transport and metabolism; Carbohydrate transport and metabolism; Inorganic ion transport and metabolism	METABOLISM	1.96179	269.82
578	NMV1248	NMA1351	_	NMA1351	putative 23S rRNA (guanosine-2'-O-)-methyltransferase (23S rRNA Gm2251 2'-O-methyltransferase)	Translation, ribosomal structure and biogenesis	INFORMATION STORAGE AND PROCESSING	1.96942	97.74
309	NMV2034	NMA0612	_	NMA0612	putative membrane-associated thioredoxin	Energy production and conversion; Posttranslational modification, protein turnover, chaperones	METABOLISM; CELLULAR PROCESSES AND SIGNALING	2.00152	25.78
839	NMV0516	NMA2015	_	NMA2015	putative transporter	Inorganic ion transport and metabolism	METABOLISM	2.00313	456.58
824	NMV0694	NMA1976, NMA1976, NMA1936	_	NMA1977	cytochrome c oxidase polypeptide III			2.00767	2852.08
422	NMV1705	NMA0897	_	NMA0897	hypothetical integral membrane protein			2.02395	108.24
636	NMV1134	NMA1471	_	NMA1471	putative cation uptake HTH-type transcriptional regulator	Inorganic ion transport and metabolism	METABOLISM	2.06089	115.51
626	NMV1147	NMA1456	leuB	NMA1456	3-isopropylmalate dehydrogenase (beta-IPM dehydrogenase; IMDH; 3-IPM-DH)	Amino acid transport and metabolism; Energy production and conversion	METABOLISM	2.07241	374.11
306	NMV2046	NMA0600	_	NMA0600	putative NADPH-quinone dehydrogenase (modulator of drug activity B)	General function prediction only	POORLY CHARACTERIZED	2.07245	1385.82
877	NMV0424	NMA2100	_	NMA2100	putative transporter	Amino acid transport and metabolism; Carbohydrate transport and metabolism; Inorganic ion transport and metabolism	METABOLISM	2.07493	1217.73
212	NMV2303	NMA0333	mqo	NMA0333	malate:quinone oxidoreductase (malate dehydrogenase [acceptor]; MQO)	General function prediction only	POORLY CHARACTERIZED	2.07708	622.11
280	NMV2119	NMA0524	lgtA	NMA0524	lacto-N-neotetraose biosynthesis glycosyl tranferase LgtA	Cell wall/membrane/envelope biogenesis	CELLULAR PROCESSES AND SIGNALING	2.08127	391.76
669	NMV1063	NMA1547	_	NMA1547	putative metallopeptidase	Cell cycle control, cell division, chromosome partitioning	CELLULAR PROCESSES AND SIGNALING	2.0828	811.88
403	NMV1772	NMA0847	argH	NMA0847	argininosuccinate lyase (arginosuccinase; ASAL)	Amino acid transport and metabolism	METABOLISM	2.0857	558.03
396	NMV1785	NMA0832	pglE	NMA0832	pilin glycosyl transferase E	Cell wall/membrane/envelope biogenesis	CELLULAR PROCESSES AND SIGNALING	2.09564	82.76
372	NMV1850	NMA0756	_	NMA0756	putative HTH-type transcriptional regulator	Transcription	INFORMATION STORAGE AND PROCESSING	2.10588	140.17
268	NMV2158	NMA0486	_	NMA0486	conserved hypothetical membrane protein	Secondary metabolites biosynthesis, transport and catabolism	METABOLISM	2.10772	332.43
818	NMV0653	NMA1970	mtrC	NMA1970	membrane fusion protein MtrC	Cell wall/membrane/envelope biogenesis	CELLULAR PROCESSES AND SIGNALING	2.1118	554.72
351	NMV1891	NMA0715	_	NMA0715	putative Na(+)/H(+) antiporter	Energy production and conversion	METABOLISM	2.11183	752.17
467	NMV1586	NMA1020	_	NMA1020	putative HTH-type transcriptional regulator	Transcription	INFORMATION STORAGE AND PROCESSING	2.12112	144.63
208	NMV2344	NMA0303	argG	NMA0303	argininosuccinate synthase (citrulline--aspartate ligase)	Amino acid transport and metabolism	METABOLISM	2.12586	437.52
638	NMV1131	NMA1474	_	NMA1474	conserved hypothetical protein			2.13322	353.67
367	NMV1856	NMA0750	nqrC	NMA0750	Na(+)-translocating NADH-quinone reductase subunit C (Na(+)-translocating NQR subunit C; Na(+)-NQR subunit C; NQR complex subunit C; NQR-1 subunit C)	Energy production and conversion	METABOLISM	2.13825	754.92
214	NMV2295	NMA0341	_	NMA0341	conserved hypothetical protein	Replication, recombination and repair	INFORMATION STORAGE AND PROCESSING	2.16134	71.27
357	NMV1878	NMA0726	pilV	NMA0726	minor pilin PilV	Cell motility; Intracellular trafficking, secretion, and vesicular transport	CELLULAR PROCESSES AND SIGNALING	2.16501	100.47
756	NMV0833	NMA1756	_	NMA1756	putative membrane-associated peptidyl-prolyl isomerase (peptidyl-prolyl cis-trans isomerase; PPIase; rotamase; cyclophilin; FKBP65)	Posttranslational modification, protein turnover, chaperones	CELLULAR PROCESSES AND SIGNALING	2.16696	816.9
577	NMV1253	NMA1348	_	NMA1348	putative RNA-binding protein	Translation, ribosomal structure and biogenesis	INFORMATION STORAGE AND PROCESSING	2.16784	56.42
935	NMV0304	NMA2209	dsbA1	NMA2209	thiol:disulfide interchange lipoprotein DsbA1	Energy production and conversion; Posttranslational modification, protein turnover, chaperones	METABOLISM; CELLULAR PROCESSES AND SIGNALING	2.16959	205.34
843	NMV0510	NMA2021	_	NMA2021	putative phospholipase A1 (detergent-resistant phospholipase A; DR-phospholipase A; phosphatidylcholine 1-acylhydrolase; outer-membrane phospholipase A; OM PLA)	Cell wall/membrane/envelope biogenesis	CELLULAR PROCESSES AND SIGNALING	2.17301	303.18
601	NMV1193	NMA1406	recR	NMA1406	recombination protein RecR	Replication, recombination and repair	INFORMATION STORAGE AND PROCESSING	2.17728	259.9
111	NMV0266	NMA0020	_	NMA0020	putative spermidine synthase (putrescine aminopropyltransferase; SPDSY)	Amino acid transport and metabolism; Carbohydrate transport and metabolism; Inorganic ion transport and metabolism	METABOLISM	2.17817	371.07
851	NMV0491	NMA2038	recO	NMA2038	DNA repair protein RecO (recombination protein O)	Replication, recombination and repair	INFORMATION STORAGE AND PROCESSING	2.18338	496.67
279	NMV2123	NMA0520	atpC	NMA0520	ATP synthase epsilon chain (ATP synthase F1 sector epsilon subunit)	Energy production and conversion	METABOLISM	2.18897	2435.18
619	NMV1160	NMA1441	_	NMA1441	conserved hypothetical protein			2.19405	265.03
151	NMV0123	NMA0162	rmsB	NMA0162	ribosomal RNA small subunit methyltransferase B (rRNA (cytosine-C(5)-)-methyltransferase; 16S rRNA m5C967 methyltransferase)	Translation, ribosomal structure and biogenesis	INFORMATION STORAGE AND PROCESSING	2.19414	411.71
350	NMV1892	NMA0714	_	NMA0714	putative glucose/galactose transporter	Carbohydrate transport and metabolism	METABOLISM	2.20873	2651.88
791	NMV0711	NMA1921	_	NMA1921	putative hydrolase	General function prediction only	POORLY CHARACTERIZED	2.22266	147.07
222	NMV2276	NMA0358	_	NMA0358	conserved hypothetical periplasmic protein	Translation, ribosomal structure and biogenesis	INFORMATION STORAGE AND PROCESSING	2.24024	431.27
437	NMV1661	NMA0948	_	NMA0948	conserved hypothetical membrane-associated protein	General function prediction only	POORLY CHARACTERIZED	2.24582	448.55
576	NMV1255	NMA1345	_	NMA1345	hypothetical protein			2.27711	53.06
637	NMV1132	NMA1473	glxK	NMA1473	glycerate kinase	Carbohydrate transport and metabolism	METABOLISM	2.27904	180.28
767	NMV0789	NMA1783	_	NMA1783	putative HTH-type transcriptional regulator	Transcription	INFORMATION STORAGE AND PROCESSING	2.28677	85.64
449	NMV1623	NMA0982	_	NMA0982	putative deoxyribonuclease	Replication, recombination and repair	INFORMATION STORAGE AND PROCESSING	2.29343	351.44
269	NMV2156	NMA0488	_	NMA0488	conserved hypothetical periplasmic protein	Secondary metabolites biosynthesis, transport and catabolism	METABOLISM	2.30642	321.66
424	NMV1700	NMA0904	trpB	NMA0904	tryptophan synthase beta chain	Amino acid transport and metabolism	METABOLISM	2.31456	726.36
622	NMV1154	NMA1447	_	NMA1447	conserved hypothetical protein	Function unknown	POORLY CHARACTERIZED	2.31731	171.39
234	NMV2244	NMA0397	thiC	NMA0397	thiamine biosynthesis protein ThiC	Coenzyme transport and metabolism	METABOLISM	2.32844	238.06
844	NMV0508	NMA2023	_	NMA2023	putative spermidine/putrescine-binding lipoprotein	Amino acid transport and metabolism	METABOLISM	2.33122	3562.02
210	NMV2310	NMA0325	mafA3	NMA0325	MafA1 lipoprotein			2.33539	716.11
281	NMV2117	NMA0525, NMA0527	lgtE	NMA0525	lacto-N-neotetraose biosynthesis glycosyl transferase LgtB1	Cell wall/membrane/envelope biogenesis	CELLULAR PROCESSES AND SIGNALING	2.35013	97.4
763	NMV0801	NMA1772	hisB	NMA1772	imidazoleglycerol-phosphate dehydratase (IGPD)	Amino acid transport and metabolism	METABOLISM	2.35548	265.85
227	NMV2264	NMA0374	ppc	NMA0374	phosphoenolpyruvate carboxylase (PEPCase; PEPC)	Energy production and conversion	METABOLISM	2.38058	942.73
800	NMV0692	NMA1937	tyrB	NMA1937	aromatic amino acid aminotransferase (AROAT; ARAT)	Amino acid transport and metabolism	METABOLISM	2.3813	373.82
140	NMV0208	NMA0076	_	NMA0076	putative ATPase	Cell cycle control, cell division, chromosome partitioning	CELLULAR PROCESSES AND SIGNALING	2.39243	293.17
685	NMV1020	NMA1592	lldA	NMA1592	L-lactate dehydrogenase (cytochrome)	Energy production and conversion	METABOLISM	2.39573	56.57
363	NMV1868	NMA0738	_	NMA0738	putative transcriptional regulator	Transcription	INFORMATION STORAGE AND PROCESSING	2.39947	95.06
366	NMV1857	NMA0749	nqrD	NMA0749	Na(+)-translocating NADH-quinone reductase subunit D (Na(+)-translocating NQR subunit D; Na(+)-NQR subunit D; NQR complex subunit D; NQR-1 subunit D)	Energy production and conversion	METABOLISM	2.40008	565.37
284	NMV2105	NMA0537	_	NMA0537	conserved hypothetical integral membrane protein	Function unknown	POORLY CHARACTERIZED	2.40249	137.46
524	NMV1434	NMA1154	sucD	NMA1154	succinyl-CoA synthetase alpha chain (SCS-alpha)	Energy production and conversion	METABOLISM	2.40493	2841.62
354	NMV1883	NMA0722	_	NMA0722	putative L-lactate permease	Energy production and conversion	METABOLISM	2.40566	3670.89
734	NMV0894	NMA1700	_	NMA1700	putative TonB-dependent receptor	Inorganic ion transport and metabolism	METABOLISM	2.41653	948.18
639	NMV1129	NMA1475	_	NMA1475	putative methyltransferase	Secondary metabolites biosynthesis, transport and catabolism	METABOLISM	2.42797	342.59
270	NMV2155	NMA0489	_	NMA0489	conserved hypothetical protein	General function prediction only	POORLY CHARACTERIZED	2.43087	144.22
832	NMV0525	NMA2007	_	NMA2007	hypothetical protein	Defense mechanisms	CELLULAR PROCESSES AND SIGNALING	2.44156	1332.25
147	NMV0128	NMA0157	_	NMA0157	conserved hypothetical protein	Function unknown	POORLY CHARACTERIZED	2.44617	133.73
368	NMV1855	NMA0751	nqrB	NMA0751	Na(+)-translocating NADH-quinone reductase subunit B (Na(+)-translocating NQR subunit B; Na(+)-NQR subunit B; NQR complex subunit B; NQR-1 subunit B)	Energy production and conversion	METABOLISM	2.45074	1061.51
358	NMV1877	NMA0728	_	NMA0728	putative membrane fusion protein	Cell wall/membrane/envelope biogenesis	CELLULAR PROCESSES AND SIGNALING	2.45772	352.3
905	NMV0379	NMA2145	_	NMA2145	putative intracellular septation protein	Cell cycle control, cell division, chromosome partitioning	CELLULAR PROCESSES AND SIGNALING	2.47479	252.64
369	NMV1854	NMA0752	nqrA	NMA0752	Na(+)-translocating NADH-quinone reductase subunit A (Na(+)-translocating NQR subunit A; Na(+)-NQR subunit A; NQR complex subunit A; NQR-1 subunit A)	Energy production and conversion	METABOLISM	2.47643	1749.92
523	NMV1435	NMA1153	sucC	NMA1153	succinyl-CoA synthetase beta chain (SCS-beta)	Energy production and conversion	METABOLISM	2.48765	3453.91
625	NMV1151	NMA1450	leuC	NMA1450	3-isopropylmalate dehydratase large subunit (isopropylmalate isomerase; alpha-IPM isomerase; IPMI)	Amino acid transport and metabolism	METABOLISM	2.54289	182.46
706	NMV0951	NMA1648	_	NMA1648	conserved hypothetical protein	Energy production and conversion	METABOLISM	2.55093	540.96
788	NMV0724	NMA1912	_	NMA1912	putative adenine-specific methylase	Translation, ribosomal structure and biogenesis	INFORMATION STORAGE AND PROCESSING	2.55973	374.19
722	NMV0913	NMA1683	clpB	NMA1683	chaperone ClpB (short)	Posttranslational modification, protein turnover, chaperones	CELLULAR PROCESSES AND SIGNALING	2.56246	266.32
575	NMV1257	NMA1343	_	NMA1343	conserved hypothetical protein (pseudogene part 2)	General function prediction only	POORLY CHARACTERIZED	2.5648	188.22
206	NMV2348	NMA0298	_	NMA0298	putative transporter	Amino acid transport and metabolism	METABOLISM	2.59201	1146.12
833	NMV0523	NMA2009	_	NMA2009	hypothetical protein	Signal transduction mechanisms	CELLULAR PROCESSES AND SIGNALING	2.59297	1798.32
187	NMV0007	NMA0254	ftsE	NMA0254	cell division ATP-binding protein FtsE	Cell cycle control, cell division, chromosome partitioning	CELLULAR PROCESSES AND SIGNALING	2.60106	121.97
491	NMV1531	NMA1088	panB	NMA1088	3-methyl-2-oxobutanoate hydroxymethyltransferase (ketopantoate hydroxymethyltransferase)	Coenzyme transport and metabolism	METABOLISM	2.63868	257.79
464	NMV1592	NMA1015	_	NMA1015	putative NAD(P)H nitroreductase	Energy production and conversion	METABOLISM	2.65232	906.09
157	NMV0092	NMA0178	_	NMA0178	conserved hypothetical protein	Lipid transport and metabolism	METABOLISM	2.65917	551.74
804	NMV0685	NMA1944	ldhA	NMA1944	D-lactate dehydrogenase (D-LDH; fermentative lactate dehydrogenase)	Coenzyme transport and metabolism; Energy production and conversion	METABOLISM	2.66578	459.22
670	NMV1062	NMA1549	_	NMA1549	conserved hypothetical protein	Function unknown	POORLY CHARACTERIZED	2.66604	49.69
287	NMV2096	NMA0546	_	NMA0546	putative Maf-like protein	Cell cycle control, cell division, chromosome partitioning	CELLULAR PROCESSES AND SIGNALING	2.66777	262.49
188	NMV0008	NMA0255	ftsX	NMA0255	cell division protein FtsX	Cell cycle control, cell division, chromosome partitioning	CELLULAR PROCESSES AND SIGNALING	2.6689	173.46
850	NMV0493	NMA2036	_	NMA2036	hypothetical protein			2.69495	172.93
175	NMV2355	NMA0226	_	NMA0226	conserved hypothetical integral membrane protein	Function unknown	POORLY CHARACTERIZED	2.70058	187
603	NMV1189	NMA1409, NMA1393	_	NMA1409	putative ABC transporter ATP-binding protein	General function prediction only	POORLY CHARACTERIZED	2.70662	1768.42
878	NMV0423	NMA2101	_	NMA2101	putative ABC transporter ATP-binding protein	General function prediction only	POORLY CHARACTERIZED	2.71387	1090.67
477	NMV1565	NMA1054	_	NMA1054	hypothetical periplasmic protein			2.71407	149.14
478	NMV1564	NMA1056	_	NMA1056	putative PhoH-like protein	Signal transduction mechanisms	CELLULAR PROCESSES AND SIGNALING	2.73266	274.65
522	NMV1436	NMA1152	_	NMA1152	hypothetical integral membrane protein	Amino acid transport and metabolism	METABOLISM	2.73297	85.35
881	NMV0418	NMA2107	_	NMA2107	putative HTH-type transcriptional regulator	Signal transduction mechanisms	CELLULAR PROCESSES AND SIGNALING	2.76272	394.62
272	NMV2146	NMA0496	_	NMA0496	putative transporter	Inorganic ion transport and metabolism	METABOLISM	2.76291	41
902	NMV0384	NMA2140	dtd	NMA2140	D-tyrosyl-tRNA(Tyr) deacylase	Translation, ribosomal structure and biogenesis	INFORMATION STORAGE AND PROCESSING	2.76697	127.01
191	NMV0016	NMA0262	gnd	NMA0262	6-phosphogluconate dehydrogenase, decarboxylating	Carbohydrate transport and metabolism	METABOLISM	2.78599	1644.82
219	NMV2281	NMA0353	_	NMA0353	conserved hypothetical integral membrane protein	Function unknown	POORLY CHARACTERIZED	2.79099	162.7
294	NMV2080	NMA0562	_	NMA0562	putative peptidase	Posttranslational modification, protein turnover, chaperones	CELLULAR PROCESSES AND SIGNALING	2.79401	629.44
762	NMV0802	NMA1771	hisC	NMA1771	histidinol-phosphate aminotransferase (imidazole acetol-phosphate transaminase)	Amino acid transport and metabolism	METABOLISM	2.79937	157.12
658	NMV1084	NMA1526	tig	NMA1526	trigger factor (TF)	Posttranslational modification, protein turnover, chaperones	CELLULAR PROCESSES AND SIGNALING	2.80136	3981.57
765	NMV0795	NMA1778	_	NMA1778	putative peptidase	Intracellular trafficking, secretion, and vesicular transport; Posttranslational modification, protein turnover, chaperones	CELLULAR PROCESSES AND SIGNALING	2.81239	475.47
749	NMV0841	NMA1747	gshB	NMA1747	glutathione synthetase (glutathione synthase; GSH synthetase; GSH-S; GSHase)	Coenzyme transport and metabolism; Translation, ribosomal structure and biogenesis	METABOLISM; CELLULAR PROCESSES AND SIGNALING	2.82222	495.05
520	NMV1438	NMA1151, NMA1556	lpdA3	NMA1151	dihydrolipoyl dehydrogenase (E3 component of 2-oxoglutarate dehydrogenase complex; dihydrolipoamide dehydrogenase)	Energy production and conversion	METABOLISM	2.8397	1290.66
217	NMV2285	NMA0348	_	NMA0348	putative exodeoxyribonuclease	Replication, recombination and repair	INFORMATION STORAGE AND PROCESSING	2.84179	313.62
446	NMV1632	NMA0973	_	NMA0973	hypothetical integral membrane protein			2.8633	161.29
707	NMV0950	NMA1649	_	NMA1649	conserved hypothetical protein	Function unknown	POORLY CHARACTERIZED	2.87762	381.22
610	NMV1177	NMA1421	purM	NMA1421	phosphoribosylformylglycinamidine cyclo-ligase (AIRS; phosphoribosyl-aminoimidazole synthetase; AIR synthase)	Nucleotide transport and metabolism	METABOLISM	2.90115	1109.83
842	NMV0511	NMA2020	_	NMA2020	conserved hypothetical integral membrane protein	Function unknown	POORLY CHARACTERIZED	2.91916	486.73
573	NMV1264	NMA1335	_	NMA1335	putative CsgG-like lipoprotein	Cell wall/membrane/envelope biogenesis	CELLULAR PROCESSES AND SIGNALING	2.96758	590.94
185	NMV0002	NMA0249	_	NMA0249	conserved hypothetical periplasmic protein			2.97319	141.29
754	NMV0835	NMA1754	_	NMA1754	conserved hypothetical periplasmic protein			2.97662	164.51
458	NMV1703	NMA1000, NMA0900	_	NMA1000	putative amino acid ABC transporter ATP-binding protein	Amino acid transport and metabolism	METABOLISM	2.97852	208.31
683	NMV1030	NMA1580, NMA1634	_	NMA1580	putative ATP-dependent RNA helicase	Replication, recombination and repair; Transcription; Translation, ribosomal structure and biogenesis	INFORMATION STORAGE AND PROCESSING	2.99117	961.92
759	NMV0806	NMA1767	_	NMA1767	putative SCO1-like lipoprotein	General function prediction only	POORLY CHARACTERIZED	2.99344	2299.99
432	NMV1674	NMA0936	_	NMA0936	hypothetical protein			3.0008	126.77
349	NMV1896	NMA0709	_	NMA0709	putative Na+/H+ antiporter	Energy production and conversion	METABOLISM	3.01122	511.68
790	NMV0712	NMA1920	apt	NMA1920	adenine phosphoribosyltransferase (APRT)	Nucleotide transport and metabolism	METABOLISM	3.02134	173
907	NMV0375	NMA2149	_	NMA2149	conserved hypothetical integral membrane protein	Function unknown	POORLY CHARACTERIZED	3.0254	75.15
439	NMV1653	NMA0955	_	NMA0955	conserved hypothetical protein	Function unknown	POORLY CHARACTERIZED	3.05305	171.81
514	NMV1449	NMA1141	_	NMA1141	putative peroxiredoxin (thioredoxin reductase)	Posttranslational modification, protein turnover, chaperones	CELLULAR PROCESSES AND SIGNALING	3.05823	8711.93
513	NMV1450	NMA1140	metE	NMA1140	5-methyltetrahydropteroyltriglutamate--homocysteine methyltransferase (methionine synthase, vitamin-B12 independent isozyme; cobalamin-independent methionine synthase)	Amino acid transport and metabolism	METABOLISM	3.06685	3129.41
540	NMV1384	NMA1200	nhhA	NMA1200	autotransporter NhhA	Extracellular structures; Intracellular trafficking, secretion, and vesicular transport	CELLULAR PROCESSES AND SIGNALING	3.06882	2080.89
448	NMV1624	NMA0981	pilZ	NMA0981	PilZ-like protein	Cell motility; Intracellular trafficking, secretion, and vesicular transport	CELLULAR PROCESSES AND SIGNALING	3.10229	423.51
760	NMV0805	NMA1768	hisG	NMA1768	ATP phosphoribosyltransferase (ATP-PRTase; ATP-PRT)	Amino acid transport and metabolism	METABOLISM	3.10493	468.69
849	NMV0494	NMA2035	_	NMA2035	conserved hypothetical integral membrane protein	General function prediction only	POORLY CHARACTERIZED	3.11668	99.54
555	NMV1340	NMA1255	ggt	NMA1255	gamma-glutamyltranspeptidase [contains: gamma-glutamyltranspeptidase large and small chains]	Amino acid transport and metabolism	METABOLISM	3.12011	778.93
731	NMV0901	NMA1695	_	NMA1695	conserved hypothetical protein			3.12688	404.4
117	NMV0213	NMA0033, NMA0768	_	NMA0033	IS1655 transposase	Replication, recombination and repair	INFORMATION STORAGE AND PROCESSING	3.1356	1.86
560	NMV1323	NMA1270	leuA	NMA1270	2-isopropylmalate synthase (alpha-isopropylmalate synthase; alpha-IPM synthetase)	Amino acid transport and metabolism	METABOLISM	3.17283	348.48
286	NMV2099	NMA0543	_	NMA0543	putative phosphoribosyltransferase	General function prediction only	POORLY CHARACTERIZED	3.17982	107.91
172	NMV0047	NMA0219, NMA0979	pilU	NMA0219	PilT-like protein PilU	Cell motility; Intracellular trafficking, secretion, and vesicular transport; Intracellular trafficking, secretion, and vesicular transport	CELLULAR PROCESSES AND SIGNALING	3.17982	843.78
302	NMV2059	NMA0587	fba	NMA0587	fructose-bisphosphate aldolase	Carbohydrate transport and metabolism	METABOLISM	3.19552	1248.43
554	NMV1343	NMA1254	glyA	NMA1254	serine hydroxymethyltransferase (serine methylase; SHMT)	Amino acid transport and metabolism	METABOLISM	3.2078	866.21
834	NMV0522	NMA2010	_	NMA2010	conserved hypothetical TPR-containing protein	General function prediction only	POORLY CHARACTERIZED	3.22011	3600.67
761	NMV0803	NMA1770	hisD	NMA1770	histidinol dehydrogenase (HDH)	Amino acid transport and metabolism	METABOLISM	3.241	624.08
218	NMV2284	NMA0349	_	NMA0349	hypothetical integral membrane protein			3.24307	103.41
360	NMV1875	NMA0730	dsbC	NMA0730	thiol:disulfide interchange lipoprotein DsbC	Posttranslational modification, protein turnover, chaperones	CELLULAR PROCESSES AND SIGNALING	3.24403	493.6
184	NMV0001	NMA0248	_	NMA0248	putative acetyltransferase	Transcription	INFORMATION STORAGE AND PROCESSING	3.24757	106.62
196	NMV0033	NMA0280	_	NMA0280	conserved hypothetical integral membrane protein	Inorganic ion transport and metabolism	METABOLISM	3.27545	131.15
906	NMV0378	NMA2146	tspA	NMA2146	TspA protein	Cell motility; Intracellular trafficking, secretion, and vesicular transport	CELLULAR PROCESSES AND SIGNALING	3.28011	879.99
410	NMV1737	NMA0862	nspA	NMA0862	outer-membrane associated protein NspA	Cell wall/membrane/envelope biogenesis	CELLULAR PROCESSES AND SIGNALING	3.28289	3979.68
752	NMV0837	NMA1751	_	NMA1751	putative HTH-type transcriptional regulator	Transcription	INFORMATION STORAGE AND PROCESSING	3.29249	522.37
819	NMV0652	NMA1971	mtrR	NMA1971	HTH-type transcriptional regulator MtrR	Transcription	INFORMATION STORAGE AND PROCESSING	3.32037	32.42
205	NMV2037	NMA0293, NMA0609	pilC1	NMA0609	type IV pilus-associated protein PilC1			3.33571	428.77
666	NMV1119	NMA1543	_	NMA1543	IS1016 group transposase	Replication, recombination and repair	INFORMATION STORAGE AND PROCESSING	3.33996	3.94
384	NMV1808	NMA0808	_	NMA0808	putative zinc-type alcohol dehydrogenase	Amino acid transport and metabolism	METABOLISM	3.34733	8306.53
572	NMV1265	NMA1334	_	NMA1334	conserved hypothetical TPR-containing lipoprotein	Function unknown	POORLY CHARACTERIZED	3.36562	318.79
757	NMV0825	NMA1764	_	NMA1764	conserved hypothetical protein	Function unknown	POORLY CHARACTERIZED	3.38803	447.07
352	NMV1887	NMA0719	aspC	NMA0719	aspartate aminotransferase (transaminase A; ASPAT)	Amino acid transport and metabolism	METABOLISM	3.42051	377.23
416	NMV1721	NMA0879	trpA	NMA0879	tryptophan synthase alpha chain	Amino acid transport and metabolism	METABOLISM	3.44191	611.27
457	NMV1608	NMA0999	_	NMA0999	putative amino acid ABC transporter permease protein	Amino acid transport and metabolism	METABOLISM	3.44917	232.59
240	NMV2226	NMA0417	_	NMA0417	conserved hypothetical protein	Function unknown	POORLY CHARACTERIZED	3.45498	903.69
137	NMV0194	NMA0073, NMA0091	_	NMA0073	putative amino-acid symporter	Amino acid transport and metabolism	METABOLISM	3.45892	2285.9
924	NMV0449	NMA2191, NMA2078	dsbA3	NMA2191	thiol:disulfide interchange lipoprotein DsbA2	Energy production and conversion; Posttranslational modification, protein turnover, chaperones	METABOLISM; CELLULAR PROCESSES AND SIGNALING	3.46588	461.34
499	NMV1512	NMA1107	pilI	NMA1107	type IV pilus biogenesis protein PilI	Cell motility; Intracellular trafficking, secretion, and vesicular transport	CELLULAR PROCESSES AND SIGNALING	3.49136	696.73
904	NMV0381	NMA2143	bolA	NMA2143	BolA-like protein	Signal transduction mechanisms	CELLULAR PROCESSES AND SIGNALING	3.51624	135.1
425	NMV1699	NMA0905	iga	NMA0905	IgA-specific serine endopeptidase (IgA protease)	Cell wall/membrane/envelope biogenesis; Intracellular trafficking, secretion, and vesicular transport; Replication, recombination and repair	CELLULAR PROCESSES AND SIGNALING; INFORMATION STORAGE AND PROCESSING	3.52802	9652.37
803	NMV0689	NMA1940	_	NMA1940	conserved hypothetical protein	Signal transduction mechanisms	CELLULAR PROCESSES AND SIGNALING	3.54973	307.17
153	NMV0116	NMA0169	_	NMA0169	putative N-acetyltransferase	Posttranslational modification, protein turnover, chaperones; Transcription	CELLULAR PROCESSES AND SIGNALING; INFORMATION STORAGE AND PROCESSING	3.57092	555.6
271	NMV2154	NMA0490	_	NMA0490	putative VacJ-like protein	Cell wall/membrane/envelope biogenesis	CELLULAR PROCESSES AND SIGNALING	3.5803	313.05
129	NMV0234	NMA0054	prlC	NMA0054	oligopeptidase A	Amino acid transport and metabolism	METABOLISM	3.60005	271.61
690	NMV1005	NMA1605	hexR	NMA1605	HTH-type transcriptional repressor HexR (hex regulon repressor)	Transcription	INFORMATION STORAGE AND PROCESSING	3.60027	326.37
392	NMV1792	NMA0826	ppsA	NMA0826	phosphoenolpyruvate synthase (pyruvate, water dikinase; PEP synthase)	Carbohydrate transport and metabolism	METABOLISM	3.62629	3843.99
440	NMV1651	NMA0957	_	NMA0957	hypothetical protein			3.64332	161.75
498	NMV1513	NMA1106	pilH	NMA1106	type IV pilus biogenesis protein PilH	Cell motility; Intracellular trafficking, secretion, and vesicular transport	CELLULAR PROCESSES AND SIGNALING	3.66773	726.97
460	NMV1605	NMA1002	ppiB	NMA1002	peptidyl-prolyl cis-trans isomerase B (PPIase B; rotamase B)	Posttranslational modification, protein turnover, chaperones	CELLULAR PROCESSES AND SIGNALING	3.71859	611.67
753	NMV0836	NMA1753	_	NMA1753	putative OsmC-like protein	Posttranslational modification, protein turnover, chaperones	CELLULAR PROCESSES AND SIGNALING	3.72116	174.46
255	NMV2184	NMA0457	app	NMA0457	autotransporter App	Cell wall/membrane/envelope biogenesis; Intracellular trafficking, secretion, and vesicular transport	CELLULAR PROCESSES AND SIGNALING	3.72174	3544.34
159	NMV0089	NMA0183	gltS	NMA0183	sodium/glutamate symport carrier protein (glutamate permease)	Amino acid transport and metabolism	METABOLISM	3.7588	1992.29
903	NMV0382	NMA2142	_	NMA2142	conserved hypothetical periplasmic protein	Posttranslational modification, protein turnover, chaperones	CELLULAR PROCESSES AND SIGNALING	3.7603	1280.53
197	NMV0035	NMA0282	_	NMA0282	putative Tat-translocated enzyme	Inorganic ion transport and metabolism	METABOLISM	3.76609	286.07
702	NMV0958	NMA1642	porA	NMA1642	major outer-membrane protein P.IA (protein IA; PIA; porin)	Cell wall/membrane/envelope biogenesis	CELLULAR PROCESSES AND SIGNALING	3.77144	10860.8
502	NMV1509	NMA1110	pilX	NMA1110	minor pilin PilX	Cell motility; Intracellular trafficking, secretion, and vesicular transport	CELLULAR PROCESSES AND SIGNALING	3.86723	1474.5
500	NMV1511	NMA1108	pilJ	NMA1108	type IV pilus biogenesis protein PilJ			3.87272	667.42
249	NMV2199	NMA0441	hslO	NMA0441	33 kDa chaperonin (heat shock protein 33 homolog; HSP33)	Posttranslational modification, protein turnover, chaperones	CELLULAR PROCESSES AND SIGNALING	3.87911	105.29
204	NMV0045	NMA0293	pilC2	NMA0293	type IV pilus-associated protein PilC2	Cell motility; Intracellular trafficking, secretion, and vesicular transport	CELLULAR PROCESSES AND SIGNALING	3.94197	490.94
826	NMV0637	NMA1984	exbB	NMA1984	biopolymer transport ExbB protein	Intracellular trafficking, secretion, and vesicular transport	CELLULAR PROCESSES AND SIGNALING	3.94406	392.5
743	NMV0870	NMA1722	_	NMA1722	putative FKBP-type peptidyl-prolyl cis-trans isomerase (PPIase; rotamase)	Posttranslational modification, protein turnover, chaperones	CELLULAR PROCESSES AND SIGNALING	3.94798	1334.31
145	NMV0188	NMA0098	oxyR	NMA0098	hydrogen peroxide-inducible genes transcriptional activator	Transcription	INFORMATION STORAGE AND PROCESSING	3.95437	1187.1
571	NMV1266	NMA1332	_	NMA1332	conserved hypothetical lipoprotein	Function unknown	POORLY CHARACTERIZED	3.95791	853.51
768	NMV0788	NMA1784	_	NMA1784	conserved hypothetical protein			3.96692	377.79
910	NMV0368	NMA2155	pilG	NMA2155	type IV pilus biogenesis protein PilG	Cell motility; Intracellular trafficking, secretion, and vesicular transport	CELLULAR PROCESSES AND SIGNALING	3.97854	1619
241	NMV2223	NMA0420	_	NMA0420	conserved hypothetical integral membrane protein	General function prediction only	POORLY CHARACTERIZED	4.00092	546.84
501	NMV1510	NMA1109	pilK	NMA1109	type IV pilus biogenesis protein PilK	Cell motility; Intracellular trafficking, secretion, and vesicular transport	CELLULAR PROCESSES AND SIGNALING	4.04696	542.52
512	NMV1451	NMA1139	metF	NMA1139	5,10-methylenetetrahydrofolate reductase	Amino acid transport and metabolism	METABOLISM	4.07861	246.72
686	NMV1019	NMA1593	iscR	NMA1593	iron-sulphur cluster-assembly HTH-type transcriptional repressor IscR	Transcription	INFORMATION STORAGE AND PROCESSING	4.1351	42.61
170	NMV1626	NMA0218, NMA0219, NMA0979	pilT2	NMA0979	type IV pilus retraction ATPase PilT	Cell motility; Intracellular trafficking, secretion, and vesicular transport	CELLULAR PROCESSES AND SIGNALING	4.14375	994.56
171	NMV0048	NMA0218, NMA0979	pilT	NMA0218	type IV pilus retraction ATPase PilT	Cell motility; Intracellular trafficking, secretion, and vesicular transport	CELLULAR PROCESSES AND SIGNALING	4.14375	998.61
310	NMV2033	NMA0613	_	NMA0613	putative HTH-type transcriptional regulator	Transcription	INFORMATION STORAGE AND PROCESSING	4.23959	615.25
825	NMV0638	NMA1983	exbD	NMA1983	biopolymer transport ExbD protein	Intracellular trafficking, secretion, and vesicular transport	CELLULAR PROCESSES AND SIGNALING	4.37271	371.65
322	NMV1972	NMA0650	pilQ	NMA0650	type IV pilus secretin PilQ	Intracellular trafficking, secretion, and vesicular transport	CELLULAR PROCESSES AND SIGNALING	4.38857	5419.72
356	NMV1879	NMA0725	_	NMA0725	putative alcohol dehydrogenase (ADH-HT)	General function prediction only	POORLY CHARACTERIZED	4.40653	9703.05
758	NMV0824	NMA1765	ilvH	NMA1765	acetolactate synthase small subunit (AHAS; acetohydroxy-acid synthase small subunit; ALS)	Amino acid transport and metabolism	METABOLISM	4.4251	735.86
323	NMV1971	NMA0651	pilP	NMA0651	type IV pilus biogenesis lipoprotein PilP	Cell motility; Intracellular trafficking, secretion, and vesicular transport	CELLULAR PROCESSES AND SIGNALING	4.47523	1023.14
913	NMV0364	NMA2159	pilF	NMA2159	type IV pilus biogenesis protein PilF	Cell motility; Intracellular trafficking, secretion, and vesicular transport	CELLULAR PROCESSES AND SIGNALING	4.53531	2483.9
152	NMV0120	NMA0165	_	NMA0165	putative peptidoglycan-binding periplasmic protein	Function unknown	POORLY CHARACTERIZED	4.59522	2075.94
213	NMV2302	NMA0335	_	NMA0335	conserved hypothetical protein			4.84605	3901.94
324	NMV1970	NMA0652	pilO	NMA0652	type IV pilus biogenesis protein PilO	Cell motility; Intracellular trafficking, secretion, and vesicular transport	CELLULAR PROCESSES AND SIGNALING	4.89106	742.7
774	NMV1313	NMA1814, NMA1481	_	NMA1814	IS1655 transposase	Replication, recombination and repair	INFORMATION STORAGE AND PROCESSING	5.00286	0
326	NMV1968	NMA0654	pilM	NMA0654	type IV pilus biogenesis protein PilM	Cell motility; Intracellular trafficking, secretion, and vesicular transport	CELLULAR PROCESSES AND SIGNALING	5.13018	2948.88
325	NMV1969	NMA0653	pilN	NMA0653	type IV pilus biogenesis protein PilN	Cell motility; Intracellular trafficking, secretion, and vesicular transport	CELLULAR PROCESSES AND SIGNALING	5.44206	873.44
216	NMV0094	NMA0344, NMA0664, NMA1907, NMA0176	_	NMA0664	IS1016 group transposase (pseudogene part 1)			7.70347	0
1	NMV0102	-	_	No correspondance				-	_
2	NMV2275	-	_	No correspondance				-	_
3	NMV1927	-	_	No correspondance				-	_
4	NMV0249	-	_	No correspondance				-	_
5	NMV0097	-	_	No correspondance				-	_
6	NMV1066	-	_	No correspondance				-	_
7	NMV1953	-	_	No correspondance				-	_
8	NMV1951	-	_	No correspondance				-	_
9	NMV1301	-	_	No correspondance				-	_
10	NMV0099	-	_	No correspondance				-	_
11	NMV1926	-	_	No correspondance				-	_
12	NMV1543	-	_	No correspondance				-	_
13	NMV1329	-	_	No correspondance				-	_
14	NMV0273	-	_	No correspondance				-	_
15	NMV1748	-	_	No correspondance				-	_
16	NMV1754	-	_	No correspondance				-	_
17	NMV2324	-	_	No correspondance				-	_
18	NMV1482	-	_	No correspondance				-	_
19	NMV0545	-	_	No correspondance				-	_
20	NMV0757	-	_	No correspondance				-	_
21	NMV2315	-	_	No correspondance				-	_
22	NMV0660	-	_	No correspondance				-	_
23	NMV0320	-	_	No correspondance				-	_
24	NMV1273	-	_	No correspondance				-	_
25	NMV0965	-	_	No correspondance				-	_
26	NMV1988	-	_	No correspondance				-	_
27	NMV0758	-	_	No correspondance				-	_
28	NMV1377	-	_	No correspondance				-	_
29	NMV1763	-	_	No correspondance				-	_
30	NMV2007	-	_	No correspondance				-	_
31	NMV0611	-	_	No correspondance				-	_
32	NMV1148	-	_	No correspondance				-	_
33	NMV1765	-	_	No correspondance				-	_
34	NMV0899	-	_	No correspondance				-	_
35	NMV1483	-	_	No correspondance				-	_
36	NMV1285	-	_	No correspondance				-	_
37	NMV0889	-	_	No correspondance				-	_
38	NMV1753	-	_	No correspondance				-	_
39	NMV0539	-	_	No correspondance				-	_
40	NMV1029.1	-	_	No correspondance				-	_
41	NMV2043	-	_	No correspondance				-	_
42	NMV0818	-	_	No correspondance				-	_
43	NMV1488	-	_	No correspondance				-	_
44	NMV0070	-	siaB	No correspondance				-	_
45	NMV1982	-	_	No correspondance				-	_
46	NMV0992	-	_	No correspondance				-	_
47	NMV2288	-	_	No correspondance				-	_
48	NMV1946	-	_	No correspondance				-	_
49	NMV0678	-	_	No correspondance				-	_
50	NMV1496	-	_	No correspondance				-	_
51	NMV0554	-	_	No correspondance				-	_
52	NMV0475	-	_	No correspondance				-	_
53	NMV1492	-	_	No correspondance				-	_
54	NMV1107	-	_	No correspondance				-	_
55	NMV0777	-	_	No correspondance				-	_
56	NMV0474	-	_	No correspondance				-	_
57	NMV0065	-	_	No correspondance				-	_
58	NMV1847	-	_	No correspondance				-	_
59	NMV1958	-	_	No correspondance				-	_
60	NMV0808	-	_	No correspondance				-	_
61	NMV0815	-	_	No correspondance				-	_
62	NMV0783	-	_	No correspondance				-	_
63	NMV2207	-	_	No correspondance				-	_
64	NMV0809	-	_	No correspondance				-	_
65	NMV0551	-	_	No correspondance				-	_
66	NMV2003	-	_	No correspondance				-	_
67	NMV0071	-	siaA	No correspondance				-	_
68	NMV1169	-	_	No correspondance				-	_
69	NMV0319	-	_	No correspondance				-	_
70	NMV0782	-	_	No correspondance				-	_
71	NMV0774	-	_	No correspondance				-	_
72	NMV1493	-	_	No correspondance				-	_
73	NMV1503	-	_	No correspondance				-	_
74	NMV2194	-	nadA	No correspondance				-	_
75	NMV0601	-	_	No correspondance				-	_
76	NMV1491	-	_	No correspondance				-	_
77	NMV0603	-	_	No correspondance				-	_
78	NMV0066	-	oatC	No correspondance				-	_
79	NMV1051	-	_	No correspondance				-	_
80	NMV1981	-	pglB2	No correspondance				-	_
81	NMV0822	-	_	No correspondance				-	_
82	NMV0598	-	tpsB2	No correspondance				-	_
83	NMV1022	-	_	No correspondance				-	_
84	NMV1949	-	_	No correspondance				-	_
85	NMV0106	-	_	No correspondance				-	_
86	NMV2018	-	_	No correspondance				-	_
87	NMV0865	-	autB	No correspondance				-	_
88	NMV0318	-	_	No correspondance				-	_
89	NMV1168	-	_	No correspondance				-	_
90	NMV1494	-	_	No correspondance				-	_
91	NMV1115	-	mfd	No correspondance				-	_
92	NMV0587	-	tpsA2	No correspondance				-	_
93	NMV2161	NEIMA0488	_	No correspondance				-	_
94	NMV0486	NEIMA0515, NMA0033, NMA0511, NMA0768, NMA1814, NMA1481	_	No correspondance				-	_
95	NMV1909	NEIMA0708	_	No correspondance				-	_
96	NMV1686	NEIMA0928	_	No correspondance				-	_
97	NMV1330	NEIMA1275	_	No correspondance				-	_
98	NMV1247	NEIMA1364	_	No correspondance				-	_
99	NMV1206	NEIMA1407	_	No correspondance				-	_
135	NMV0219	NMA0068	_	no correspondance				-	_
544	NMV1374	NMA1208	_	no correspondance				-	_
562	NMV1318	NMA1276	_	no correspondance				-	_
700	NMV0970	NMA1637	_	no correspondance				-	_
710	NMV0945	NMA1654	_	no correspondance				-	_
733	NMV0895	NMA1699	_	no correspondance				-	_
535	NMV1395	NMA1190, NMA1305, NMA1862	_	NMA1190	conserved hypothetical protein			NA	0
537	NMV1391	NMA1194, NMA1858	_	NMA1194	hypothetical protein			NA	0
698	NMV0981	NMA1626	_	NMA1626	FrpA/C protein (pseudogene part 2)	Secondary metabolites biosynthesis, transport and catabolism	METABOLISM	NA	0

## Sheet: B2. Density plot Rusniok
	log2FC less than	Genes Rusniok et al, 2009	Tnseq genes
-7<log2FC<-6	-6	13	125
-6<log2FC<-5	-5	48	287
-5<log2FC<-4	-4	42	193
-4<log2FC<-3	-3	39	127
-3<log2FC<-2.57	-2.57	21	55
-2.57<log2FC<-1	-1	80	191
-1<log2FC<-0	0	104	177
0<log2FC<1	1	126	233
1<log2FC<2	2	137	237
2<log2FC<3	3	112	190
3<log2FC<4	4	68	116
4<log2FC<5	5	16	43
5<log2FC<6	6	3	11
log2FC>6	7	1	25

## Sheet: B3. Essential genes vs Rusniok
Label M8013	Label Z2491	Label Z2491	Gene	Product	ClassDescription	COGprocess	log2FC Essential Genes	Average mRNA expression RPKM (Replicate 1:3)		Comparaison avec banque Vlad
NMV1325	NMA1267	NMA1267	proA	gamma-glutamyl phosphate reductase (GPR; glutamate-5-semialdehyde dehydrogenase; glutamyl-gamma-semialdehyde dehydrogenase; GSA dehydrogenase)	Amino acid transport and metabolism	METABOLISM	-6.95125	183.78			log2FC
NMV0451	NMA2076	NMA2076	_	conserved hypothetical protein	Function unknown	POORLY CHARACTERIZED	-6.79488	39.15		Essentials	<-5	61
NMV1611	NMA0995	NMA0995	recB	exodeoxyribonuclease V beta chain	Replication, recombination and repair	INFORMATION STORAGE AND PROCESSING	-6.64161	202.78		Growth defective	-5<x<-2.57	102
NMV1873	NMA0732	NMA0732	_	conserved hypothetical integral membrane protein	Inorganic ion transport and metabolism	METABOLISM	-6.4835	12.65		Non defective	>-2.57	658
NMV1274	NMA1325	NMA1325	_	putative phage tail fibre protein			-6.43131	1.9		NA	NA	3
NMV0648	NMA1974	NMA1974	recC	exodeoxyribonuclease V gamma chain	Replication, recombination and repair	INFORMATION STORAGE AND PROCESSING	-6.38467	441.14				824
NMV0419	NMA2106	NMA2106	_	putative HTH-type transcriptional regulator	Transcription	INFORMATION STORAGE AND PROCESSING	-6.37023	109.11
NMV2278	NMA0356	NMA0356	rfaE2	D-beta-D-heptose 1-phosphate adenosyltransferase	Cell wall/membrane/envelope biogenesis	CELLULAR PROCESSES AND SIGNALING	-6.28205	129.64		No correspondence	105
NMV0476	NMA2052	NMA2052	acnA	aconitate hydratase 1 (citrate hydro-lyase 1; aconitase 1)	Energy production and conversion	METABOLISM	-6.27798	70.13
NMV0750	NMA1887	NMA1887	aniA	copper-containing nitrite reductase (major outer-membrane protein Pan1)	Secondary metabolites biosynthesis, transport and catabolism	METABOLISM	-6.18431	224.99
NMV0456	NMA2071	NMA2071	murE	UDP-N-acetylmuramoylalanyl-D-glutamate--2,6-diaminopimelate ligase (UDP-N-acetylmuramyl-tripeptide synthetase; meso-diaminopimelate-adding enzyme; UDP-MurNAc-tripeptide synthetase)	Cell wall/membrane/envelope biogenesis	CELLULAR PROCESSES AND SIGNALING	-6.18317	451.92
NMV0999	NMA1612	NMA1612	_	putative L-threonine 3-dehydrogenase (pseudogene part 2)	Amino acid transport and metabolism	METABOLISM	-6.13648	5.31			insertion close to the C-terminus of the gene
NMV0760	NMA1816	NMA1816	_	putative tellurite resistance protein TehB	Inorganic ion transport and metabolism; Secondary metabolites biosynthesis, transport and catabolism	METABOLISM	-6.08112	30.46			mutants constructed by targeted mutagenesis
NMV1184	NMA1414	NMA1414	_	conserved hypothetical periplasmic protein	Cell motility; Intracellular trafficking, secretion, and vesicular transport; Signal transduction mechanisms; Inorganic ion transport and metabolism	CELLULAR PROCESSES AND SIGNALING; METABOLISM	-6.07208	91.05			to be included in the database
NMV1308	NMA1284, NMA1882	NMA1284	_	putative phage transposase	Replication, recombination and repair	INFORMATION STORAGE AND PROCESSING	-5.98217	2.61
NMV1546	NMA1073	NMA1073	_	hypothetical integral membrane protein			-5.95901	32.61
NMV0997	NMA1614	NMA1614	mutY	A/G-specific adenine glycosylase	Replication, recombination and repair	INFORMATION STORAGE AND PROCESSING	-5.95206	15.53
NMV1174	NMA1425	NMA1425	ribA	GTP cyclohydrolase II	Coenzyme transport and metabolism	METABOLISM	-5.89672	104.77
NMV0647	NMA1975	NMA1975	_	conserved hypothetical integral membrane protein	Function unknown	POORLY CHARACTERIZED	-5.89623	95.38
NMV1282	NMA1315	NMA1315	_	putative phage head morphogenesis protein	Function unknown	POORLY CHARACTERIZED	-5.87461	15.2
NMV2053	NMA0594	NMA0594	orn	oligoribonuclease	RNA processing and modification	INFORMATION STORAGE AND PROCESSING	-5.86125	88
NMV1283	NMA1314, NMA1851	NMA1314	_	conserved hypothetical phage protein	Function unknown	POORLY CHARACTERIZED	-5.85834	20.87
NMV0462	NMA2064	NMA2064	murD	UDP-N-acetylmuramoylalanine--D-glutamate ligase (UDP-N-acetylmuramoyl-L-alanyl-D-glutamate synthetase; D-glutamic acid adding enzyme)	Cell wall/membrane/envelope biogenesis	CELLULAR PROCESSES AND SIGNALING	-5.84627	408.58
NMV1993	NMA0631	NMA0631	_	conserved hypothetical protein	Function unknown	POORLY CHARACTERIZED	-5.84091	174.74
NMV2372	NMA0245	NMA0245	_	conserved hypothetical protein	Function unknown	POORLY CHARACTERIZED	-5.81762	10.73
NMV0236	NMA0050	NMA0050	katA	catalase	Inorganic ion transport and metabolism	METABOLISM	-5.78264	24.28
NMV0630	NMA0784, NMA0786, NMA1989	NMA0784	_	hypothetical integral membrane protein			-5.7396	1.72
NMV1108	NMA1498	NMA1498	nrdB	ribonucleoside-diphosphate reductase beta subunit (ribonucleotide reductase)	Nucleotide transport and metabolism	METABOLISM	-5.72975	630.82
NMV1307	NMA1286, NMA1881	NMA1881	_	putative phage transposition protein			-5.71344	18.4
NMV0197	NMA0087	NMA0087	lpxD	UDP-3-O-[3-hydroxymyristoyl] glucosamine N-acyltransferase	Cell wall/membrane/envelope biogenesis	CELLULAR PROCESSES AND SIGNALING	-5.70534	289.12
NMV0555	NMA0687	NMA0687	tpsB1	TpsA activation/secretion protein TpsB	Intracellular trafficking, secretion, and vesicular transport	CELLULAR PROCESSES AND SIGNALING	-5.678	54.59
NMV0072	NMA0198	NMA0198	ctrA	capsule export outer-membrane lipoprotein CtrA	Cell wall/membrane/envelope biogenesis	CELLULAR PROCESSES AND SIGNALING	-5.6581	251.86
NMV1231	NMA1369	NMA1369	_	conserved hypothetical protein	Carbohydrate transport and metabolism	METABOLISM	-5.65126	48.34
NMV1086	NMA1524	NMA1524	ispG	4-hydroxy-3-methylbut-2-en-1-yl diphosphate synthase (1-hydroxy-2-methyl-2-(E)-butenyl 4-diphosphate synthase)	Lipid transport and metabolism	METABOLISM	-5.64449	382.64
NMV2280	NMA0354	NMA0354	folD	FolD bifunctional protein (PPDC) [includes: methylenetetrahydrofolate dehydrogenase and methenyltetrahydrofolate cyclohydrolase]	Coenzyme transport and metabolism	METABOLISM	-5.63677	337.85
NMV2198	NMA0442	NMA0442	_	putative divalent cation transporter	Inorganic ion transport and metabolism	METABOLISM	-5.59025	228.45
NMV1223	NMA1374	NMA1374	glnD	[protein-PII] uridylyltransferase (PII uridylyl-transferase; uridylyl removing enzyme; UTase)	Posttranslational modification, protein turnover, chaperones	CELLULAR PROCESSES AND SIGNALING	-5.56378	81.97
NMV1819	NMA0797	NMA0797	_	putative two-component system sensor protein	Signal transduction mechanisms	CELLULAR PROCESSES AND SIGNALING	-5.55925	136.81
NMV2068	NMA0578	NMA0578	_	putative HTH-type transcriptional regulator	Transcription	INFORMATION STORAGE AND PROCESSING	-5.53673	12.79
NMV1749	NMA2115	NMA2115	_	conserved hypothetical protein			-5.48954	91.46
NMV1423	NMA1161	NMA1161	_	putative TonB-dependent receptor	Inorganic ion transport and metabolism	METABOLISM	-5.46773	31.17
NMV1309	NMA1283	NMA1283	_	putative DNA-binding phage protein			-5.44856	0.32
NMV1727	NMA0872	NMA0872	lpxK	tetraacyldisaccharide 4'-kinase (lipid A 4'-kinase)	Cell wall/membrane/envelope biogenesis	CELLULAR PROCESSES AND SIGNALING	-5.43644	136.3
NMV0752	NMA1886	NMA1886	norB	nitric oxide reductase	Inorganic ion transport and metabolism	METABOLISM	-5.42942	76.16
NMV0625	NMA1994	NMA1994	_	putative TolC outer membrane protein	Cell wall/membrane/envelope biogenesis; Intracellular trafficking, secretion, and vesicular transport	CELLULAR PROCESSES AND SIGNALING	-5.41709	95.86
NMV1284	NMA1313, NMA1852	NMA1313	_	conserved hypothetical phage protein			-5.38794	15.11
NMV0473	NMA2054	NMA2054	prpC	2-methylcitrate synthase (methylcitrate synthase; citrate synthase 2)	Energy production and conversion	METABOLISM	-5.33117	120.49
NMV1831	NMA0785, NMA0787, NMA0788	NMA0785	_	hypothetical protein			-5.3201	4.5
NMV0556	NMA0688	NMA0688	tpsA1	haemagglutinin/hemolysin-related protein TpsA	Intracellular trafficking, secretion, and vesicular transport	CELLULAR PROCESSES AND SIGNALING	-5.31189	224.94
NMV1743	NMA2118	NMA2118	_	hypothetical protein			-5.30954	11.93
NMV1562	NMA1058	NMA1058	_	putative glycosyl transferase (pseudogene part 2)	Cell wall/membrane/envelope biogenesis	CELLULAR PROCESSES AND SIGNALING	-5.26569	22.89
NMV1551	NMA1068	NMA1068	_	hypothetical protein			-5.26534	8.09
NMV1286	NMA1198, NMA1312, NMA1854	NMA1198	_	conserved hypothetical phage protein			-5.23679	3.8
NMV1994	NMA0630	NMA0630	_	conserved hypothetical protein	Replication, recombination and repair	INFORMATION STORAGE AND PROCESSING	-5.21679	8.44
NMV0669	NMA1957	NMA1957	fabF2	3-oxoacyl-(acyl-carrier-protein) synthase II (beta-ketoacyl-ACP synthase II; KAS II)	Lipid transport and metabolism; Secondary metabolites biosynthesis, transport and catabolism	METABOLISM	-5.2132	62.12
NMV1799	NMA0819	NMA0819	_	putative oxidoreductase OrdL	Amino acid transport and metabolism	METABOLISM	-5.21094	358.19
NMV1547	NMA1072	NMA1072	_	hypothetical protein			-5.21033	6.17
NMV2190	NMA0451	NMA0451	_	putative ferric enterobactin uptake system permease FetD	Inorganic ion transport and metabolism	METABOLISM	-5.20445	8.39
NMV0433	NMA2087	NMA2087	_	putative truncated HTH-type transcriptional regulator (missing the N-terminal third of the protein)	Transcription	INFORMATION STORAGE AND PROCESSING	-5.20404	13.83
NMV0327	NMA2193	NMA2193	_	putative TonB-dependent receptor	Inorganic ion transport and metabolism	METABOLISM	-5.19276	34.67
NMV0126	NMA0159	NMA0159	_	putative two-component system transcriptional regulator protein	Signal transduction mechanisms	CELLULAR PROCESSES AND SIGNALING	-5.18109	540.13
NMV2254	NMA0385	NMA0385	petC	cytochrome c1	Energy production and conversion	METABOLISM	-5.1227	2156.21
NMV1798	NMA0820	NMA0820	_	putative ammonium transporter	Inorganic ion transport and metabolism	METABOLISM	-5.07314	637.04
NMV1523	NMA1095	NMA1095	dacC	D-alanyl-D-alanine carboxypeptidase (DD-peptidase; DD-carboxypeptidase; CPase; PBP5)	Cell wall/membrane/envelope biogenesis	CELLULAR PROCESSES AND SIGNALING	-5.03981	76.82
NMV2189	NMA0577, NMA0452	NMA0577	fetB	putative ferric enterobactin uptake system-binding lipoprotein FetB2	Inorganic ion transport and metabolism	METABOLISM	-5.02215	1.17

## Sheet: B4. Growth defective vs Rusniok
Label M8013	Label Z2491	Label Z2491	Gene	Product	ClassDescription	COGprocess	log2FC Essential Genes	Average mRNA expression RPKM (Replicate 1:3)		Comparison of genes identified by Rusniok et al, 2009 with our Tn-seq data.
NMV0469	NMA2057	NMA2057	ftsZ	cell division protein FtsZ	Cell cycle control, cell division, chromosome partitioning	CELLULAR PROCESSES AND SIGNALING	-4.37142	2.96			log2FC
NMV1033	NMA1577	NMA1577	_	conserved hypothetical protein	Cell cycle control, cell division, chromosome partitioning	CELLULAR PROCESSES AND SIGNALING	-3.90272	93.22		Essentials	<-5	61
NMV0280	NMA0004	NMA0004	_	putative cell filamentation protein Fic	Cell cycle control, cell division, chromosome partitioning	CELLULAR PROCESSES AND SIGNALING	-3.56895	36.58		Growth defective	-5<x<-2.57	102
NMV1208	NMA1385	NMA1385	_	putative type I restriction-modification system M protein (pseudogene part 1)	Cell cycle control, cell division, chromosome partitioning; Defense mechanisms	CELLULAR PROCESSES AND SIGNALING	-4.63123	89.45		Non defective	>-2.57	658
NMV0087	NMA0185	NMA0185	lipB	polysialic acid capsule modification protein LipB	Cell wall/membrane/envelope biogenesis	CELLULAR PROCESSES AND SIGNALING	-4.70515	296.08		NA	NA	3
NMV1527	NMA1091	NMA1091	lolB	outer-membrane lipoprotein LolB	Cell wall/membrane/envelope biogenesis	CELLULAR PROCESSES AND SIGNALING	-4.69709	1.08				824
NMV0306	NMA2207	NMA2207	imp	organic solvent tolerance protein	Cell wall/membrane/envelope biogenesis	CELLULAR PROCESSES AND SIGNALING	-4.65592	1.6
NMV0086	NMA0186	NMA0186	lipA	polysialic acid capsule modification protein LipA	Cell wall/membrane/envelope biogenesis	CELLULAR PROCESSES AND SIGNALING	-4.49024	34.27		No correspondence	105
NMV1817	NMA0800	NMA0800	_	conserved hypothetical integral membrane protein	Cell wall/membrane/envelope biogenesis	CELLULAR PROCESSES AND SIGNALING	-3.77705	20.24
NMV2145	NMA0497	NMA0497	_	conserved hypothetical integral membrane protein	Cell wall/membrane/envelope biogenesis	CELLULAR PROCESSES AND SIGNALING	-2.8033	0.57
NMV1924	NMA0683	NMA0683	_	putative bacteriocin/pheromone secretion membrane fusion protein (pseudogene part 1)	Cell wall/membrane/envelope biogenesis	CELLULAR PROCESSES AND SIGNALING	-2.72624	44.19
NMV0624	NMA1996	NMA1996	_	putative FrpA/C secretion adaptor protein (pseudogene part 1)	Cell wall/membrane/envelope biogenesis	CELLULAR PROCESSES AND SIGNALING	-2.69231	71.97
NMV0346	NMA2175	NMA2175	autA	autotransporter A	Cell wall/membrane/envelope biogenesis; Intracellular trafficking, secretion, and vesicular transport	CELLULAR PROCESSES AND SIGNALING	-4.92868	6.85			insertion close to the C-terminus of the gene
NMV1170	NMA1432	NMA1432	_	truncated putative type I restriction-modification system M protein (C-termninal 20% of the protein)	Defense mechanisms	CELLULAR PROCESSES AND SIGNALING	-4.91928	616.1			mutants constructed by targeted mutagenesis
NMV1138	NMA1466	NMA1466	_	putative type III restriction-modification system enzyme Res	Defense mechanisms	CELLULAR PROCESSES AND SIGNALING	-4.86631	14.19			to be included in the database
NMV0796	NMA1777	NMA1777	_	putative transporter	Defense mechanisms	CELLULAR PROCESSES AND SIGNALING	-3.54463	16.79
NMV1732	NMA0867	NMA0867	ampD	AmpD protein	Defense mechanisms	CELLULAR PROCESSES AND SIGNALING	-3.09108	55.21
NMV0414	NMA2111	NMA2111	_	conserved hypothetical protein	Posttranslational modification, protein turnover, chaperones	CELLULAR PROCESSES AND SIGNALING	-3.43472	89.47			genes with different correspondances in NMA for which at least one is not growth defective
NMV0628	NMA1991	NMA1991	relA	GTP pyrophosphokinase (ATP:GTP 3'-pyrophosphotransferase; ppGpp synthetase I; (P)ppGpp synthetase)	Signal transduction mechanisms; Transcription	CELLULAR PROCESSES AND SIGNALING; INFORMATION STORAGE AND PROCESSING	-3.94207	66.94			Genes NON growth defective
NMV1807	NMA0810	NMA0810	_	putative deacetylase	Chromatin structure and dynamics; Secondary metabolites biosynthesis, transport and catabolism	INFORMATION STORAGE AND PROCESSING; METABOLISM	-4.28745	0.06
NMV1356	NMA1233	NMA1233	_	conserved hypothetical periplasmic protein	Replication, recombination and repair	INFORMATION STORAGE AND PROCESSING	-4.68067	146.67
NMV1070	NMA1540	NMA1540	uvrC	UvrABC system protein C (UvrC protein; excinuclease ABC subunit C)	Replication, recombination and repair	INFORMATION STORAGE AND PROCESSING	-4.1481	1412.19
NMV0290	NMA2221	NMA2221	ruvA	Holliday junction DNA helicase RuvA	Replication, recombination and repair	INFORMATION STORAGE AND PROCESSING	-4.06221	97.75
NMV0938	NMA1661	NMA1661	dinB	DNA polymerase IV (Pol IV)	Replication, recombination and repair	INFORMATION STORAGE AND PROCESSING	-4.03662	1323.56
NMV1035	NMA1575	NMA1575	xseA	exodeoxyribonuclease VII large subunit (exonuclease VII large subunit)	Replication, recombination and repair	INFORMATION STORAGE AND PROCESSING	-3.72628	122.68
NMV1401	NMA1185, NMA0735, NMA0733	NMA1185	_	IS110 family transposase	Replication, recombination and repair	INFORMATION STORAGE AND PROCESSING	-3.52387	1.63
NMV1065	NMA1545	NMA1545	uvrB	UvrABC system protein B (UvrB protein; excinuclease ABC subunit B)	Replication, recombination and repair	INFORMATION STORAGE AND PROCESSING	-3.34786	21.17
NMV2111	NMA0532	NMA0532	_	conserved hypothetical protein	Replication, recombination and repair	INFORMATION STORAGE AND PROCESSING	-3.20458	6.23
NMV2182	NMA0462	NMA0462	polA	DNA polymerase I (POL I)	Replication, recombination and repair	INFORMATION STORAGE AND PROCESSING	-2.71397	19.19
NMV1373	NMA1217, NMA1253, NMA1115, NMA1239	NMA1217	_	ISNme1 transposase	Replication, recombination and repair	INFORMATION STORAGE AND PROCESSING	-2.60744	160.48
NMV0848	NMA1740	NMA1740	lbpB	lactoferrin-binding protein B (LbpB)	Transcription	INFORMATION STORAGE AND PROCESSING	-4.67523	22.71
NMV2160	NMA0483	NMA0483	_	putative HTH-type transcriptional regulator	Transcription	INFORMATION STORAGE AND PROCESSING	-3.47125	118.94
NMV1164	NMA1437	NMA1437	_	putative HTH-type transcriptional regulator	Transcription	INFORMATION STORAGE AND PROCESSING	-3.34278	3535.39
NMV1534	NMA1085	NMA1085	_	putative RNA pseudouridine synthase (RNA-uridine isomerase; RNA pseudouridylate synthase)	Translation, ribosomal structure and biogenesis	INFORMATION STORAGE AND PROCESSING	-4.08376	256.15
NMV1452	NMA1138	NMA1138	rpmE2	50S ribosomal protein L31 type B	Translation, ribosomal structure and biogenesis	INFORMATION STORAGE AND PROCESSING	-2.90242	3.75
NMV0909	NMA1687	NMA1687	gdhB	NAD-specific glutamate dehydrogenase (NAD-GDH)	Amino acid transport and metabolism	METABOLISM	-4.50154	61.38
NMV1711	NMA0890	NMA0890	trpF	N-(5'-phosphoribosyl)anthranilate isomerase (PRAI)	Amino acid transport and metabolism	METABOLISM	-4.12062	151.55
NMV0193	NMA0092	NMA0092	dadA	D-amino acid dehydrogenase small subunit	Amino acid transport and metabolism	METABOLISM	-3.54961	66.69
NMV1145	NMA1459	NMA1459	aspA	aspartate ammonia-lyase (aspartase)	Amino acid transport and metabolism	METABOLISM	-3.39437	67.55
NMV0488	NMA2041	NMA2041	_	putative transporter	Amino acid transport and metabolism; Carbohydrate transport and metabolism	METABOLISM	-4.00853	155.44
NMV2230	NMA0413	NMA0413	_	putative gluconate permease	Amino acid transport and metabolism; Carbohydrate transport and metabolism	METABOLISM	-3.89626	53.94
NMV1036	NMA1574	NMA1574	_	putative transporter	Amino acid transport and metabolism; Carbohydrate transport and metabolism; Inorganic ion transport and metabolism	METABOLISM	-4.74653	98.41
NMV1163	NMA1438	NMA1438	_	putative transporter	Amino acid transport and metabolism; Carbohydrate transport and metabolism; Inorganic ion transport and metabolism	METABOLISM	-4.6423	176.22
NMV2167	NMA0477	NMA0477	_	putative para-aminobenzoate synthase component I (ADC synthase)	Amino acid transport and metabolism; Coenzyme transport and metabolism	METABOLISM	-2.75802	55.26
NMV0472	NMA2055	NMA2055	_	putative methylisocitrate lyase (2-methylisocitrate lyase)	Carbohydrate transport and metabolism	METABOLISM	-3.57041	32.25
NMV0369	NMA2154	NMA2154	pgi2	glucose-6-phosphate isomerase 2 (GPI 2; phosphoglucose isomerase 2; PGI 2; phosphohexose isomerase 2; PHI 2)	Carbohydrate transport and metabolism	METABOLISM	-3.25514	12.34
NMV0388	NMA2136	NMA2136	tal	transaldolase	Carbohydrate transport and metabolism	METABOLISM	-2.95372	43.31
NMV2231	NMA0412	NMA0412	_	putative gluconokinase (gluconate kinase)	Carbohydrate transport and metabolism	METABOLISM	-2.83877	332.12
NMV0075	NMA0195	NMA0195	ctrD	capsule export ATP-binding protein CtrD	Carbohydrate transport and metabolism; Cell wall/membrane/envelope biogenesis	METABOLISM; CELLULAR PROCESSES AND SIGNALING	-4.24258	111.32
NMV0074	NMA0196	NMA0196	ctrC	capsule export inner-membrane protein CtrC	Carbohydrate transport and metabolism; Cell wall/membrane/envelope biogenesis; Cell wall/membrane/envelope biogenesis	METABOLISM; CELLULAR PROCESSES AND SIGNALING; CELLULAR PROCESSES AND SIGNALING	-3.9894	12.75
NMV1181	NMA1417	NMA1417	_	putative molybdopterin-guanine dinucleotide biosynthesis protein A	Coenzyme transport and metabolism	METABOLISM	-4.5576	0.17
NMV0651	NMA1972	NMA1972	_	hypothetical protein	Energy production and conversion	METABOLISM	-3.07676	143.2
NMV1500	NMA1116	NMA1116	_	isocitrate dehydrogenase [NADP] (oxalosuccinate decarboxylase; IDH)	Energy production and conversion	METABOLISM	-2.84872	65.16
NMV1683	NMA0925	NMA0925	_	putative cytochrome c552	Energy production and conversion	METABOLISM	-2.66372	158.32
NMV0042	NMA0290	NMA0290	msrAB	peptide methionine sulfoxide reductase MsrA/MsrB [includes: thioredoxin, peptide methionine sulfoxide reductase MsrA (protein-methionine-S-oxide reductase; peptide Met(O) reductase) and peptide methionine sulfoxide reductase MsrB]	Energy production and conversion; Posttranslational modification, protein turnover, chaperones	METABOLISM; CELLULAR PROCESSES AND SIGNALING	-2.63332	300.04
NMV1820	NMA0796	NMA0796	_	conserved hypothetical protein	Energy production and conversion; Transcription	METABOLISM; INFORMATION STORAGE AND PROCESSING	-3.37353	15.06
NMV0910	NMA1686	NMA1686	_	conserved hypothetical periplasmic protein	Inorganic ion transport and metabolism	METABOLISM	-4.52233	7.71
NMV2188	NMA0453	NMA0453	fetA	TonB-dependent enterobactin receptor FetA (FrpB)	Inorganic ion transport and metabolism	METABOLISM	-4.49927	70.39
NMV1604	NMA1003	NMA1003	_	putative transporter	Inorganic ion transport and metabolism	METABOLISM	-3.81157	386.2
NMV1104	NMA1504	NMA1504	nlaA	1-acyl-sn-glycerol-3-phosphate acyltransferase NlaA (1-AGP acyltransferase; 1-AGPAT; lysophosphatidic acid acyltransferase; LPAAT)	Lipid transport and metabolism	METABOLISM	-4.78554	27.56
NMV1079	NMA1532	NMA1532	pss	CDP-diacylglycerol--serine O-phosphatidyltransferase (phosphatidylserine synthase)	Lipid transport and metabolism	METABOLISM	-4.36587	10.63
NMV1122	NMA1482	NMA1482	fadD2	long-chain-fatty-acid--CoA ligase (long-chain acyl-CoA synthetase)	Lipid transport and metabolism; Secondary metabolites biosynthesis, transport and catabolism	METABOLISM	-4.02484	299.01
NMV1717	NMA0884	NMA0884	pyrC	dihydroorotase (DHOase)	Nucleotide transport and metabolism	METABOLISM	-4.9521	34.8
NMV1225	NMA1372	NMA1372	guaB	inosine-5'-monophosphate dehydrogenase (IMP dehydrogenase; IMPDH; IMPD)	Nucleotide transport and metabolism	METABOLISM	-4.64143	0.3
NMV0244	NMA0042	NMA0042	pyrD	dihydroorotate dehydrogenase (dihydroorotate oxidase; DHOdehase; DHODase; DHOD)	Nucleotide transport and metabolism	METABOLISM	-3.45581	17.15
NMV1647	NMA0960	NMA0960	_	putative rRNA methyltransferase	Secondary metabolites biosynthesis, transport and catabolism	METABOLISM	-3.6418	20.62
NMV0748	NMA1888	NMA1888	_	conserved hypothetical periplasmic protein	Function unknown	POORLY CHARACTERIZED	-4.69575	87.63
NMV0726	NMA1911	NMA1911	_	conserved hypothetical periplasmic protein	Function unknown	POORLY CHARACTERIZED	-4.23684	157.28
NMV1816	NMA0801	NMA0801	_	conserved hypothetical integral membrane protein	Function unknown	POORLY CHARACTERIZED	-3.93553	93.64
NMV1789	NMA0829	NMA0829	_	conserved hypothetical protein	Function unknown	POORLY CHARACTERIZED	-3.67763	46.92
NMV0248	NMA0037	NMA0037	_	conserved hypothetical protein	Function unknown	POORLY CHARACTERIZED	-3.62241	36.94
NMV1344	NMA1250	NMA1250	dedA	DedA protein (DSG-1 protein)	Function unknown	POORLY CHARACTERIZED	-3.59133	13.83
NMV1203	NMA1394	NMA1394	_	conserved hypothetical protein	Function unknown	POORLY CHARACTERIZED	-3.42654	35.05
NMV1995	NMA0629	NMA0629	_	conserved hypothetical protein	Function unknown	POORLY CHARACTERIZED	-2.96307	227.06
NMV1069	NMA1541	NMA1541	_	conserved hypothetical TPR-containing protein	General function prediction only	POORLY CHARACTERIZED	-4.94749	11.92
NMV0394	NMA2131	NMA2131	_	putative ABC transporter ATP-binding protein	General function prediction only	POORLY CHARACTERIZED	-4.92329	57.76
NMV1098	NMA1509	NMA1509	_	putative sodium-dependent transporter (pseudogene part 1)	General function prediction only	POORLY CHARACTERIZED	-4.8174	98.35
NMV0738	NMA1900	NMA1900	_	putative hemolysin III (Hly-III)	General function prediction only	POORLY CHARACTERIZED	-4.06503	39.48
NMV1731	NMA0868	NMA0868	_	putative aminodeoxychorismate lyase	General function prediction only	POORLY CHARACTERIZED	-3.86555	138.2
NMV1790	NMA0828	NMA0828	gph2	phosphoglycolate phosphatase 2 (PGPase 2; PGP 2)	General function prediction only	POORLY CHARACTERIZED	-3.80699	50.12
NMV0740	NMA1898	NMA1898	_	putative GTP-binding protein	General function prediction only	POORLY CHARACTERIZED	-2.88969	171.43
NMV1215	NMA1381	NMA1381	_	conserved hypothetical integral membrane protein	General function prediction only	POORLY CHARACTERIZED	-2.72394	19.99
NMV1031	NMA1579	NMA1579	_	putative methyltransferase	General function prediction only	POORLY CHARACTERIZED	-2.69613	211.67
NMV1978	NMA0643	NMA0643	_	putative polysaccharide biosynthesis protein	General function prediction only	POORLY CHARACTERIZED	-2.57724	10.24
NMV1410	NMA1172, NMA2004, NMA0777	NMA1172	_	conserved hypothetical protein			-4.97598	66.01
NMV1742	NMA2120	NMA2120	_	hypothetical protein			-4.92193	55.97
NMV1535	NMA1084	NMA1084	_	conserved hypothetical outer-membrane protein			-4.91037	24.89
NMV1390	NMA1195, NMA1308, NMA1309, NMA1857	NMA1195	_	hypothetical protein			-4.86296	24.17
NMV0919	NMA1677, NMA1678	NMA1677	_	conserved hypothetical protein (pseudogene part 1)			-4.76208	7.79
NMV2082	NMA0560	NMA0560	drg	Dam-replacing protein (DRP)			-4.74388	261.88
NMV1762	NMA0854	NMA0854	_	hypothetical protein			-4.71087	324.83
NMV1536	NMA1078, NMA1073	NMA1078	_	hypothetical protein			-4.62447	46.4
NMV0792	NMA1781, NMA1780	NMA1781	_	hypothetical protein (pseudogene part 1)			-4.5739	88.31
NMV1928	NMA0680	NMA0680	_	hypothetical lipoprotein			-4.35402	1584.21
NMV0621	NMA1998	NMA1997	_	hypothetical protein			-4.01445	51.92
NMV1290	NMA1192, NMA1307, NMA1860	NMA1192	_	hypothetical protein			-3.93535	19.56
NMV1224	NMA1373	NMA1373	_	hypothetical protein			-3.80543	119.04
NMV1885	NMA0720	NMA0720	_	conserved hypothetical protein			-3.66174	233.54
NMV1757	NMA2113	NMA2113	mafB2	MafB2 protein			-3.66062	57.23
NMV1269	NMA1329	NMA1329	_	conserved hypothetical protein			-3.62434	95.84
NMV0246	NMA0039	NMA0039	_	hypothetical protein			-3.51001	34.68
NMV0572	NMA0694	NMA0694	_	conserved hypothetical protein			-3.45487	532.41
NMV1165	NMA1436	NMA1436	_	hypothetical protein			-3.43501	45.86
NMV0413	NMA2112	NMA2112	mafA1	MafA2 lipoprotein			-3.14355	218.9
NMV1906	NMA0698	NMA0698	_	hypothetical periplasmic protein			-3.00829	61.64
NMV0578	NMA0696	NMA0696	_	hypothetical protein			-2.93039	115.81
NMV0409	NMA2114	NMA2114	_	hypothetical protein			-2.81134	11.47
NMV2168	NMA0476	NMA0476	_	conserved hypothetical TPR-containing membrane-associated protein			-2.72777	192.59
NMV1773	NMA0846, NMA0845	NMA0846	_	hypothetical protein (pseudogene part 1)			-2.57453	84.55

## Sheet: C. Minimal gene set Nm Z2491
Id	Gene Name	Product	Label	Genes	Product	log2FC Essential genes	COG process	Class description	Detailed class description	Detailed class description ii			%	#	Category
8	gyrB	DNA gyrase, B subunit	NMA0056	gyrB	DNA gyrase subunit B	-6.99411	INFORMATION STORAGE AND PROCESSING	1.1. DNA metabolism	Basic replication machinery [13]				50	66	Essential
156	atpD	ATP synthase chain	NMA0519	atpD	ATP synthase beta chain	-6.91246	ENERGETIC AND INTERMEDIARY METABOLISM	4.2. Proton-motive force generation [9]					20.4545	27	Growth defective
31	gltX	glutamyl-tRNA synthase	NMA0250	gltX	glutamyl-tRNA synthetase (Glutamate--tRNA ligase; GluRS)	-6.66737	INFORMATION STORAGE AND PROCESSING	1.2. RNA metabolism	1.2.2. Translation	1.2.2.1. Aminoacyl-tRNA synthesis [21]			29.5455	39	Non-essential, non-growth defective
33	hisS	histidyl-tRNA synthase	NMA1065	hisS	histidyl-tRNA synthetase (histidine--tRNA ligase; HisRS)	-6.57851	INFORMATION STORAGE AND PROCESSING	1.2. RNA metabolism	1.2.2. Translation	1.2.2.1. Aminoacyl-tRNA synthesis [21]				10	No correspondence
159	atpG	ATP synthase chain	NMA0518	atpG	ATP synthase gamma chain	-6.57829	ENERGETIC AND INTERMEDIARY METABOLISM	4.2. Proton-motive force generation [9]						142	Total
135	gcp	probable O-sialoglycoprotein endopeptidase	NMA0661	putative O-sialoglycoprotein endopeptidase (glycoprotease)	nbBBH=2015	-6.47697	PROTEIN PROCESSING, FOLDING, AND SECRETION	2.4. Protein turnover [3]
10	holB	DNA polymerase III, \' subunit	NMA0980	holB	DNA polymerase III delta\' subunit	-6.4525	INFORMATION STORAGE AND PROCESSING	1.1. DNA metabolism	Basic replication machinery [13]
57	rplF	50S ribosomal protein L6	NMA0114	rplF	50S ribosomal protein L6	-6.44465	INFORMATION STORAGE AND PROCESSING	1.2. RNA metabolism	1.2.2. Translation	1.2.2.3. Ribosomal proteins [50]
52	rplA	50S ribosomal protein L1	NMA0145	rplA	50S ribosomal protein L1	-6.4379	INFORMATION STORAGE AND PROCESSING	1.2. RNA metabolism	1.2.2. Translation	1.2.2.3. Ribosomal proteins [50]
30	glnS	glutaminyl-tRNA synthase	NMA1748	glnS	glutaminyl-tRNA synthetase (glutamine--tRNA ligase; GlnRS)	-6.36913	INFORMATION STORAGE AND PROCESSING	1.2. RNA metabolism	1.2.2. Translation	1.2.2.1. Aminoacyl-tRNA synthesis [21]
22	rpoB	RNA polymerase, b subunit	NMA0142	rpoB	DNA-directed RNA polymerase beta chain (RNAP beta subunit; transcriptase beta chain; RNA polymerase beta subunit)	-6.29007	INFORMATION STORAGE AND PROCESSING	1.2. RNA metabolism	1.2.1. Basic transcription machinery [8]
172	adk	adenylate kinase	NMA1032	adk	adenylate kinase (ATP-AMP transphosphorylase)	-6.24598	ENERGETIC AND INTERMEDIARY METABOLISM	4.4. Biosynthesis of nucleotides [15]
180	prsA	phosphoribosylpyrophosphate synthase	NMA1093	prs	ribose-phosphate pyrophosphokinase (RPPK; phosphoribosyl pyrophosphate synthetase; P-Rib-PP synthetase; PRPP synthetase)	-6.24219	ENERGETIC AND INTERMEDIARY METABOLISM	4.4. Biosynthesis of nucleotides [15]
9	holA	DNA polymerase III, subunit	NMA0913	holA	DNA polymerase III delta subunit	-6.19408	INFORMATION STORAGE AND PROCESSING	1.1. DNA metabolism	Basic replication machinery [13]
55	rplD	50S ribosomal protein L4	NMA0128	rplD	50S ribosomal protein L4	-6.09273	INFORMATION STORAGE AND PROCESSING	1.2. RNA metabolism	1.2.2. Translation	1.2.2.3. Ribosomal proteins [50]
26	argS	arginyl-tRNA synthase	NMA1707	argS	arginyl-tRNA synthetase (arginine--tRNA ligase; ArgRS)	-6.08698	INFORMATION STORAGE AND PROCESSING	1.2. RNA metabolism	1.2.2. Translation	1.2.2.1. Aminoacyl-tRNA synthesis [21]
129	grpE	Hsp70 co-chaperone	NMA0744	grpE	protein GrpE (HSP-70 cofactor)	-6.08318	PROTEIN PROCESSING, FOLDING, AND SECRETION	2.2. Protein folding [5]
19	nusA	transcription translation coupling	NMA1896	nusA	transcription elongation protein nusA (N utilization substance protein A; L factor)	-6.05341	INFORMATION STORAGE AND PROCESSING	1.2. RNA metabolism	1.2.1. Basic transcription machinery [8]
152	tpiA	triose phosphate isomerase	NMA0570	tpiA	triosephosphate isomerase (TIM; triose-phosphate isomerase)	-6.03789	ENERGETIC AND INTERMEDIARY METABOLISM	4.1. Glycolysis [10]
25	alaS	alanyl-tRNA synthase	NMA1788	alaS	alanyl-tRNA synthetase (alanine--tRNA ligase; AlaRS)	-6.01391	INFORMATION STORAGE AND PROCESSING	1.2. RNA metabolism	1.2.2. Translation	1.2.2.1. Aminoacyl-tRNA synthesis [21]
2	dnaE	DNA polymerase III, subunit	NMA0632	dnaE	DNA polymerase III alpha subunit	-6.00699	INFORMATION STORAGE AND PROCESSING	1.1. DNA metabolism	Basic replication machinery [13]
3	dnaG	DNA primase	NMA1736	dnaG	DNA primase	-5.9922	INFORMATION STORAGE AND PROCESSING	1.1. DNA metabolism	Basic replication machinery [13]
47	mnmE	GTP-binding protein involved in biosynthesis of 5-methilaminomethyl-2-thiouridine	NMA0454	trmE	tRNA modification GTPase TrmE	-5.96822	INFORMATION STORAGE AND PROCESSING	1.2. RNA metabolism	1.2.2. Translation	1.2.2.2. tRNA maturation and modification [6]
4	dnaN	DNA polymerase III, subunit	NMA0553	dnaN	DNA polymerase III beta subunit	-5.94475	INFORMATION STORAGE AND PROCESSING	1.1. DNA metabolism	Basic replication machinery [13]
54	rplC	50S ribosomal protein L3	NMA0129	rplC	50S ribosomal protein L3	-5.89894	INFORMATION STORAGE AND PROCESSING	1.2. RNA metabolism	1.2.2. Translation	1.2.2.3. Ribosomal proteins [50]
165	cdsA	phosphatidate cytidylyltransferase	NMA0082	cdsA	phosphatidate cytidylyltransferase (CDP-diglyceride synthetase; CDP-diglyceride pyrophosphorylase; CDP-diacylglycerol synthase; CDS; CTP:phosphatidate cytidylyltransferase; CDP-DAG synthase; CDP-DG synthetase)	-5.8601	ENERGETIC AND INTERMEDIARY METABOLISM	4.5. Lipid metabolism [7]
23	rpoC	RNA polymerase, b\' subunit	NMA0141	rpoC	DNA-directed RNA polymerase beta\' chain (RNAP beta\' subunit; transcriptase beta\' chain; RNA polymerase beta\' subunit)	-5.83246	INFORMATION STORAGE AND PROCESSING	1.2. RNA metabolism	1.2.1. Basic transcription machinery [8]
34	ileS	isoleucyl-tRNA synthase	NMA0622	ileS	isoleucyl-tRNA synthetase (isoleucine--tRNA ligase; IleRS)	-5.82498	INFORMATION STORAGE AND PROCESSING	1.2. RNA metabolism	1.2.2. Translation	1.2.2.1. Aminoacyl-tRNA synthesis [21]
153	atpA	ATP synthase chain	NMA0517	atpA	ATP synthase alpha chain	-5.81884	ENERGETIC AND INTERMEDIARY METABOLISM	4.2. Proton-motive force generation [9]
167	gpsA	sn-glycerol-3-phosphate dehydrogenase	NMA0375	gpsA	glycerol-3-phosphate dehydrogenase [NAD(P)+] ((NAD(P)H-dependent glycerol-3-phosphate dehydrogenase)	-5.7559	ENERGETIC AND INTERMEDIARY METABOLISM	4.5. Lipid metabolism [7]
178	nrdF	ribonucleoside-diphosphate reductase (minor subunit)	NMA1498	nrdB	ribonucleoside-diphosphate reductase beta subunit (ribonucleotide reductase)	-5.72975	ENERGETIC AND INTERMEDIARY METABOLISM	4.4. Biosynthesis of nucleotides [15]
56	rplE	50S ribosomal protein L5	NMA0117	rplE	50S ribosomal protein L5	-5.7223	INFORMATION STORAGE AND PROCESSING	1.2. RNA metabolism	1.2.2. Translation	1.2.2.3. Ribosomal proteins [50]
32	glyS	glycyl-tRNA synthase, subunit	NMA0523	glyS	glycyl-tRNA synthetase beta chain (glycine--tRNA ligase beta chain; GlyRS)	-5.67712	INFORMATION STORAGE AND PROCESSING	1.2. RNA metabolism	1.2.2. Translation	1.2.2.1. Aminoacyl-tRNA synthesis [21]
179	ppa	inorganic pyrophosphatase	NMA0851	ppa	inorganic pyrophosphatase (pyrophosphate phospho-hydrolase; PPase)	-5.67284	ENERGETIC AND INTERMEDIARY METABOLISM	4.4. Biosynthesis of nucleotides [15]
181	pyrG	CTP synthase	NMA1742	pyrG	CTP synthase (UTP--ammonia ligase; CTP synthetase)	-5.64365	ENERGETIC AND INTERMEDIARY METABOLISM	4.4. Biosynthesis of nucleotides [15]
6	dnaX	DNA polymerase III, and subunits	NMA1656	dnaZX	DNA polymerase III tau/gamma subunits	-5.6423	INFORMATION STORAGE AND PROCESSING	1.1. DNA metabolism	Basic replication machinery [13]
53	rplB	50S ribosomal protein L2	NMA0126	rplB	50S ribosomal protein L2	-5.61109	INFORMATION STORAGE AND PROCESSING	1.2. RNA metabolism	1.2.2. Translation	1.2.2.3. Ribosomal proteins [50]
131	ftsY	signal recognition particle receptor	NMA0291	ftsY	cell division protein FtsY	-5.59462	PROTEIN PROCESSING, FOLDING, AND SECRETION	2.3. Protein translocation and secretion [5]
143	eno	enolase	NMA1495	eno	enolase (2-phosphoglycerate dehydratase; 2-phospho-D-glycerate hydro-lyase)	-5.54054	ENERGETIC AND INTERMEDIARY METABOLISM	4.1. Glycolysis [10]
154	atpB	ATP synthase A chain	NMA0513	atpB	ATP synthase A chain (ATPase protein 6)	-5.52304	ENERGETIC AND INTERMEDIARY METABOLISM	4.2. Proton-motive force generation [9]
28	aspS	aspartyl-tRNA synthase	NMA2019	aspS	aspartyl-tRNA synthetase (aspartate--tRNA ligase; AspRS)	-5.50247	INFORMATION STORAGE AND PROCESSING	1.2. RNA metabolism	1.2.2. Translation	1.2.2.1. Aminoacyl-tRNA synthesis [21]
130	ffh	protein component of signal recognition particle (SRP)	NMA2190	ffh	signal recognition particle protein (fifty-four homolog)	-5.49256	PROTEIN PROCESSING, FOLDING, AND SECRETION	2.3. Protein translocation and secretion [5]
137	lon	ATP-dependent protease La	NMA1501	nrdA	ribonucleoside-diphosphate reductase alpha subunit (ribonucleotide reductase)	-5.47698	PROTEIN PROCESSING, FOLDING, AND SECRETION	2.4. Protein turnover [3]
177	nrdE	ribonucleoside-diphosphate reductase (major subunit)	NMA1501	nrdA	ribonucleoside-diphosphate reductase alpha subunit (ribonucleotide reductase)	-5.47698	ENERGETIC AND INTERMEDIARY METABOLISM	4.4. Biosynthesis of nucleotides [15]
48	mnmG	glucose inhibited division protein A, involved in biosynthesis of 5-methilaminomethyl-2-thiouridine	NMA0074	gidA	glucose-inhibited division protein A	-5.40033	INFORMATION STORAGE AND PROCESSING	1.2. RNA metabolism	1.2.2. Translation	1.2.2.2. tRNA maturation and modification [6]
193	metK	methionine adenosyltransferase	NMA0663	metK	S-adenosylmethionine synthetase (methionine adenosyltransferase; AdoMet synthetase; MAT)	-5.3842	ENERGETIC AND INTERMEDIARY METABOLISM	4.5. Biosynthesis of cofactors [12]
114	infB	initiation factor IF-2	NMA1897	infB	translation initiation factor IF-2	-5.32651	INFORMATION STORAGE AND PROCESSING	1.2. RNA metabolism	1.2.2. Translation	1.2.2.5. Translation factors [12]
128	groES	class I heat-shock protein	NMA0472	groS	10 kDa chaperonin (protein Cpn10; GroES protein)	-5.32481	PROTEIN PROCESSING, FOLDING, AND SECRETION	2.2. Protein folding [5]
188	coaD	4\'-phospho-pantetheine adenylyltransferase	NMA0421	coaD	phosphopantetheine adenylyltransferase (pantetheine-phosphate adenylyltransferase; PPAT; dephospho-CoA pyrophosphorylase)	-5.30754	ENERGETIC AND INTERMEDIARY METABOLISM	4.5. Biosynthesis of cofactors [12]
109	efp	elongation factor P	NMA1133	efp	elongation factor P (EF-P)	-5.28746	INFORMATION STORAGE AND PROCESSING	1.2. RNA metabolism	1.2.2. Translation	1.2.2.5. Translation factors [12]
191	folA	dihydrofolate reductase	NMA2179	folA	dihydrofolate reductase	-5.26911	ENERGETIC AND INTERMEDIARY METABOLISM	4.5. Biosynthesis of cofactors [12]
110	fusA	elongation factor G	NMA0135	fusA	elongation factor G (EF-G)	-5.26558	INFORMATION STORAGE AND PROCESSING	1.2. RNA metabolism	1.2.2. Translation	1.2.2.5. Translation factors [12]
158	atpF	ATP synthase B chain	NMA0515	atpF	ATP synthase B chain	-5.24835	ENERGETIC AND INTERMEDIARY METABOLISM	4.2. Proton-motive force generation [9]
117	prfA	peptide chain release factor 1 (RF1)	NMA1945	prfA	peptide chain release factor I (RF-1)	-5.22826	INFORMATION STORAGE AND PROCESSING	1.2. RNA metabolism	1.2.2. Translation	1.2.2.5. Translation factors [12]
123	map	methionine aminopeptidase	NMA0337	map	methionine aminopeptidase (MAP; peptidase M)	-5.22763	PROTEIN PROCESSING, FOLDING, AND SECRETION	2.1. Protein post-translational modification [2]
21	rpoA	RNA polymerase, a subunit	NMA0103	rpoA	DNA-directed RNA polymerase alpha chain (RNAP alpha subunit; transcriptase alpha chain; RNA polymerase alpha subunit)	-5.22477	INFORMATION STORAGE AND PROCESSING	1.2. RNA metabolism	1.2.1. Basic transcription machinery [8]
5	dnaQ	DNA polymerase III, subunit	NMA1714	dnaQ	DNA polymerase III epsilon subunit	-5.20074	INFORMATION STORAGE AND PROCESSING	1.1. DNA metabolism	Basic replication machinery [13]
24	rpoD	RNA polymerase major factor	NMA1737	rpoD	RNA polymerase sigma factor RpoD (Sigma-70)	-5.15202	INFORMATION STORAGE AND PROCESSING	1.2. RNA metabolism	1.2.1. Basic transcription machinery [8]
1	dnaB	replicative DNA helicase	NMA1105	dnaB	replicative DNA helicase	-5.14856	INFORMATION STORAGE AND PROCESSING	1.1. DNA metabolism	Basic replication machinery [13]
107	era	GTP-binding protein	NMA0889	_	putative Era-like GTP-binding protein	-5.13736	INFORMATION STORAGE AND PROCESSING	1.2. RNA metabolism	1.2.2. Translation	1.2.2.4. Ribosome function, maturation and modification [7]
164	tkt	transketolase	NMA1669	tkt	transketolase (TK)	-5.09621	ENERGETIC AND INTERMEDIARY METABOLISM	4.3. Pentose phosphate pathway [3]
46	mnmA	tRNA (5-methylaminomethyl-2-thiouridylate) methyltransferase	NMA1744	trmU	tRNA (5-methylaminomethyl-2-thiouridylate)-methyltransferase	-5.07728	INFORMATION STORAGE AND PROCESSING	1.2. RNA metabolism	1.2.2. Translation	1.2.2.2. tRNA maturation and modification [6]
200	ybeY	conserved hypothetical protein	NMA0717	conserved hypothetical protein	nbBBH=1913	-5.05715	POORLY CHARACTERIZED
173	dcd	dCTP deaminase	NMA1060	dcd	deoxycytidine triphosphate deaminase (dCTP deaminase)	-5.05159	ENERGETIC AND INTERMEDIARY METABOLISM	4.4. Biosynthesis of nucleotides [15]
111	frr	ribosome recycling factor	NMA0080	frr	ribosome recycling factor (ribosome-releasing factor; RRF)	-5.04725	INFORMATION STORAGE AND PROCESSING	1.2. RNA metabolism	1.2.2. Translation	1.2.2.5. Translation factors [12]
115	infC	initiation factor IF-3	NMA0930	infC	translation initiation factor IF-3	-5.00747	INFORMATION STORAGE AND PROCESSING	1.2. RNA metabolism	1.2.2. Translation	1.2.2.5. Translation factors [12]
16	ung	uracil-DNA glycosylase	NMA1384	ung	uracil-DNA glycosylase (UDG)	-4.9637	INFORMATION STORAGE AND PROCESSING	1.1. DNA metabolism	1.1.2. DNA repair, restriction, and modification [3]
134	secY	membrane-embebed preprotein translocase subunit	NMA0109	secY	preprotein translocase SecY subunit	-4.96329	PROTEIN PROCESSING, FOLDING, AND SECRETION	2.3. Protein translocation and secretion [5]
157	atpE	ATP synthase C chain	NMA0514	atpE	ATP synthase C chain (lipid-binding protein; dicyclohexylcarbodiimide-binding protein)	-4.95677	ENERGETIC AND INTERMEDIARY METABOLISM	4.2. Proton-motive force generation [9]
190	dfp	phosphopantothenate cysteine ligase, 4\'-phospho-pantothenyl-L-cysteine decarboxylase	NMA1916	coaBC	coenzyme A biosynthesis bifunctional protein CoaBC (DNA/pantothenate metabolism flavoprotein) [includes: phosphopantothenoylcysteine decarboxylase (PPCDC; CoaC) and phosphopantothenate--cysteine ligase (phosphopantothenoylcysteine synthase; PPC synthetase; PPCS; CoaB)]	-4.95579	ENERGETIC AND INTERMEDIARY METABOLISM	4.5. Biosynthesis of cofactors [12]
113	infA	initiation factor IF-1	NMA0108	infA	translation initiation factor IF-1	-4.73866	INFORMATION STORAGE AND PROCESSING	1.2. RNA metabolism	1.2.2. Translation	1.2.2.5. Translation factors [12]
163	rpiA	ribose 5-phosphate isomerase	NMA1711	rpiA	ribose-5-phosphate isomerase A (phosphoriboisomerase A; PRI)	-4.66635	ENERGETIC AND INTERMEDIARY METABOLISM	4.3. Pentose phosphate pathway [3]
127	groEL	class I heat-shock protein	NMA0473	groL	60 kDa chaperonin (protein Cpn60; GroEL protein; 63 kDa stress protein; GSP63; HSP60)	-4.58928	PROTEIN PROCESSING, FOLDING, AND SECRETION	2.2. Protein folding [5]
60	rplK	50S ribosomal protein L11	NMA0146	rplK	50S ribosomal protein L11	-4.54734	INFORMATION STORAGE AND PROCESSING	1.2. RNA metabolism	1.2.2. Translation	1.2.2.3. Ribosomal proteins [50]
51	iscS	cysteine desulfurase-NifS homolog	NMA1594	iscS	cysteine desulfurase (NifS protein homolog)	-4.48917	INFORMATION STORAGE AND PROCESSING	1.2. RNA metabolism	1.2.2. Translation	1.2.2.2. tRNA maturation and modification [6]
138	ftsZ	cytoskeletal cell division protein	NMA2057	ftsZ	cell division protein FtsZ	-4.37142	CELLULAR PROCESSES	3.1. Cell division [1]
171	pssA	phosphatidylserine synthase	NMA1532	pss	CDP-diacylglycerol--serine O-phosphatidyltransferase (phosphatidylserine synthase)	-4.36587	ENERGETIC AND INTERMEDIARY METABOLISM	4.5. Lipid metabolism [7]
160	atpH	ATP synthase chain	NMA0516	atpH	ATP synthase delta chain	-4.19479	ENERGETIC AND INTERMEDIARY METABOLISM	4.2. Proton-motive force generation [9]
59	rplJ	50S ribosomal protein L10	NMA0144	rplJ	50S ribosomal protein L10	-4.18968	INFORMATION STORAGE AND PROCESSING	1.2. RNA metabolism	1.2.2. Translation	1.2.2.3. Ribosomal proteins [50]
125	dnaJ	Hsp70 co-chaperone	NMA0209	dnaJ	chaperone protein DnaJ	-4.06468	PROTEIN PROCESSING, FOLDING, AND SECRETION	2.2. Protein folding [5]
7	gyrA	DNA gyrase, A subunit	NMA1599	gyrA	DNA gyrase subunit A	-3.98268	INFORMATION STORAGE AND PROCESSING	1.1. DNA metabolism	Basic replication machinery [13]
145	gapA	glyceraldehyde 3-phosphate dehydrogenase	NMA0246	gapB	glyceraldehyde-3-phosphate dehydrogenase B (GAPDH)	-3.91397	ENERGETIC AND INTERMEDIARY METABOLISM	4.1. Glycolysis [10]
50	pth	peptidyl-tRNA hydrolase	NMA1004	pth	peptidyl-tRNA hydrolase (PTH)	-3.91144	INFORMATION STORAGE AND PROCESSING	1.2. RNA metabolism	1.2.2. Translation	1.2.2.2. tRNA maturation and modification [6]
204	yqgF	conserved hypothetical protein	NMA1551	conserved hypothetical protein	nbBBH=1813	-3.78572	POORLY CHARACTERIZED
161	yidC	essential for proper integration of ATPase into the membrane	NMA0548	oxaA	inner-membrane protein OxaA	-3.60449	ENERGETIC AND INTERMEDIARY METABOLISM	4.2. Proton-motive force generation [9]
174	gmk	guanylate kinase	NMA1919	gmk	guanylate kinase (GMP kinase)	-3.58497	ENERGETIC AND INTERMEDIARY METABOLISM	4.4. Biosynthesis of nucleotides [15]
132	secA	preprotein translocase subunit (ATPase)	NMA1735	secA	preprotein translocase SecA subunit	-3.56707	PROTEIN PROCESSING, FOLDING, AND SECRETION	2.3. Protein translocation and secretion [5]
20	nusG	transcription antitermination protein	NMA0147	nusG	transcription antitermination protein NusG	-3.56091	INFORMATION STORAGE AND PROCESSING	1.2. RNA metabolism	1.2.1. Basic transcription machinery [8]
133	secE	membrane-embebed preprotein translocase subunit	NMA0148	secE	preprotein translocase SecE subunit	-3.45705	PROTEIN PROCESSING, FOLDING, AND SECRETION	2.3. Protein translocation and secretion [5]
162	rpe	ribulose-phosphate 3-epimerase	NMA1413	rpe	ribulose-phosphate 3-epimerase (pentose-5-phosphate 3-epimerase; PPE; R5P3E)	-3.18738	ENERGETIC AND INTERMEDIARY METABOLISM	4.3. Pentose phosphate pathway [3]
146	gpmA	phosphoglycerate mutase	NMA1801	gpm	2,3-bisphosphoglycerate-dependent phosphoglycerate mutase (phosphoglyceromutase; PGAM; BPG-dependent PGAM; dPGM)	-3.14644	ENERGETIC AND INTERMEDIARY METABOLISM	4.1. Glycolysis [10]
103	rbfA	ribosome-binding factor A	NMA1586	rbfA	ribosome-binding factor A	-2.78006	INFORMATION STORAGE AND PROCESSING	1.2. RNA metabolism	1.2.2. Translation	1.2.2.4. Ribosome function, maturation and modification [7]
15	polA	5\'-3\' exonuclease domain of DNA polymerase I	NMA0462	polA	DNA polymerase I (POL I)	-2.71397	INFORMATION STORAGE AND PROCESSING	1.1. DNA metabolism	1.1.2. DNA repair, restriction, and modification [3]
118	smpB	tmRNA-binding protein	NMA1726	smpB	SsrA-binding protein	-2.20455	INFORMATION STORAGE AND PROCESSING	1.2. RNA metabolism	1.2.2. Translation	1.2.2.5. Translation factors [12]
166	fadD	acyl-CoA synthase	NMA1743	fadD1	long-chain-fatty-acid--CoA-ligase (long-chain acyl-CoA synthetase)	-1.87193	ENERGETIC AND INTERMEDIARY METABOLISM	4.5. Lipid metabolism [7]
205	yraL	conserved hypothetical protein	NMA0342	putative methyltransferase	nbBBH=1886	-1.64596	POORLY CHARACTERIZED
105	obg	GTP-binding protein	NMA0345	_	putative GTP-binding protein	-1.62874	INFORMATION STORAGE AND PROCESSING	1.2. RNA metabolism	1.2.2. Translation	1.2.2.4. Ribosome function, maturation and modification [7]
126	dnaK	chaperone Hsp70	NMA0736	dnaK	chaperone protein DnaK (heat shock protein 70; heat shock 70 kDa protein; HSP70)	-1.48515	PROTEIN PROCESSING, FOLDING, AND SECRETION	2.2. Protein folding [5]
150	pgk	phosphoglycerate kinase	NMA0257	pgk	phosphoglycerate kinase	-1.45682	ENERGETIC AND INTERMEDIARY METABOLISM	4.1. Glycolysis [10]
189	coaE	dephosphocoenzyme A kinase	NMA2157	coaE	dephospho-CoA kinase (dephosphocoenzyme A kinase)	-1.45257	ENERGETIC AND INTERMEDIARY METABOLISM	4.5. Biosynthesis of cofactors [12]
49	rnpA	protein component of ribonuclease P	NMA0550	rnpA	ribonuclease P protein component (RNaseP protein; RNase P protein; Protein C5)	-1.27152	INFORMATION STORAGE AND PROCESSING	1.2. RNA metabolism	1.2.2. Translation	1.2.2.2. tRNA maturation and modification [6]
104	engA	GTP-binding protein	NMA1063	_	putative GTP-binding protein EngA	-1.08422	INFORMATION STORAGE AND PROCESSING	1.2. RNA metabolism	1.2.2. Translation	1.2.2.4. Ribosome function, maturation and modification [7]
149	pgi	glucose-6-phosphate isomerase	NMA1604	pgi1	glucose-6-phosphate isomerase 1 (GPI 1; phosphoglucose isomerase 1; PGI 1; phosphohexose isomerase 1; PHI 1)	-0.682575	ENERGETIC AND INTERMEDIARY METABOLISM	4.1. Glycolysis [10]
122	rnc	ribonuclease III	NMA0888	rnc	ribonuclease III (RNase III)	-0.562952	INFORMATION STORAGE AND PROCESSING	1.2. RNA metabolism	1.2.3. RNA degradation [2]
136	hflB	ATP-dependent protease	NMA1007	ftsH	cell division protease FtsH	-0.388134	PROTEIN PROCESSING, FOLDING, AND SECRETION	2.4. Protein turnover [3]
112	hemK	N5-glutamine methyltransferase, modulation of release factors activity	NMA0369	putative protein methyltransferase HemK (protein-glutamine N-methyltransferase HemK; protein-(glutamine-N5) MTase HemK; M.StyLTHemKP) (pseudogene part 2)	nbBBH=1936	-0.3723	INFORMATION STORAGE AND PROCESSING	1.2. RNA metabolism	1.2.2. Translation	1.2.2.5. Translation factors [12]
121	pnp	polyribonucleotide nucleotidyltransferase	NMA0969	pnp	polyribonucleotide nucleotidyltransferase (polynucleotide phosphorylase; PNPase; CAP87K)	-0.224329	INFORMATION STORAGE AND PROCESSING	1.2. RNA metabolism	1.2.3. RNA degradation [2]
102	ksgA	dimethyladenosine transferase	NMA0902	ksgA	dimethyladenosine transferase (S-adenosylmethionine-6-N\', N\'-adenosyl(rRNA) dimethyltransferase; 16S rRNA dimethylase; high level kasugamycin resistance protein KsgA; kasugamycin dimethyltransferase)	-0.199414	INFORMATION STORAGE AND PROCESSING	1.2. RNA metabolism	1.2.2. Translation	1.2.2.4. Ribosome function, maturation and modification [7]
14	nth	endonuclease III	NMA0711	nth	endonuclease III (DNA-(apurinic or apyrimidinic site) lyase)	0.0125286	INFORMATION STORAGE AND PROCESSING	1.1. DNA metabolism	1.1.2. DNA repair, restriction, and modification [3]
61	rplL	50S ribosomal protein L12	NMA0143	rplL	50S ribosomal protein L7/L12	0.247961	INFORMATION STORAGE AND PROCESSING	1.2. RNA metabolism	1.2.2. Translation	1.2.2.3. Ribosomal proteins [50]
124	pepA	aminopeptidase A/I	NMA1758	pepA	cytosol aminopeptidase (leucine aminopeptidase; LAP; leucyl aminopeptidase)	0.268618	PROTEIN PROCESSING, FOLDING, AND SECRETION	2.1. Protein post-translational modification [2]
199	mraW	methyltrasferase	NMA2074	mraW	S-adenosyl-methyltransferase MraW	0.318405	POORLY CHARACTERIZED
151	pykA	pyruvate kinase	NMA0177	pykA	pyruvate kinase II (PK-2)	0.553078	ENERGETIC AND INTERMEDIARY METABOLISM	4.1. Glycolysis [10]
201	ycfF	HIT family	NMA0806	putative HitA-like protein	nbBBH=2020	0.746064	POORLY CHARACTERIZED
29	cysS	cysteinyl-tRNA synthase	NMA0347	cysS	cysteinyl-tRNA synthetase (cysteine--tRNA ligase; CysRS)	0.787926	INFORMATION STORAGE AND PROCESSING	1.2. RNA metabolism	1.2.2. Translation	1.2.2.1. Aminoacyl-tRNA synthesis [21]
142	ptsI	phosphotransferase system (PTS) enzyme I	NMA0392	ptsI	phosphoenolpyruvate-protein phosphotransferase (phosphotransferase system, enzyme I; protein I)	0.959428	CELLULAR PROCESSES	3.2. Transport [4]
141	ptsH	histidine-containing phosphocarrier protein of the phosphotransferase system (PTS)	NMA0391	ptsH	phosphocarrier protein HPr (phosphotransferase system, histidine-containing protein)	0.980067	CELLULAR PROCESSES	3.2. Transport [4]
108	cspR	ribosomal methytransferase	NMA2218	_	putative tRNA/rRNA methyltransferase	1.20608	INFORMATION STORAGE AND PROCESSING	1.2. RNA metabolism	1.2.2. Translation	1.2.2.4. Ribosome function, maturation and modification [7]
17	deaD	ATP-dependent RNA helicase	NMA1634	_	putative ATP-dependent RNA helicase	1.3843	INFORMATION STORAGE AND PROCESSING	1.2. RNA metabolism	1.2.1. Basic transcription machinery [8]
18	greA	transcription elongation factor	NMA1643	greA	transcription elongation factor GreA (transcript cleavage factor GreA)	1.48344	INFORMATION STORAGE AND PROCESSING	1.2. RNA metabolism	1.2.1. Basic transcription machinery [8]
116	lepA	GTP-binding elongation factor	NMA0977	putative GTP-binding protein LepA	nbBBH=1931	1.56905	INFORMATION STORAGE AND PROCESSING	1.2. RNA metabolism	1.2.2. Translation	1.2.2.5. Translation factors [12]
106	ychF	GTP-binding protein	NMA0618	_	putative GTP-dependent nucleic acid-binding protein EngD	1.71406	INFORMATION STORAGE AND PROCESSING	1.2. RNA metabolism	1.2.2. Translation	1.2.2.4. Ribosome function, maturation and modification [7]
169	plsC	1-acyl-sn-glycerol-3-phosphate acyltransferase	NMA0404	nlaB	1-acyl-sn-glycerol-3-phosphate acyltransferase NlaB (1-AGP acyltransferase; 1-AGPAT; lysophosphatidic acid acyltransferase; LPAAT)	1.77	ENERGETIC AND INTERMEDIARY METABOLISM	4.5. Lipid metabolism [7]
203	yoaE	conserved hypothetical protein	NMA0716	corC	magnesium and cobalt efflux protein CorC	1.85478	POORLY CHARACTERIZED
155	atpC	ATP synthase chain	NMA0520	atpC	ATP synthase epsilon chain (ATP synthase F1 sector epsilon subunit)	2.18897	ENERGETIC AND INTERMEDIARY METABOLISM	4.2. Proton-motive force generation [9]
202	ycfH	putative deoxyribonuclease, tatD family	NMA0982	putative deoxyribonuclease	nbBBH=2002	2.29343	POORLY CHARACTERIZED
176	ndk	nucleoside diphosphate kinase	NMA1521	ndk	nucleoside diphosphate kinase (NDK; NDP kinase; nucleoside-2-P kinase)	2.32084	ENERGETIC AND INTERMEDIARY METABOLISM	4.4. Biosynthesis of nucleotides [15]
175	hpt	hypoxanthine phosphoribosyltransferase	NMA0389	hpt	hypoxanthine-guanine-xanthine phosphoribosyltransferase (HGXPRT; HGXPRTase; HGPRT)	2.48144	ENERGETIC AND INTERMEDIARY METABOLISM	4.4. Biosynthesis of nucleotides [15]
147	ldh	L-lactate dehydrogenase	NMA1944	ldhA	D-lactate dehydrogenase (D-LDH; fermentative lactate dehydrogenase)	2.66578	ENERGETIC AND INTERMEDIARY METABOLISM	4.1. Glycolysis [10]
58	rplI	50S ribosomal protein L9	NMA1534	rplI	50S ribosomal protein L9	2.95548	INFORMATION STORAGE AND PROCESSING	1.2. RNA metabolism	1.2.2. Translation	1.2.2.3. Ribosomal proteins [50]
144	fbaA	fructose-1,6-bisphosphate aldolase	NMA0587	fba	fructose-bisphosphate aldolase	3.19552	ENERGETIC AND INTERMEDIARY METABOLISM	4.1. Glycolysis [10]
192	glyA	glycine hydroxymethyltransferase	NMA1254	glyA	serine hydroxymethyltransferase (serine methylase; SHMT)	3.2078	ENERGETIC AND INTERMEDIARY METABOLISM	4.5. Biosynthesis of cofactors [12]
27	asnS	asparaginyl-tRNA synthase	_	_	_	#N/A	INFORMATION STORAGE AND PROCESSING	1.2. RNA metabolism	1.2.2. Translation	1.2.2.1. Aminoacyl-tRNA synthesis [21]
139	pitA	low-affinity inorganic phosphate transporter	_	_	_	#N/A	CELLULAR PROCESSES	3.2. Transport [4]
140	ptsG	phosphotransferase system (PTS) glucose-specific enzyme II	_	_	_	#N/A	CELLULAR PROCESSES	3.2. Transport [4]
148	pfkA	6-phosphofructokinase	_	_	_	#N/A	ENERGETIC AND INTERMEDIARY METABOLISM	4.1. Glycolysis [10]
168	plsB	sn-glycerol-3-phosphate acyltransferase	_	_	_	#N/A	ENERGETIC AND INTERMEDIARY METABOLISM	4.5. Lipid metabolism [7]
170	psd	phosphatidylserine decarboxylase	_	_	_	#N/A	ENERGETIC AND INTERMEDIARY METABOLISM	4.5. Lipid metabolism [7]
187	coaA	pantothenate kinase	_	_	_	#N/A	ENERGETIC AND INTERMEDIARY METABOLISM	4.5. Biosynthesis of cofactors [12]
194	nadR	adenilyl transferase	_	_	_	#N/A	ENERGETIC AND INTERMEDIARY METABOLISM	4.5. Biosynthesis of cofactors [12]
195	nadV	nicotinamide phosphoribosyltransferase	_	_	_	#N/A	ENERGETIC AND INTERMEDIARY METABOLISM	4.5. Biosynthesis of cofactors [12]
196	pdxY	pyridoxal kinase	_	_	_	#N/A	ENERGETIC AND INTERMEDIARY METABOLISM	4.5. Biosynthesis of cofactors [12]
